# Supplementary material for: Single Cell/Nucleus Transcriptomics Comparison in Zebrafish and Humans Reveals Common and Distinct Molecular Responses to Alzheimer’s Disease
Source: Cells. 2022 May 31;11(11):1807. doi: 10.3390/cells11111807 (PMC9180693; doi:10.3390/cells11111807)
Supplement: Supplementary file 1 [file cells-11-01807-s001.zip]

Archive with 355 entries (324 files):
- Supplementary_Data/
- __MACOSX/._Supplementary_Data
- Supplementary_Data/DataS12.xlsx
- __MACOSX/Supplementary_Data/._DataS12.xlsx
- Supplementary_Data/.DS_Store
- __MACOSX/Supplementary_Data/._.DS_Store
- Supplementary_Data/DataS1.pdf
- __MACOSX/Supplementary_Data/._DataS1.pdf
- Supplementary_Data/DataS7.xlsx
- __MACOSX/Supplementary_Data/._DataS7.xlsx
- Supplementary_Data/DataS4/
- __MACOSX/Supplementary_Data/._DataS4
- Supplementary_Data/DataS3/
- __MACOSX/Supplementary_Data/._DataS3
- Supplementary_Data/DataS5/
- __MACOSX/Supplementary_Data/._DataS5
- Supplementary_Data/DataS6.xlsx
- __MACOSX/Supplementary_Data/._DataS6.xlsx
- Supplementary_Data/DataS8.xlsx
- __MACOSX/Supplementary_Data/._DataS8.xlsx
- Supplementary_Data/DataS10.xlsx
- __MACOSX/Supplementary_Data/._DataS10.xlsx
- Supplementary_Data/DataS11/
- __MACOSX/Supplementary_Data/._DataS11
- Supplementary_Data/DataS2.xlsx
- __MACOSX/Supplementary_Data/._DataS2.xlsx
- Supplementary_Data/DataS9/
- __MACOSX/Supplementary_Data/._DataS9
- Supplementary_Data/DataS4/DataS4_all.degs.SFG.withDEGs_6vs0.xlsx
- __MACOSX/Supplementary_Data/DataS4/._DataS4_all.degs.SFG.withDEGs_6vs0.xlsx
- Supplementary_Data/DataS4/dataS4_all.degs.EC.withDEGs_EC_6vs0.xlsx
- __MACOSX/Supplementary_Data/DataS4/._dataS4_all.degs.EC.withDEGs_EC_6vs0.xlsx
- Supplementary_Data/DataS4/dataS4_all.degs.dre.withDEGs_Ab42_ctrl.xlsx
- __MACOSX/Supplementary_Data/DataS4/._dataS4_all.degs.dre.withDEGs_Ab42_ctrl.xlsx
- Supplementary_Data/DataS3/.DS_Store
- __MACOSX/Supplementary_Data/DataS3/._.DS_Store
- Supplementary_Data/DataS3/DataS3_cluster11.pdf
- __MACOSX/Supplementary_Data/DataS3/._DataS3_cluster11.pdf
- Supplementary_Data/DataS3/DataS3_cluster1.pdf
- __MACOSX/Supplementary_Data/DataS3/._DataS3_cluster1.pdf
- Supplementary_Data/DataS3/DataS3_cluster0.pdf
- __MACOSX/Supplementary_Data/DataS3/._DataS3_cluster0.pdf
- Supplementary_Data/DataS3/DataS3_cluster2.pdf
- __MACOSX/Supplementary_Data/DataS3/._DataS3_cluster2.pdf
- Supplementary_Data/DataS3/DataS3_cluster18.pdf
- __MACOSX/Supplementary_Data/DataS3/._DataS3_cluster18.pdf
- Supplementary_Data/DataS3/DataS3_cluster24.pdf
- __MACOSX/Supplementary_Data/DataS3/._DataS3_cluster24.pdf
- Supplementary_Data/DataS5/.DS_Store
- __MACOSX/Supplementary_Data/DataS5/._.DS_Store
- Supplementary_Data/DataS5/SFG_cells_GOKEGGs/
- __MACOSX/Supplementary_Data/DataS5/._SFG_cells_GOKEGGs
- Supplementary_Data/DataS5/EC_cells_GOKEGGs/
- __MACOSX/Supplementary_Data/DataS5/._EC_cells_GOKEGGs
- Supplementary_Data/DataS5/dre_cells_GOKEGGs/
- __MACOSX/Supplementary_Data/DataS5/._dre_cells_GOKEGGs
- Supplementary_Data/DataS11/allDEGs/
- __MACOSX/Supplementary_Data/DataS11/._allDEGs
- Supplementary_Data/DataS11/.DS_Store
- __MACOSX/Supplementary_Data/DataS11/._.DS_Store
- Supplementary_Data/DataS9/DataS9_pVal_AB42_Im_vs_PBS_Im_kegg_Up.pdf
- __MACOSX/Supplementary_Data/DataS9/._DataS9_pVal_AB42_Im_vs_PBS_Im_kegg_Up.pdf
- Supplementary_Data/DataS9/DataS9_pVal_AB42_Im_vs_PBS_Im_MF_Up.pdf
- __MACOSX/Supplementary_Data/DataS9/._DataS9_pVal_AB42_Im_vs_PBS_Im_MF_Up.pdf
- Supplementary_Data/DataS9/DataS9_pVal_AB42_Im_vs_PBS_Im_CC_Up.pdf
- __MACOSX/Supplementary_Data/DataS9/._DataS9_pVal_AB42_Im_vs_PBS_Im_CC_Up.pdf
- Supplementary_Data/DataS9/DataS9_pVal_AB42_Im_vs_PBS_Im_BP_Up.pdf
- __MACOSX/Supplementary_Data/DataS9/._DataS9_pVal_AB42_Im_vs_PBS_Im_BP_Up.pdf
- Supplementary_Data/DataS5/SFG_cells_GOKEGGs/SFGBS6_14_vs_SFGBS0_14/
- __MACOSX/Supplementary_Data/DataS5/SFG_cells_GOKEGGs/._SFGBS6_14_vs_SFGBS0_14
- Supplementary_Data/DataS5/SFG_cells_GOKEGGs/SFGBS6_12_vs_SFGBS0_12/
- __MACOSX/Supplementary_Data/DataS5/SFG_cells_GOKEGGs/._SFGBS6_12_vs_SFGBS0_12
- Supplementary_Data/DataS5/SFG_cells_GOKEGGs/.DS_Store
- __MACOSX/Supplementary_Data/DataS5/SFG_cells_GOKEGGs/._.DS_Store
- Supplementary_Data/DataS5/SFG_cells_GOKEGGs/SFGBS6_6_vs_SFGBS0_6/
- __MACOSX/Supplementary_Data/DataS5/SFG_cells_GOKEGGs/._SFGBS6_6_vs_SFGBS0_6
- Supplementary_Data/DataS5/SFG_cells_GOKEGGs/SFGBS6_2_vs_SFGBS0_2/
- __MACOSX/Supplementary_Data/DataS5/SFG_cells_GOKEGGs/._SFGBS6_2_vs_SFGBS0_2
- Supplementary_Data/DataS5/SFG_cells_GOKEGGs/SFGBS6_24_vs_SFGBS0_24/
- __MACOSX/Supplementary_Data/DataS5/SFG_cells_GOKEGGs/._SFGBS6_24_vs_SFGBS0_24
- Supplementary_Data/DataS5/SFG_cells_GOKEGGs/SFGBS6_4_vs_SFGBS0_4/
- __MACOSX/Supplementary_Data/DataS5/SFG_cells_GOKEGGs/._SFGBS6_4_vs_SFGBS0_4
- Supplementary_Data/DataS5/SFG_cells_GOKEGGs/SFGBS6_3_vs_SFGBS0_3/
- __MACOSX/Supplementary_Data/DataS5/SFG_cells_GOKEGGs/._SFGBS6_3_vs_SFGBS0_3
- Supplementary_Data/DataS5/SFG_cells_GOKEGGs/SFGBS6_8_vs_SFGBS0_8/
- __MACOSX/Supplementary_Data/DataS5/SFG_cells_GOKEGGs/._SFGBS6_8_vs_SFGBS0_8
- Supplementary_Data/DataS5/SFG_cells_GOKEGGs/SFGBS6_18_vs_SFGBS0_18/
- __MACOSX/Supplementary_Data/DataS5/SFG_cells_GOKEGGs/._SFGBS6_18_vs_SFGBS0_18
- Supplementary_Data/DataS5/SFG_cells_GOKEGGs/SFGBS6_1_vs_SFGBS0_1/
- __MACOSX/Supplementary_Data/DataS5/SFG_cells_GOKEGGs/._SFGBS6_1_vs_SFGBS0_1
- Supplementary_Data/DataS5/EC_cells_GOKEGGs/ECBS6_6_vs_ECBS0_6/
- __MACOSX/Supplementary_Data/DataS5/EC_cells_GOKEGGs/._ECBS6_6_vs_ECBS0_6
- Supplementary_Data/DataS5/EC_cells_GOKEGGs/ECBS6_2_vs_ECBS0_2/
- __MACOSX/Supplementary_Data/DataS5/EC_cells_GOKEGGs/._ECBS6_2_vs_ECBS0_2
- Supplementary_Data/DataS5/EC_cells_GOKEGGs/.DS_Store
- __MACOSX/Supplementary_Data/DataS5/EC_cells_GOKEGGs/._.DS_Store
- Supplementary_Data/DataS5/EC_cells_GOKEGGs/ECBS6_14_vs_ECBS0_14/
- __MACOSX/Supplementary_Data/DataS5/EC_cells_GOKEGGs/._ECBS6_14_vs_ECBS0_14
- Supplementary_Data/DataS5/EC_cells_GOKEGGs/ECBS6_12_vs_ECBS0_12/
- __MACOSX/Supplementary_Data/DataS5/EC_cells_GOKEGGs/._ECBS6_12_vs_ECBS0_12
- Supplementary_Data/DataS5/EC_cells_GOKEGGs/ECBS6_1_vs_ECBS0_1/
- __MACOSX/Supplementary_Data/DataS5/EC_cells_GOKEGGs/._ECBS6_1_vs_ECBS0_1
- Supplementary_Data/DataS5/EC_cells_GOKEGGs/ECBS6_18_vs_ECBS0_18/
- __MACOSX/Supplementary_Data/DataS5/EC_cells_GOKEGGs/._ECBS6_18_vs_ECBS0_18
- Supplementary_Data/DataS5/EC_cells_GOKEGGs/ECBS6_3_vs_ECBS0_3/
- __MACOSX/Supplementary_Data/DataS5/EC_cells_GOKEGGs/._ECBS6_3_vs_ECBS0_3
- Supplementary_Data/DataS5/EC_cells_GOKEGGs/ECBS6_4_vs_ECBS0_4/
- __MACOSX/Supplementary_Data/DataS5/EC_cells_GOKEGGs/._ECBS6_4_vs_ECBS0_4
- Supplementary_Data/DataS5/EC_cells_GOKEGGs/ECBS6_24_vs_ECBS0_24/
- __MACOSX/Supplementary_Data/DataS5/EC_cells_GOKEGGs/._ECBS6_24_vs_ECBS0_24
- Supplementary_Data/DataS5/EC_cells_GOKEGGs/ECBS6_8_vs_ECBS0_8/
- __MACOSX/Supplementary_Data/DataS5/EC_cells_GOKEGGs/._ECBS6_8_vs_ECBS0_8
- Supplementary_Data/DataS5/dre_cells_GOKEGGs/ab_vs_pbs_cluster14.pdf
- __MACOSX/Supplementary_Data/DataS5/dre_cells_GOKEGGs/._ab_vs_pbs_cluster14.pdf
- Supplementary_Data/DataS5/dre_cells_GOKEGGs/.DS_Store
- __MACOSX/Supplementary_Data/DataS5/dre_cells_GOKEGGs/._.DS_Store
- Supplementary_Data/DataS5/dre_cells_GOKEGGs/ab_vs_pbs_cluster12.pdf
- __MACOSX/Supplementary_Data/DataS5/dre_cells_GOKEGGs/._ab_vs_pbs_cluster12.pdf
- Supplementary_Data/DataS5/dre_cells_GOKEGGs/ab_vs_pbs_cluster6.pdf
- __MACOSX/Supplementary_Data/DataS5/dre_cells_GOKEGGs/._ab_vs_pbs_cluster6.pdf
- Supplementary_Data/DataS5/dre_cells_GOKEGGs/ab_vs_pbs_cluster4.pdf
- __MACOSX/Supplementary_Data/DataS5/dre_cells_GOKEGGs/._ab_vs_pbs_cluster4.pdf
- Supplementary_Data/DataS5/dre_cells_GOKEGGs/ab_vs_pbs_cluster1.pdf
- __MACOSX/Supplementary_Data/DataS5/dre_cells_GOKEGGs/._ab_vs_pbs_cluster1.pdf
- Supplementary_Data/DataS5/dre_cells_GOKEGGs/ab_vs_pbs_cluster2.pdf
- __MACOSX/Supplementary_Data/DataS5/dre_cells_GOKEGGs/._ab_vs_pbs_cluster2.pdf
- Supplementary_Data/DataS5/dre_cells_GOKEGGs/ab_vs_pbs_cluster3.pdf
- __MACOSX/Supplementary_Data/DataS5/dre_cells_GOKEGGs/._ab_vs_pbs_cluster3.pdf
- Supplementary_Data/DataS5/dre_cells_GOKEGGs/ab_vs_pbs_cluster18.pdf
- __MACOSX/Supplementary_Data/DataS5/dre_cells_GOKEGGs/._ab_vs_pbs_cluster18.pdf
- Supplementary_Data/DataS5/dre_cells_GOKEGGs/ab_vs_pbs_cluster24.pdf
- __MACOSX/Supplementary_Data/DataS5/dre_cells_GOKEGGs/._ab_vs_pbs_cluster24.pdf
- Supplementary_Data/DataS11/allDEGs/DataS11_pVal_GOstats_kegg_Up.pdf
- __MACOSX/Supplementary_Data/DataS11/allDEGs/._DataS11_pVal_GOstats_kegg_Up.pdf
- Supplementary_Data/DataS11/allDEGs/.DS_Store
- __MACOSX/Supplementary_Data/DataS11/allDEGs/._.DS_Store
- Supplementary_Data/DataS11/allDEGs/DataS11_pVal_GOstats_MF_Up_pieChart.pdf
- __MACOSX/Supplementary_Data/DataS11/allDEGs/._DataS11_pVal_GOstats_MF_Up_pieChart.pdf
- Supplementary_Data/DataS11/allDEGs/DataS11_pVal_GOstats_CC_Up_pieChart.pdf
- __MACOSX/Supplementary_Data/DataS11/allDEGs/._DataS11_pVal_GOstats_CC_Up_pieChart.pdf
- Supplementary_Data/DataS11/allDEGs/DataS11_pVal_GOstats_BP_Up_pieChart.pdf
- __MACOSX/Supplementary_Data/DataS11/allDEGs/._DataS11_pVal_GOstats_BP_Up_pieChart.pdf
- Supplementary_Data/DataS5/SFG_cells_GOKEGGs/SFGBS6_14_vs_SFGBS0_14/.DS_Store
- __MACOSX/Supplementary_Data/DataS5/SFG_cells_GOKEGGs/SFGBS6_14_vs_SFGBS0_14/._.DS_Store
- Supplementary_Data/DataS5/SFG_cells_GOKEGGs/SFGBS6_14_vs_SFGBS0_14/pVal_GOstats_MF_Up_pieChart.pdf
- __MACOSX/Supplementary_Data/DataS5/SFG_cells_GOKEGGs/SFGBS6_14_vs_SFGBS0_14/._pVal_GOstats_MF_Up_pieChart.pdf
- Supplementary_Data/DataS5/SFG_cells_GOKEGGs/SFGBS6_14_vs_SFGBS0_14/pVal_GOstats_kegg_Up.pdf
- __MACOSX/Supplementary_Data/DataS5/SFG_cells_GOKEGGs/SFGBS6_14_vs_SFGBS0_14/._pVal_GOstats_kegg_Up.pdf
- Supplementary_Data/DataS5/SFG_cells_GOKEGGs/SFGBS6_14_vs_SFGBS0_14/pVal_GOstats_BP_Up_pieChart.pdf
- __MACOSX/Supplementary_Data/DataS5/SFG_cells_GOKEGGs/SFGBS6_14_vs_SFGBS0_14/._pVal_GOstats_BP_Up_pieChart.pdf
- Supplementary_Data/DataS5/SFG_cells_GOKEGGs/SFGBS6_14_vs_SFGBS0_14/pVal_GOstats_CC_Up_pieChart.pdf
- __MACOSX/Supplementary_Data/DataS5/SFG_cells_GOKEGGs/SFGBS6_14_vs_SFGBS0_14/._pVal_GOstats_CC_Up_pieChart.pdf
- Supplementary_Data/DataS5/SFG_cells_GOKEGGs/SFGBS6_12_vs_SFGBS0_12/.DS_Store
- __MACOSX/Supplementary_Data/DataS5/SFG_cells_GOKEGGs/SFGBS6_12_vs_SFGBS0_12/._.DS_Store
- Supplementary_Data/DataS5/SFG_cells_GOKEGGs/SFGBS6_12_vs_SFGBS0_12/pVal_GOstats_MF_Up_pieChart.pdf
- __MACOSX/Supplementary_Data/DataS5/SFG_cells_GOKEGGs/SFGBS6_12_vs_SFGBS0_12/._pVal_GOstats_MF_Up_pieChart.pdf
- Supplementary_Data/DataS5/SFG_cells_GOKEGGs/SFGBS6_12_vs_SFGBS0_12/pVal_GOstats_kegg_Up.pdf
- __MACOSX/Supplementary_Data/DataS5/SFG_cells_GOKEGGs/SFGBS6_12_vs_SFGBS0_12/._pVal_GOstats_kegg_Up.pdf
- Supplementary_Data/DataS5/SFG_cells_GOKEGGs/SFGBS6_12_vs_SFGBS0_12/pVal_GOstats_BP_Up_pieChart.pdf
- __MACOSX/Supplementary_Data/DataS5/SFG_cells_GOKEGGs/SFGBS6_12_vs_SFGBS0_12/._pVal_GOstats_BP_Up_pieChart.pdf
- Supplementary_Data/DataS5/SFG_cells_GOKEGGs/SFGBS6_12_vs_SFGBS0_12/pVal_GOstats_CC_Up_pieChart.pdf
- __MACOSX/Supplementary_Data/DataS5/SFG_cells_GOKEGGs/SFGBS6_12_vs_SFGBS0_12/._pVal_GOstats_CC_Up_pieChart.pdf
- Supplementary_Data/DataS5/SFG_cells_GOKEGGs/SFGBS6_6_vs_SFGBS0_6/.DS_Store
- __MACOSX/Supplementary_Data/DataS5/SFG_cells_GOKEGGs/SFGBS6_6_vs_SFGBS0_6/._.DS_Store
- Supplementary_Data/DataS5/SFG_cells_GOKEGGs/SFGBS6_6_vs_SFGBS0_6/pVal_GOstats_MF_Up_pieChart.pdf
- __MACOSX/Supplementary_Data/DataS5/SFG_cells_GOKEGGs/SFGBS6_6_vs_SFGBS0_6/._pVal_GOstats_MF_Up_pieChart.pdf
- Supplementary_Data/DataS5/SFG_cells_GOKEGGs/SFGBS6_6_vs_SFGBS0_6/pVal_GOstats_kegg_Up.pdf
- __MACOSX/Supplementary_Data/DataS5/SFG_cells_GOKEGGs/SFGBS6_6_vs_SFGBS0_6/._pVal_GOstats_kegg_Up.pdf
- Supplementary_Data/DataS5/SFG_cells_GOKEGGs/SFGBS6_6_vs_SFGBS0_6/pVal_GOstats_BP_Up_pieChart.pdf
- __MACOSX/Supplementary_Data/DataS5/SFG_cells_GOKEGGs/SFGBS6_6_vs_SFGBS0_6/._pVal_GOstats_BP_Up_pieChart.pdf
- Supplementary_Data/DataS5/SFG_cells_GOKEGGs/SFGBS6_6_vs_SFGBS0_6/pVal_GOstats_CC_Up_pieChart.pdf
- __MACOSX/Supplementary_Data/DataS5/SFG_cells_GOKEGGs/SFGBS6_6_vs_SFGBS0_6/._pVal_GOstats_CC_Up_pieChart.pdf
- Supplementary_Data/DataS5/SFG_cells_GOKEGGs/SFGBS6_2_vs_SFGBS0_2/.DS_Store
- __MACOSX/Supplementary_Data/DataS5/SFG_cells_GOKEGGs/SFGBS6_2_vs_SFGBS0_2/._.DS_Store
- Supplementary_Data/DataS5/SFG_cells_GOKEGGs/SFGBS6_2_vs_SFGBS0_2/pVal_GOstats_MF_Up_pieChart.pdf
- __MACOSX/Supplementary_Data/DataS5/SFG_cells_GOKEGGs/SFGBS6_2_vs_SFGBS0_2/._pVal_GOstats_MF_Up_pieChart.pdf
- Supplementary_Data/DataS5/SFG_cells_GOKEGGs/SFGBS6_2_vs_SFGBS0_2/pVal_GOstats_kegg_Up.pdf
- __MACOSX/Supplementary_Data/DataS5/SFG_cells_GOKEGGs/SFGBS6_2_vs_SFGBS0_2/._pVal_GOstats_kegg_Up.pdf
- Supplementary_Data/DataS5/SFG_cells_GOKEGGs/SFGBS6_2_vs_SFGBS0_2/pVal_GOstats_BP_Up_pieChart.pdf
- __MACOSX/Supplementary_Data/DataS5/SFG_cells_GOKEGGs/SFGBS6_2_vs_SFGBS0_2/._pVal_GOstats_BP_Up_pieChart.pdf
- Supplementary_Data/DataS5/SFG_cells_GOKEGGs/SFGBS6_2_vs_SFGBS0_2/pVal_GOstats_CC_Up_pieChart.pdf
- __MACOSX/Supplementary_Data/DataS5/SFG_cells_GOKEGGs/SFGBS6_2_vs_SFGBS0_2/._pVal_GOstats_CC_Up_pieChart.pdf
- Supplementary_Data/DataS5/SFG_cells_GOKEGGs/SFGBS6_24_vs_SFGBS0_24/.DS_Store
- __MACOSX/Supplementary_Data/DataS5/SFG_cells_GOKEGGs/SFGBS6_24_vs_SFGBS0_24/._.DS_Store
- Supplementary_Data/DataS5/SFG_cells_GOKEGGs/SFGBS6_24_vs_SFGBS0_24/pVal_GOstats_MF_Up_pieChart.pdf
- __MACOSX/Supplementary_Data/DataS5/SFG_cells_GOKEGGs/SFGBS6_24_vs_SFGBS0_24/._pVal_GOstats_MF_Up_pieChart.pdf
- Supplementary_Data/DataS5/SFG_cells_GOKEGGs/SFGBS6_24_vs_SFGBS0_24/pVal_GOstats_kegg_Up.pdf
- __MACOSX/Supplementary_Data/DataS5/SFG_cells_GOKEGGs/SFGBS6_24_vs_SFGBS0_24/._pVal_GOstats_kegg_Up.pdf
- Supplementary_Data/DataS5/SFG_cells_GOKEGGs/SFGBS6_24_vs_SFGBS0_24/pVal_GOstats_BP_Up_pieChart.pdf
- __MACOSX/Supplementary_Data/DataS5/SFG_cells_GOKEGGs/SFGBS6_24_vs_SFGBS0_24/._pVal_GOstats_BP_Up_pieChart.pdf
- Supplementary_Data/DataS5/SFG_cells_GOKEGGs/SFGBS6_24_vs_SFGBS0_24/pVal_GOstats_CC_Up_pieChart.pdf
- __MACOSX/Supplementary_Data/DataS5/SFG_cells_GOKEGGs/SFGBS6_24_vs_SFGBS0_24/._pVal_GOstats_CC_Up_pieChart.pdf
- Supplementary_Data/DataS5/SFG_cells_GOKEGGs/SFGBS6_4_vs_SFGBS0_4/.DS_Store
- __MACOSX/Supplementary_Data/DataS5/SFG_cells_GOKEGGs/SFGBS6_4_vs_SFGBS0_4/._.DS_Store
- Supplementary_Data/DataS5/SFG_cells_GOKEGGs/SFGBS6_4_vs_SFGBS0_4/pVal_GOstats_MF_Up_pieChart.pdf
- __MACOSX/Supplementary_Data/DataS5/SFG_cells_GOKEGGs/SFGBS6_4_vs_SFGBS0_4/._pVal_GOstats_MF_Up_pieChart.pdf
- Supplementary_Data/DataS5/SFG_cells_GOKEGGs/SFGBS6_4_vs_SFGBS0_4/pVal_GOstats_kegg_Up.pdf
- __MACOSX/Supplementary_Data/DataS5/SFG_cells_GOKEGGs/SFGBS6_4_vs_SFGBS0_4/._pVal_GOstats_kegg_Up.pdf
- Supplementary_Data/DataS5/SFG_cells_GOKEGGs/SFGBS6_4_vs_SFGBS0_4/pVal_GOstats_BP_Up_pieChart.pdf
- __MACOSX/Supplementary_Data/DataS5/SFG_cells_GOKEGGs/SFGBS6_4_vs_SFGBS0_4/._pVal_GOstats_BP_Up_pieChart.pdf
- Supplementary_Data/DataS5/SFG_cells_GOKEGGs/SFGBS6_4_vs_SFGBS0_4/pVal_GOstats_CC_Up_pieChart.pdf
- __MACOSX/Supplementary_Data/DataS5/SFG_cells_GOKEGGs/SFGBS6_4_vs_SFGBS0_4/._pVal_GOstats_CC_Up_pieChart.pdf
- Supplementary_Data/DataS5/SFG_cells_GOKEGGs/SFGBS6_3_vs_SFGBS0_3/.DS_Store
- __MACOSX/Supplementary_Data/DataS5/SFG_cells_GOKEGGs/SFGBS6_3_vs_SFGBS0_3/._.DS_Store
- Supplementary_Data/DataS5/SFG_cells_GOKEGGs/SFGBS6_3_vs_SFGBS0_3/pVal_GOstats_MF_Up_pieChart.pdf
- __MACOSX/Supplementary_Data/DataS5/SFG_cells_GOKEGGs/SFGBS6_3_vs_SFGBS0_3/._pVal_GOstats_MF_Up_pieChart.pdf
- Supplementary_Data/DataS5/SFG_cells_GOKEGGs/SFGBS6_3_vs_SFGBS0_3/pVal_GOstats_kegg_Up.pdf
- __MACOSX/Supplementary_Data/DataS5/SFG_cells_GOKEGGs/SFGBS6_3_vs_SFGBS0_3/._pVal_GOstats_kegg_Up.pdf
- Supplementary_Data/DataS5/SFG_cells_GOKEGGs/SFGBS6_3_vs_SFGBS0_3/pVal_GOstats_BP_Up_pieChart.pdf
- __MACOSX/Supplementary_Data/DataS5/SFG_cells_GOKEGGs/SFGBS6_3_vs_SFGBS0_3/._pVal_GOstats_BP_Up_pieChart.pdf
- Supplementary_Data/DataS5/SFG_cells_GOKEGGs/SFGBS6_3_vs_SFGBS0_3/pVal_GOstats_CC_Up_pieChart.pdf
- __MACOSX/Supplementary_Data/DataS5/SFG_cells_GOKEGGs/SFGBS6_3_vs_SFGBS0_3/._pVal_GOstats_CC_Up_pieChart.pdf
- Supplementary_Data/DataS5/SFG_cells_GOKEGGs/SFGBS6_8_vs_SFGBS0_8/.DS_Store
- __MACOSX/Supplementary_Data/DataS5/SFG_cells_GOKEGGs/SFGBS6_8_vs_SFGBS0_8/._.DS_Store
- Supplementary_Data/DataS5/SFG_cells_GOKEGGs/SFGBS6_8_vs_SFGBS0_8/pVal_GOstats_MF_Up_pieChart.pdf
- __MACOSX/Supplementary_Data/DataS5/SFG_cells_GOKEGGs/SFGBS6_8_vs_SFGBS0_8/._pVal_GOstats_MF_Up_pieChart.pdf
- Supplementary_Data/DataS5/SFG_cells_GOKEGGs/SFGBS6_8_vs_SFGBS0_8/pVal_GOstats_kegg_Up.pdf
- __MACOSX/Supplementary_Data/DataS5/SFG_cells_GOKEGGs/SFGBS6_8_vs_SFGBS0_8/._pVal_GOstats_kegg_Up.pdf
- Supplementary_Data/DataS5/SFG_cells_GOKEGGs/SFGBS6_8_vs_SFGBS0_8/pVal_GOstats_BP_Up_pieChart.pdf
- __MACOSX/Supplementary_Data/DataS5/SFG_cells_GOKEGGs/SFGBS6_8_vs_SFGBS0_8/._pVal_GOstats_BP_Up_pieChart.pdf
- Supplementary_Data/DataS5/SFG_cells_GOKEGGs/SFGBS6_8_vs_SFGBS0_8/pVal_GOstats_CC_Up_pieChart.pdf
- __MACOSX/Supplementary_Data/DataS5/SFG_cells_GOKEGGs/SFGBS6_8_vs_SFGBS0_8/._pVal_GOstats_CC_Up_pieChart.pdf
- Supplementary_Data/DataS5/SFG_cells_GOKEGGs/SFGBS6_18_vs_SFGBS0_18/.DS_Store
- __MACOSX/Supplementary_Data/DataS5/SFG_cells_GOKEGGs/SFGBS6_18_vs_SFGBS0_18/._.DS_Store
- Supplementary_Data/DataS5/SFG_cells_GOKEGGs/SFGBS6_18_vs_SFGBS0_18/pVal_GOstats_MF_Up_pieChart.pdf
- __MACOSX/Supplementary_Data/DataS5/SFG_cells_GOKEGGs/SFGBS6_18_vs_SFGBS0_18/._pVal_GOstats_MF_Up_pieChart.pdf
- Supplementary_Data/DataS5/SFG_cells_GOKEGGs/SFGBS6_18_vs_SFGBS0_18/pVal_GOstats_kegg_Up.pdf
- __MACOSX/Supplementary_Data/DataS5/SFG_cells_GOKEGGs/SFGBS6_18_vs_SFGBS0_18/._pVal_GOstats_kegg_Up.pdf
- Supplementary_Data/DataS5/SFG_cells_GOKEGGs/SFGBS6_18_vs_SFGBS0_18/pVal_GOstats_BP_Up_pieChart.pdf
- __MACOSX/Supplementary_Data/DataS5/SFG_cells_GOKEGGs/SFGBS6_18_vs_SFGBS0_18/._pVal_GOstats_BP_Up_pieChart.pdf
- Supplementary_Data/DataS5/SFG_cells_GOKEGGs/SFGBS6_18_vs_SFGBS0_18/pVal_GOstats_CC_Up_pieChart.pdf
- __MACOSX/Supplementary_Data/DataS5/SFG_cells_GOKEGGs/SFGBS6_18_vs_SFGBS0_18/._pVal_GOstats_CC_Up_pieChart.pdf
- Supplementary_Data/DataS5/SFG_cells_GOKEGGs/SFGBS6_1_vs_SFGBS0_1/.DS_Store
- __MACOSX/Supplementary_Data/DataS5/SFG_cells_GOKEGGs/SFGBS6_1_vs_SFGBS0_1/._.DS_Store
- Supplementary_Data/DataS5/SFG_cells_GOKEGGs/SFGBS6_1_vs_SFGBS0_1/pVal_GOstats_MF_Up_pieChart.pdf
- __MACOSX/Supplementary_Data/DataS5/SFG_cells_GOKEGGs/SFGBS6_1_vs_SFGBS0_1/._pVal_GOstats_MF_Up_pieChart.pdf
- Supplementary_Data/DataS5/SFG_cells_GOKEGGs/SFGBS6_1_vs_SFGBS0_1/pVal_GOstats_kegg_Up.pdf
- __MACOSX/Supplementary_Data/DataS5/SFG_cells_GOKEGGs/SFGBS6_1_vs_SFGBS0_1/._pVal_GOstats_kegg_Up.pdf
- Supplementary_Data/DataS5/SFG_cells_GOKEGGs/SFGBS6_1_vs_SFGBS0_1/pVal_GOstats_BP_Up_pieChart.pdf
- __MACOSX/Supplementary_Data/DataS5/SFG_cells_GOKEGGs/SFGBS6_1_vs_SFGBS0_1/._pVal_GOstats_BP_Up_pieChart.pdf
- Supplementary_Data/DataS5/SFG_cells_GOKEGGs/SFGBS6_1_vs_SFGBS0_1/pVal_GOstats_CC_Up_pieChart.pdf
- __MACOSX/Supplementary_Data/DataS5/SFG_cells_GOKEGGs/SFGBS6_1_vs_SFGBS0_1/._pVal_GOstats_CC_Up_pieChart.pdf
- Supplementary_Data/DataS5/EC_cells_GOKEGGs/ECBS6_6_vs_ECBS0_6/.DS_Store
- __MACOSX/Supplementary_Data/DataS5/EC_cells_GOKEGGs/ECBS6_6_vs_ECBS0_6/._.DS_Store
- Supplementary_Data/DataS5/EC_cells_GOKEGGs/ECBS6_6_vs_ECBS0_6/pVal_GOstats_MF_Up_pieChart.pdf
- __MACOSX/Supplementary_Data/DataS5/EC_cells_GOKEGGs/ECBS6_6_vs_ECBS0_6/._pVal_GOstats_MF_Up_pieChart.pdf
- Supplementary_Data/DataS5/EC_cells_GOKEGGs/ECBS6_6_vs_ECBS0_6/pVal_GOstats_kegg_Up.pdf
- __MACOSX/Supplementary_Data/DataS5/EC_cells_GOKEGGs/ECBS6_6_vs_ECBS0_6/._pVal_GOstats_kegg_Up.pdf
- Supplementary_Data/DataS5/EC_cells_GOKEGGs/ECBS6_6_vs_ECBS0_6/pVal_GOstats_BP_Up_pieChart.pdf
- __MACOSX/Supplementary_Data/DataS5/EC_cells_GOKEGGs/ECBS6_6_vs_ECBS0_6/._pVal_GOstats_BP_Up_pieChart.pdf
- Supplementary_Data/DataS5/EC_cells_GOKEGGs/ECBS6_6_vs_ECBS0_6/pVal_GOstats_CC_Up_pieChart.pdf
- __MACOSX/Supplementary_Data/DataS5/EC_cells_GOKEGGs/ECBS6_6_vs_ECBS0_6/._pVal_GOstats_CC_Up_pieChart.pdf
- Supplementary_Data/DataS5/EC_cells_GOKEGGs/ECBS6_2_vs_ECBS0_2/.DS_Store
- __MACOSX/Supplementary_Data/DataS5/EC_cells_GOKEGGs/ECBS6_2_vs_ECBS0_2/._.DS_Store
- Supplementary_Data/DataS5/EC_cells_GOKEGGs/ECBS6_2_vs_ECBS0_2/pVal_GOstats_MF_Up_pieChart.pdf
- __MACOSX/Supplementary_Data/DataS5/EC_cells_GOKEGGs/ECBS6_2_vs_ECBS0_2/._pVal_GOstats_MF_Up_pieChart.pdf
- Supplementary_Data/DataS5/EC_cells_GOKEGGs/ECBS6_2_vs_ECBS0_2/pVal_GOstats_kegg_Up.pdf
- __MACOSX/Supplementary_Data/DataS5/EC_cells_GOKEGGs/ECBS6_2_vs_ECBS0_2/._pVal_GOstats_kegg_Up.pdf
- Supplementary_Data/DataS5/EC_cells_GOKEGGs/ECBS6_2_vs_ECBS0_2/pVal_GOstats_BP_Up_pieChart.pdf
- __MACOSX/Supplementary_Data/DataS5/EC_cells_GOKEGGs/ECBS6_2_vs_ECBS0_2/._pVal_GOstats_BP_Up_pieChart.pdf
- Supplementary_Data/DataS5/EC_cells_GOKEGGs/ECBS6_2_vs_ECBS0_2/pVal_GOstats_CC_Up_pieChart.pdf
- __MACOSX/Supplementary_Data/DataS5/EC_cells_GOKEGGs/ECBS6_2_vs_ECBS0_2/._pVal_GOstats_CC_Up_pieChart.pdf
- Supplementary_Data/DataS5/EC_cells_GOKEGGs/ECBS6_14_vs_ECBS0_14/.DS_Store
- __MACOSX/Supplementary_Data/DataS5/EC_cells_GOKEGGs/ECBS6_14_vs_ECBS0_14/._.DS_Store
- Supplementary_Data/DataS5/EC_cells_GOKEGGs/ECBS6_14_vs_ECBS0_14/pVal_GOstats_MF_Up_pieChart.pdf
- __MACOSX/Supplementary_Data/DataS5/EC_cells_GOKEGGs/ECBS6_14_vs_ECBS0_14/._pVal_GOstats_MF_Up_pieChart.pdf
- Supplementary_Data/DataS5/EC_cells_GOKEGGs/ECBS6_14_vs_ECBS0_14/pVal_GOstats_kegg_Up.pdf
- __MACOSX/Supplementary_Data/DataS5/EC_cells_GOKEGGs/ECBS6_14_vs_ECBS0_14/._pVal_GOstats_kegg_Up.pdf
- Supplementary_Data/DataS5/EC_cells_GOKEGGs/ECBS6_14_vs_ECBS0_14/pVal_GOstats_BP_Up_pieChart.pdf
- __MACOSX/Supplementary_Data/DataS5/EC_cells_GOKEGGs/ECBS6_14_vs_ECBS0_14/._pVal_GOstats_BP_Up_pieChart.pdf
- Supplementary_Data/DataS5/EC_cells_GOKEGGs/ECBS6_14_vs_ECBS0_14/pVal_GOstats_CC_Up_pieChart.pdf
- __MACOSX/Supplementary_Data/DataS5/EC_cells_GOKEGGs/ECBS6_14_vs_ECBS0_14/._pVal_GOstats_CC_Up_pieChart.pdf
- Supplementary_Data/DataS5/EC_cells_GOKEGGs/ECBS6_12_vs_ECBS0_12/.DS_Store
- __MACOSX/Supplementary_Data/DataS5/EC_cells_GOKEGGs/ECBS6_12_vs_ECBS0_12/._.DS_Store
- Supplementary_Data/DataS5/EC_cells_GOKEGGs/ECBS6_12_vs_ECBS0_12/pVal_GOstats_MF_Up_pieChart.pdf
- __MACOSX/Supplementary_Data/DataS5/EC_cells_GOKEGGs/ECBS6_12_vs_ECBS0_12/._pVal_GOstats_MF_Up_pieChart.pdf
- Supplementary_Data/DataS5/EC_cells_GOKEGGs/ECBS6_12_vs_ECBS0_12/pVal_GOstats_kegg_Up.pdf
- __MACOSX/Supplementary_Data/DataS5/EC_cells_GOKEGGs/ECBS6_12_vs_ECBS0_12/._pVal_GOstats_kegg_Up.pdf
- Supplementary_Data/DataS5/EC_cells_GOKEGGs/ECBS6_12_vs_ECBS0_12/pVal_GOstats_BP_Up_pieChart.pdf
- __MACOSX/Supplementary_Data/DataS5/EC_cells_GOKEGGs/ECBS6_12_vs_ECBS0_12/._pVal_GOstats_BP_Up_pieChart.pdf
- Supplementary_Data/DataS5/EC_cells_GOKEGGs/ECBS6_12_vs_ECBS0_12/pVal_GOstats_CC_Up_pieChart.pdf
- __MACOSX/Supplementary_Data/DataS5/EC_cells_GOKEGGs/ECBS6_12_vs_ECBS0_12/._pVal_GOstats_CC_Up_pieChart.pdf
- Supplementary_Data/DataS5/EC_cells_GOKEGGs/ECBS6_1_vs_ECBS0_1/.DS_Store
- __MACOSX/Supplementary_Data/DataS5/EC_cells_GOKEGGs/ECBS6_1_vs_ECBS0_1/._.DS_Store
- Supplementary_Data/DataS5/EC_cells_GOKEGGs/ECBS6_1_vs_ECBS0_1/pVal_GOstats_MF_Up_pieChart.pdf
- __MACOSX/Supplementary_Data/DataS5/EC_cells_GOKEGGs/ECBS6_1_vs_ECBS0_1/._pVal_GOstats_MF_Up_pieChart.pdf
- Supplementary_Data/DataS5/EC_cells_GOKEGGs/ECBS6_1_vs_ECBS0_1/pVal_GOstats_kegg_Up.pdf
- __MACOSX/Supplementary_Data/DataS5/EC_cells_GOKEGGs/ECBS6_1_vs_ECBS0_1/._pVal_GOstats_kegg_Up.pdf
- Supplementary_Data/DataS5/EC_cells_GOKEGGs/ECBS6_1_vs_ECBS0_1/pVal_GOstats_BP_Up_pieChart.pdf
- __MACOSX/Supplementary_Data/DataS5/EC_cells_GOKEGGs/ECBS6_1_vs_ECBS0_1/._pVal_GOstats_BP_Up_pieChart.pdf
- Supplementary_Data/DataS5/EC_cells_GOKEGGs/ECBS6_1_vs_ECBS0_1/pVal_GOstats_CC_Up_pieChart.pdf
- __MACOSX/Supplementary_Data/DataS5/EC_cells_GOKEGGs/ECBS6_1_vs_ECBS0_1/._pVal_GOstats_CC_Up_pieChart.pdf
- Supplementary_Data/DataS5/EC_cells_GOKEGGs/ECBS6_18_vs_ECBS0_18/.DS_Store
- __MACOSX/Supplementary_Data/DataS5/EC_cells_GOKEGGs/ECBS6_18_vs_ECBS0_18/._.DS_Store
- Supplementary_Data/DataS5/EC_cells_GOKEGGs/ECBS6_18_vs_ECBS0_18/pVal_GOstats_MF_Up_pieChart.pdf
- __MACOSX/Supplementary_Data/DataS5/EC_cells_GOKEGGs/ECBS6_18_vs_ECBS0_18/._pVal_GOstats_MF_Up_pieChart.pdf
- Supplementary_Data/DataS5/EC_cells_GOKEGGs/ECBS6_18_vs_ECBS0_18/pVal_GOstats_kegg_Up.pdf
- __MACOSX/Supplementary_Data/DataS5/EC_cells_GOKEGGs/ECBS6_18_vs_ECBS0_18/._pVal_GOstats_kegg_Up.pdf
- Supplementary_Data/DataS5/EC_cells_GOKEGGs/ECBS6_18_vs_ECBS0_18/pVal_GOstats_BP_Up_pieChart.pdf
- __MACOSX/Supplementary_Data/DataS5/EC_cells_GOKEGGs/ECBS6_18_vs_ECBS0_18/._pVal_GOstats_BP_Up_pieChart.pdf
[truncated: 55 more entries]
