# Supplementary material for: Single Cell/Nucleus Transcriptomics Comparison in Zebrafish and Humans Reveals Common and Distinct Molecular Responses to Alzheimer’s Disease
Source: Cells. 2022 May 31;11(11):1807. doi: 10.3390/cells11111807 (PMC9180693; doi:10.3390/cells11111807)
Supplement: Supplementary file 1 [file cells-11-01807-s001.zip › Supplementary_Data/DataS12.xlsx]

## Sheet: Cluster 1 (Neuron) ZF+EC
Human ID	Human gene	human p value	human logFC	Zebrafish ID	Zebrafish gene	zebrafish p value	zebrafish logFC	Direction
ENSG00000106853	PTGR1	2.76511e-33	1.67284	ENSDARG00000024877	ptgr1	6.02275e-09	0.813005	+/+
ENSG00000178980	SEPW1	9.61865e-23	1.54507	ENSDARG00000035136	selenow1	0.0045836	0.278226	+/+
ENSG00000140988	RPS2	5.9329e-25	1.48592	ENSDARG00000077291	rps2	0.000681641	0.288276	+/+
ENSG00000080824	HSP90AA1	3.26069e-23	1.28423	ENSDARG00000024746	hsp90aa1.2	4.48077e-16	0.92941	+/+
ENSG00000136003	ISCU	6.58453e-29	1.25715	ENSDARG00000035596	ISCU	0.00108765	0.46396	+/+
ENSG00000119335	SET	4.36633e-19	1.17859	ENSDARG00000003920	setb	0.00122825	0.408039	+/+
ENSG00000119335	SET	4.36633e-19	1.17859	ENSDARG00000031495	seta	0.00046844	0.424678	+/+
ENSG00000143153	ATP1B1	2.58636e-13	1.16908	ENSDARG00000076833	atp1b1b	1.2234e-05	0.648186	+/+
ENSG00000142541	RPL13A	1.5259e-15	1.0561	ENSDARG00000044093	rpl13a	0.00490607	0.30027	+/+
ENSG00000135940	COX5B	4.1126e-21	1.04112	ENSDARG00000015978	COX5B	0.00136406	0.369718	+/+
ENSG00000145425	RPS3A	8.62394e-27	0.980117	ENSDARG00000035692	rps3a	0.0190525	0.283906	+/+
ENSG00000100632	ERH	3.28304e-10	0.8989	ENSDARG00000032866	erh	0.000913001	0.375396	+/+
ENSG00000160014	CALM3	7.61883e-08	0.886351	ENSDARG00000074057	calm3b	2.15754e-05	0.316963	+/+
ENSG00000160014	CALM3	7.61883e-08	0.886351	ENSDARG00000100825	calm3a	5.15498e-10	0.7258	+/+
ENSG00000184076	UQCR10	4.93515e-14	0.88434	ENSDARG00000104517	uqcr10	0.00205201	0.374766	+/+
ENSG00000131711	MAP1B	1.07078e-09	0.849783	ENSDARG00000060434	map1b	0.00653531	0.284266	+/+
ENSG00000128609	NDUFA5	2.71954e-19	0.832281	ENSDARG00000039346	ndufa5	0.0140308	0.286682	+/+
ENSG00000110700	RPS13	1.53403e-20	0.806104	ENSDARG00000036298	rps13	0.0100482	0.29606	+/+
ENSG00000142168	SOD1	1.00424e-15	0.797193	ENSDARG00000043848	sod1	0.000960305	0.394831	+/+
ENSG00000162188	GNG3	8.10729e-08	0.787156	ENSDARG00000009553	gng3	0.000108879	0.420561	+/+
ENSG00000114784	EIF1B	3.70319e-09	0.776515	ENSDARG00000029445	zgc:56676	7.75958e-05	0.499991	+/+
ENSG00000109971	HSPA8	1.73872e-18	0.753644	ENSDARG00000037403	si:dkey-4p15.3	0.0190587	0.346413	+/+
ENSG00000109971	HSPA8	1.73872e-18	0.753644	ENSDARG00000068992	hspa8	7.46018e-08	0.418176	+/+
ENSG00000171314	PGAM1	5.8186e-05	0.751106	ENSDARG00000005423	pgam1a	0.0180493	0.260535	+/+
ENSG00000090266	NDUFB2	2.92946e-18	0.739626	ENSDARG00000045490	ndufb2	0.00751399	0.333055	+/+
ENSG00000089157	RPLP0	1.93955e-09	0.730978	ENSDARG00000051783	rplp0	0.00500772	0.305821	+/+
ENSG00000120742	SERP1	1.69127e-13	0.724459	ENSDARG00000099439	serp1	0.00860133	0.390238	+/+
ENSG00000126432	PRDX5	1.66096e-12	0.711969	ENSDARG00000055064	prdx5	0.000894948	0.452267	+/+
ENSG00000142676	RPL11	2.16939e-20	0.711099	ENSDARG00000043509	rpl11	6.55868e-05	0.398191	+/+
ENSG00000111716	LDHB	5.35437e-12	0.707724	ENSDARG00000019644	ldhba	5.92458e-08	0.475104	+/+
ENSG00000170315	UBB	1.91189e-07	0.702555	ENSDARG00000002369	UBB	1.03557e-14	1.17763	+/+
ENSG00000230989	HSBP1	3.12228e-09	0.679476	ENSDARG00000041921	hsbp1b	0.00817741	0.276264	+/+
ENSG00000106153	CHCHD2	2.19899e-18	0.654853	ENSDARG00000059304	chchd2	2.11046e-06	0.563308	+/+
ENSG00000156482	RPL30	1.04144e-15	0.654551	ENSDARG00000035871	rpl30	0.0015743	0.282028	+/+
ENSG00000155849	ELMO1	1.87709e-09	0.648171	ENSDARG00000055400	si:dkey-56f14.7	0.00584122	0.438404	+/+
ENSG00000155849	ELMO1	1.87709e-09	0.648171	ENSDARG00000098753	elmo1	1.63398e-07	1.07215	+/+
ENSG00000113387	SUB1	1.87032e-05	0.645431	ENSDARG00000007720	sub1b	0.0170692	0.270179	+/+
ENSG00000102144	PGK1	1.35625e-10	0.637411	ENSDARG00000054191	pgk1	2.94e-07	0.539165	+/+
ENSG00000187446	CHP1	2.326e-05	0.629464	ENSDARG00000052859	chp1	9.5232e-06	0.391099	+/+
ENSG00000136810	TXN	4.40349e-10	0.615479	ENSDARG00000031435	TXN	1.37812e-09	0.731728	+/+
ENSG00000168734	PKIG	9.30998e-05	0.589937	ENSDARG00000086471	pkig	1.07171e-05	0.832444	+/+
ENSG00000145741	BTF3	6.65304e-16	0.58268	ENSDARG00000035400	btf3	0.00237816	0.369725	+/+
ENSG00000070831	CDC42	7.40974e-06	0.569899	ENSDARG00000044573	cdc42	2.67566e-05	0.437546	+/+
ENSG00000172428	MYEOV2	6.19598e-13	0.534092	ENSDARG00000045296	cops9	0.00710043	0.290441	+/+
ENSG00000141759	TXNL4A	3.22072e-07	0.510205	ENSDARG00000036190	txnl4a	0.00534904	0.349449	+/+
ENSG00000170606	HSPA4	1.36702e-12	0.509709	ENSDARG00000004754	hspa4a	9.60274e-14	1.34866	+/+
ENSG00000140941	MAP1LC3B	0.000666664	0.508795	ENSDARG00000101127	map1lc3b	0.0144785	0.260222	+/+
ENSG00000173812	EIF1	0.000126019	0.50804	ENSDARG00000012688	eif1b	1.80577e-05	0.504939	+/+
ENSG00000152234	ATP5A1	6.35748e-06	0.50494	ENSDARG00000010149	atp5fa1	0.000134082	0.444572	+/+
ENSG00000135821	GLUL	2.35573e-06	0.501631	ENSDARG00000100003	glulb	0.00315259	0.344496	+/+
ENSG00000135821	GLUL	2.35573e-06	0.501631	ENSDARG00000099776	glula	2.00314e-07	0.794816	+/+
ENSG00000116161	CACYBP	1.26397e-13	0.4993	ENSDARG00000014731	cacybp	3.5355e-05	0.523372	+/+
ENSG00000162961	DPY30	8.52966e-07	0.489494	ENSDARG00000004427	dpy30	0.00844213	0.336761	+/+
ENSG00000198561	CTNND1	0.00183025	0.484906	ENSDARG00000078233	ctnnd1	0.0132475	0.277132	+/+
ENSG00000149972	CNTN5	0.0145783	0.483586	ENSDARG00000021584	cntn5	0.0131357	0.354481	+/+
ENSG00000141542	RAB40B	0.00423929	0.467535	ENSDARG00000042410	rab40b	0.000229258	0.423746	+/+
ENSG00000103363	TCEB2	5.72253e-10	0.463704	ENSDARG00000037980	elob	0.00010151	0.441125	+/+
ENSG00000174444	RPL4	5.94856e-08	0.451986	ENSDARG00000041182	rpl4	0.000214005	0.346124	+/+
ENSG00000189403	HMGB1	4.2472e-07	0.445022	ENSDARG00000099175	hmgb1a	0.000340004	0.345537	+/+
ENSG00000170035	UBE2E3	9.7975e-06	0.444261	ENSDARG00000012244	ube2e3	9.66495e-12	0.929867	+/+
ENSG00000163788	SNRK	3.36298e-08	0.438505	ENSDARG00000070832	snrka	0.0194649	0.272398	+/+
ENSG00000173660	UQCRH	4.42263e-06	0.43336	ENSDARG00000059128	uqcrh	0.00124756	0.394172	+/+
ENSG00000179091	CYC1	5.76551e-08	0.432602	ENSDARG00000038075	cyc1	0.000456292	0.392814	+/+
ENSG00000044574	HSPA5	3.10215e-05	0.427688	ENSDARG00000103846	hspa5	0.00773298	0.462821	+/+
ENSG00000168028	RPSA	5.88585e-10	0.427225	ENSDARG00000019181	rpsa	0.00641994	0.295202	+/+
ENSG00000081181	ARG2	5.95747e-12	0.417823	ENSDARG00000039269	arg2	0.00332139	0.396619	+/+
ENSG00000080822	CLDND1	5.63717e-08	0.41768	ENSDARG00000104439	cldnd1a	0.00401512	0.297044	+/+
ENSG00000100744	GSKIP	0.00836803	0.408508	ENSDARG00000038099	gskip	7.92383e-05	0.586091	+/+
ENSG00000111674	ENO2	0.0444189	0.39416	ENSDARG00000014287	eno2	2.12376e-10	1.0197	+/+
ENSG00000166922	SCG5	0.000618937	0.393969	ENSDARG00000032126	scg5	0.00272563	0.463433	+/+
ENSG00000153201	RANBP2	2.17732e-05	0.384677	ENSDARG00000014817	ranbp1	0.0494015	0.29255	+/+
ENSG00000233954	UQCRHL	3.07378e-12	0.375936	ENSDARG00000059128	uqcrh	0.00124756	0.394172	+/+
ENSG00000165280	VCP	0.0379659	0.374844	ENSDARG00000020008	vcp	0.00948128	0.336865	+/+
ENSG00000167658	EEF2	0.0227306	0.374277	ENSDARG00000035256	eef2l2	0.000190955	0.471179	+/+
ENSG00000096060	FKBP5	8.5524e-08	0.366223	ENSDARG00000028396	fkbp5	8.02441e-12	1.00884	+/+
ENSG00000100554	ATP6V1D	0.0101351	0.341785	ENSDARG00000011175	atp6v1d	9.73212e-06	0.610753	+/+
ENSG00000081189	MEF2C	0.00672534	0.335663	ENSDARG00000009418	mef2cb	0.0421638	0.297413	+/+
ENSG00000249209	AP000304.12	1.4283e-09	0.328346	ENSDARG00000001788	atp5po	0.000704512	0.408322	+/+
ENSG00000165672	PRDX3	0.0464658	0.323351	ENSDARG00000032102	prdx3	1.45794e-05	0.483355	+/+
ENSG00000100650	SRSF5	9.12459e-10	0.322811	ENSDARG00000027734	srsf5b	0.000353112	0.500342	+/+
ENSG00000174738	NR1D2	8.76913e-10	0.317922	ENSDARG00000003820	nr1d2a	0.000817227	0.465495	+/+
ENSG00000132912	DCTN4	0.000811567	0.31628	ENSDARG00000023988	dctn4	0.00594634	0.333253	+/+
ENSG00000032219	ARID4A	5.92508e-06	0.30895	ENSDARG00000043873	arid4a	0.0353187	0.308315	+/+
ENSG00000155974	GRIP1	6.19131e-05	0.297265	ENSDARG00000015053	grip1	0.000534724	0.556028	+/+
ENSG00000142534	RPS11	0.000978356	0.296225	ENSDARG00000053058	rps11	0.000984758	0.368435	+/+
ENSG00000166579	NDEL1	0.000249299	0.293841	ENSDARG00000104225	ndel1b	0.0153017	0.255719	+/+
ENSG00000166579	NDEL1	0.000249299	0.293841	ENSDARG00000010953	ndel1a	0.019288	0.27667	+/+
ENSG00000116044	NFE2L2	1.91083e-05	0.280762	ENSDARG00000042824	nfe2l2a	2.99349e-08	0.919288	+/+
ENSG00000063854	HAGH	3.1293e-05	0.279038	ENSDARG00000025338	hagh	0.00870935	0.386841	+/+
ENSG00000102804	TSC22D1	0.0347615	0.267104	ENSDARG00000038306	tsc22d1	0.000161323	0.383661	+/+
ENSG00000116459	ATP5F1	5.60807e-07	0.260861	ENSDARG00000011553	atp5pb	0.00914877	0.288402	+/+
ENSG00000137876	RSL24D1	4.76688e-07	0.250411	ENSDARG00000040439	rsl24d1	0.00502114	0.286159	+/+
ENSG00000139182	CLSTN3	0.00955716	-0.261715	ENSDARG00000073883	clstn3	7.32831e-15	-0.940795	-/-
ENSG00000127561	SYNGR3	0.000232007	-0.270078	ENSDARG00000025034	syngr3b	1.51793e-09	-0.589611	-/-
ENSG00000127561	SYNGR3	0.000232007	-0.270078	ENSDARG00000014871	syngr3a	0.000157439	-0.584504	-/-
ENSG00000153902	LGI4	0.000678047	-0.299416	ENSDARG00000020493	lgi1a	0.000851348	-0.377355	-/-
ENSG00000187730	GABRD	2.00239e-05	-0.312946	ENSDARG00000059763	gabrd	1.36454e-08	-0.916292	-/-
ENSG00000179134	SAMD4B	0.00142943	-0.322506	ENSDARG00000086735	SAMD4B	2.1815e-07	-0.806201	-/-
ENSG00000140538	NTRK3	0.02481	-0.362287	ENSDARG00000077228	ntrk3a	0.0016201	-0.458835	-/-
ENSG00000156564	LRFN2	0.0194835	-0.364086	ENSDARG00000077489	lrfn2b	8.64016e-06	-0.50792	-/-
ENSG00000130175	PRKCSH	0.0342546	-0.445194	ENSDARG00000004470	prkcsh	0.00473119	-0.380566	-/-
ENSG00000104852	SNRNP70	0.0478787	-0.464726	ENSDARG00000077126	snrnp70	0.0302483	-0.411848	-/-
ENSG00000185615	PDIA2	4.06147e-09	-0.483026	ENSDARG00000033599	zgc:100906	0.00325082	-0.442852	-/-
ENSG00000005206	SPPL2B	0.00215942	-0.48684	ENSDARG00000030448	sppl2	0.0187806	-0.381344	-/-
ENSG00000172260	NEGR1	6.59167e-07	-0.490341	ENSDARG00000021607	negr1	0.00574871	-0.407587	-/-
ENSG00000105696	TMEM59L	1.12518e-07	-0.535142	ENSDARG00000003655	tmem59l	5.77326e-05	-0.353018	-/-
ENSG00000123358	NR4A1	4.72639e-12	-0.560317	ENSDARG00000000796	nr4a1	0.00020432	-0.643927	-/-
ENSG00000182870	GALNT9	8.37731e-11	-0.589908	ENSDARG00000006832	galnt9	0.00876482	-0.426931	-/-
ENSG00000167470	MIDN	6.959e-09	-0.603083	ENSDARG00000018524	midn	0.0328068	-0.295614	-/-
ENSG00000101638	ST8SIA5	8.89522e-08	-0.661984	ENSDARG00000036584	st8sia5	0.00259962	-0.388599	-/-
ENSG00000172270	BSG	2.46829e-08	-0.670347	ENSDARG00000019881	bsg	1.30483e-05	-0.297632	-/-
ENSG00000171223	JUNB	1.30022e-10	-0.727355	ENSDARG00000104773	junbb	1.18602e-06	-0.494997	-/-
ENSG00000135541	AHI1	1.68606e-06	-0.740548	ENSDARG00000044056	ahi1	0.0226719	-0.293205	-/-
ENSG00000198727	MT-CYB	4.37233e-32	-1.00155	ENSDARG00000063924	mt-cyb	1.18713e-08	-0.300471	-/-
ENSG00000198840	MT-ND3	7.74621e-37	-1.0441	ENSDARG00000063914	mt-nd3	5.44463e-06	-0.402066	-/-
ENSG00000198712	MT-CO2	6.03904e-49	-1.16954	ENSDARG00000063908	mt-co2	2.81848e-07	-0.2517	-/-
ENSG00000135625	EGR4	1.13062e-13	-1.17404	ENSDARG00000077799	egr4	6.56221e-05	-0.4064	-/-
ENSG00000189043	NDUFA4	2.33287e-30	1.39418	ENSDARG00000056108	ndufa4	0.00919297	-0.332302	-/+
ENSG00000189043	NDUFA4	2.33287e-30	1.39418	ENSDARG00000099499	ndufa4l	0.0106894	-0.261854	-/+
ENSG00000101439	CST3	1.27521e-13	1.3256	ENSDARG00000007795	cst3	3.94243e-86	-3.01601	-/+
ENSG00000143153	ATP1B1	2.58636e-13	1.16908	ENSDARG00000013144	atp1b1a	0.0479338	-0.289922	-/+
ENSG00000035862	TIMP2	2.58271e-15	1.03619	ENSDARG00000061226	timp2a	0.0135493	-0.355427	-/+
ENSG00000160014	CALM3	7.61883e-08	0.886351	ENSDARG00000031427	calm2a	4.44234e-12	-0.857907	-/+
ENSG00000109472	CPE	8.84159e-10	0.825548	ENSDARG00000055874	cpe	6.64197e-41	-1.2259	-/+
ENSG00000115365	LANCL1	1.79269e-16	0.789721	ENSDARG00000013741	lancl1	4.11508e-07	-0.656363	-/+
ENSG00000187398	LUZP2	2.30368e-16	0.768128	ENSDARG00000068247	luzp2	0.0361222	-0.348161	-/+
ENSG00000116209	TMEM59	2.96111e-09	0.702312	ENSDARG00000019033	tmem59	2.88038e-05	-0.507705	-/+
ENSG00000120265	PCMT1	3.80159e-07	0.695119	ENSDARG00000015201	pcmt	0.0456879	-0.355026	-/+
ENSG00000129625	REEP5	2.01305e-10	0.692519	ENSDARG00000100742	reep5	0.00036291	-0.387263	-/+
ENSG00000179218	CALR	2.14546e-08	0.682883	ENSDARG00000076290	calr	0.0289754	-0.356863	-/+
ENSG00000114902	SPCS1	3.39408e-14	0.660329	ENSDARG00000059298	spcs1	0.000676	-0.494359	-/+
ENSG00000172020	GAP43	7.32813e-05	0.642895	ENSDARG00000099744	gap43	1.99555e-06	-0.453326	-/+
ENSG00000145864	GABRB2	1.54892e-09	0.634801	ENSDARG00000079586	gabrb2	0.0314536	-0.251849	-/+
ENSG00000130520	LSM4	0.000241744	0.629145	ENSDARG00000023852	lsm4	0.00317343	-0.591454	-/+
ENSG00000111897	SERINC1	2.56606e-07	0.625258	ENSDARG00000009106	serinc1	5.96637e-05	-0.355207	-/+
ENSG00000181722	ZBTB20	9.11476e-20	0.625038	ENSDARG00000005586	zbtb20	0.0304228	-0.332291	-/+
ENSG00000008952	SEC62	1.27625e-08	0.619587	ENSDARG00000019951	sec62	0.022799	-0.390835	-/+
ENSG00000198843	SELT	1.14133e-05	0.605999	ENSDARG00000058354	selenot1a	0.00818453	-0.450275	-/+
ENSG00000144746	ARL6IP5	5.97813e-10	0.585678	ENSDARG00000016238	arl6ip5b	2.64831e-06	-0.652793	-/+
ENSG00000136156	ITM2B	5.51499e-06	0.55064	ENSDARG00000007098	itm2ba	0.0488212	-0.31566	-/+
ENSG00000118363	SPCS2	0.00130094	0.548132	ENSDARG00000042823	spcs2	0.00309442	-0.466087	-/+
ENSG00000004059	ARF5	6.42648e-12	0.541839	ENSDARG00000070472	arf5	0.0236936	-0.515823	-/+
ENSG00000132718	SYT11	0.0172329	0.524145	ENSDARG00000057913	syt11a	0.00200498	-0.371577	-/+
ENSG00000144320	KIAA1715	1.3436e-07	0.519493	ENSDARG00000006639	lnpk	0.0087492	-0.392088	-/+
ENSG00000170606	HSPA4	1.36702e-12	0.509709	ENSDARG00000018989	hspa4b	0.0492641	-0.303682	-/+
ENSG00000171130	ATP6V0E2	0.00245102	0.450775	ENSDARG00000059057	atpv0e2	9.0776e-07	-0.482453	-/+
ENSG00000138650	PCDH10	0.00022652	0.443737	ENSDARG00000102824	pcdh10b	0.033505	-0.55082	-/+
ENSG00000182220	ATP6AP2	8.45473e-05	0.443208	ENSDARG00000008735	atp6ap2	1.18573e-05	-0.367768	-/+
ENSG00000164600	NEUROD6	0.0011511	0.434525	ENSDARG00000040008	neurod6a	0.000701353	-0.667246	-/+
ENSG00000084234	APLP2	0.011192	0.426601	ENSDARG00000054864	aplp2	2.88227e-08	-0.916919	-/+
ENSG00000161671	EMC10	2.35316e-06	0.42648	ENSDARG00000054793	emc10	0.00676331	-0.480754	-/+
ENSG00000078549	ADCYAP1R1	6.4278e-07	0.425239	ENSDARG00000105201	adcyap1r1a	0.000808414	-0.496274	-/+
ENSG00000143198	MGST3	3.29892e-08	0.41649	ENSDARG00000102744	mgst3a	0.0365797	-0.475721	-/+
ENSG00000149218	ENDOD1	6.20886e-13	0.412098	ENSDARG00000071224	si:ch211-133n4.4	8.50607e-06	-0.594528	-/+
ENSG00000143499	SMYD2	3.37452e-06	0.410263	ENSDARG00000055151	smyd2a	0.0333655	-0.459132	-/+
ENSG00000139970	RTN1	0.000496677	0.409723	ENSDARG00000021143	rtn1b	1.11004e-08	-0.528056	-/+
ENSG00000196104	SPOCK3	3.43181e-10	0.394704	ENSDARG00000070266	spock3	1.64066e-05	-0.534475	-/+
ENSG00000166922	SCG5	0.000618937	0.393969	ENSDARG00000077045	scg5	3.44221e-22	-1.39119	-/+
ENSG00000023516	AKAP11	0.0432398	0.375182	ENSDARG00000075435	akap11	0.00392723	-0.424141	-/+
ENSG00000106537	TSPAN13	0.00144448	0.366605	ENSDARG00000070479	tspan13b	0.00611987	-0.46414	-/+
ENSG00000110651	CD81	0.000387946	0.365765	ENSDARG00000036080	cd81a	4.98347e-12	-0.749674	-/+
ENSG00000170091	HMP19	0.0259134	0.350928	ENSDARG00000102975	nsg2	0.000166151	-0.416212	-/+
ENSG00000147677	EIF3H	4.99059e-06	0.341939	ENSDARG00000102452	eif3ha	0.0492989	-0.425509	-/+
ENSG00000151327	FAM177A1	6.84325e-07	0.337872	ENSDARG00000079636	fam177a1	0.0357383	-0.46089	-/+
ENSG00000173486	FKBP2	0.0009505	0.331357	ENSDARG00000044540	fkbp2	0.0320467	-0.454139	-/+
ENSG00000099715	PCDH11Y	0.00108567	0.324623	ENSDARG00000098652	pcdh11	0.0278072	-0.321697	-/+
ENSG00000128699	ORMDL1	2.90323e-08	0.309415	ENSDARG00000014333	ormdl1	0.036004	-0.300689	-/+
ENSG00000131238	PPT1	0.0128056	0.303046	ENSDARG00000039980	ppt1	0.00500586	-0.473004	-/+
ENSG00000155980	KIF5A	0.0387977	0.295546	ENSDARG00000098936	kif5aa	0.000540222	-0.410367	-/+
ENSG00000084444	FAM234B	4.77793e-05	0.293237	ENSDARG00000006758	fam234b	0.0479095	-0.389943	-/+
ENSG00000127990	SGCE	7.1052e-05	0.290608	ENSDARG00000012138	sgce	0.00293201	-0.460656	-/+
ENSG00000106443	PHF14	2.76591e-06	0.267482	ENSDARG00000061458	phf14	0.0172783	-0.393974	-/+
ENSG00000131507	NDFIP1	0.0110663	0.267089	ENSDARG00000013979	ndfip1	5.19302e-07	-0.559797	-/+
ENSG00000073464	CLCN4	0.00146187	0.261705	ENSDARG00000035808	clcn4	0.0124274	-0.268242	-/+
ENSG00000072041	SLC6A15	0.035138	0.254376	ENSDARG00000062821	slc6a15	1.48371e-05	-0.64225	-/+
ENSG00000145332	KLHL8	7.22329e-05	0.253323	ENSDARG00000101270	klhl8	0.00443329	-0.55662	-/+
ENSG00000144677	CTDSPL	0.00813991	-0.283932	ENSDARG00000071673	ctdspla	0.000381381	0.554472	+/-
ENSG00000163032	VSNL1	0.00296126	-0.285018	ENSDARG00000044053	vsnl1b	0.00018033	0.481208	+/-
ENSG00000163032	VSNL1	0.00296126	-0.285018	ENSDARG00000023228	vsnl1a	1.2594e-05	0.757954	+/-
ENSG00000107130	NCS1	3.80603e-07	-0.309341	ENSDARG00000054186	ncs1b	0.00144471	0.490852	+/-
ENSG00000153707	PTPRD	0.000631266	-0.312206	ENSDARG00000019945	ptprdb	1.65827e-05	0.648211	+/-
ENSG00000101152	DNAJC5	0.000585867	-0.323716	ENSDARG00000042948	dnajc5aa	7.96994e-05	0.524981	+/-
ENSG00000139915	MDGA2	0.00753113	-0.332269	ENSDARG00000024017	mdga2a	0.00519267	0.372731	+/-
ENSG00000197106	SLC6A17	3.36552e-07	-0.35177	ENSDARG00000068787	slc6a17	0.00229344	0.443645	+/-
ENSG00000154146	NRGN	2.12021e-05	-0.356229	ENSDARG00000039626	nrgna	3.36419e-07	0.58542	+/-
ENSG00000175471	MCTP1	0.0437023	-0.381649	ENSDARG00000076404	mctp1a	0.0132193	0.337226	+/-
ENSG00000172354	GNB2	9.37426e-05	-0.425541	ENSDARG00000035357	gnb2	0.00142157	0.469819	+/-
ENSG00000101150	TPD52L2	1.5883e-05	-0.497317	ENSDARG00000013655	tpd52l2b	0.00446035	0.320471	+/-
ENSG00000167654	ATCAY	0.00217195	-0.502258	ENSDARG00000071678	atcaya	0.00194094	0.311321	+/-
ENSG00000058404	CAMK2B	9.11108e-07	-0.509422	ENSDARG00000011065	camk2b1	0.000909555	0.294593	+/-
ENSG00000078328	RBFOX1	2.01788e-20	-0.521562	ENSDARG00000014746	rbfox1	0.00182841	0.416346	+/-
ENSG00000198355	PIM3	4.43168e-10	-0.534519	ENSDARG00000055129	pim3	1.23782e-06	0.749951	+/-
ENSG00000168675	LDLRAD4	0.0126973	-0.559999	ENSDARG00000070555	ldlrad4a	0.00616519	0.401777	+/-
ENSG00000187135	VSTM2B	2.80095e-08	-0.636609	ENSDARG00000098810	VSTM2B	0.00180759	0.510088	+/-
ENSG00000157933	SKI	5.95565e-07	-0.654137	ENSDARG00000042151	skia	0.0139698	0.361782	+/-
ENSG00000106976	DNM1	5.00139e-08	-0.664929	ENSDARG00000010042	dnm1a	0.00168176	0.367839	+/-
ENSG00000174145	NWD2	0.0014581	-0.705119	ENSDARG00000077162	nwd2	4.29445e-06	0.922006	+/-
ENSG00000157152	SYN2	1.18681e-08	-0.7166	ENSDARG00000045945	syn2a	3.03724e-09	0.892029	+/-

## Sheet: Cluster 2+4 (astroglia) ZF+EC
Human ID	Human gene	human p value	human logFC	Zebrafish ID	Zebrafish gene	zebrafish p value	zebrafish logFC	Direction (ZF/HS)
ENSG00000125148	MT2A	1.19851e-09	3.14833	ENSDARG00000041623	mt2	3.7301e-06	1.15838	+/+
ENSG00000106211	HSPB1	0.00209402	1.81436	ENSDARG00000041065	hspb1	1.01531e-07	0.84209	+/+
ENSG00000082996	RNF13	0.000566585	1.56338	ENSDARG00000019438	rnf13	0.000103201	0.310849	+/+
ENSG00000167772	ANGPTL4	0.0101104	1.35596	ENSDARG00000035859	angptl4	2.1361e-09	0.70166	+/+
ENSG00000080824	HSP90AA1	0.000451649	1.29144	ENSDARG00000024746	hsp90aa1.2	1.78803e-18	1.47138	+/+
ENSG00000084754	HADHA	0.0103427	1.2546	ENSDARG00000057128	hadhaa	0.00368047	0.42285	+/+
ENSG00000148660	CAMK2G	0.000654147	1.25022	ENSDARG00000056206	camk2g2	0.0393913	0.296209	+/+
ENSG00000170315	UBB	0.00427545	1.16359	ENSDARG00000002369	UBB	0.0210287	0.440501	+/+
ENSG00000109971	HSPA8	0.00665746	1.07066	ENSDARG00000068992	hspa8	7.57323e-06	0.351424	+/+
ENSG00000168003	SLC3A2	0.00807233	1.04953	ENSDARG00000036427	slc3a2a	0.000368054	0.693948	+/+
ENSG00000167283	ATP5L	0.0190822	0.81034	ENSDARG00000011841	atp5l	0.00236404	0.333289	+/+
ENSG00000135821	GLUL	0.00883914	0.723388	ENSDARG00000100003	glulb	3.31232e-10	0.783064	+/+
ENSG00000108654	DDX5	0.00215259	0.600554	ENSDARG00000038068	ddx5	5.67358e-10	0.490725	+/+
ENSG00000050165	DKK3	0.031875	-1.09359	ENSDARG00000070683	dkk3b	0.00108016	-0.295562	-/-
ENSG00000139910	NOVA1	0.0188298	-1.40955	ENSDARG00000017673	nova2	9.14863e-12	-0.559708	-/-
ENSG00000144057	ST6GAL2	0.00553326	-1.56352	ENSDARG00000039335	st6gal2a	0.00158013	-0.380525	-/-
ENSG00000174576	NPAS4	0.00116471	-1.60407	ENSDARG00000055752	npas4a	0.0106067	-0.295717	-/-
ENSG00000127663	KDM4B	0.00877424	-1.64256	ENSDARG00000099675	kdm4b	0.00461063	-0.251164	-/-
ENSG00000063660	GPC1	0.000389734	-2.13133	ENSDARG00000090585	gpc1b	6.80026e-05	-0.36488	-/-
ENSG00000079215	SLC1A3	8.0284e-09	-0.456044	ENSDARG00000043148	slc1a3b	0.0195175	-1.59465	-/-
ENSG00000162706	CADM3	9.4335e-07	-0.993557	ENSDARG00000057013	cadm3	0.00730742	-2.68864	-/-
ENSG00000187514	PTMA	0.000477884	1.59334	ENSDARG00000076532	si:ch211-222l21.1	7.41624e-05	-0.705048	-/+
ENSG00000131626	PPFIA1	0.000229327	1.44152	ENSDARG00000098674	ppfia1	8.69758e-10	-0.492197	-/+
ENSG00000101439	CST3	0.000117661	1.25061	ENSDARG00000007795	cst3	5.34654e-75	-2.20277	-/+
ENSG00000115241	PPM1G	0.00195105	1.19284	ENSDARG00000075559	ppm1g	0.0225984	-0.280307	-/+
ENSG00000168575	SLC20A2	0.0250172	1.07407	ENSDARG00000060796	slc20a2	0.000226476	-0.309427	-/+
ENSG00000111728	ST8SIA1	0.00670822	1.03084	ENSDARG00000098221	st8sia1	3.05604e-09	-0.436672	-/+
ENSG00000118816	CCNI	0.0382819	1.00074	ENSDARG00000068214	ccni	3.23735e-05	-0.358745	-/+
ENSG00000165895	ARHGAP42	0.0117668	0.997008	ENSDARG00000056619	arhgap42a	0.00012172	-0.300653	-/+
ENSG00000142534	RPS11	0.00519796	0.950856	ENSDARG00000093606	si:dkey-159f12.2	9.94474e-05	-0.314175	-/+
ENSG00000198846	TOX	0.0280322	0.902102	ENSDARG00000032317	tox	5.37346e-05	-0.401943	-/+
ENSG00000144749	LRIG1	0.0087151	0.881592	ENSDARG00000075625	lrig1	4.14429e-06	-0.353351	-/+
ENSG00000154027	AK5	0.012823	0.879476	ENSDARG00000012555	ak5	0.000198424	-0.37698	-/+
ENSG00000175745	NR2F1	0.0283248	0.875504	ENSDARG00000052695	nr2f1a	2.91349e-09	-0.57867	-/+
ENSG00000088986	DYNLL1	0.0223423	0.797718	ENSDARG00000058454	dynll1	0.000389019	-0.269997	-/+
ENSG00000105854	PON2	0.000520995	0.797082	ENSDARG00000040290	pon3.2	1.29939e-07	-0.263791	-/+
ENSG00000182944	EWSR1	0.0397311	0.769812	ENSDARG00000020465	ewsr1b	0.000990837	-0.300984	-/+
ENSG00000163644	PPM1K	0.048688	0.719926	ENSDARG00000010655	ppm1k	0.0129333	-0.282727	-/+
ENSG00000170558	CDH2	0.0314185	0.637859	ENSDARG00000018693	cdh2	1.48224e-06	-0.444232	-/+
ENSG00000075292	ZNF638	0.0225299	0.601806	ENSDARG00000104169	si:ch211-212k18.4	0.00280149	-0.282798	-/+
ENSG00000140694	PARN	0.029692	0.556072	ENSDARG00000102634	parn	0.000123776	-0.270985	-/+
ENSG00000101745	ANKRD12	0.00762002	0.502501	ENSDARG00000052419	ankrd12	0.0224673	-0.273682	-/+
ENSG00000171735	CAMTA1	0.0102699	0.428504	ENSDARG00000007824	camta1b	5.4071e-05	-0.331747	-/+
ENSG00000046653	GPM6B	0.0284043	0.419976	ENSDARG00000001676	gpm6bb	6.76275e-05	-0.285537	-/+
ENSG00000118418	HMGN3	0.0446415	0.315668	ENSDARG00000087636	hmgn6	1.73312e-07	-0.39726	-/+
ENSG00000198886	MT-ND4	0.0430866	-0.955878	ENSDARG00000063917	mt-nd4	2.02287e-15	0.818178	+/-
ENSG00000198899	MT-ATP6	0.00770791	-0.990555	ENSDARG00000063911	mt-atp6	2.55903e-10	0.774576	+/-
ENSG00000198712	MT-CO2	0.00432941	-1.10366	ENSDARG00000063908	mt-co2	4.43632e-22	0.813418	+/-
ENSG00000125740	FOSB	0.00274908	-1.19981	ENSDARG00000055751	fosb	1.17566e-08	0.871225	+/-
ENSG00000132639	SNAP25	0.00574992	-1.22391	ENSDARG00000020609	snap25a	0.0243097	0.46703	+/-
ENSG00000198804	MT-CO1	0.000646003	-1.43354	ENSDARG00000063905	mt-co1	2.23587e-20	0.86543	+/-
ENSG00000198938	MT-CO3	1.71713e-05	-1.48722	ENSDARG00000063912	mt-co3	6.57772e-17	0.703302	+/-
ENSG00000107317	PTGDS	0.00121846	-1.52731	ENSDARG00000071626	ptgdsb.2	0.0310763	0.602431	+/-
ENSG00000107317	PTGDS	0.00121846	-1.52731	ENSDARG00000027088	ptgdsb.1	0.0110342	0.631763	+/-
ENSG00000123358	NR4A1	0.00233965	-1.55514	ENSDARG00000000796	nr4a1	0.000999468	0.449776	+/-
ENSG00000065518	NDUFB4	1.5191e-13	0.66301	ENSDARG00000019332	ndufb4	0.00730742	-2.68864	-/+
ENSG00000101439	CST3	4.7931e-15	0.357375	ENSDARG00000007795	cst3	0.0302726	-2.33651	-/+
ENSG00000135916	ITM2C	1.5053e-20	0.621726	ENSDARG00000039650	itm2cb	0.0406862	-0.826086	-/+
ENSG00000148700	ADD3	1.5505e-16	0.258614	ENSDARG00000040874	add3a	0.00730742	-2.5238	-/+
ENSG00000154723	ATP5J	3.0345e-17	0.823641	ENSDARG00000014313	atp5pf	0.04602	-1.68347	-/+
ENSG00000161547	SRSF2	1.0588e-09	0.367658	ENSDARG00000103893	srsf2b	0.00730742	-2.26886	-/+
ENSG00000167996	FTH1	8.0287e-64	1.41877	ENSDARG00000015551	fth1a	0.0302726	-2.85909	-/+
ENSG00000171735	CAMTA1	3.145e-22	0.471796	ENSDARG00000007824	camta1b	0.00730742	-2.06671	-/+
