# Supplementary material for: Single Cell/Nucleus Transcriptomics Comparison in Zebrafish and Humans Reveals Common and Distinct Molecular Responses to Alzheimer’s Disease
Source: Cells. 2022 May 31;11(11):1807. doi: 10.3390/cells11111807 (PMC9180693; doi:10.3390/cells11111807)
Supplement: Supplementary file 1 [file cells-11-01807-s001.zip › Supplementary_Data/DataS8.xlsx]

## Sheet: AB42_Im_vs_PBS_Im
	p_val	avg_logFC	pct.1	pct.2	p_val_adj
apoc1	0.0221564	4.78662	0.524	0	1
grn1	0.0673251	4.32198	0.381	0	1
fabp11a	0.00677172	4.16229	0.714	0.143	1
hmox1a	0.00216166	4.03864	0.762	0	1
ccl34b.1	0.0221564	3.98479	0.524	0	1
ccl35.2	0.000690077	3.82544	0.857	0	1
apoeb	0.0941151	3.37825	0.333	0	1
BX649485.4	0.0673251	3.27985	0.381	0	1
vmp1	0.00621065	3.22874	0.762	0.143	1
lgals2a	0.00124221	3.05035	0.81	0	1
AL928650.1	0.0221564	3.04443	0.524	0	1
havcr1	0.00947024	2.99464	0.619	0	1
ms4a17a.10	0.00364308	2.90559	0.714	0	1
lgals3bpb	0.0221564	2.83244	0.524	0	1
si:ch211-212k18.7	0.00216166	2.74405	0.762	0	1
c1qc	0.0146633	2.53226	0.571	0	1
txn	0.00364308	2.46305	0.714	0	1
ifi30	0.00216166	2.46095	0.762	0	1
grn2	0.0941151	2.44737	0.333	0	1
rgcc	0.0327344	2.43866	0.476	0	1
lgals9l1	0.00947024	2.42666	0.619	0	1
plin2	0.0412183	2.41642	0.619	0.143	1
samsn1a	0.00595732	2.36566	0.667	0	1
fcer1gl	0.0375531	2.34159	0.667	0.429	1
ckbb	0.00120817	2.27114	0.857	0.143	1
ctsd	0.0221564	2.25863	0.524	0	1
slc43a3b	0.0673251	2.24395	0.381	0	1
ENSDARG00000013711	0.00216166	2.18469	0.762	0	1
mpeg1.1	0.0146633	2.18457	0.571	0	1
clic2	0.0473809	2.16616	0.429	0	1
icn	0.930546	2.15593	0.143	0.143	1
si:ch73-86n18.1	0.0327344	2.13844	0.476	0	1
si:ch211-153b23.7	0.00947024	2.13714	0.619	0	1
anxa3b	0.00798735	2.12703	0.714	0.143	1
ctsz	0.0146633	2.10796	0.571	0	1
BX649485.2	0.129743	2.07128	0.286	0	1
cebpa	0.0146633	2.07018	0.571	0	1
dkk3b	0.176878	2.05922	0.238	0	1
ssr4	0.000690077	2.02033	0.857	0	1
zgc:158343	0.0473809	2.00524	0.429	0	1
tspan36	0.00221668	1.98837	0.905	0.143	1
zgc:136870	0.00595732	1.95573	0.667	0	1
si:busm1-266f07.2	0.00173615	1.92437	0.952	0.714	1
FTL (1 of many)	0.0057667	1.91179	1	1	1
tcirg1b	0.00947024	1.90724	0.619	0	1
asah1b	0.0146633	1.88176	0.571	0	1
ccl35.1	0.00961	1.87321	0.857	0.143	1
si:ch73-335l21.4	0.154577	1.85669	0.429	0.143	1
BX649485.1	0.0327344	1.84804	0.476	0	1
spi1b	0.0221564	1.81867	0.524	0	1
c1qb	0.0941151	1.7874	0.333	0	1
ponzr1	0.00947024	1.77823	0.619	0	1
ncf2	0.00595732	1.7466	0.667	0	1
adgrg3	0.00595732	1.74346	0.667	0	1
lgals9l3	0.00947024	1.74345	0.619	0	1
mbd2	0.0146633	1.73922	0.571	0	1
ssr2	0.0290452	1.72972	0.667	0.286	1
LGALS3BP (1 of many)	0.0941151	1.72268	0.333	0	1
lgmn	0.0650309	1.71126	0.571	0.143	1
fth1a	0.0358541	1.70573	0.952	0.571	1
bhlhe41	0.0673251	1.69127	0.381	0	1
cxcl8b.1	0.32322	1.68943	0.143	0	1
cox6c	0.000874923	1.66699	0.905	0.143	1
ENSDARG00000053091	0.0473809	1.6666	0.429	0	1
cx32.2	0.0221564	1.6636	0.524	0	1
manf	0.0221564	1.65441	0.524	0	1
hp.1	0.32322	1.65298	0.143	0	1
mafba	0.0327344	1.64974	0.476	0	1
fermt3b	0.00947024	1.62279	0.619	0	1
si:zfos-741a10.3	0.0673251	1.62137	0.381	0	1
atox1	0.0146633	1.61931	0.571	0	1
mafbb	0.0941151	1.59997	0.333	0	1
slc7a7	0.0327344	1.59995	0.476	0	1
marcksl1b	0.0735757	1.59893	0.619	0.286	1
cst14b.1	0.0473809	1.59829	0.429	0	1
csnk2b	0.00595732	1.57153	0.667	0	1
BX677667.5	0.0327344	1.56919	0.476	0	1
si:ch211-74m13.3	0.0221564	1.56141	0.524	0	1
abca1b	0.0221564	1.56132	0.524	0	1
slc3a2a	0.0327344	1.522	0.476	0	1
ENSDARG00000088040	0.0146633	1.51577	0.571	0	1
ptgis	0.176878	1.50384	0.238	0	1
c1qa	0.0673251	1.50193	0.381	0	1
spi1a	0.0473809	1.48837	0.429	0	1
CABZ01020840.1	0.0270702	1.48832	0.714	0.143	1
ctsc	0.0473809	1.48789	0.429	0	1
sepp1a	0.0473809	1.48683	0.429	0	1
atp6v0ca	0.00998161	1.47935	0.81	0.429	1
stoml3b	0.176878	1.47384	0.238	0	1
enpp1	0.0327344	1.47176	0.476	0	1
atp6v1g1	0.00593407	1.47077	0.857	0.143	1
rasgef1ba	0.126253	1.46958	0.524	0.143	1
uqcrfs1	0.0221564	1.44608	0.524	0	1
FTL (1 of many).1	0.176878	1.43982	0.238	0	1
BX120005.1	0.0473809	1.43453	0.429	0	1
ncf1	0.0673251	1.42667	0.381	0	1
CR383669.3	0.176878	1.42032	0.238	0	1
maff	0.0138856	1.40817	0.667	0.143	1
dicp3.1	0.129743	1.4076	0.286	0	1
acsl4b	0.0327344	1.40153	0.476	0	1
ell	0.0473809	1.40055	0.429	0	1
s100a10b	0.239341	1.38966	0.19	0	1
cd81a	0.0311826	1.38661	0.619	0.143	1
ndrg1a	0.0673251	1.38614	0.381	0	1
cxcr3.2	0.0221564	1.37982	0.524	0	1
CABZ01078737.1	0.0473809	1.3774	0.429	0	1
cltca	0.0327344	1.37537	0.476	0	1
tnfrsf18	0.176878	1.37386	0.238	0	1
si:ch211-207g17.2	0.0941151	1.36111	0.333	0	1
isg15	0.32322	1.36109	0.143	0	1
ipo7	0.0221564	1.35946	0.524	0	1
zgc:153317	0.0473809	1.358	0.429	0	1
elovl1b	0.0146633	1.34665	0.571	0	1
slc35f6	0.0473809	1.34283	0.429	0	1
grna	0.0188552	1.34252	0.667	0.143	1
cox6a1	0.0218787	1.33863	0.667	0.143	1
dbi	0.0499536	1.33572	0.571	0.143	1
pfn2	0.0359024	1.33441	0.619	0.143	1
nrros	0.0327344	1.33031	0.476	0	1
ms4a17a.6	0.0327344	1.32545	0.476	0	1
cd99	0.0327344	1.32284	0.476	0	1
metrnl	0.0473809	1.32276	0.429	0	1
b3gnt5a	0.176878	1.32228	0.238	0	1
zgc:153911	0.129743	1.31987	0.286	0	1
zgc:123107	0.0673251	1.3196	0.381	0	1
plek	0.0473809	1.31705	0.429	0	1
top1l	0.0473809	1.3133	0.429	0	1
il1b	0.129743	1.31126	0.286	0	1
hsp70l	0.281203	1.30438	0.667	0.286	1
atp6v0e1	0.0436867	1.29403	0.667	0.286	1
zgc:113184	0.0327344	1.28772	0.476	0	1
rab11fip4b	0.0941151	1.28528	0.333	0	1
eif4g2b	0.0673251	1.28476	0.381	0	1
mfng	0.0327344	1.28341	0.476	0	1
zgc:152753	0.129743	1.28256	0.286	0	1
dhrs9	0.0473809	1.28117	0.429	0	1
sec61b	0.00556769	1.27547	0.905	0.429	1
rer1	0.0327344	1.26802	0.476	0	1
gpx1a	0.0565777	1.26183	0.667	0.286	1
bri3	0.00939485	1.26057	0.714	0.143	1
itgae.2	0.0221564	1.25988	0.524	0	1
arhgef3l	0.0673251	1.25974	0.381	0	1
pdcd6	0.0327344	1.25697	0.476	0	1
sgpl1	0.0218787	1.25689	0.667	0.143	1
psap	0.00411847	1.24343	0.905	0.714	1
grap2b	0.0473809	1.24311	0.429	0	1
mpc1	0.0473809	1.24244	0.429	0	1
erh	0.0188552	1.24009	0.667	0.143	1
tuba1b	0.0673251	1.2398	0.381	0	1
antxr2a	0.0941151	1.23724	0.333	0	1
ppib	0.0473809	1.22829	0.429	0	1
rnf128a	0.0673251	1.2264	0.381	0	1
cd74a	0.0258373	1.2207	1	0.714	1
brd4	0.0473809	1.20117	0.429	0	1
slc2a6	0.129743	1.19318	0.286	0	1
zfp36l1b	0.0473809	1.18307	0.429	0	1
tradd	0.0473809	1.18293	0.429	0	1
atp6v1e1b	0.0776845	1.18046	0.524	0.143	1
mfap4	0.32322	1.1698	0.143	0	1
gclm	0.0673251	1.1686	0.381	0	1
BX649303.1	0.129743	1.16569	0.286	0	1
atp6ap1b	0.0327344	1.16246	0.476	0	1
hk2	0.0327344	1.15724	0.476	0	1
zgc:193541	0.0808356	1.15465	0.476	0.143	1
csnk1a1	0.0233206	1.15455	0.619	0.143	1
flvcr2b	0.0673251	1.15207	0.381	0	1
si:ch211-198c19.1	0.176878	1.15	0.238	0	1
zgc:103700	0.0941151	1.14708	0.333	0	1
ttc39c	0.0473809	1.1442	0.429	0	1
fxyd1	0.0738748	1.14348	0.571	0.143	1
ctss2.1	0.0283686	1.14257	0.857	0.429	1
zeb2a	0.0673251	1.14017	0.381	0	1
cycsb	0.0648836	1.13347	0.714	0.429	1
lamtor5	0.0570793	1.12624	0.571	0.143	1
tmed2	0.0776845	1.12214	0.524	0.143	1
klf2a	0.239341	1.12115	0.19	0	1
cyb561a3a	0.176878	1.12069	0.238	0	1
sqstm1	0.0631732	1.11887	0.905	0.857	1
themis2	0.0941151	1.11877	0.333	0	1
acsl4a	0.0682896	1.11687	0.524	0.143	1
enosf1	0.0473809	1.11539	0.429	0	1
CU693368.2	0.0673251	1.10558	0.381	0	1
cox7a2a	0.0522934	1.10276	0.524	0.143	1
atf7ip	0.0327344	1.10208	0.476	0	1
slc30a7	0.0673251	1.09615	0.381	0	1
lamtor4	0.0473809	1.0957	0.429	0	1
dpp7	0.129743	1.08977	0.286	0	1
mgst1.2	0.0473809	1.08378	0.429	0	1
si:dkey-262k9.4	0.0673251	1.07728	0.381	0	1
eif4bb	0.0327344	1.07624	0.476	0	1
dap1b	0.32322	1.06779	0.143	0	1
smox	0.0808356	1.06776	0.476	0.143	1
rpn1	0.0673251	1.06161	0.381	0	1
sri	0.0570793	1.06086	0.571	0.143	1
lcp2a	0.129743	1.05871	0.286	0	1
plekho1b	0.0473809	1.05826	0.429	0	1
ufc1	0.0941151	1.05037	0.333	0	1
havcr2	0.129743	1.046	0.286	0	1
f13a1b	0.239341	1.04578	0.19	0	1
hm13	0.0673251	1.04356	0.381	0	1
spag1a	0.1485	1.03493	0.476	0.143	1
yif1a	0.0327344	1.03239	0.476	0	1
baxb	0.0473809	1.02831	0.429	0	1
canx	0.0385637	1.02785	0.667	0.143	1
tmem199	0.0941151	1.02463	0.333	0	1
sptbn1	0.129743	1.01992	0.286	0	1
zgc:77650	0.0308404	1.01878	0.857	0.571	1
caspa	0.0673251	1.01494	0.381	0	1
prdx5	0.091862	1.01357	0.476	0.143	1
tnip1	0.176878	1.01088	0.238	0	1
g3bp1	0.0881063	1.00916	0.524	0.143	1
sptlc2b	0.0673251	1.00773	0.381	0	1
nck1a	0.176878	1.00712	0.238	0	1
aifm2	0.0941151	0.999876	0.333	0	1
stx11a	0.0941151	0.99858	0.333	0	1
ostc	0.0941151	0.998167	0.333	0	1
krt8	0.701139	0.997493	0.333	0.286	1
psmb6	0.0673251	0.996679	0.381	0	1
lygl1	0.0787799	0.99546	0.619	0.143	1
gnpda1	0.0473809	0.98831	0.429	0	1
tspan31	0.0941151	0.988165	0.333	0	1
lta4h	0.0941151	0.98706	0.333	0	1
higd1a	0.00678271	0.985994	0.952	0.714	1
ctsba	0.0810751	0.984377	0.762	0.571	1
vma21	0.0473809	0.984196	0.429	0	1
spcs2	0.0673251	0.982915	0.381	0	1
psmb12	0.0673251	0.980677	0.381	0	1
rab20	0.176878	0.978472	0.238	0	1
adipor2	0.0923418	0.977965	0.714	0.429	1
tmem165	0.0941151	0.977155	0.333	0	1
si:ch73-248e21.7	0.176878	0.975912	0.238	0	1
fkbp2	0.0327344	0.972161	0.476	0	1
ENSDARG00000028618	0.0589968	0.971358	0.81	0.286	1
rgs14a	0.0941151	0.96797	0.333	0	1
agpat4	0.0941151	0.96691	0.333	0	1
eif2s3	0.193682	0.964883	0.429	0.143	1
slc39a1	0.0673251	0.964392	0.381	0	1
sgut1	0.0941151	0.962587	0.333	0	1
dapp1	0.32322	0.959056	0.143	0	1
dohh	0.129743	0.957777	0.286	0	1
bzw1b	0.214669	0.95638	0.714	0.571	1
csf3a	0.0941151	0.954197	0.333	0	1
gstp1	0.0945101	0.952979	0.571	0.143	1
tma7	0.0673251	0.950772	0.381	0	1
entpd2a.1	0.0941151	0.949833	0.333	0	1
abi2b	0.129743	0.949263	0.286	0	1
tm9sf2	0.129743	0.943706	0.286	0	1
rab5aa	0.176878	0.943668	0.238	0	1
mdh1aa	0.132311	0.94352	0.476	0.143	1
tsc22d2	0.0941151	0.940308	0.333	0	1
fam177a1	0.129743	0.940255	0.286	0	1
gng10	0.129743	0.9339	0.286	0	1
ENSDARG00000094300	0.239341	0.933613	0.19	0	1
cndp2	0.32322	0.931665	0.143	0	1
lsm12b	0.0945101	0.931619	0.571	0.143	1
rassf2a	0.0941151	0.92733	0.333	0	1
rnaseka	0.0417408	0.926411	0.762	0.286	1
npepl1	0.129743	0.926291	0.286	0	1
suclg1	0.176878	0.924551	0.238	0	1
BX649485.5	0.129743	0.924354	0.286	0	1
wipf1a	0.176878	0.923327	0.238	0	1
rab44	0.129743	0.921285	0.286	0	1
zgc:109934	0.456998	0.917879	0.81	1	1
anxa2a	0.32322	0.91741	0.143	0	1
si:dkey-148a17.6	0.0941151	0.910961	0.333	0	1
atp6v1h	0.0941151	0.910045	0.333	0	1
crfb6	0.129743	0.908028	0.286	0	1
ssr3	0.0459213	0.905497	0.762	0.429	1
fam96a	0.0673251	0.90395	0.381	0	1
rab7	0.129743	0.903098	0.286	0	1
ddx47	0.129743	0.901585	0.286	0	1
slc30a1a	0.249589	0.90152	0.381	0.143	1
tmem189	0.137426	0.900345	0.429	0.143	1
bloc1s6	0.129743	0.899694	0.286	0	1
plekhj1	0.0673251	0.897625	0.381	0	1
ubfd1	0.0673251	0.894123	0.381	0	1
eif1b	0.038503	0.894118	1	0.714	1
gpx4b	0.091862	0.894057	0.476	0.143	1
calr3b	0.129743	0.89296	0.286	0	1
tmsb1	0.158119	0.890987	0.524	0.143	1
kel	0.176878	0.887796	0.238	0	1
gpr183a	0.176878	0.887448	0.238	0	1
zgc:154125	0.176878	0.88451	0.238	0	1
irf8	0.239341	0.883284	0.19	0	1
slc7a11	0.239341	0.878636	0.19	0	1
casp8	0.129743	0.875402	0.286	0	1
cfp	0.129743	0.875134	0.286	0	1
sertad2a	0.129743	0.87067	0.286	0	1
si:ch211-217k17.7	0.0941151	0.86925	0.333	0	1
psenen	0.129743	0.863506	0.286	0	1
xiap	0.239341	0.862664	0.19	0	1
si:cabz01074946.1	0.103948	0.862221	0.857	0.571	1
irg1	0.32322	0.861166	0.143	0	1
magoh	0.129743	0.859714	0.286	0	1
zgc:56493	0.0106592	0.858945	0.905	0.571	1
cnpy1	0.0941151	0.85684	0.333	0	1
fndc3a	0.32322	0.856683	0.143	0	1
lipf	0.176878	0.856521	0.238	0	1
arpc4	0.166161	0.855257	0.476	0.143	1
gabarapa	0.00709731	0.852288	0.857	0.571	1
gnpnat1	0.129743	0.852202	0.286	0	1
CABZ01072585.1	0.129743	0.849333	0.286	0	1
psmb9a	0.129743	0.846973	0.286	0	1
aup1	0.129743	0.846694	0.286	0	1
kpna3	0.224247	0.844891	0.381	0.143	1
ms4a17a.9	0.129743	0.843798	0.286	0	1
ctss2.2	0.0945101	0.841466	0.571	0.143	1
pycard	0.129743	0.837526	0.286	0	1
si:ch73-158p21.3	0.239341	0.836994	0.19	0	1
slc36a1	0.176878	0.836824	0.238	0	1
foxj3	0.50594	0.836638	0.238	0.143	1
il21r.1	0.143069	0.836507	0.667	0.286	1
plecb	0.176878	0.830181	0.238	0	1
sumo3a	0.129743	0.830034	0.286	0	1
cct3	0.131127	0.829118	0.619	0.286	1
ube2d1b	0.204631	0.827271	0.524	0.286	1
pi4k2b	0.176878	0.82704	0.238	0	1
litaf	0.0750237	0.822957	0.762	0.429	1
UBB	0.264944	0.82049	0.905	0.857	1
timp2b	0.239341	0.818028	0.19	0	1
ehbp1l1b	0.176878	0.817029	0.238	0	1
hsbp1b	0.0941151	0.81652	0.333	0	1
mrpl34	0.129743	0.815679	0.286	0	1
prdx2	0.0650148	0.815386	0.667	0.143	1
adam10a	0.176878	0.815158	0.238	0	1
ptpn6	0.1485	0.814915	0.476	0.143	1
znf827	0.176878	0.814856	0.238	0	1
nck1b	0.154577	0.813702	0.429	0.143	1
uqcrq	0.0627747	0.813516	0.714	0.286	1
ppp4cb	0.287132	0.811984	0.333	0.143	1
pfdn1	0.0941151	0.810848	0.333	0	1
si:ch73-91k6.2	0.0941151	0.807916	0.333	0	1
sh3kbp1	0.176878	0.807338	0.238	0	1
glod5	0.40257	0.806587	0.286	0.143	1
tmbim4	0.129743	0.804455	0.286	0	1
pfkfb3	0.239341	0.80402	0.19	0	1
gcn1	0.239341	0.802859	0.19	0	1
tubb4b	0.00862371	0.802202	0.952	0.857	1
h3f3d	0.00198811	0.801477	1	0.857	1
klf6a	0.119528	0.801355	0.571	0.143	1
hdlbpa	0.154577	0.800519	0.429	0.143	1
idh1	0.176878	0.798027	0.238	0	1
gcnt3	0.129743	0.79801	0.286	0	1
tomm40	0.32322	0.797853	0.143	0	1
PAQR9	0.239341	0.796645	0.19	0	1
si:ch211-1o7.3	0.176878	0.796631	0.238	0	1
PEPD	0.176878	0.7965	0.238	0	1
usp36	0.129743	0.796001	0.286	0	1
csnk2a1	0.104066	0.795155	0.476	0.143	1
pdap1a	0.129743	0.794347	0.286	0	1
atp2b4	0.129743	0.793102	0.286	0	1
mtdha	0.258071	0.792825	0.333	0.143	1
lrrc59	0.0673251	0.792233	0.381	0	1
clic5b	0.176878	0.789198	0.238	0	1
lamtor3	0.132311	0.787547	0.476	0.143	1
pcna	0.239341	0.7855	0.19	0	1
tmem251	0.176878	0.78491	0.238	0	1
mcl1b	1	0.780341	0.571	0.714	1
grapa	0.276607	0.779214	0.476	0.286	1
prdx1	0.32322	0.77768	0.143	0	1
nop10	0.0776845	0.776434	0.524	0.143	1
si:dkey-21a6.5	0.32322	0.775935	0.143	0	1
snx12	0.176878	0.774471	0.238	0	1
npm1a	0.306109	0.77346	0.381	0.143	1
wsb1	0.166161	0.771304	0.476	0.143	1
ENSDARG00000020187	0.10491	0.770739	0.619	0.286	1
amfr	0.32322	0.770251	0.143	0	1
synpr	0.129743	0.766635	0.286	0	1
zgc:110239	0.239341	0.765361	0.19	0	1
wdr89	0.32322	0.764456	0.143	0	1
flii	0.176878	0.764097	0.238	0	1
nfe2l2a	0.131127	0.762701	0.619	0.286	1
gng5	0.103049	0.761996	0.667	0.286	1
arpc5a	0.239341	0.761262	0.19	0	1
syngr2a	0.129743	0.761133	0.286	0	1
sc:d0284	0.239341	0.760546	0.19	0	1
parvg	0.129743	0.759989	0.286	0	1
mgrn1b	0.32322	0.759545	0.143	0	1
golt1bb	0.176878	0.757427	0.238	0	1
dnajb12a	0.176878	0.757394	0.238	0	1
aste1a	0.32322	0.7562	0.143	0	1
gnmt	0.129743	0.754828	0.286	0	1
lgals1l1	0.0941151	0.754678	0.333	0	1
s100b	0.32322	0.752685	0.143	0	1
srsf2b	0.239341	0.752345	0.19	0	1
capza1a	0.0798897	0.751215	0.714	0.286	1
ctsh	0.249589	0.750402	0.381	0.143	1
pmaip1	0.222796	0.750373	0.571	0.286	1
atp6v1e1a	0.129743	0.749296	0.286	0	1
riok2	0.239341	0.748632	0.19	0	1
uqcrb	0.132931	0.748436	0.571	0.286	1
fubp1	0.176878	0.747751	0.238	0	1
snrpb	0.202016	0.747613	0.571	0.286	1
capgb	0.129743	0.744877	0.286	0	1
zgc:113232	0.176878	0.743486	0.238	0	1
tfg	0.0941151	0.742217	0.333	0	1
hspa5	0.283035	0.740747	0.81	0.429	1
ap5b1	0.176878	0.738689	0.238	0	1
atp6v1ab	0.239341	0.738671	0.19	0	1
cmklr1	0.129743	0.738574	0.286	0	1
ripk2	0.239341	0.737094	0.19	0	1
cnih1	0.239341	0.734457	0.19	0	1
snw1	0.239341	0.733612	0.19	0	1
tmem9b	0.129743	0.733002	0.286	0	1
ch25h	0.176878	0.732818	0.238	0	1
selt1a	0.276867	0.732794	0.381	0.143	1
mlx	0.176878	0.732396	0.238	0	1
acaa2	0.176878	0.732105	0.238	0	1
si:ch211-199g17.2	0.176878	0.727717	0.238	0	1
sec24a	0.176878	0.724568	0.238	0	1
hypk	0.176878	0.7234	0.238	0	1
atp2a2b	0.176878	0.722091	0.238	0	1
eif4a3	0.129743	0.720354	0.286	0	1
ndufa6	0.239341	0.719437	0.19	0	1
keap1a	0.32322	0.717169	0.143	0	1
dnajb11	0.239341	0.71598	0.19	0	1
p4hb	0.265244	0.715351	0.429	0.143	1
celf2	0.239341	0.713168	0.19	0	1
her9	0.176878	0.71176	0.238	0	1
taf13	0.129743	0.711313	0.286	0	1
si:dkey-78o7.3	0.32322	0.710842	0.143	0	1
stk10	0.239341	0.710281	0.19	0	1
kars	0.239341	0.709349	0.19	0	1
copb2	0.239341	0.708714	0.19	0	1
tceb2.1	0.129743	0.706367	0.286	0	1
hax1	0.32322	0.705129	0.143	0	1
zgc:158257	0.129743	0.704941	0.286	0	1
purba	0.0941151	0.704732	0.333	0	1
nucb2a	0.176878	0.70309	0.238	0	1
rhbdf1a	0.0941151	0.702269	0.333	0	1
kdelr2a	0.176878	0.700961	0.238	0	1
prdx4	0.239341	0.700822	0.19	0	1
gstm.1	0.112319	0.697848	0.524	0.143	1
gsr	0.176878	0.697388	0.238	0	1
usp44	0.239341	0.696829	0.19	0	1
psma3	0.0918904	0.696821	0.667	0.286	1
fbxw11b	0.129743	0.695593	0.286	0	1
kdm6ba	0.258071	0.695242	0.333	0.143	1
cd74b	0.036083	0.695206	0.952	0.857	1
ctsla	0.604907	0.693783	0.238	0.143	1
cnot8	0.32322	0.69331	0.143	0	1
larp4b	0.129743	0.692924	0.286	0	1
zgc:152863	0.476033	0.692438	0.048	0.143	1
nop2	0.129743	0.689369	0.286	0	1
zmat2	0.129743	0.689323	0.286	0	1
cyb5b	0.176878	0.689236	0.238	0	1
necap2	0.176878	0.688351	0.238	0	1
baxa	0.239341	0.687707	0.19	0	1
ip6k2a	0.176878	0.685454	0.238	0	1
CABZ01073834.1	0.176878	0.685447	0.238	0	1
timm17a	0.215764	0.684095	0.429	0.143	1
si:ch211-193l2.5	0.239341	0.683628	0.19	0	1
rbbp6	0.176878	0.682904	0.238	0	1
ralbp1	0.176878	0.682252	0.238	0	1
pcbp2	0.249589	0.680947	0.381	0.143	1
fosl1a	0.249589	0.680655	0.381	0.143	1
si:ch73-248e21.1	0.32322	0.680199	0.143	0	1
rbm39a	0.40257	0.679445	0.286	0.143	1
lclat1	0.176878	0.678625	0.238	0	1
zgc:158463	0.129743	0.678253	0.286	0	1
mapk11	0.32322	0.677287	0.143	0	1
tram1	0.251471	0.677163	0.476	0.286	1
jpt2	0.276607	0.677	0.476	0.286	1
ufm1	0.0941151	0.674116	0.333	0	1
arl8a	0.176878	0.673187	0.238	0	1
kctd12.2	0.119528	0.673052	0.571	0.143	1
ENSDARG00000076317	0.176878	0.672983	0.238	0	1
arhgdia	0.117445	0.672368	0.619	0.286	1
CABZ01102038.1	0.239341	0.670675	0.19	0	1
myl6	0.176878	0.669499	0.238	0	1
ndufs3	0.176878	0.669417	0.238	0	1
psmc3	0.176878	0.668607	0.238	0	1
slc4a7	0.239341	0.668344	0.19	0	1
mfsd13a	0.176878	0.66696	0.238	0	1
si:ch211-262i1.6	0.176878	0.66455	0.238	0	1
slc45a4	0.239341	0.66442	0.19	0	1
rnf19a	0.239341	0.664344	0.19	0	1
abcc5	0.318324	0.66424	0.333	0.143	1
sgk1	0.176878	0.663854	0.238	0	1
si:ch211-225b11.1	0.176878	0.66341	0.238	0	1
fam13b	0.32322	0.662175	0.143	0	1
gb:bc139872	0.176878	0.662011	0.238	0	1
si:dkeyp-97a10.3	0.239341	0.661712	0.19	0	1
hes6	0.239341	0.660895	0.19	0	1
sdf2l1	0.176878	0.660649	0.238	0	1
laptm4a	0.303402	0.659226	0.476	0.286	1
pir	0.32322	0.658015	0.143	0	1
arl5c	0.276867	0.657289	0.381	0.143	1
sirt1	0.32322	0.656842	0.143	0	1
wasa	0.32322	0.656586	0.143	0	1
pdia6	0.239341	0.655649	0.19	0	1
si:ch1073-59l16.1	0.239341	0.655497	0.19	0	1
prodha	0.32322	0.653909	0.143	0	1
eif1axa	0.32322	0.653322	0.143	0	1
rin1a	0.239604	0.653304	0.429	0.143	1
CABZ01118267.1	0.239341	0.652087	0.19	0	1
arl6ip1	0.199418	0.649811	0.762	0.714	1
fam53b	0.176878	0.64912	0.238	0	1
spsb4b	0.32322	0.648098	0.143	0	1
arf6a	0.306103	0.647658	0.429	0.286	1
ell2	0.239341	0.647616	0.19	0	1
timp4.3	0.32322	0.647302	0.143	0	1
faf2	0.239341	0.646418	0.19	0	1
ndufs4	0.129743	0.646284	0.286	0	1
hic1	0.239341	0.646171	0.19	0	1
rab11ba	0.239341	0.646072	0.19	0	1
si:ch73-42p12.2	0.176878	0.645389	0.238	0	1
ppm1g	0.32322	0.644516	0.143	0	1
lsm1	0.32322	0.643741	0.143	0	1
fnip1	0.129743	0.642731	0.286	0	1
srgap2	0.176878	0.642564	0.238	0	1
stam	0.32322	0.642562	0.143	0	1
blmh	0.129743	0.642102	0.286	0	1
atp6v1f	0.351657	0.641841	0.333	0.143	1
plxnc1	0.239341	0.641707	0.19	0	1
glipr1a	0.176878	0.64092	0.238	0	1
hnrpl	0.239341	0.639618	0.19	0	1
asna1	0.129743	0.638642	0.286	0	1
zgc:113263	0.32322	0.638058	0.143	0	1
NCKAP1L	0.176878	0.63766	0.238	0	1
clcn5b	0.442911	0.636138	0.286	0.143	1
cybb	0.239341	0.636076	0.19	0	1
snx6	0.32322	0.635662	0.143	0	1
dnajc3a	0.176878	0.634801	0.238	0	1
ube2l3a	0.215764	0.633926	0.429	0.143	1
CR855337.1	0.387119	0.633897	0.333	0.143	1
rhogd	0.176878	0.632403	0.238	0	1
fis1	0.276867	0.63056	0.381	0.143	1
spryd3	0.239341	0.630133	0.19	0	1
gabarapl2	0.40257	0.630003	0.286	0.143	1
dnajc1	0.129743	0.629865	0.286	0	1
nup50	0.176878	0.629737	0.238	0	1
tuba8l	0.218793	0.629722	0.81	0.571	1
hyou1	0.176878	0.628577	0.238	0	1
tm9sf4	0.176878	0.627227	0.238	0	1
tcea3	0.239341	0.627056	0.19	0	1
nucb1	0.129743	0.625909	0.286	0	1
fam126a	0.129743	0.624346	0.286	0	1
slc43a2b	0.239341	0.624105	0.19	0	1
m6pr	0.239341	0.623973	0.19	0	1
dennd4b	0.239341	0.623857	0.19	0	1
chmp1a	0.129743	0.6236	0.286	0	1
ENSDARG00000100513	0.32322	0.623311	0.143	0	1
gnal	0.239341	0.621874	0.19	0	1
isg20	0.239341	0.621672	0.19	0	1
psmd13	0.176878	0.620445	0.238	0	1
acbd3	0.176878	0.620404	0.238	0	1
ubl3a	0.32322	0.619806	0.143	0	1
ak2	0.393806	0.619632	0.476	0.286	1
sdc4	0.245064	0.619535	0.571	0.286	1
sec61g	0.117498	0.619127	1	0.857	1
ndufs1	0.32322	0.619109	0.143	0	1
hmgb3b	0.129743	0.618686	0.286	0	1
glmp	0.166161	0.618121	0.476	0.143	1
ap2s1	0.176878	0.618064	0.238	0	1
rnf185	0.265244	0.617663	0.429	0.143	1
zgc:92249	0.239341	0.617116	0.19	0	1
kat5a	0.239341	0.616347	0.19	0	1
ankrd10b	0.176878	0.615501	0.238	0	1
olfm1b	0.239341	0.615459	0.19	0	1
clcn3	0.176878	0.615154	0.238	0	1
hivep1	0.176878	0.613715	0.238	0	1
ugt5b2	0.32322	0.613276	0.143	0	1
ctage5	0.32322	0.609377	0.143	0	1
kansl1b	0.239341	0.608935	0.19	0	1
fam49ba	0.215764	0.608757	0.429	0.143	1
commd3	0.129743	0.608132	0.286	0	1
shrprbck1r	0.239341	0.607917	0.19	0	1
sdcbp2	0.221089	0.607337	0.905	0.571	1
cpeb4b	0.239341	0.60687	0.19	0	1
ndufb3	0.239604	0.605714	0.429	0.143	1
nrp1b	0.239341	0.604533	0.19	0	1
smim15	0.176878	0.60421	0.238	0	1
vat1	0.176878	0.603832	0.238	0	1
zhx2a	0.239341	0.603564	0.19	0	1
prpsap2	0.249589	0.601304	0.381	0.143	1
psma6a	0.176878	0.599905	0.238	0	1
epn1	0.176878	0.599056	0.238	0	1
prdx6	0.2733	0.598639	0.524	0.286	1
ap1b1	0.239341	0.597719	0.19	0	1
tpmt.1	0.176878	0.5971	0.238	0	1
pigc	0.239341	0.595939	0.19	0	1
h2afvb	0.166161	0.595791	0.476	0.143	1
foxo1a	0.604907	0.595575	0.238	0.143	1
si:ch211-197h24.9	0.32322	0.594963	0.143	0	1
tomm7	0.239341	0.593295	0.19	0	1
FERMT3 (1 of many)	0.239341	0.592205	0.19	0	1
stx12	0.176878	0.59215	0.238	0	1
si:dkey-16l2.16	0.32322	0.590867	0.143	0	1
txnl4a	0.176878	0.589996	0.238	0	1
kdm7aa	0.176878	0.588217	0.238	0	1
rbm14b	0.176878	0.587687	0.238	0	1
polr2gl	0.32322	0.5873	0.143	0	1
ldhba	0.239604	0.587031	0.429	0.143	1
srp54	0.176878	0.586812	0.238	0	1
cdc42	0.224247	0.586352	0.381	0.143	1
coa3a	0.239341	0.585558	0.19	0	1
phactr4a	0.239341	0.584013	0.19	0	1
hmgcrb	0.239341	0.58294	0.19	0	1
zfand2a	0.424681	0.582373	0.333	0.143	1
dnase2	0.32322	0.581952	0.143	0	1
rab43	0.239341	0.581725	0.19	0	1
hccsb	0.32322	0.58161	0.143	0	1
mospd2	0.176878	0.581247	0.238	0	1
tmem120a	0.239341	0.580957	0.19	0	1
polr2eb	0.306109	0.580592	0.381	0.143	1
si:dkeyp-68b7.12	0.287132	0.580365	0.333	0.143	1
cd164	0.239341	0.579407	0.19	0	1
atp5j2	0.146013	0.579151	0.619	0.286	1
ppig	0.32322	0.578895	0.143	0	1
vps37a	0.32322	0.577319	0.143	0	1
arhgap15	0.239341	0.576703	0.19	0	1
sptssa	0.215764	0.576092	0.429	0.143	1
ripk3	0.32322	0.575524	0.143	0	1
si:dkey-148a17.5	0.239341	0.57511	0.19	0	1
lman1	0.32322	0.57483	0.143	0	1
hspe1	0.395018	0.574491	0.524	0.429	1
irf2a	0.239341	0.573762	0.19	0	1
ccdc115	0.32322	0.573753	0.143	0	1
atp6ap2	0.158041	0.573729	0.714	0.429	1
dhrs13b.1	0.32322	0.572864	0.143	0	1
pak2a	0.176878	0.572581	0.238	0	1
tmed9	0.276867	0.571754	0.381	0.143	1
eno1b	0.32322	0.571709	0.143	0	1
her4.2.1	0.32322	0.571709	0.143	0	1
eif2s1a	0.32322	0.571476	0.143	0	1
CABZ01088271.1	0.239341	0.569893	0.19	0	1
taok3a	0.32322	0.568994	0.143	0	1
gtf2a1l.1	0.239341	0.568558	0.19	0	1
hivep2a	0.239341	0.568133	0.19	0	1
CABZ01068358.1	0.239341	0.56806	0.19	0	1
fuca2	0.251471	0.56788	0.476	0.286	1
bach1b	0.351657	0.567293	0.333	0.143	1
kdm5c	0.239341	0.566199	0.19	0	1
rbm14a	0.239341	0.56535	0.19	0	1
anxa4	0.485469	0.565121	0.286	0.143	1
si:ch73-71c20.5	0.32322	0.564927	0.143	0	1
ptpn2b	0.239341	0.564373	0.19	0	1
si:ch211-241f5.3	0.387119	0.564005	0.333	0.143	1
clcn7	0.239341	0.563401	0.19	0	1
h3f3b.1.2	0.189016	0.562928	0.667	0.429	1
psmb1	0.239604	0.56162	0.429	0.143	1
tmem147	0.32322	0.561028	0.143	0	1
chmp4ba	0.15475	0.560894	0.714	0.286	1
get4	0.239341	0.560412	0.19	0	1
nav3	0.32322	0.559678	0.143	0	1
sh3bp5la	0.604907	0.559349	0.238	0.143	1
r3hcc1l	0.32322	0.559025	0.143	0	1
ilf3b	0.239341	0.557681	0.19	0	1
tmem33	0.32322	0.55621	0.143	0	1
ndufs8a	0.239341	0.555993	0.19	0	1
phlda3	0.32322	0.554666	0.143	0	1
ccdc47	0.239341	0.553703	0.19	0	1
cdv3	0.424681	0.55337	0.333	0.143	1
tceb1b	0.224247	0.552782	0.381	0.143	1
spg21	0.176878	0.5526	0.238	0	1
bsg	0.191506	0.551173	0.857	0.571	1
hmha1a	0.32322	0.550381	0.143	0	1
ttyh3a	0.239341	0.5492	0.19	0	1
ENSDARG00000016188	0.32322	0.548373	0.143	0	1
arf2a	0.158119	0.548351	0.524	0.143	1
caspb	0.239341	0.547832	0.19	0	1
mapre1a	0.276607	0.54693	0.476	0.286	1
dctn4	0.32322	0.54477	0.143	0	1
FO704750.1	0.32322	0.544489	0.143	0	1
ap1g1	0.239341	0.544383	0.19	0	1
tmem258	0.222796	0.542435	0.571	0.286	1
gadd45aa	0.239341	0.542412	0.19	0	1
snu13b	0.364516	0.540882	0.286	0.143	1
pdpk1b	0.129743	0.540427	0.286	0	1
tmcc3	0.32322	0.539928	0.143	0	1
rnaset2	0.239341	0.539846	0.19	0	1
pdcl	0.239341	0.537902	0.19	0	1
ENSDARG00000074967	0.239341	0.537854	0.19	0	1
gtf2f2a	0.32322	0.537289	0.143	0	1
cope	0.239604	0.53693	0.429	0.143	1
crebbpb	0.32322	0.536664	0.143	0	1
snrnp27	0.32322	0.536613	0.143	0	1
nxf1	0.32322	0.536235	0.143	0	1
adgrg1.1	0.318324	0.534131	0.333	0.143	1
tnrc18	0.32322	0.53412	0.143	0	1
xcr1b.3	0.32322	0.533101	0.143	0	1
itm2ba	0.142651	0.532834	0.714	0.429	1
lsm4	0.239341	0.532454	0.19	0	1
atf3	0.32322	0.5317	0.143	0	1
si:dkey-237j10.2	0.239341	0.5316	0.19	0	1
march5l	0.239341	0.530921	0.19	0	1
rap2c	0.239341	0.529931	0.19	0	1
cd82a	0.32322	0.529714	0.143	0	1
si:ch211-122f10.4	0.239341	0.529221	0.19	0	1
pxmp2	0.32322	0.528946	0.143	0	1
ndufb5	0.239341	0.528726	0.19	0	1
ndufa8	0.239341	0.528351	0.19	0	1
ncf4	0.32322	0.527676	0.143	0	1
ap3d1	0.176878	0.527524	0.238	0	1
slc12a9	0.32322	0.527497	0.143	0	1
tec	0.32322	0.526591	0.143	0	1
nap1l1	0.834245	0.525577	0.238	0.286	1
gspt1l	0.239341	0.525396	0.19	0	1
CABZ01070720.1	0.32322	0.525008	0.143	0	1
aprt	0.239341	0.524114	0.19	0	1
sdhdb	0.32322	0.523795	0.143	0	1
zyg11	0.32322	0.523795	0.143	0	1
jund	0.276867	0.522626	0.381	0.143	1
rnaset2l	0.530148	0.522151	0.286	0.143	1
otud5a	0.32322	0.521784	0.143	0	1
trim3a	0.239341	0.521264	0.19	0	1
pyya	0.239341	0.521179	0.19	0	1
mcts1	0.239341	0.52024	0.19	0	1
ENSDARG00000077095	0.239341	0.520111	0.19	0	1
wdr91	0.32322	0.519567	0.143	0	1
abhd12	0.239341	0.519195	0.19	0	1
bccip	0.176878	0.518123	0.238	0	1
slc31a2	0.32322	0.517998	0.143	0	1
adam17a	0.32322	0.51761	0.143	0	1
si:dkey-10p5.7	0.239341	0.517495	0.19	0	1
cx43	0.32322	0.516893	0.143	0	1
tlr1	0.176878	0.516603	0.238	0	1
mrpl33	0.239604	0.516266	0.429	0.143	1
trip12	0.32322	0.515998	0.143	0	1
bdh2	0.32322	0.51576	0.143	0	1
abhd17b	0.239341	0.515477	0.19	0	1
chic2	0.32322	0.515304	0.143	0	1
csf2rb	0.32322	0.515165	0.143	0	1
srp14	0.40257	0.514279	0.286	0.143	1
ktn1	0.239341	0.514189	0.19	0	1
prnprs3	0.239341	0.51369	0.19	0	1
txn2	0.239341	0.513626	0.19	0	1
cript	0.239341	0.51268	0.19	0	1
dusp5	0.502242	0.5126	0.571	0.429	1
trnau1apb	0.176878	0.511514	0.238	0	1
fam96b	0.239341	0.5112	0.19	0	1
jagn1b	0.239341	0.5112	0.19	0	1
slc16a10	0.239341	0.511103	0.19	0	1
smarcb1a	0.32322	0.510394	0.143	0	1
ap2a1	0.176878	0.509878	0.238	0	1
gmeb1	0.32322	0.509266	0.143	0	1
scpep1	0.240319	0.509127	0.619	0.286	1
mark2b	0.239341	0.508359	0.19	0	1
rbm47	0.239341	0.507014	0.19	0	1
sgk2b	0.239341	0.506958	0.19	0	1
smx5	0.32322	0.506374	0.143	0	1
nagk	0.239341	0.504604	0.19	0	1
psmb13a	0.176878	0.504549	0.238	0	1
si:ch73-27e22.6	0.32322	0.504011	0.143	0	1
arcn1b	0.239341	0.502919	0.19	0	1
gtpbp1	0.32322	0.50188	0.143	0	1
emc3	0.239341	0.500948	0.19	0	1
ahnak	0.32322	0.500434	0.143	0	1
ubr5	0.239341	0.500358	0.19	0	1
ndufa11	0.40257	0.499833	0.286	0.143	1
esd	0.32322	0.499712	0.143	0	1
atp6v1d	0.239604	0.499203	0.429	0.143	1
lipin2	0.32322	0.498229	0.143	0	1
lrrc8da	0.32322	0.498112	0.143	0	1
pfdn6	0.32322	0.49805	0.143	0	1
bcap31	0.239341	0.495403	0.19	0	1
ubl7b	0.32322	0.495356	0.143	0	1
cdk5r2a	0.32322	0.495046	0.143	0	1
atp6v1ba	0.265244	0.494875	0.429	0.143	1
aco1	0.239341	0.49466	0.19	0	1
echdc2	0.32322	0.494385	0.143	0	1
si:rp71-36a1.5.1	0.239341	0.494171	0.19	0	1
tbc1d15	0.239341	0.493376	0.19	0	1
dicp3.3	0.239341	0.493106	0.19	0	1
b3gnt2b	0.32322	0.49294	0.143	0	1
ptprea	0.32322	0.492902	0.143	0	1
psma2	0.32322	0.492427	0.143	0	1
ywhaba	0.273701	0.492129	0.667	0.429	1
thoc2	0.32322	0.491477	0.143	0	1
lysmd3	0.32322	0.490707	0.143	0	1
pgpep1	0.32322	0.490011	0.143	0	1
tegt	0.295243	0.489557	0.762	0.571	1
si:dkey-17m8.1	0.32322	0.488584	0.143	0	1
impa1	0.176878	0.488364	0.238	0	1
uck2a	0.239341	0.488314	0.19	0	1
tbc1d10b	0.239341	0.487541	0.19	0	1
ss18	0.239341	0.487001	0.19	0	1
aimp2	0.239341	0.486614	0.19	0	1
ube2l3b	0.326997	0.48623	0.524	0.286	1
MARK4	0.239341	0.484309	0.19	0	1
cd63	0.0547498	0.483426	1	1	1
daxx	0.239341	0.482869	0.19	0	1
hcst	0.32322	0.482416	0.143	0	1
arf4a.1	0.32322	0.482211	0.143	0	1
naga	0.815882	0.482172	0.286	0.286	1
LUC7L2	0.387119	0.482099	0.333	0.143	1
cul3a	0.32322	0.482037	0.143	0	1
f11r.1	0.32322	0.481296	0.143	0	1
zc3h7a	0.32322	0.48028	0.143	0	1
rasgrp4	0.32322	0.480089	0.143	0	1
dnajc5gb	0.32322	0.479189	0.143	0	1
amdhd2	0.239341	0.478556	0.19	0	1
si:dkey-286j15.3	0.239341	0.476253	0.19	0	1
letm2	0.32322	0.475494	0.143	0	1
pdia4	0.239341	0.474978	0.19	0	1
polr2d	0.32322	0.474733	0.143	0	1
mrpl53	0.239341	0.474291	0.19	0	1
mak16	0.239341	0.474071	0.19	0	1
nrbf2b	0.32322	0.474006	0.143	0	1
ndufa10	0.239341	0.473609	0.19	0	1
tmem214	0.176878	0.473587	0.238	0	1
seph	0.32322	0.473048	0.143	0	1
sec22bb	0.32322	0.472666	0.143	0	1
triqk	0.176878	0.471681	0.238	0	1
psmc6	0.239341	0.470779	0.19	0	1
dap	0.239341	0.468633	0.19	0	1
h2afy2	0.554343	0.46791	0.238	0.143	1
me2	0.32322	0.466435	0.143	0	1
npc1	0.239341	0.466393	0.19	0	1
si:ch211-152p11.4	0.32322	0.465321	0.143	0	1
iscub	0.387119	0.462932	0.333	0.143	1
marco	0.32322	0.462361	0.143	0	1
kpnb3	0.239341	0.46203	0.19	0	1
eif4g2a	0.239341	0.460278	0.19	0	1
npy	0.239341	0.459923	0.19	0	1
alg5	0.176878	0.458614	0.238	0	1
osbpl2b	0.32322	0.458415	0.143	0	1
kpnb1	0.40257	0.458288	0.286	0.143	1
smim7	0.239341	0.457643	0.19	0	1
tomm22	0.239341	0.456794	0.19	0	1
sgk3	0.239341	0.456568	0.19	0	1
setdb1b	0.32322	0.455524	0.143	0	1
ywhaqa	0.387119	0.453875	0.333	0.143	1
myh9a	0.239341	0.453746	0.19	0	1
sh3gl2a	0.32322	0.453565	0.143	0	1
alg2	0.32322	0.453436	0.143	0	1
taf12	0.81164	0.452615	0.19	0.143	1
grb2b	0.749105	0.451709	0.333	0.286	1
tomm6	0.32322	0.451467	0.143	0	1
ywhae1	0.240319	0.450913	0.619	0.286	1
srsf3a	0.32322	0.450368	0.143	0	1
edem1	0.176878	0.449694	0.238	0	1
aph1b	0.32322	0.449242	0.143	0	1
tktb	0.393806	0.449075	0.476	0.286	1
ammecr1	0.485469	0.44856	0.286	0.143	1
pik3c2a	0.32322	0.448417	0.143	0	1
ENSDARG00000101034	0.318324	0.448232	0.333	0.143	1
blcap	0.387119	0.447295	0.333	0.143	1
trim105	0.176878	0.446445	0.238	0	1
stk17b	0.33187	0.446042	0.476	0.286	1
gatad2ab	0.50594	0.44566	0.238	0.143	1
abcc3	0.32322	0.445148	0.143	0	1
nptna	0.32322	0.444903	0.143	0	1
zgc:91940	0.239341	0.444374	0.19	0	1
copb1	0.239341	0.443798	0.19	0	1
cstf1	0.32322	0.443694	0.143	0	1
dars	0.32322	0.443612	0.143	0	1
CABZ01118776.1	0.32322	0.443551	0.143	0	1
si:ch1073-392o20.2	0.424681	0.443278	0.333	0.143	1
map1sa	0.32322	0.442894	0.143	0	1
sh3gl3a	0.32322	0.442764	0.143	0	1
ggact.2	0.32322	0.442711	0.143	0	1
si:dkey-53k12.2	0.817602	0.442593	0.429	0.571	1
si:dkey-165n16.1	0.32322	0.440547	0.143	0	1
gig2o	0.32322	0.439706	0.143	0	1
peli1b	0.32322	0.438739	0.143	0	1
hagh	0.239604	0.438636	0.429	0.143	1
npl	0.206143	0.438263	0.476	0.143	1
naa10	0.239341	0.438137	0.19	0	1
sf3b5	0.239341	0.437196	0.19	0	1
ppp1caa	0.362008	0.436854	0.476	0.286	1
copa	0.239341	0.436406	0.19	0	1
ube2g2	0.239341	0.435659	0.19	0	1
wasf2	0.337328	0.4346	0.381	0.143	1
stt3b	0.239341	0.434056	0.19	0	1
ero1b	0.485469	0.433343	0.286	0.143	1
fmnl1a	0.32322	0.43232	0.143	0	1
tomm5	0.335431	0.432187	0.429	0.286	1
akr1a1b	0.32322	0.431401	0.143	0	1
psmg3	0.239341	0.430741	0.19	0	1
CABZ01076275.1	0.239341	0.430145	0.19	0	1
c1galt1c1	0.239341	0.429738	0.19	0	1
ogdhb	0.239341	0.429738	0.19	0	1
phb	0.239341	0.429738	0.19	0	1
mob1bb	0.32322	0.429601	0.143	0	1
etf1b	0.239604	0.429157	0.429	0.143	1
slc2a13b	0.32322	0.428829	0.143	0	1
egr2b	0.32322	0.428775	0.143	0	1
rab1ab	0.240319	0.427818	0.619	0.286	1
tm9sf1	0.239341	0.427285	0.19	0	1
taf7	0.32322	0.425975	0.143	0	1
mef2cb	0.598822	0.425716	0.381	0.286	1
carkd	0.32322	0.425458	0.143	0	1
CABZ01063790.1	0.32322	0.425371	0.143	0	1
psmb3	0.485469	0.425291	0.286	0.143	1
ywhaqb	0.337328	0.424748	0.381	0.143	1
rock1	0.32322	0.424723	0.143	0	1
si:ch211-218c6.8	0.239341	0.424548	0.19	0	1
rab2a	0.4673	0.424253	0.571	0.429	1
mrps30	0.32322	0.423716	0.143	0	1
toporsa	0.32322	0.422634	0.143	0	1
si:ch73-248e21.5	0.427283	0.42216	0.524	0.429	1
bloc1s2	0.239341	0.421939	0.19	0	1
slc12a2.1	0.32322	0.421844	0.143	0	1
kif5ba	0.239341	0.421672	0.19	0	1
chkb	0.239341	0.421185	0.19	0	1
lman2	0.32322	0.420708	0.143	0	1
calr3a	0.485469	0.420322	0.286	0.143	1
ppp2cb	0.206143	0.419537	0.476	0.143	1
psma1	0.470034	0.418046	0.429	0.286	1
prkar1aa	0.604907	0.418038	0.238	0.143	1
acss2	0.32322	0.41537	0.143	0	1
trappc4	0.32322	0.41476	0.143	0	1
hnrnpl2	0.554343	0.414583	0.238	0.143	1
dip2ba	0.306109	0.413768	0.381	0.143	1
tufm	0.32322	0.413765	0.143	0	1
pdap1b	0.424681	0.413615	0.333	0.143	1
psmd11b	0.32322	0.41334	0.143	0	1
arpc1a	0.530148	0.412997	0.286	0.143	1
bbip1	0.32322	0.410693	0.143	0	1
gstm.2	0.32322	0.410621	0.143	0	1
trappc3	0.32322	0.409523	0.143	0	1
lima1a	0.32322	0.409328	0.143	0	1
rbb4l	0.239341	0.409154	0.19	0	1
mapre1b	0.40257	0.4091	0.286	0.143	1
alox5ap	0.32322	0.409002	0.143	0	1
baz1a.1	0.32322	0.409002	0.143	0	1
FO834888.1	0.32322	0.409002	0.143	0	1
sik2b	1	0.407731	0.143	0.143	1
si:dkey-260g12.1	0.476033	0.407672	0.048	0.143	1
srrm1	0.530148	0.407177	0.286	0.143	1
map3k14a	0.684379	0.406928	0.19	0.286	1
si:dkeyp-44a8.2	0.32322	0.40688	0.143	0	1
zgc:101583	0.32322	0.406617	0.143	0	1
her6	0.81164	0.406484	0.19	0.143	1
mcfd2	0.239341	0.405843	0.19	0	1
dnm1l	0.32322	0.405518	0.143	0	1
CT956002.2	0.32322	0.405442	0.143	0	1
slc31a1	0.239341	0.405278	0.19	0	1
edc4	0.32322	0.404799	0.143	0	1
med27	0.32322	0.404799	0.143	0	1
tbc1d23	0.32322	0.4043	0.143	0	1
eif1ad	0.32322	0.40374	0.143	0	1
ppp2r3c	0.32322	0.40374	0.143	0	1
f3b	0.32322	0.403524	0.143	0	1
gm2a	0.603817	0.402018	0.476	0.429	1
adgrg1	0.32322	0.401642	0.143	0	1
adprm	0.32322	0.40163	0.143	0	1
gskip	0.306109	0.401297	0.381	0.143	1
jak1	0.424681	0.399188	0.333	0.143	1
dkc1	0.40257	0.398503	0.286	0.143	1
slc15a4	0.604907	0.398332	0.238	0.143	1
vps35	0.239341	0.397546	0.19	0	1
bloc1s1	0.239341	0.397312	0.19	0	1
ndufa2	0.239341	0.396985	0.19	0	1
brox	0.32322	0.396823	0.143	0	1
nsfl1c	0.32322	0.396823	0.143	0	1
cyp2aa4	0.32322	0.395972	0.143	0	1
dirc2	0.32322	0.395757	0.143	0	1
cited4a	0.32322	0.395593	0.143	0	1
zgc:123010	0.32322	0.395301	0.143	0	1
xbp1	0.326264	0.394654	0.952	0.857	1
ENSDARG00000007359	0.32322	0.394195	0.143	0	1
chd2	0.40257	0.39348	0.286	0.143	1
slc1a2b	0.32322	0.393435	0.143	0	1
ppm1bb	0.32322	0.393296	0.143	0	1
pdcd6ip	0.228574	0.392502	0.476	0.143	1
ccr12b.2	0.32322	0.391176	0.143	0	1
fgd4b	0.32322	0.390859	0.143	0	1
zgc:100829	0.239341	0.390329	0.19	0	1
pno1	1	0.390123	0.381	0.429	1
gdi2	0.387119	0.38904	0.333	0.143	1
BX004816.4	0.32322	0.388749	0.143	0	1
lrp10	0.32322	0.388742	0.143	0	1
marcksl1a	0.394644	0.388665	0.857	0.714	1
eif4a1a	0.311097	0.388643	0.81	0.714	1
si:dkey-188h10.3	0.32322	0.3886	0.143	0	1
atp5g1	0.424681	0.388288	0.333	0.143	1
tmem39a	0.239341	0.387853	0.19	0	1
uqcr10	0.376588	0.387422	0.619	0.429	1
gpia	0.337328	0.386619	0.381	0.143	1
spop	0.32322	0.386578	0.143	0	1
sart3	0.32322	0.384922	0.143	0	1
rdh12l	0.239341	0.383345	0.19	0	1
map4k4	0.32322	0.381963	0.143	0	1
pgp	0.32322	0.381963	0.143	0	1
xkr8.3	0.32322	0.381963	0.143	0	1
rpf1	0.32322	0.381907	0.143	0	1
timm23a	0.239341	0.381905	0.19	0	1
psmd4b	0.32322	0.381337	0.143	0	1
sap30l	0.387119	0.38099	0.333	0.143	1
emc7	0.442911	0.380705	0.286	0.143	1
rac2	0.53852	0.379929	0.571	0.429	1
si:rp71-46j2.7	0.530148	0.378339	0.286	0.143	1
btbd10b	0.32322	0.377838	0.143	0	1
mesdc2	0.32322	0.377744	0.143	0	1
fam173a	0.32322	0.377111	0.143	0	1
pex26	0.32322	0.375002	0.143	0	1
rbpjb	0.930546	0.374884	0.143	0.143	1
clptm1l	0.32322	0.374628	0.143	0	1
nbr1b	0.239341	0.3735	0.19	0	1
arhgef1a	0.750676	0.372513	0.19	0.143	1
nudcd3	0.32322	0.372071	0.143	0	1
snrpa1	0.32322	0.372037	0.143	0	1
znf622	0.32322	0.372037	0.143	0	1
ube2d2	0.439122	0.371541	0.619	0.429	1
asph	0.32322	0.371503	0.143	0	1
prkcsh	0.604907	0.370483	0.238	0.143	1
cbx7a	0.691231	0.370282	0.19	0.143	1
tescb	0.32322	0.370133	0.143	0	1
zgc:113314	0.32322	0.369599	0.143	0	1
anapc16	0.604907	0.369317	0.238	0.143	1
ube2ia	0.32322	0.36896	0.143	0	1
pi4kb	0.32322	0.368675	0.143	0	1
elmo1	0.554343	0.367998	0.238	0.143	1
traf6	0.32322	0.367913	0.143	0	1
iqgap1	0.32322	0.367288	0.143	0	1
dpm1	0.32322	0.365974	0.143	0	1
mia3	0.32322	0.365917	0.143	0	1
h1fx	0.265244	0.365418	0.429	0.143	1
ENSDARG00000099294	0.32322	0.365226	0.143	0	1
sncgb	0.32322	0.364914	0.143	0	1
slirp	0.239341	0.363303	0.19	0	1
tnfrsf1a	0.485469	0.36282	0.286	0.143	1
tfeb	0.32322	0.362226	0.143	0	1
lsm6	0.554343	0.361822	0.238	0.143	1
cxcr4b	0.221089	0.361555	0.905	0.571	1
zgc:152830	0.32322	0.36109	0.143	0	1
snrpg	0.485469	0.360302	0.286	0.143	1
psmc1a	0.32322	0.360245	0.143	0	1
ywhabb	0.213717	0.359962	0.667	0.286	1
rae1	0.239341	0.359598	0.19	0	1
nfil3-6	0.32322	0.359354	0.143	0	1
zgc:77880	1	0.358934	0.143	0.143	1
mbnl2	0.32322	0.35612	0.143	0	1
glula	0.507829	0.355066	0.429	0.286	1
nop58	0.337328	0.354747	0.381	0.143	1
tia1	0.32322	0.354595	0.143	0	1
chmp2bb	0.395018	0.354425	0.524	0.429	1
rhoca	0.252691	0.35401	0.476	0.143	1
erfl3	0.32322	0.353481	0.143	0	1
mfap1	0.32322	0.353481	0.143	0	1
arl1	0.228574	0.35279	0.476	0.143	1
asah1a	0.32322	0.351638	0.143	0	1
fxr1	1	0.351161	0.143	0.143	1
rnf38	0.32322	0.349585	0.143	0	1
agpat3	0.32322	0.348488	0.143	0	1
tarbp2	0.691231	0.34799	0.19	0.143	1
zmp:0000001082	0.485469	0.347886	0.286	0.143	1
snrpf	0.598822	0.347567	0.381	0.286	1
fam21c	0.32322	0.347381	0.143	0	1
notch1a	0.32322	0.347359	0.143	0	1
wbp2nl	0.464291	0.344068	0.333	0.143	1
epdl1	0.424681	0.343576	0.333	0.143	1
papss2b	0.292713	0.34357	0.429	0.143	1
psmd11a	0.379453	0.343503	0.571	0.286	1
COX7A2 (1 of many)	0.195732	0.343178	0.524	0.143	1
sbds	0.442911	0.342603	0.286	0.143	1
commd9	0.32322	0.342008	0.143	0	1
tnrc5	1	0.339845	0.143	0.143	1
pgd	0.485469	0.339409	0.286	0.143	1
pacsin2	0.370523	0.339389	0.381	0.143	1
si:dkey-32n7.4	0.32322	0.339235	0.143	0	1
bcl7ba	0.32322	0.338916	0.143	0	1
ccr9a	0.890117	0.336545	0.571	0.571	1
mt-nd1	0.384993	0.335184	0.714	0.429	1
acvrl1	0.657441	0.335052	0.238	0.143	1
rrs1	0.50594	0.334667	0.238	0.143	1
pdha1a	0.239341	0.334571	0.19	0	1
cnot1	0.32322	0.334512	0.143	0	1
cox10	0.239341	0.332948	0.19	0	1
slc23a2	0.691231	0.332937	0.19	0.143	1
ppp2r1ba	0.485469	0.331981	0.286	0.143	1
sdr16c5b	0.32322	0.331579	0.143	0	1
srpr	0.973464	0.328041	0.286	0.286	1
syf2	0.604907	0.327738	0.238	0.143	1
dnajb9b	0.843379	0.32765	0.095	0.143	1
acss1	0.32322	0.326881	0.143	0	1
fryl	0.32322	0.324245	0.143	0	1
sf3a1	0.32322	0.324243	0.143	0	1
dad1	0.483092	0.322737	0.714	0.571	1
med31	0.32322	0.322624	0.143	0	1
scamp3	0.32322	0.322565	0.143	0	1
srsf2a	0.443554	0.322459	0.667	0.429	1
tspan37	0.424681	0.321685	0.333	0.143	1
sep15	0.252691	0.321569	0.476	0.143	1
abcf2a	0.515769	0.320079	0.381	0.286	1
ptpn4a	0.32322	0.319428	0.143	0	1
ctns	0.32322	0.317813	0.143	0	1
mettl9	0.32322	0.316532	0.143	0	1
qki2	0.32322	0.315969	0.143	0	1
golph3	0.930546	0.315605	0.143	0.143	1
CR974440.2	0.175488	0.315327	0.952	0.571	1
utp23	0.32322	0.315069	0.143	0	1
zgc:153759	0.32322	0.315069	0.143	0	1
afmid	0.32322	0.314841	0.143	0	1
sh3glb1a	0.657441	0.313765	0.238	0.143	1
zfand3	0.32322	0.31328	0.143	0	1
si:dkey-188i13.11	0.32322	0.310222	0.143	0	1
si:ch211-214j24.10	0.427238	0.309344	0.476	0.286	1
nufip2	0.32322	0.309244	0.143	0	1
il13ra1	0.657441	0.308882	0.238	0.143	1
uqcrc2a	0.32322	0.307541	0.143	0	1
bzw1a	0.50594	0.307514	0.238	0.143	1
pkig	0.32322	0.307237	0.143	0	1
arhgap12b	0.604907	0.30571	0.238	0.143	1
acadvl	0.32322	0.305089	0.143	0	1
prrg1	0.32322	0.305029	0.143	0	1
rgn	0.32322	0.305029	0.143	0	1
hspa9	0.405674	0.304863	0.381	0.143	1
chchd2	0.711725	0.304109	0.238	0.143	1
si:ch73-376l24.3	0.530148	0.30404	0.286	0.143	1
xaf1	0.228574	0.303949	0.476	0.143	1
ndufa4l	0.407139	0.302831	0.619	0.429	1
atp6v0b	0.598822	0.301123	0.381	0.286	1
snap25b	0.930546	0.299366	0.143	0.143	1
dap1b.1	0.701139	0.299009	0.333	0.286	1
derl2	0.32322	0.298706	0.143	0	1
si:ch211-286b5.5	0.657441	0.298395	0.238	0.143	1
bet1l	0.32322	0.296846	0.143	0	1
rcc2	0.485469	0.29631	0.286	0.143	1
hnrnpabb	0.691423	0.296286	0.524	0.429	1
sec62	0.32322	0.295444	0.143	0	1
eif4g1a	0.554343	0.294878	0.238	0.143	1
terfa	0.32322	0.294105	0.143	0	1
gpbp1l1	0.32322	0.293354	0.143	0	1
pqlc3	0.32322	0.293354	0.143	0	1
sqrdl	0.32322	0.293354	0.143	0	1
tpd52l2a	0.32322	0.293354	0.143	0	1
zgc:123068	0.930546	0.292384	0.143	0.143	1
ltb4r	0.32322	0.292203	0.143	0	1
tnpo2	0.32322	0.292203	0.143	0	1
stam2	0.32322	0.292142	0.143	0	1
rab14	0.657441	0.291708	0.238	0.143	1
capza1b	0.587944	0.291154	0.429	0.286	1
rab11a	0.32322	0.290989	0.143	0	1
SERP1	0.724146	0.290449	0.667	0.571	1
polr2f	0.427238	0.290402	0.476	0.286	1
sfpq	0.464291	0.290034	0.333	0.143	1
sap18	0.32322	0.289389	0.143	0	1
hmgb2b	0.337328	0.288813	0.381	0.143	1
si:ch211-79l17.1	0.32322	0.288	0.143	0	1
crfb4	0.32322	0.28769	0.143	0	1
ddx1	0.32322	0.28769	0.143	0	1
cyba	0.576067	0.286585	0.571	0.429	1
cox14	0.32322	0.286258	0.143	0	1
pdk2b	0.32322	0.286258	0.143	0	1
sdhc	0.424681	0.28468	0.333	0.143	1
il4r.1	0.292713	0.283381	0.429	0.143	1
cox7a3	0.370523	0.282569	0.381	0.143	1
glb1	0.32322	0.281343	0.143	0	1
hiat1b	0.657441	0.281119	0.238	0.143	1
oaz1b	0.434931	0.279304	1	0.857	1
nup37	0.32322	0.278982	0.143	0	1
dopey2	0.32322	0.27858	0.143	0	1
slka	0.81164	0.27853	0.19	0.143	1
rnf24	0.930546	0.276903	0.143	0.143	1
mtap	0.32322	0.276566	0.143	0	1
mtss1lb	0.32322	0.276566	0.143	0	1
slc48a1b	0.32322	0.276566	0.143	0	1
srprb	0.530148	0.276256	0.286	0.143	1
mapkapk2a	0.648211	0.27606	0.762	0.571	1
slain2	1	0.274874	0.143	0.143	1
tmem50a	0.687458	0.273861	0.381	0.286	1
si:cabz01102082.1	0.604907	0.273854	0.238	0.143	1
atf1	0.32322	0.273852	0.143	0	1
ndufv2	0.81164	0.273467	0.19	0.143	1
npc2	0.454135	0.272454	0.81	0.571	1
grinab	0.604907	0.272228	0.238	0.143	1
ARSB	0.32322	0.272024	0.143	0	1
ndufc2	0.32322	0.272024	0.143	0	1
hsp90b1	0.424681	0.269574	0.333	0.143	1
ist1	0.733545	0.268984	0.381	0.286	1
psmc5	0.657441	0.268096	0.238	0.143	1
ncl	0.257263	0.267123	0.667	0.286	1
azin1b	0.32322	0.264434	0.143	0	1
rgs2	0.81164	0.2634	0.19	0.143	1
szrd1	0.604907	0.263166	0.238	0.143	1
ndufs2	0.657441	0.26235	0.238	0.143	1
eif5	0.462268	0.262227	0.476	0.286	1
nit2	0.32322	0.261603	0.143	0	1
emc8	0.32322	0.26154	0.143	0	1
zgc:91909	0.32322	0.261091	0.143	0	1
denr	0.32322	0.261089	0.143	0	1
abi1a	0.604907	0.261071	0.238	0.143	1
ENSDARG00000022807	0.32322	0.260773	0.143	0	1
tex261	0.32322	0.259575	0.143	0	1
dnajc10	0.32322	0.256667	0.143	0	1
pim1	0.158777	0.256017	0.667	0.286	1
ncoa4	0.657441	0.255709	0.238	0.143	1
zgc:112052	0.657441	0.255314	0.238	0.143	1
atp5b	0.51738	0.25186	0.714	0.571	1
psmb8a	0.370523	0.251757	0.381	0.143	1
SMIM30	0.614806	0.251579	0.571	0.429	1
elavl1	0.815882	0.250331	0.286	0.286	1
pptc7b	0.692736	-0.25099	0.095	0.143	1
matr3l1.1	0.692736	-0.251055	0.095	0.143	1
polr2a	0.630941	-0.252179	0.19	0.286	1
hsp70.1	0.424681	-0.253585	0.238	0.429	1
pdcd5	0.476033	-0.253735	0.048	0.143	1
pias4a	0.476033	-0.253735	0.048	0.143	1
ralba	0.476033	-0.253735	0.048	0.143	1
si:ch211-197h24.6	0.476033	-0.254301	0.048	0.143	1
tle3a	0.692736	-0.254889	0.095	0.143	1
asap1b	0.405703	-0.255121	0.048	0.143	1
fam20b	0.405703	-0.255121	0.048	0.143	1
jak2a	0.405703	-0.255121	0.048	0.143	1
MED9	0.405703	-0.255121	0.048	0.143	1
papd5	0.405703	-0.255121	0.048	0.143	1
zgc:66474	0.405703	-0.255121	0.048	0.143	1
znf410	0.405703	-0.255121	0.048	0.143	1
snrpa	0.692736	-0.256642	0.095	0.143	1
gnb1b	0.381213	-0.256747	0.571	0.714	1
ddit3	0.498845	-0.256826	0.381	0.571	1
snrpd2	0.867907	-0.256878	0.286	0.286	1
tax1bp1b	0.766956	-0.257602	0.095	0.143	1
spag7	0.692736	-0.257933	0.095	0.143	1
mfn2	0.692736	-0.258307	0.095	0.143	1
pdcd4b	0.387119	-0.258523	0.238	0.429	1
hmgb3a	0.692736	-0.258595	0.095	0.143	1
wars	0.692736	-0.258864	0.095	0.143	1
ndufab1b	0.675567	-0.259196	0.238	0.286	1
smarca5	0.275944	-0.259725	0.095	0.286	1
fkbp11	0.930546	-0.260154	0.143	0.143	1
actb1	0.790683	-0.260177	0.952	0.714	1
zgc:165573	0.630079	-0.261006	0.381	0.429	1
mrps16	0.692736	-0.261074	0.095	0.143	1
arid1b	0.405703	-0.261086	0.048	0.143	1
badb	0.405703	-0.261086	0.048	0.143	1
capn2b	0.405703	-0.261086	0.048	0.143	1
ebna1bp2	0.405703	-0.261086	0.048	0.143	1
mrpl32	0.405703	-0.261086	0.048	0.143	1
osgep	0.405703	-0.261086	0.048	0.143	1
ssbp1	0.405703	-0.261086	0.048	0.143	1
tiprl	0.405703	-0.261086	0.048	0.143	1
lin52	0.692736	-0.261383	0.095	0.143	1
bcl2l10	0.0441172	-0.261693	0.381	0.857	1
slc38a5a	0.442911	-0.26198	0.19	0.429	1
nop56	0.954781	-0.26242	0.524	0.429	1
atp5ia	0.815882	-0.262876	0.286	0.286	1
arpc2	0.605987	-0.26288	0.571	0.857	1
ENSDARG00000068784	0.564835	-0.263288	0.286	0.429	1
atg10	0.476033	-0.263844	0.048	0.143	1
itfg1	0.476033	-0.263844	0.048	0.143	1
rangap1a	0.476033	-0.263844	0.048	0.143	1
sp4	0.476033	-0.263844	0.048	0.143	1
ppp1cb	0.930546	-0.264033	0.143	0.143	1
NDUFB1	0.727265	-0.264154	0.238	0.286	1
arpc1b	0.873468	-0.265346	0.905	0.857	1
bckdk	0.630941	-0.265816	0.19	0.286	1
eif3f	0.567785	-0.266196	1	0.857	1
eno3	0.281316	-0.267171	0.429	0.714	1
idh3a	0.692736	-0.267333	0.095	0.143	1
cib1	0.767511	-0.268273	0.238	0.143	1
tefa	0.767511	-0.268834	0.238	0.143	1
pbxip1b	0.766956	-0.268837	0.095	0.143	1
pqlc2	0.930546	-0.269411	0.143	0.143	1
eef1a1l2	0.532918	-0.271642	1	1	1
stau2	0.692736	-0.27249	0.095	0.143	1
myl12.2	0.692736	-0.272789	0.095	0.143	1
ISCU (1 of many)	0.239341	-0.273571	0.095	0.286	1
nipsnap2	0.275944	-0.273573	0.095	0.286	1
cyth1a	0.579366	-0.273581	0.19	0.286	1
dtnbp1a	0.162996	-0.273707	0.19	0.429	1
selk	0.856677	-0.273924	0.429	0.286	1
selj	0.529861	-0.27403	0.19	0.286	1
ccdc28a	0.692736	-0.276591	0.095	0.143	1
ube2g1b	0.692736	-0.276591	0.095	0.143	1
eif4ebp2	0.405674	-0.27681	0.286	0.429	1
fam46c	0.476033	-0.277057	0.048	0.143	1
herpud1	0.680584	-0.27741	0.429	0.429	1
si:dkey-188i13.10	0.692736	-0.277794	0.095	0.143	1
med10	0.930546	-0.278371	0.143	0.143	1
pggt1b	0.930546	-0.278371	0.143	0.143	1
arrb2b	0.953104	-0.279203	0.429	0.429	1
NDUFC1	0.692736	-0.280396	0.095	0.143	1
isca2	0.930546	-0.281061	0.143	0.143	1
snx17	0.692736	-0.281514	0.095	0.143	1
otulina	0.476033	-0.283394	0.048	0.143	1
sypb	0.476033	-0.283394	0.048	0.143	1
cyb5r3	0.692736	-0.283585	0.095	0.143	1
eif2a	0.692736	-0.283585	0.095	0.143	1
aplp1	0.476033	-0.283711	0.048	0.143	1
eef1a1a	0.476033	-0.283711	0.048	0.143	1
pde4ba	0.547161	-0.283816	0.381	0.429	1
myeov2	0.930546	-0.284895	0.143	0.143	1
ENSDARG00000068233	0.100888	-0.286233	0.952	1	1
gsk3ab	0.476033	-0.286352	0.048	0.143	1
gsto2	0.476033	-0.286352	0.048	0.143	1
jade1	0.476033	-0.286352	0.048	0.143	1
srp9	0.476033	-0.286352	0.048	0.143	1
gnb2l1	0.404628	-0.286587	0.952	1	1
CABZ01074397.1	0.930546	-0.287629	0.143	0.143	1
snap23.1	1	-0.287901	0.333	0.286	1
arg2	1	-0.290182	0.333	0.286	1
dusp11	0.692736	-0.291089	0.095	0.143	1
dhdhl	0.476033	-0.291476	0.048	0.143	1
pknox1.2	0.476033	-0.291476	0.048	0.143	1
cpne3	0.476033	-0.291763	0.048	0.143	1
bbox1	0.426979	-0.292171	0.143	0.286	1
ggh	0.692736	-0.292842	0.095	0.143	1
ubxn1	0.692736	-0.293652	0.095	0.143	1
gtf2f1	0.405703	-0.294983	0.048	0.143	1
sulf2b	0.405703	-0.294983	0.048	0.143	1
ENSDARG00000099078	0.405703	-0.295609	0.048	0.143	1
rassf1	0.579366	-0.296774	0.19	0.286	1
tmed5	0.424681	-0.296896	0.238	0.429	1
dhdds	0.405703	-0.297599	0.048	0.143	1
imp4	0.405703	-0.297599	0.048	0.143	1
luc7l	0.405703	-0.297599	0.048	0.143	1
pnp5a	0.2008	-0.298384	0.238	0.571	1
fam49bb	0.387119	-0.299181	0.238	0.429	1
strip1	0.692736	-0.300102	0.095	0.143	1
gnai2b	0.930546	-0.300194	0.143	0.143	1
nsa2	0.288373	-0.300442	0.905	0.857	1
sh3bgrl	0.680584	-0.301479	0.429	0.429	1
ENSDARG00000093606	0.497329	-0.301525	0.667	0.571	1
fntb	0.405703	-0.302625	0.048	0.143	1
arpc3	0.347493	-0.304177	0.524	0.714	1
ppp4r2b	0.405703	-0.306	0.048	0.143	1
tomm34	0.405703	-0.306	0.048	0.143	1
lgals3a	0.692736	-0.306002	0.095	0.143	1
nudcd2	0.692736	-0.306002	0.095	0.143	1
plpp1a	0.692736	-0.306002	0.095	0.143	1
psma6l	0.692736	-0.306002	0.095	0.143	1
ciao1	0.476033	-0.306011	0.048	0.143	1
slc15a2	0.476033	-0.306011	0.048	0.143	1
zdhhc3a	0.476033	-0.306011	0.048	0.143	1
cipcb	0.405703	-0.30635	0.048	0.143	1
cox19	0.405703	-0.30635	0.048	0.143	1
efhd1	0.405703	-0.30635	0.048	0.143	1
itm2ca	0.405703	-0.30635	0.048	0.143	1
zgc:153952	0.476033	-0.306354	0.048	0.143	1
seta	0.53852	-0.306653	0.524	0.571	1
cc2d1b	0.405703	-0.306856	0.048	0.143	1
mgmt	0.405703	-0.306856	0.048	0.143	1
usp7	0.405703	-0.306856	0.048	0.143	1
cadm4	0.625356	-0.308088	0.286	0.143	1
far1	0.47465	-0.309598	0.143	0.286	1
gak	0.476033	-0.310081	0.048	0.143	1
brd2a	0.48168	-0.31025	0.286	0.429	1
fam133b	0.692736	-0.311362	0.095	0.143	1
rspry1	0.426979	-0.312262	0.143	0.286	1
ccng1	0.631366	-0.312553	0.81	0.714	1
psmd4a	0.692736	-0.312762	0.095	0.143	1
ap1ar	0.426979	-0.312972	0.143	0.286	1
rpa2	0.382223	-0.313131	0.143	0.286	1
fabp7a	0.603817	-0.313925	0.429	0.571	1
nrgnb	0.930546	-0.313987	0.143	0.143	1
aak1b	0.0990305	-0.315021	0	0.143	1
abcc6a	0.0990305	-0.315021	0	0.143	1
ablim1b	0.0990305	-0.315021	0	0.143	1
ache	0.0990305	-0.315021	0	0.143	1
acot15	0.0990305	-0.315021	0	0.143	1
adar	0.0990305	-0.315021	0	0.143	1
add1	0.0990305	-0.315021	0	0.143	1
adnpa	0.0990305	-0.315021	0	0.143	1
ahdc1	0.0990305	-0.315021	0	0.143	1
ak5l	0.0990305	-0.315021	0	0.143	1
AL772332.2	0.0990305	-0.315021	0	0.143	1
ank1a	0.0990305	-0.315021	0	0.143	1
ank1b	0.0990305	-0.315021	0	0.143	1
ankib1b	0.0990305	-0.315021	0	0.143	1
apoob	0.0990305	-0.315021	0	0.143	1
astn1	0.0990305	-0.315021	0	0.143	1
atp2b2	0.0990305	-0.315021	0	0.143	1
atrxl	0.0990305	-0.315021	0	0.143	1
bcas3	0.0990305	-0.315021	0	0.143	1
blzf1	0.0990305	-0.315021	0	0.143	1
bola3	0.0990305	-0.315021	0	0.143	1
brsk2b	0.0990305	-0.315021	0	0.143	1
BX005437.1	0.0990305	-0.315021	0	0.143	1
BX537341.1	0.0990305	-0.315021	0	0.143	1
BX572078.5	0.0990305	-0.315021	0	0.143	1
bzw2	0.0990305	-0.315021	0	0.143	1
CABZ01111953.1	0.0990305	-0.315021	0	0.143	1
cad	0.0990305	-0.315021	0	0.143	1
capn2a	0.0990305	-0.315021	0	0.143	1
caskb	0.0990305	-0.315021	0	0.143	1
casp6	0.0990305	-0.315021	0	0.143	1
cbx8a	0.0990305	-0.315021	0	0.143	1
ccdc85ca	0.0990305	-0.315021	0	0.143	1
ccm2	0.0990305	-0.315021	0	0.143	1
ccnd1	0.0990305	-0.315021	0	0.143	1
cd59	0.0990305	-0.315021	0	0.143	1
cdc42ep4a	0.0990305	-0.315021	0	0.143	1
chac2	0.0990305	-0.315021	0	0.143	1
cisd2	0.0990305	-0.315021	0	0.143	1
clstn1	0.0990305	-0.315021	0	0.143	1
cnot3b	0.0990305	-0.315021	0	0.143	1
cntnap2a	0.0990305	-0.315021	0	0.143	1
CR450787.2	0.0990305	-0.315021	0	0.143	1
ctbp2a	0.0990305	-0.315021	0	0.143	1
cttnbp2	0.0990305	-0.315021	0	0.143	1
CU467961.1	0.0990305	-0.315021	0	0.143	1
CU633762.1	0.0990305	-0.315021	0	0.143	1
cwc22	0.0990305	-0.315021	0	0.143	1
cyp4t8	0.0990305	-0.315021	0	0.143	1
dab1a	0.0990305	-0.315021	0	0.143	1
ddi2	0.0990305	-0.315021	0	0.143	1
ddx39b	0.0990305	-0.315021	0	0.143	1
def6a	0.0990305	-0.315021	0	0.143	1
dhrsx	0.0990305	-0.315021	0	0.143	1
dmtn	0.0990305	-0.315021	0	0.143	1
dpp9	0.0990305	-0.315021	0	0.143	1
dusp8b	0.0990305	-0.315021	0	0.143	1
eif3hb	0.0990305	-0.315021	0	0.143	1
elmsan1b	0.0990305	-0.315021	0	0.143	1
elovl6	0.0990305	-0.315021	0	0.143	1
eno2	0.0990305	-0.315021	0	0.143	1
ENSDARG00000033201	0.0990305	-0.315021	0	0.143	1
ENSDARG00000037122	0.0990305	-0.315021	0	0.143	1
ENSDARG00000042409	0.0990305	-0.315021	0	0.143	1
ENSDARG00000098810	0.0990305	-0.315021	0	0.143	1
epha3	0.0990305	-0.315021	0	0.143	1
epha4a	0.0990305	-0.315021	0	0.143	1
erf	0.0990305	-0.315021	0	0.143	1
evi5b	0.0990305	-0.315021	0	0.143	1
fads2	0.0990305	-0.315021	0	0.143	1
fam214a	0.0990305	-0.315021	0	0.143	1
fam58a	0.0990305	-0.315021	0	0.143	1
fam60al.1	0.0990305	-0.315021	0	0.143	1
fbxo3	0.0990305	-0.315021	0	0.143	1
fgd6	0.0990305	-0.315021	0	0.143	1
fibinb	0.0990305	-0.315021	0	0.143	1
foxo3a	0.0990305	-0.315021	0	0.143	1
gabrd	0.0990305	-0.315021	0	0.143	1
gdpd1	0.0990305	-0.315021	0	0.143	1
gfod2	0.0990305	-0.315021	0	0.143	1
ggctb	0.0990305	-0.315021	0	0.143	1
ggcx	0.0990305	-0.315021	0	0.143	1
gigyf1a	0.0990305	-0.315021	0	0.143	1
GK3P	0.0990305	-0.315021	0	0.143	1
gkup	0.0990305	-0.315021	0	0.143	1
gmpr2	0.0990305	-0.315021	0	0.143	1
gpr153	0.0990305	-0.315021	0	0.143	1
gpr158b	0.0990305	-0.315021	0	0.143	1
gria3b	0.0990305	-0.315021	0	0.143	1
grin1b	0.0990305	-0.315021	0	0.143	1
grip1	0.0990305	-0.315021	0	0.143	1
gtf3c6	0.0990305	-0.315021	0	0.143	1
hectd2	0.0990305	-0.315021	0	0.143	1
impdh2	0.0990305	-0.315021	0	0.143	1
jph1b	0.0990305	-0.315021	0	0.143	1
kbtbd2	0.0990305	-0.315021	0	0.143	1
KCNN2	0.0990305	-0.315021	0	0.143	1
kctd4	0.0990305	-0.315021	0	0.143	1
kctd7	0.0990305	-0.315021	0	0.143	1
kif3a	0.0990305	-0.315021	0	0.143	1
klhl17	0.0990305	-0.315021	0	0.143	1
klhl29	0.0990305	-0.315021	0	0.143	1
kras	0.0990305	-0.315021	0	0.143	1
lcorl	0.0990305	-0.315021	0	0.143	1
lepr	0.0990305	-0.315021	0	0.143	1
lonp1	0.0990305	-0.315021	0	0.143	1
LRRC4C	0.0990305	-0.315021	0	0.143	1
lrrtm2	0.0990305	-0.315021	0	0.143	1
map1aa	0.0990305	-0.315021	0	0.143	1
map3k3	0.0990305	-0.315021	0	0.143	1
map3k5	0.0990305	-0.315021	0	0.143	1
mcf2lb	0.0990305	-0.315021	0	0.143	1
med13b	0.0990305	-0.315021	0	0.143	1
megf10	0.0990305	-0.315021	0	0.143	1
METTL18	0.0990305	-0.315021	0	0.143	1
mettl5	0.0990305	-0.315021	0	0.143	1
mfsd2aa	0.0990305	-0.315021	0	0.143	1
mkl2b	0.0990305	-0.315021	0	0.143	1
mlycd	0.0990305	-0.315021	0	0.143	1
mpp6b	0.0990305	-0.315021	0	0.143	1
mrpl27	0.0990305	-0.315021	0	0.143	1
myo16	0.0990305	-0.315021	0	0.143	1
nbeaa	0.0990305	-0.315021	0	0.143	1
ncoa3	0.0990305	-0.315021	0	0.143	1
negr1	0.0990305	-0.315021	0	0.143	1
nfybb	0.0990305	-0.315021	0	0.143	1
nol10	0.0990305	-0.315021	0	0.143	1
nudt6	0.0990305	-0.315021	0	0.143	1
nwd2	0.0990305	-0.315021	0	0.143	1
ogfr	0.0990305	-0.315021	0	0.143	1
opn4.1	0.0990305	-0.315021	0	0.143	1
pcdh10b	0.0990305	-0.315021	0	0.143	1
pcdh1gb9	0.0990305	-0.315021	0	0.143	1
pcdh2g16	0.0990305	-0.315021	0	0.143	1
PDPR	0.0990305	-0.315021	0	0.143	1
pex14	0.0990305	-0.315021	0	0.143	1
phf24	0.0990305	-0.315021	0	0.143	1
pik3r4	0.0990305	-0.315021	0	0.143	1
polr2b	0.0990305	-0.315021	0	0.143	1
ppp2r2ca	0.0990305	-0.315021	0	0.143	1
ppp3ca	0.0990305	-0.315021	0	0.143	1
ppt2	0.0990305	-0.315021	0	0.143	1
prkab1a	0.0990305	-0.315021	0	0.143	1
prr13	0.0990305	-0.315021	0	0.143	1
ptpn5	0.0990305	-0.315021	0	0.143	1
ptprn2	0.0990305	-0.315021	0	0.143	1
ptprt	0.0990305	-0.315021	0	0.143	1
puraa	0.0990305	-0.315021	0	0.143	1
rapgef2	0.0990305	-0.315021	0	0.143	1
rasgrf2b	0.0990305	-0.315021	0	0.143	1
rereb	0.0990305	-0.315021	0	0.143	1
rims2a	0.0990305	-0.315021	0	0.143	1
riox2	0.0990305	-0.315021	0	0.143	1
rrm2b	0.0990305	-0.315021	0	0.143	1
scaf11	0.0990305	-0.315021	0	0.143	1
scfd1	0.0990305	-0.315021	0	0.143	1
sdhda	0.0990305	-0.315021	0	0.143	1
sept8b	0.0990305	-0.315021	0	0.143	1
sez6l2	0.0990305	-0.315021	0	0.143	1
si:ch211-10a23.2	0.0990305	-0.315021	0	0.143	1
si:ch211-114c12.2	0.0990305	-0.315021	0	0.143	1
si:ch211-153l6.6	0.0990305	-0.315021	0	0.143	1
si:ch211-167b20.8	0.0990305	-0.315021	0	0.143	1
si:ch211-210c8.6	0.0990305	-0.315021	0	0.143	1
si:ch211-259g3.4	0.0990305	-0.315021	0	0.143	1
si:ch73-280o22.2	0.0990305	-0.315021	0	0.143	1
si:ch73-335m24.5	0.0990305	-0.315021	0	0.143	1
si:ch73-37h15.2	0.0990305	-0.315021	0	0.143	1
si:dkey-147f3.4	0.0990305	-0.315021	0	0.143	1
si:dkey-230p4.1	0.0990305	-0.315021	0	0.143	1
si:dkey-240n22.6	0.0990305	-0.315021	0	0.143	1
si:dkey-66i24.9	0.0990305	-0.315021	0	0.143	1
si:dkeyp-110e4.6	0.0990305	-0.315021	0	0.143	1
si:dkeyp-87e7.4	0.0990305	-0.315021	0	0.143	1
sipa1l3	0.0990305	-0.315021	0	0.143	1
six3a	0.0990305	-0.315021	0	0.143	1
slc25a21	0.0990305	-0.315021	0	0.143	1
slc25a29	0.0990305	-0.315021	0	0.143	1
slc29a1a	0.0990305	-0.315021	0	0.143	1
slc29a2	0.0990305	-0.315021	0	0.143	1
slc32a1	0.0990305	-0.315021	0	0.143	1
slc38a8b	0.0990305	-0.315021	0	0.143	1
slkb	0.0990305	-0.315021	0	0.143	1
smfn	0.0990305	-0.315021	0	0.143	1
SNAP91 (1 of many)	0.0990305	-0.315021	0	0.143	1
sptbn2	0.0990305	-0.315021	0	0.143	1
srsf6a	0.0990305	-0.315021	0	0.143	1
stmn4l	0.0990305	-0.315021	0	0.143	1
susd4	0.0990305	-0.315021	0	0.143	1
suz12a	0.0990305	-0.315021	0	0.143	1
tapt1b	0.0990305	-0.315021	0	0.143	1
tctn1	0.0990305	-0.315021	0	0.143	1
tenm1	0.0990305	-0.315021	0	0.143	1
thg1l	0.0990305	-0.315021	0	0.143	1
thoc7	0.0990305	-0.315021	0	0.143	1
tle3b	0.0990305	-0.315021	0	0.143	1
tm7sf3	0.0990305	-0.315021	0	0.143	1
tmem151a	0.0990305	-0.315021	0	0.143	1
tnksb	0.0990305	-0.315021	0	0.143	1
trib2	0.0990305	-0.315021	0	0.143	1
trpc5b	0.0990305	-0.315021	0	0.143	1
ttpal	0.0990305	-0.315021	0	0.143	1
ttyh3b	0.0990305	-0.315021	0	0.143	1
uhrf1bp1l	0.0990305	-0.315021	0	0.143	1
unc5b	0.0990305	-0.315021	0	0.143	1
urb1	0.0990305	-0.315021	0	0.143	1
uts1	0.0990305	-0.315021	0	0.143	1
vgf	0.0990305	-0.315021	0	0.143	1
vps37c	0.0990305	-0.315021	0	0.143	1
wapla	0.0990305	-0.315021	0	0.143	1
wasf3b	0.0990305	-0.315021	0	0.143	1
wdr75	0.0990305	-0.315021	0	0.143	1
wrap53	0.0990305	-0.315021	0	0.143	1
xpot	0.0990305	-0.315021	0	0.143	1
zbtb1	0.0990305	-0.315021	0	0.143	1
zfyve28	0.0990305	-0.315021	0	0.143	1
zgc:103499	0.0990305	-0.315021	0	0.143	1
zgc:113090	0.0990305	-0.315021	0	0.143	1
zgc:162939	0.0990305	-0.315021	0	0.143	1
zgc:165603	0.0990305	-0.315021	0	0.143	1
zgc:172302	0.0990305	-0.315021	0	0.143	1
zgc:64022	0.0990305	-0.315021	0	0.143	1
zgc:92140	0.0990305	-0.315021	0	0.143	1
znf526	0.0990305	-0.315021	0	0.143	1
arpc4l	0.644611	-0.315025	0.476	0.429	1
rgs5b	0.675567	-0.31506	0.238	0.286	1
metap2b	0.930546	-0.315116	0.143	0.143	1
hsdl2	0.405703	-0.315257	0.048	0.143	1
tbl1x	0.405703	-0.315257	0.048	0.143	1
CABZ01088149.1	0.405703	-0.315607	0.048	0.143	1
tmed7	0.405703	-0.315607	0.048	0.143	1
slc44a2	0.427238	-0.315924	0.381	0.571	1
aldh9a1a.1	0.675567	-0.31663	0.238	0.286	1
fus	0.930546	-0.317834	0.143	0.143	1
mgst3a	0.930546	-0.317834	0.143	0.143	1
sarnp	0.724196	-0.318341	0.429	0.429	1
cxcr3.3	0.405703	-0.31892	0.048	0.143	1
cyth1b	0.405703	-0.31892	0.048	0.143	1
hnrnpul1l	0.405703	-0.31892	0.048	0.143	1
derl1	0.529861	-0.319269	0.19	0.286	1
zgc:174863	0.936685	-0.319438	0.19	0.143	1
mhc1zba	0.112885	-0.320463	1	1	1
arcn1a	0.692736	-0.32062	0.095	0.143	1
slc25a22	0.71944	-0.321163	0.571	0.571	1
mta2	0.113974	-0.322155	0.048	0.286	1
pcyt2	0.692736	-0.322265	0.095	0.143	1
serpinb1l1	0.930546	-0.322361	0.143	0.143	1
nenf	0.692736	-0.322595	0.095	0.143	1
cdk9	0.382223	-0.322894	0.143	0.286	1
slc35e1	0.295423	-0.324171	0.19	0.429	1
ankrd44	0.692736	-0.325082	0.095	0.143	1
mllt10	0.529861	-0.325538	0.19	0.286	1
zgc:63882	0.579366	-0.326512	0.19	0.286	1
rassf4	0.405703	-0.328177	0.048	0.143	1
ENSDARG00000009313	1	-0.328593	0.429	0.429	1
atp5g3a	0.630079	-0.329496	0.381	0.429	1
puf60b	0.692736	-0.330546	0.095	0.143	1
zgc:56095	0.692736	-0.330546	0.095	0.143	1
zgc:86598	0.692736	-0.330546	0.095	0.143	1
CR936442.1	0.915448	-0.331123	0.905	0.857	1
eif3c	0.421042	-0.331931	0.333	0.429	1
gmfb	0.692736	-0.334258	0.095	0.143	1
ncor1	0.692736	-0.334339	0.095	0.143	1
tagapb	0.577499	-0.334843	0.333	0.429	1
pgk1	0.564225	-0.335227	0.429	0.571	1
atp6v0d1	0.386211	-0.335724	0.333	0.429	1
CU024870.1	0.476033	-0.335854	0.048	0.143	1
ENSDARG00000019213	0.405703	-0.338156	0.048	0.143	1
faf1	0.405703	-0.338156	0.048	0.143	1
ptbp3	0.405703	-0.338156	0.048	0.143	1
fahd1	0.405703	-0.338628	0.048	0.143	1
msi2a	0.405703	-0.338628	0.048	0.143	1
hsd17b4	0.936685	-0.339722	0.19	0.143	1
cct5	0.622323	-0.339726	0.619	0.571	1
arl6ip4	0.692736	-0.339803	0.095	0.143	1
CCT2	0.235699	-0.339905	0.19	0.429	1
eif5b	0.936685	-0.340708	0.19	0.143	1
bahd1	0.405703	-0.34138	0.048	0.143	1
cops4	0.405703	-0.341452	0.048	0.143	1
hmp19	0.405703	-0.341452	0.048	0.143	1
kansl3	0.405703	-0.341452	0.048	0.143	1
paip1	0.405703	-0.341452	0.048	0.143	1
si:ch211-140m22.7	0.405703	-0.341452	0.048	0.143	1
slc16a1b	0.405703	-0.341452	0.048	0.143	1
soga1	0.405703	-0.341452	0.048	0.143	1
tomm20b	0.948999	-0.343015	0.333	0.286	1
glo1	0.908195	-0.345149	0.476	0.429	1
hmgn7	0.442745	-0.345615	0.286	0.429	1
tmem176l.3a	0.4826	-0.345796	0.19	0.286	1
cox7c	0.954781	-0.345802	0.524	0.429	1
zgc:162730	0.594715	-0.345879	0.81	0.857	1
oxsr1a	0.692736	-0.346196	0.095	0.143	1
hspbp1	0.275944	-0.346203	0.095	0.286	1
nfkbiaa	0.871426	-0.347746	0.667	0.714	1
sar1b	0.936685	-0.348168	0.19	0.143	1
slc20a1b	0.727265	-0.348802	0.238	0.286	1
kdm1a	0.405703	-0.349875	0.048	0.143	1
cep170aa	0.405703	-0.350637	0.048	0.143	1
echs1	0.405703	-0.350637	0.048	0.143	1
usf2	0.405703	-0.350637	0.048	0.143	1
tmem242	0.405703	-0.35071	0.048	0.143	1
capzb	0.859958	-0.350754	0.429	0.429	1
eif3s6ip	0.453526	-0.351356	0.429	0.571	1
rab32a	0.767511	-0.352346	0.238	0.143	1
birc2	0.675567	-0.353419	0.238	0.286	1
acsl1a	0.275944	-0.353623	0.095	0.286	1
blvrb	0.767511	-0.354965	0.238	0.143	1
znf609a	0.476033	-0.355404	0.048	0.143	1
adrb2a	0.295423	-0.355863	0.19	0.429	1
tgs1	0.948999	-0.356057	0.333	0.286	1
ahcyl1	0.405703	-0.356115	0.048	0.143	1
rmdn3	0.405703	-0.358276	0.048	0.143	1
ube2d3	0.405703	-0.358276	0.048	0.143	1
sf3b6	0.71944	-0.359004	0.571	0.571	1
dusp22b	0.405703	-0.359678	0.048	0.143	1
lig1	0.405703	-0.359678	0.048	0.143	1
naa15a	0.405703	-0.359678	0.048	0.143	1
prkag1	0.405703	-0.359678	0.048	0.143	1
si:ch211-238n5.4	0.405703	-0.359678	0.048	0.143	1
syt12	0.405703	-0.359678	0.048	0.143	1
adssl	0.421042	-0.359795	0.333	0.429	1
minos1	0.948999	-0.361842	0.333	0.286	1
ewsr1b	0.767511	-0.361875	0.238	0.143	1
sft2d1	0.930546	-0.362946	0.143	0.143	1
selt1b	0.692736	-0.363099	0.095	0.143	1
mhc1uba	0.750099	-0.363427	0.905	0.857	1
mafa	0.405703	-0.363486	0.048	0.143	1
golga2	0.692736	-0.363639	0.095	0.143	1
dusp1	0.362008	-0.363745	0.381	0.571	1
lmbrd1	0.405703	-0.365373	0.048	0.143	1
smarca4a	0.930546	-0.365472	0.143	0.143	1
rab5ab	0.49598	-0.365548	0.333	0.429	1
ufd1l	0.382223	-0.367608	0.143	0.286	1
eno1a	0.335431	-0.368032	0.333	0.571	1
rtfdc1	0.239341	-0.368314	0.095	0.286	1
chd4b	0.405703	-0.368936	0.048	0.143	1
kctd8	0.405703	-0.368936	0.048	0.143	1
rreb1b	0.405703	-0.368936	0.048	0.143	1
usp39	0.405703	-0.368936	0.048	0.143	1
vrk1	0.405703	-0.368936	0.048	0.143	1
clic1	0.529861	-0.36902	0.19	0.286	1
prkab1b	0.936685	-0.370947	0.19	0.143	1
nup107	0.405703	-0.371196	0.048	0.143	1
tmem30aa	0.405703	-0.371196	0.048	0.143	1
rnf115	0.692736	-0.371359	0.095	0.143	1
drap1	0.930546	-0.371773	0.143	0.143	1
ubc	0.212341	-0.372071	0.905	1	1
id3	0.0697415	-0.372297	0.143	0.571	1
glrx5	0.780235	-0.372683	0.238	0.286	1
acsbg2	0.625356	-0.373727	0.286	0.143	1
hnrnpaba	0.350843	-0.374215	0.762	0.857	1
ube2na	0.405703	-0.376137	0.048	0.143	1
sec14l1	0.692736	-0.376412	0.095	0.143	1
ivns1abpa	0.405703	-0.376678	0.048	0.143	1
ndufv1	0.692736	-0.377358	0.095	0.143	1
her4.1	0.275944	-0.377516	0.095	0.286	1
tnrc6a	0.405703	-0.378021	0.048	0.143	1
psmc2	0.930546	-0.378365	0.143	0.143	1
hnrpdl	0.489702	-0.379612	0.571	0.571	1
ltv1	0.405703	-0.379821	0.048	0.143	1
mrpl3	0.405703	-0.379821	0.048	0.143	1
scaf1	0.405703	-0.379821	0.048	0.143	1
vrk3	0.405703	-0.379821	0.048	0.143	1
zgc:110319	0.405703	-0.379821	0.048	0.143	1
copz2	0.692736	-0.380929	0.095	0.143	1
dnpep	0.930546	-0.380999	0.143	0.143	1
hsp90ab1	0.678138	-0.381159	1	1	1
krtcap2	0.287132	-0.38377	0.238	0.429	1
vimp	0.936685	-0.384391	0.19	0.143	1
trappc10	0.382223	-0.38603	0.143	0.286	1
ENSDARG00000103859	0.129421	-0.386491	0.286	0.571	1
ago4	0.31619	-0.386869	0.095	0.286	1
snd1	0.766956	-0.388192	0.095	0.143	1
CABZ01111915.1	0.405703	-0.389078	0.048	0.143	1
lmnb2	0.405703	-0.389078	0.048	0.143	1
pccb	0.405703	-0.389078	0.048	0.143	1
rbmx2	0.405703	-0.389078	0.048	0.143	1
tcea2	0.405703	-0.389078	0.048	0.143	1
ddit4	0.239341	-0.389705	0.095	0.286	1
atp1a1b	0.405703	-0.390432	0.048	0.143	1
si:ch211-244b2.3	0.405703	-0.390432	0.048	0.143	1
waplb	0.405703	-0.390432	0.048	0.143	1
CU694197.1	0.936685	-0.391221	0.19	0.143	1
adrm1	0.936685	-0.391284	0.19	0.143	1
acin1a	0.724196	-0.392062	0.429	0.429	1
slc25a36a	0.692736	-0.392129	0.095	0.143	1
stag2b	0.936685	-0.393331	0.19	0.143	1
rbfox2	0.405703	-0.393656	0.048	0.143	1
sorbs1	0.405703	-0.393656	0.048	0.143	1
trir	0.405703	-0.393656	0.048	0.143	1
txnl1	0.405703	-0.393656	0.048	0.143	1
zgc:162962	0.405703	-0.393656	0.048	0.143	1
prpf4bb	0.405703	-0.393729	0.048	0.143	1
spata2	0.405703	-0.393729	0.048	0.143	1
tpmt.2	0.930546	-0.395921	0.143	0.143	1
mt-nd4	0.870607	-0.396449	0.714	0.429	1
mxi1	0.382223	-0.397347	0.143	0.286	1
yipf4	0.898206	-0.397397	0.333	0.286	1
tcea1	0.930546	-0.399169	0.143	0.143	1
ncbp2	0.239341	-0.399261	0.095	0.286	1
sptlc1	0.936685	-0.402446	0.19	0.143	1
mt-atp6	0.380692	-0.40398	0.857	0.857	1
tsc22d3	0.48168	-0.404025	0.286	0.429	1
lsm14ab	0.318324	-0.40474	0.238	0.429	1
ENSDARG00000090889	0.764656	-0.404855	0.286	0.286	1
eef1db	0.160714	-0.405492	0.667	0.714	1
ptpn1	0.49598	-0.406318	0.333	0.429	1
tpm3	0.909708	-0.407671	0.524	0.429	1
grasp	0.109216	-0.408349	0.571	0.857	1
cdkn1ba	0.405703	-0.408392	0.048	0.143	1
cpsf6	0.405703	-0.408392	0.048	0.143	1
leng8	0.113974	-0.409726	0.048	0.286	1
si:cabz01074944.1	0.954021	-0.409836	0.476	0.429	1
sumo2b	0.387113	-0.410198	0.429	0.571	1
nr2f6a	0.275944	-0.410264	0.095	0.286	1
hs6st2	0.405703	-0.410638	0.048	0.143	1
psmd5	0.405703	-0.410638	0.048	0.143	1
hcfc1b	0.405703	-0.411955	0.048	0.143	1
pcp4a	0.405703	-0.411955	0.048	0.143	1
bcl7bb	0.405703	-0.41263	0.048	0.143	1
dnajc19	0.405703	-0.41263	0.048	0.143	1
serpinb1	0.405703	-0.41263	0.048	0.143	1
snx14	0.405703	-0.41263	0.048	0.143	1
zgc:56106	0.405703	-0.41263	0.048	0.143	1
zgc:77086	0.405703	-0.41263	0.048	0.143	1
rnf144b	0.936685	-0.412646	0.19	0.143	1
fxr2	0.692736	-0.412938	0.095	0.143	1
nup93	0.766956	-0.413114	0.095	0.143	1
pptc7a	0.692736	-0.414028	0.095	0.143	1
entpd4	0.936685	-0.414144	0.19	0.143	1
emc2	0.437728	-0.41418	0.19	0.286	1
cyb5a	0.766956	-0.415128	0.095	0.143	1
BX908750.1	0.407139	-0.415238	0.524	0.714	1
zgc:162944	0.150876	-0.415382	0.762	1	1
sf3b1	0.2644	-0.416316	0.19	0.429	1
mknk2b	0.318324	-0.416925	0.238	0.429	1
srrm2	0.437728	-0.418401	0.19	0.286	1
rap1b	0.914076	-0.418447	0.667	0.714	1
cog4	0.405703	-0.418595	0.048	0.143	1
ENSDARG00000041602	0.405703	-0.418595	0.048	0.143	1
gcfc2	0.405703	-0.418595	0.048	0.143	1
ilk	0.405703	-0.418595	0.048	0.143	1
lin37	0.405703	-0.418595	0.048	0.143	1
lman2lb	0.405703	-0.418595	0.048	0.143	1
nipal3	0.405703	-0.418595	0.048	0.143	1
pomt2	0.405703	-0.418595	0.048	0.143	1
ptcd3	0.405703	-0.418595	0.048	0.143	1
sirt2	0.405703	-0.418595	0.048	0.143	1
smc5	0.405703	-0.418595	0.048	0.143	1
tmem11	0.405703	-0.418595	0.048	0.143	1
sf3a2	0.204506	-0.419026	0.286	0.571	1
lrrc28	0.405703	-0.419269	0.048	0.143	1
khdrbs1b	0.405703	-0.419842	0.048	0.143	1
gbp	0.476033	-0.419951	0.048	0.143	1
nploc4	0.476033	-0.419951	0.048	0.143	1
samd11	0.476033	-0.419951	0.048	0.143	1
sbf1	0.476033	-0.419951	0.048	0.143	1
uqcc3	0.476033	-0.419951	0.048	0.143	1
eif4ebp1	0.596608	-0.420527	0.429	0.429	1
tspan7b	0.692736	-0.421092	0.095	0.143	1
eif3jb	0.278526	-0.421822	0.333	0.571	1
arhgef6	0.405703	-0.421887	0.048	0.143	1
mrpl37	0.405703	-0.421887	0.048	0.143	1
plcb3	0.405703	-0.421887	0.048	0.143	1
pmpca	0.405703	-0.421887	0.048	0.143	1
si:ch211-210c8.7	0.405703	-0.421887	0.048	0.143	1
ubap2a	0.405703	-0.421887	0.048	0.143	1
ivns1abpb	0.437728	-0.423659	0.19	0.286	1
wasb	0.0269728	-0.425216	0.619	0.857	1
phtf2	0.579366	-0.425832	0.19	0.286	1
ier3ip1	0.692736	-0.426649	0.095	0.143	1
pabpc1a	0.312762	-0.427225	0.905	0.714	1
shfm1	0.630079	-0.427601	0.381	0.429	1
ywhabl	0.333957	-0.427813	0.714	0.714	1
asl	0.405703	-0.427852	0.048	0.143	1
decr1	0.405703	-0.427852	0.048	0.143	1
gigyf1b	0.405703	-0.427852	0.048	0.143	1
naa38	0.405703	-0.427852	0.048	0.143	1
soul4	0.405703	-0.427852	0.048	0.143	1
tmem94	0.405703	-0.427852	0.048	0.143	1
hmga1a	0.49598	-0.428265	0.333	0.429	1
si:ch211-66k16.27	0.692736	-0.428291	0.095	0.143	1
fam76b	0.763407	-0.428949	0.381	0.429	1
syngr3b	0.426979	-0.428952	0.143	0.286	1
tpt1	0.272117	-0.429602	1	0.857	1
sin3ab	0.405703	-0.430286	0.048	0.143	1
vps28	0.727265	-0.430552	0.238	0.286	1
sort1b	0.405703	-0.430636	0.048	0.143	1
tmem108	0.405703	-0.430636	0.048	0.143	1
rca2.1	1	-0.432065	0.286	0.286	1
nrm	0.405703	-0.432097	0.048	0.143	1
rab6bb	0.405703	-0.432097	0.048	0.143	1
ttc3	0.405703	-0.432097	0.048	0.143	1
pitpnaa	0.625356	-0.432234	0.238	0.286	1
sult1st1	0.898206	-0.432641	0.333	0.286	1
eif3m	0.589548	-0.433793	0.667	0.714	1
ranbp9	0.426979	-0.434669	0.143	0.286	1
ppa1b	0.815882	-0.434772	0.286	0.286	1
tbc1d1	0.692736	-0.435648	0.095	0.143	1
rnf10	0.356256	-0.43794	0.429	0.571	1
luzp1	0.936685	-0.438753	0.19	0.143	1
lpar5a	0.306103	-0.438969	0.333	0.571	1
atp5f1	0.724196	-0.439073	0.429	0.429	1
si:ch211-251b21.1	0.405674	-0.439142	0.286	0.429	1
ogdha	0.847827	-0.440313	0.333	0.286	1
ppp6r3	0.936685	-0.441152	0.19	0.143	1
rabac1	0.405703	-0.441365	0.048	0.143	1
sst1.1	0.579366	-0.441667	0.19	0.286	1
lamtor2	0.930546	-0.444802	0.143	0.143	1
napab	0.764656	-0.445643	0.286	0.286	1
csnk1g2b	0.930546	-0.446707	0.143	0.143	1
ube2e1	0.321258	-0.447715	1	1	1
mbpb	0.4826	-0.448494	0.19	0.286	1
ppiaa	0.155275	-0.44918	1	1	1
cwc25	0.692736	-0.449368	0.095	0.143	1
cmtm3	0.239341	-0.449867	0.095	0.286	1
cab39l1	0.382223	-0.451576	0.143	0.286	1
uqcrc2b	0.930546	-0.453028	0.143	0.143	1
ap2m1a	0.727265	-0.453087	0.238	0.286	1
rhogb	0.470034	-0.453112	0.381	0.429	1
nrbp1	0.692736	-0.453577	0.095	0.143	1
romo1	0.122095	-0.454335	0.714	1	1
abhd4	0.437728	-0.454618	0.19	0.286	1
txndc12	0.692736	-0.454832	0.095	0.143	1
mpp1	0.287132	-0.455522	0.238	0.429	1
CABZ01020261.1	0.0363518	-0.455565	0.952	1	1
mt-nd2	0.661508	-0.456695	0.619	0.571	1
lsm5	0.764656	-0.457737	0.286	0.286	1
ptmaa	0.0547498	-0.458463	0.952	1	1
inpp5l	0.340466	-0.458804	0.143	0.286	1
prkcq	0.426979	-0.458987	0.143	0.286	1
hsd17b14	0.113974	-0.459553	0.048	0.286	1
gadd45bb	0.239341	-0.461645	0.095	0.286	1
hmgb1b	0.258071	-0.462187	0.238	0.429	1
zgc:56525	0.239341	-0.46223	0.095	0.286	1
ap4s1	0.405703	-0.462442	0.048	0.143	1
mcm7	0.405703	-0.462442	0.048	0.143	1
gpaa1	0.405703	-0.464906	0.048	0.143	1
gusb	0.405703	-0.464906	0.048	0.143	1
hectd3	0.405703	-0.464906	0.048	0.143	1
si:dkey-69o16.5	0.405703	-0.464906	0.048	0.143	1
slc1a5	0.405703	-0.464906	0.048	0.143	1
wnk1b	0.405703	-0.464906	0.048	0.143	1
tmem110l	0.405703	-0.465666	0.048	0.143	1
usp14	0.405703	-0.465666	0.048	0.143	1
ENSDARG00000036281	0.405703	-0.465739	0.048	0.143	1
wnk1a	0.239341	-0.466835	0.095	0.286	1
atp5ib	0.145808	-0.46692	0.286	0.571	1
fam162a	0.206304	-0.467014	0.095	0.286	1
fam60al	0.930546	-0.468124	0.143	0.143	1
nfkbiab	0.829997	-0.468168	0.714	0.714	1
RASSF5	0.426979	-0.468205	0.143	0.286	1
slmapa	0.113974	-0.468964	0.048	0.286	1
fam65a	0.930546	-0.469365	0.143	0.143	1
zgc:154075	0.930546	-0.47043	0.143	0.143	1
pip4k2ca	0.930546	-0.470558	0.143	0.143	1
march5	0.405703	-0.470871	0.048	0.143	1
mbtps2	0.405703	-0.470871	0.048	0.143	1
ciarta	0.160243	-0.47156	0.143	0.429	1
adkb	0.0990305	-0.47253	0	0.143	1
afg3l2	0.0990305	-0.47253	0	0.143	1
aldh18a1	0.0990305	-0.47253	0	0.143	1
apof	0.0990305	-0.47253	0	0.143	1
arid5b	0.0990305	-0.47253	0	0.143	1
arl15b	0.0990305	-0.47253	0	0.143	1
arl8	0.0990305	-0.47253	0	0.143	1
asns	0.0990305	-0.47253	0	0.143	1
atl2	0.0990305	-0.47253	0	0.143	1
bckdha	0.0990305	-0.47253	0	0.143	1
bmi1a	0.0990305	-0.47253	0	0.143	1
CABZ01032472.1	0.0990305	-0.47253	0	0.143	1
CABZ01052487.1	0.0990305	-0.47253	0	0.143	1
CABZ01067756.1	0.0990305	-0.47253	0	0.143	1
cactin	0.0990305	-0.47253	0	0.143	1
cars	0.0990305	-0.47253	0	0.143	1
casc4	0.0990305	-0.47253	0	0.143	1
chst10	0.0990305	-0.47253	0	0.143	1
coq5	0.0990305	-0.47253	0	0.143	1
cpsf2	0.0990305	-0.47253	0	0.143	1
CR589876.2	0.0990305	-0.47253	0	0.143	1
cryzl1	0.0990305	-0.47253	0	0.143	1
ctr9	0.0990305	-0.47253	0	0.143	1
CU468915.1	0.0990305	-0.47253	0	0.143	1
dcp2	0.0990305	-0.47253	0	0.143	1
dctpp1	0.0990305	-0.47253	0	0.143	1
dda1	0.0990305	-0.47253	0	0.143	1
ddx10	0.0990305	-0.47253	0	0.143	1
ddx39ab	0.0990305	-0.47253	0	0.143	1
eef2k	0.0990305	-0.47253	0	0.143	1
eml1	0.0990305	-0.47253	0	0.143	1
enox1	0.0990305	-0.47253	0	0.143	1
ENSDARG00000103987	0.0990305	-0.47253	0	0.143	1
epc1b	0.0990305	-0.47253	0	0.143	1
exosc8	0.0990305	-0.47253	0	0.143	1
fam195b	0.0990305	-0.47253	0	0.143	1
fam46bb	0.0990305	-0.47253	0	0.143	1
fam84b	0.0990305	-0.47253	0	0.143	1
fbxo7	0.0990305	-0.47253	0	0.143	1
fdx1l	0.0990305	-0.47253	0	0.143	1
FQ377654.1	0.0990305	-0.47253	0	0.143	1
gfm2	0.0990305	-0.47253	0	0.143	1
glmna	0.0990305	-0.47253	0	0.143	1
gpat4	0.0990305	-0.47253	0	0.143	1
gpkow	0.0990305	-0.47253	0	0.143	1
grin2bb	0.0990305	-0.47253	0	0.143	1
gsk3aa	0.0990305	-0.47253	0	0.143	1
haus6	0.0990305	-0.47253	0	0.143	1
heca	0.0990305	-0.47253	0	0.143	1
hist2h2l	0.0990305	-0.47253	0	0.143	1
hsd3b7	0.0990305	-0.47253	0	0.143	1
iah1	0.0990305	-0.47253	0	0.143	1
ints3	0.0990305	-0.47253	0	0.143	1
ly75	0.0990305	-0.47253	0	0.143	1
mdm2	0.0990305	-0.47253	0	0.143	1
megf8	0.0990305	-0.47253	0	0.143	1
mfhas1	0.0990305	-0.47253	0	0.143	1
mphosph10	0.0990305	-0.47253	0	0.143	1
mpi	0.0990305	-0.47253	0	0.143	1
msl1a	0.0990305	-0.47253	0	0.143	1
mtm1	0.0990305	-0.47253	0	0.143	1
nalcn	0.0990305	-0.47253	0	0.143	1
nfe2l3	0.0990305	-0.47253	0	0.143	1
noa1	0.0990305	-0.47253	0	0.143	1
nsrp1	0.0990305	-0.47253	0	0.143	1
ogt.1	0.0990305	-0.47253	0	0.143	1
pam	0.0990305	-0.47253	0	0.143	1
pias1a	0.0990305	-0.47253	0	0.143	1
polg2	0.0990305	-0.47253	0	0.143	1
pop5	0.0990305	-0.47253	0	0.143	1
prdm2b	0.0990305	-0.47253	0	0.143	1
prelid1b	0.0990305	-0.47253	0	0.143	1
prex2	0.0990305	-0.47253	0	0.143	1
psmd8	0.0990305	-0.47253	0	0.143	1
pwwp2b	0.0990305	-0.47253	0	0.143	1
rev3l	0.0990305	-0.47253	0	0.143	1
rfxank	0.0990305	-0.47253	0	0.143	1
rmnd5b	0.0990305	-0.47253	0	0.143	1
sfmbt1	0.0990305	-0.47253	0	0.143	1
shcbp1	0.0990305	-0.47253	0	0.143	1
si:ch211-121a2.2	0.0990305	-0.47253	0	0.143	1
si:ch211-126i22.5	0.0990305	-0.47253	0	0.143	1
si:ch211-156p11.1.1	0.0990305	-0.47253	0	0.143	1
si:ch211-260e23.9	0.0990305	-0.47253	0	0.143	1
si:ch211-269e2.1	0.0990305	-0.47253	0	0.143	1
si:ch73-181d5.4	0.0990305	-0.47253	0	0.143	1
si:ch73-375g18.1	0.0990305	-0.47253	0	0.143	1
si:ch73-92e7.4	0.0990305	-0.47253	0	0.143	1
si:dkey-102m7.3	0.0990305	-0.47253	0	0.143	1
si:dkey-121n8.7	0.0990305	-0.47253	0	0.143	1
si:dkey-193c22.1	0.0990305	-0.47253	0	0.143	1
si:dkey-48g21.7	0.0990305	-0.47253	0	0.143	1
slc4a1ap	0.0990305	-0.47253	0	0.143	1
slc7a4	0.0990305	-0.47253	0	0.143	1
smarcd2	0.0990305	-0.47253	0	0.143	1
smim29	0.0990305	-0.47253	0	0.143	1
snrpb2	0.0990305	-0.47253	0	0.143	1
snx29	0.0990305	-0.47253	0	0.143	1
sox10	0.0990305	-0.47253	0	0.143	1
sra1	0.0990305	-0.47253	0	0.143	1
[truncated: 1,138 more rows]
