# Supplementary material for: Single Cell/Nucleus Transcriptomics Comparison in Zebrafish and Humans Reveals Common and Distinct Molecular Responses to Alzheimer’s Disease
Source: Cells. 2022 May 31;11(11):1807. doi: 10.3390/cells11111807 (PMC9180693; doi:10.3390/cells11111807)
Supplement: Supplementary file 1 [file cells-11-01807-s001.zip › Supplementary_Data/DataS10.xlsx]

## Sheet: AD0_vs_MC0
	p_val	avg_log2FC
GRID2	1.44714e-18	-0.323427
PDK4	6.3067e-05	0.306544
MAFB	0.0217048	-0.297342
HLA-DQA2	0.0270561	-0.261874

## Sheet: AD2_vs_MC2
	p_val	avg_log2FC
SLC25A45	6.60782e-26	-0.259649
CTA-29F11.1	4.53816e-11	-0.331466
GRID2	1.16466e-09	-0.436604
MAFB	1.12116e-07	-0.29166
S100A4	5.4446e-06	0.279907
HAMP	0.00161746	-0.305378
PDK4	0.0269414	0.300578

## Sheet: AD3_vs_MC3
	p_val	avg_log2FC
PPP1CA	2.03665e-37	0.379156
GRID2	3.83115e-36	-0.303731
LSM3	8.24557e-29	0.269999
PDK4	4.76491e-17	0.465636
LINC00936	8.4803e-16	-0.295588
HMOX1	5.6184e-15	0.388024
C14orf2	4.11736e-10	0.330809
CD63	4.62455e-09	0.257195
GMFG	2.10351e-08	0.257077
TSPO	2.64524e-08	0.281949
CFD	1.79266e-07	0.296509
DNAJB1	2.74709e-07	0.361797
VARS	3.48564e-07	-0.275402
HIST1H2BG	1.50253e-06	-0.265216
TREM2	1.65637e-06	0.35771
CD68	4.42201e-06	0.31602
ZMAT1	1.48797e-05	-0.262462
HPGDS	5.15084e-05	0.333764
HNRNPH1	5.65475e-05	0.338908
CHORDC1	6.77236e-05	0.324444
CTSL	9.26237e-05	0.259982
MS4A4A	0.000271882	0.301525
CTA-29F11.1	0.000421931	-0.258966
TUBA1B	0.000666035	0.278394
GSTP1	0.000903535	0.254267
EIF5A	0.00252047	-0.274863
USP53	0.00258963	-0.46556
PIM1	0.0131451	0.277555
CCDC18	0.025451	-0.26343

## Sheet: AD4_vs_MC4
	p_val	avg_log2FC
SLC39A10	1.07504e-05	-0.255267
C1orf56	5.00882e-05	-0.284827
STMN1	0.000308847	0.281228
S100A4	0.00138624	0.361503
EIF5A	0.0035773	-0.505664
NAA60	0.00411084	-0.253521
IER2	0.0060129	-0.284244
HMGN2	0.00622092	-0.251657
PFKFB3	0.00762195	-0.266919
EIF5B	0.01132	-0.251196
EIF3J	0.0275653	-0.25258

## Sheet: AD5_vs_MC5
	p_val	avg_log2FC
DUSP1	2.66724e-10	0.450398
SLC25A45	3.19817e-08	-0.290506
PHTF1	1.38757e-07	-0.254069
HSP90AA1	1.39953e-07	0.427871
HSPA1A	1.79809e-05	0.295004
MIF4GD	4.6195e-05	0.259499
DNAJB1	0.00019897	0.430847
SOX4	0.0002867	-0.368233
MT1X	0.000846639	-0.272617
RPLP0	0.00237824	0.262095
OLFML3	0.0103312	-0.328365
TUBB	0.0181744	-0.28383
UCP2	0.0331183	-0.265661
GRID2	0.0363766	-0.37242
HSPA6	0.0378416	0.526215

## Sheet: AD6_vs_MC6
	p_val	avg_log2FC
SPP1	1.54299e-05	-0.571472
ST13	0.00807505	0.392736
RGS18	0.00878103	0.265253
TAF7	0.0156316	0.258967
MS4A4A	0.0160674	0.281772
RHEB	0.0297267	-0.269213
HMOX1	0.043308	0.330911

## Sheet: AD7_vs_MC7
	p_val	avg_log2FC
SIL1	0.000122359	0.491989
SLC43A2	0.00178093	0.349167
GTF3C6	0.00188871	-0.452321
TLE3	0.00205684	-0.352023
UPP1	0.00347652	0.517782
TTF2	0.00377878	0.479875
S100A4	0.00421249	1.79693
RPL26L1	0.00575394	0.322093
TPST2	0.00819745	0.435686
SERPINF1	0.00840397	-0.257313
APOC1	0.0100214	-0.942132
PDK4	0.0115448	0.255985
GCNT2	0.0121109	0.31299
GNG2	0.0124161	0.463388
TBCC	0.0130198	0.260348
IER2	0.0130437	-0.311976
RSF1	0.0130437	0.33435
EMP3	0.0136741	1.25813
RHOC	0.015342	0.264103
CCDC112	0.015342	-0.267224
SSR4	0.0161015	0.479976
PPM1N	0.0168104	0.316337
UBE4A	0.0172004	0.301775
FBL	0.0180346	-0.356696
YWHAH	0.0188997	-0.646822
ATP1B3	0.0188997	-0.293049
UBE2M	0.0190331	0.486977
NFKBIA	0.020211	-0.273071
TSPO	0.0206742	0.879456
RPS12	0.0206794	0.373613
KXD1	0.021102	0.252964
SMCO4	0.0211359	-0.313938
TMEM18	0.0220778	-0.29389
FERMT3	0.0246606	-0.291794
RPL18A	0.0257809	0.353098
KCNE3	0.0274561	0.27808
PLAC8	0.0281013	0.42745
TFPT	0.0292816	0.481936
APOE	0.0306133	-0.584439
SMC4	0.0306133	-0.764005
ARID5B	0.0318772	0.272147
AIMP1	0.031897	0.269996
S100A6	0.033283	2.0831
CCT2	0.0347154	0.259958
RAC2	0.0354455	0.414185
CALR	0.0354598	0.730307
HIST2H2BE	0.039266	-0.267112
MEA1	0.0409015	-0.269015
RNF168	0.0416869	0.306679
STMN1	0.0426414	-0.976256
ECH1	0.0461998	-0.703286
RPL7	0.0462088	0.308378
LILRB2	0.048007	0.868353
ARFGAP3	0.0480328	-0.34945
ZCCHC8	0.048934	0.323844
