# Supplementary material for: Single Cell/Nucleus Transcriptomics Comparison in Zebrafish and Humans Reveals Common and Distinct Molecular Responses to Alzheimer’s Disease
Source: Cells. 2022 May 31;11(11):1807. doi: 10.3390/cells11111807 (PMC9180693; doi:10.3390/cells11111807)
Supplement: Supplementary file 1 [file cells-11-01807-s001.zip › Supplementary_Data/DataS2.xlsx]

## Sheet: cls_24
	hsa_p_val	hsa_avg_log2FC	hsa_pct.1	hsa_pct.2	hsa_p_val_adj	dre_p_val	dre_avg_log2FC	dre_pct.1	dre_pct.2	dre_p_val_adj
ENSG00000003436qqTFPIqqENSDARG00000034718qqtfpia	0	1.52809	0.175	0.005	0	1.19356e-25	0.300514	0.82	0.839	2.38712e-22
ENSG00000011465qqDCNqqENSDARG00000012066qqdcn	0	2.67526	0.329	0.013	0	3.66683e-74	0.389917	1	0.838	7.33366e-71
ENSG00000047457qqCPqqENSDARG00000010312qqcp	8.57671e-253	1.74514	0.165	0.019	1.7343e-248	6.60731e-06	0.898363	0.623	0.524	0.0132146
ENSG00000047617qqANO2qqENSDARG00000003210qqANO2 (1 of many)	0	2.47076	0.314	0.022	0	1.03348e-68	0.453829	1	0.962	2.06696e-65
ENSG00000047617qqANO2qqENSDARG00000101363qqano2	0	2.47076	0.314	0.022	0	4.98986e-67	0.631491	1	0.969	9.97972e-64
ENSG00000054598qqFOXC1qqENSDARG00000055398qqfoxc1b	0	0.785618	0.105	0.001	0	1.2737e-06	0.968135	0.631	0.52	0.0025474
ENSG00000054598qqFOXC1qqENSDARG00000091481qqfoxc1a	0	0.785618	0.105	0.001	0	1.52696e-07	0.579059	0.631	0.499	0.000305391
ENSG00000054654qqSYNE2qqENSDARG00000030107qqsi:ch211-207i1.2	0	2.11195	0.358	0.067	0	6.78025e-57	0.552106	0.934	0.919	1.35605e-53
ENSG00000066056qqTIE1qqENSDARG00000004105qqtie1	0	1.34421	0.163	0.006	0	1.24356e-21	1.34212	0.795	0.703	2.48713e-18
ENSG00000071205qqARHGAP10qqENSDARG00000078326qqarhgap10	3.12668e-88	1.46681	0.206	0.064	6.32246e-84	0.0620007	0.703978	0.574	0.781	1
ENSG00000074181qqNOTCH3qqENSDARG00000052139qqnotch3	0	1.96495	0.219	0.011	0	3.86477e-43	0.479344	0.877	0.778	7.72955e-40
ENSG00000075426qqFOSL2qqENSDARG00000040623qqfosl2	2.73783e-175	1.39196	0.215	0.043	5.53617e-171	0.00588723	0.66022	0.631	0.467	1
ENSG00000075426qqFOSL2qqENSDARG00000092174qqsi:ch211-59d15.4	2.73783e-175	1.39196	0.215	0.043	5.53617e-171	0.00558182	0.30137	0.574	0.452	1
ENSG00000082438qqCOBLL1qqENSDARG00000089858qqcobll1a	0	2.74202	0.439	0.042	0	2.62138e-75	1.49093	1	0.973	5.24276e-72
ENSG00000082438qqCOBLL1qqENSDARG00000102829qqcobll1b	0	2.74202	0.439	0.042	0	2.36411e-75	2.10714	1	0.837	4.72822e-72
ENSG00000085276qqMECOMqqENSDARG00000060808qqmecom	0	2.6499	0.39	0.074	0	1.567e-70	0.780466	0.992	0.899	3.134e-67
ENSG00000091879qqANGPT2qqENSDARG00000014946qqangpt2a	6.21333e-173	2.23111	0.275	0.068	1.2564e-168	0.00748057	0.80598	0.615	0.728	1
ENSG00000099998qqGGT5qqENSDARG00000052045qqggt5a	0	1.63849	0.193	0.008	0	7.79574e-26	1.76002	0.779	0.947	1.55915e-22
ENSG00000100097qqLGALS1qqENSDARG00000044001qqlgals3b	9.65513e-236	1.76772	0.277	0.054	1.95236e-231	0.00192615	0.423335	0.377	0.468	1
ENSG00000101187qqSLCO4A1qqENSDARG00000075948qqslco4a1	0	2.08849	0.245	0.017	0	1.9346e-52	0.454911	0.967	0.783	3.86921e-49
ENSG00000101335qqMYL9qqENSDARG00000008030qqmyl9b	0	1.94893	0.193	0.008	0	2.98801e-39	0.612191	0.861	0.702	5.97602e-36
ENSG00000101335qqMYL9qqENSDARG00000038123qqmyl9a	0	1.94893	0.193	0.008	0	2.24466e-41	1.0822	0.902	0.755	4.48932e-38
ENSG00000103888qqCEMIPqqENSDARG00000039881qqcemip	5.63531e-20	2.0472	0.128	0.065	1.13952e-15	0.66119	0.605776	0.443	0.397	1
ENSG00000105538qqRASIP1qqENSDARG00000074829qqrasip1	3.54906e-179	0.894374	0.118	0.014	7.17655e-175	0.00558175	1.8427	0.59	0.76	1
ENSG00000106991qqENGqqENSDARG00000107130qqCU927890.1	0	2.04446	0.309	0.027	0	1.18906e-49	0.513382	0.934	0.965	2.37811e-46
ENSG00000110799qqVWFqqENSDARG00000077231qqvwf	0	2.77834	0.397	0.056	0	1.49148e-75	0.673311	1	0.977	2.98296e-72
ENSG00000113140qqSPARCqqENSDARG00000019353qqsparc	0	2.06816	0.338	0.035	0	1.17588e-50	0.8059	0.951	0.82	2.35177e-47
ENSG00000115963qqRND3qqENSDARG00000007396qqrnd3b	1.20587e-65	0.79545	0.102	0.023	2.43839e-61	0.395415	1.25923	0.475	0.464	1
ENSG00000116016qqEPAS1qqENSDARG00000008697qqepas1a	0	2.99875	0.469	0.019	0	1.24867e-77	0.602058	1	0.975	2.49734e-74
ENSG00000116016qqEPAS1qqENSDARG00000057671qqepas1b	0	2.99875	0.469	0.019	0	1.8346e-76	0.976978	1	0.988	3.6692e-73
ENSG00000117318qqID3qqENSDARG00000054823qqid3	0	2.13605	0.311	0.02	0	5.1599e-57	1.15972	0.934	0.952	1.03198e-53
ENSG00000117394qqSLC2A1qqENSDARG00000001437qqslc2a1a	0	2.32107	0.312	0.02	0	2.32202e-59	0.312835	0.967	0.799	4.64404e-56
ENSG00000117394qqSLC2A1qqENSDARG00000007412qqslc2a1b	0	2.32107	0.312	0.02	0	1.96967e-57	0.702251	0.926	0.956	3.93934e-54
ENSG00000118523qqCTGFqqENSDARG00000042934qqctgfa	1.07393e-240	1.60505	0.163	0.019	2.17159e-236	2.0324e-05	2.14715	0.672	0.865	0.040648
ENSG00000123243qqITIH5qqENSDARG00000045517qqitih5	0	2.70998	0.381	0.014	0	7.48734e-75	0.576767	0.984	0.915	1.49747e-71
ENSG00000125968qqID1qqENSDARG00000040764qqid1	0	1.97358	0.259	0.012	0	8.65763e-47	0.36111	0.959	0.807	1.73153e-43
ENSG00000128567qqPODXLqqENSDARG00000031228qqpodxl	0	2.09027	0.279	0.022	0	2.40515e-53	0.760123	0.967	0.792	4.8103e-50
ENSG00000128641qqMYO1BqqENSDARG00000024694qqmyo1b	3.24084e-162	1.59317	0.216	0.046	6.55331e-158	0.0184642	0.256822	0.59	0.724	1
ENSG00000131097qqHIGD1BqqENSDARG00000022303qqhigd1a	0	1.89919	0.22	0.015	0	1.59944e-33	0.744772	0.902	0.998	3.19888e-30
ENSG00000131477qqRAMP2qqENSDARG00000037895qqramp2	0	0.831339	0.101	0.002	0	1.22997e-07	0.820441	0.689	0.444	0.000245993
ENSG00000131634qqTMEM204qqENSDARG00000045273qqtmem204	0	1.12015	0.158	0.002	0	1.40218e-12	1.0455	0.721	0.564	2.80435e-09
ENSG00000132002qqDNAJB1qqENSDARG00000041394qqdnajb1b	0.0011954	0.422599	0.107	0.082	1	0.681118	0.996032	0.451	0.335	1
ENSG00000134954qqETS1qqENSDARG00000024431qqets1	1.74133e-302	1.25101	0.191	0.021	3.52114e-298	1.53993e-06	1.26638	0.648	0.542	0.00307985
ENSG00000135363qqLMO2qqENSDARG00000095019qqlmo2	1.1491e-153	0.681993	0.124	0.017	2.3236e-149	0.0562992	0.303555	0.451	0.731	1
ENSG00000137962qqARHGAP29qqENSDARG00000017748qqarhgap29b	0	2.67085	0.456	0.064	0	2.58837e-72	0.269774	1	0.841	5.17674e-69
ENSG00000137962qqARHGAP29qqENSDARG00000026329qqarhgap29a	0	2.67085	0.456	0.064	0	2.89609e-73	0.674839	1	0.994	5.79219e-70
ENSG00000138772qqANXA3qqENSDARG00000044254qqanxa3b	0	0.886129	0.108	0.003	0	4.1714e-08	0.665275	0.68	0.722	8.34281e-05
ENSG00000138795qqLEF1qqENSDARG00000031894qqlef1	0	1.74571	0.233	0.005	0	6.35967e-28	1.91664	0.803	0.847	1.27193e-24
ENSG00000142173qqCOL6A2qqENSDARG00000061436qqcol6a2	0	1.30868	0.127	0.007	0	2.30063e-20	0.761238	0.885	0.771	4.60125e-17
ENSG00000143248qqRGS5qqENSDARG00000002644qqrgs5a	0	2.85524	0.347	0.031	0	7.34735e-76	0.826375	1	0.991	1.46947e-72
ENSG00000144824qqPHLDB2qqENSDARG00000074843qqphldb2b	3.99e-56	0.788351	0.112	0.03	8.06818e-52	0.538922	0.320785	0.443	0.514	1
ENSG00000145623qqOSMRqqENSDARG00000104474qqil6r	1.72038e-187	1.17927	0.182	0.029	3.47878e-183	0.0023189	0.86726	0.607	0.808	1
ENSG00000148926qqADMqqENSDARG00000015263qqadma	1.02854e-257	0.943488	0.104	0.008	2.07982e-253	2.23447e-06	0.515725	0.664	0.808	0.00446894
ENSG00000148926qqADMqqENSDARG00000069027qqadmb	1.02854e-257	0.943488	0.104	0.008	2.07982e-253	3.36069e-06	1.07937	0.623	0.586	0.00672138
ENSG00000149257qqSERPINH1qqENSDARG00000019949qqserpinh1b	0	1.21855	0.153	0.006	0	2.69081e-15	0.758147	0.738	0.575	5.38162e-12
ENSG00000149564qqESAMqqENSDARG00000077039qqesama	0	1.38449	0.197	0.003	0	3.41607e-24	0.911439	0.779	0.905	6.83214e-21
ENSG00000149591qqTAGLNqqENSDARG00000033466qqtagln2	4.79923e-67	1.66802	0.122	0.031	9.70452e-63	0.167392	0.528306	0.516	0.44	1
ENSG00000149591qqTAGLNqqENSDARG00000045408qqtagln	4.79923e-67	1.66802	0.122	0.031	9.70452e-63	0.350503	0.416973	0.475	0.674	1
ENSG00000152049qqKCNE4qqENSDARG00000068257qqkcne4	2.68719e-81	1.01529	0.107	0.021	5.43377e-77	0.117177	0.554103	0.459	0.619	1
ENSG00000152253qqSPC25qqENSDARG00000078433qqspc25	1.00919e-181	1.0054	0.122	0.014	2.04068e-177	0.00384625	0.4825	0.68	0.694	1
ENSG00000154734qqADAMTS1qqENSDARG00000103519qqadamts1	8.30144e-247	1.07516	0.121	0.011	1.67863e-242	1.68171e-05	0.79122	0.672	0.985	0.0336343
ENSG00000155380qqSLC16A1qqENSDARG00000016963qqslc16a1a	7.21157e-172	1.71857	0.212	0.043	1.45825e-167	0.00871349	0.349888	0.582	0.439	1
ENSG00000157110qqRBPMSqqENSDARG00000099396qqrbpms	0	1.84741	0.272	0.036	0	6.30533e-33	2.31222	0.82	0.858	1.26107e-29
ENSG00000157554qqERGqqENSDARG00000077304qqerg	0	2.53007	0.327	0.035	0	9.03104e-69	0.582058	0.984	0.975	1.80621e-65
ENSG00000162618qqADGRL4qqENSDARG00000013653qqadgrl4	0	1.70211	0.215	0.004	0	3.56268e-27	0.258212	1	0.991	7.12536e-24
ENSG00000163638qqADAMTS9qqENSDARG00000077778qqadamts9	0	2.55423	0.268	0.026	0	7.33034e-69	0.449777	1	0.946	1.46607e-65
ENSG00000163762qqTM4SF18qqENSDARG00000060668qqtm4sf18	0	0.878355	0.11	0.001	0	8.52061e-08	0.260476	0.836	0.934	0.000170412
ENSG00000164181qqELOVL7qqENSDARG00000069279qqelovl7a	0	2.3742	0.35	0.063	0	8.65324e-66	0.532566	0.984	0.814	1.73065e-62
ENSG00000164181qqELOVL7qqENSDARG00000100185qqelovl7b	0	2.3742	0.35	0.063	0	1.91183e-65	0.296936	0.984	0.851	3.82366e-62
ENSG00000164330qqEBF1qqENSDARG00000069196qqebf1b	0	2.98143	0.437	0.015	0	2.15209e-76	0.642348	1	0.997	4.30417e-73
ENSG00000164330qqEBF1qqENSDARG00000092635qqEBF1 (1 of many)	0	2.98143	0.437	0.015	0	3.0539e-76	0.676135	1	0.998	6.10781e-73
ENSG00000164330qqEBF1qqENSDARG00000099849qqebf3a	0	2.98143	0.437	0.015	0	1.9661e-76	0.632819	1	0.993	3.9322e-73
ENSG00000164692qqCOL1A2qqENSDARG00000020007qqcol1a2	0	1.38	0.148	0.001	0	4.26907e-23	1.2367	0.779	0.376	8.53815e-20
ENSG00000164850qqGPER1qqENSDARG00000074661qqgper1	0	1.09799	0.116	0.007	0	2.50378e-12	0.500315	0.779	0.958	5.00756e-09
ENSG00000165507qqC10orf10qqENSDARG00000073704qqsi:dkeyp-72g9.4	0	1.9	0.203	0.015	0	2.41614e-36	0.289989	0.959	0.645	4.83228e-33
ENSG00000165507qqC10orf10qqENSDARG00000096031qqsi:ch73-6k14.2	0	1.9	0.203	0.015	0	1.17647e-33	0.678495	0.844	0.939	2.35294e-30
ENSG00000165949qqIFI27qqENSDARG00000074754qqsi:dkey-188i13.9	0	2.6161	0.341	0.007	0	3.14692e-70	0.556517	1	0.971	6.29384e-67
ENSG00000165949qqIFI27qqENSDARG00000078389qqifi46	0	2.6161	0.341	0.007	0	5.56186e-70	0.408675	0.992	0.938	1.11237e-66
ENSG00000168497qqSDPRqqENSDARG00000027611qqcavin2a	0	1.19619	0.139	0.001	0	2.41021e-14	1.27534	0.754	0.535	4.82043e-11
ENSG00000168497qqSDPRqqENSDARG00000071196qqcavin2b	0	1.19619	0.139	0.001	0	3.00951e-14	0.277731	0.697	0.536	6.01903e-11
ENSG00000168899qqVAMP5qqENSDARG00000068262qqvamp5	0	1.25792	0.172	0.008	0	4.71926e-16	0.744252	0.77	0.503	9.43852e-13
ENSG00000169908qqTM4SF1qqENSDARG00000060668qqtm4sf18	0	1.95273	0.237	0.002	0	2.9205e-42	0.383203	0.984	0.972	5.84101e-39
ENSG00000170989qqS1PR1qqENSDARG00000042690qqs1pr1	0	1.14754	0.15	0.009	0	4.5617e-14	0.325608	0.73	0.74	9.12339e-11
ENSG00000173918qqC1QTNF1qqENSDARG00000088878qqc1qtnf1	0	0.867514	0.1	0.005	0	8.63201e-08	0.340692	0.664	0.766	0.00017264
ENSG00000174059qqCD34qqENSDARG00000095268qqsi:dkey-261h17.1	0	1.02843	0.127	0.002	0	3.49631e-09	0.736634	0.803	0.626	6.99262e-06
ENSG00000174059qqCD34qqENSDARG00000100446qqsi:ch211-286o17.1	0	1.02843	0.127	0.002	0	1.43384e-08	0.492014	0.656	0.777	2.86768e-05
ENSG00000177469qqPTRFqqENSDARG00000059362qqcavin1b	0	1.29033	0.193	0.019	0	5.41654e-18	0.392381	0.885	0.887	1.08331e-14
ENSG00000182492qqBGNqqENSDARG00000002945qqbgnb	0	1.79415	0.225	0.012	0	2.94163e-28	1.37926	0.844	0.55	5.88326e-25
ENSG00000182718qqANXA2qqENSDARG00000003216qqanxa2a	0	1.09609	0.113	0.006	0	1.77527e-09	0.315655	0.828	0.835	3.55054e-06
ENSG00000184113qqCLDN5qqENSDARG00000014059qqcldn5b	0	4.20026	0.52	0.006	0	1.00784e-79	0.490373	1	0.909	2.01569e-76
ENSG00000184113qqCLDN5qqENSDARG00000043716qqcldn5a	0	4.20026	0.52	0.006	0	1.67855e-80	0.69198	1	0.979	3.35709e-77
ENSG00000184557qqSOCS3qqENSDARG00000025428qqsocs3a	4.52585e-236	1.17029	0.152	0.017	9.15172e-232	0.00123398	0.929606	0.582	0.475	1
ENSG00000184557qqSOCS3qqENSDARG00000026611qqsocs3b	4.52585e-236	1.17029	0.152	0.017	9.15172e-232	0.000504402	0.413979	0.607	0.598	1
ENSG00000185633qqNDUFA4L2qqENSDARG00000087907qqndufa4l2b	0	2.46589	0.283	0.01	0	2.23604e-66	1.05434	0.967	0.849	4.47208e-63
ENSG00000185633qqNDUFA4L2qqENSDARG00000103114qqndufa4l2a	0	2.46589	0.283	0.01	0	1.59702e-66	0.606078	0.959	0.97	3.19403e-63
ENSG00000187608qqISG15qqENSDARG00000086374qqisg15	5.69207e-86	0.678488	0.104	0.02	1.15099e-81	0.0853226	0.262642	0.549	0.47	1
ENSG00000188290qqHES4qqENSDARG00000056438qqher9	1.54953e-165	1.76186	0.217	0.045	3.13331e-161	0.0118142	0.459987	0.541	0.514	1
ENSG00000198959qqTGM2qqENSDARG00000070157qqtgm2a	0	2.35937	0.308	0.002	0	3.80826e-62	0.581382	0.975	0.614	7.61653e-59
ENSG00000198959qqTGM2qqENSDARG00000074094qqtgm2b	0	2.35937	0.308	0.002	0	6.26439e-65	0.333809	1	0.76	1.25288e-61
ENSG00000206190qqATP10AqqENSDARG00000061039qqatp10a	0	2.78005	0.343	0.023	0	1.05666e-75	0.399657	1	0.961	2.11331e-72
ENSG00000213949qqITGA1qqENSDARG00000074316qqitga1	0	2.02563	0.271	0.021	0	1.28047e-49	1.82159	0.926	0.663	2.56094e-46
ENSG00000261371qqPECAM1qqENSDARG00000060263qqpecam1	0	1.99737	0.274	0.026	0	2.38931e-48	0.342733	0.951	0.854	4.77861e-45
ENSG00000261371qqPECAM1qqENSDARG00000103020qqsi:dkey-237i9.8	0	1.99737	0.274	0.026	0	1.67201e-49	1.15042	0.91	0.813	3.34402e-46

## Sheet: cls_2
	hsa_p_val	hsa_avg_log2FC	hsa_pct.1	hsa_pct.2	hsa_p_val_adj	dre_p_val	dre_avg_log2FC	dre_pct.1	dre_pct.2	dre_p_val_adj
ENSG00000003989qqSLC7A2qqENSDARG00000037097qqslc7a2	0	1.19612	0.147	0.031	0	9.07188e-10	0.326689	0.618	0.405	1.81438e-06
ENSG00000100427qqMLC1qqENSDARG00000063026qqmlc1	0	1.54016	0.175	0.023	0	9.90075e-61	0.456261	0.905	0.86	1.98015e-57
ENSG00000113721qqPDGFRBqqENSDARG00000100897qqpdgfrb	0	1.0723	0.133	0.031	0	0.00685622	0.543537	0.558	0.593	1
ENSG00000114698qqPLSCR4qqENSDARG00000058638qqsi:ch211-71m22.1	0	1.12448	0.146	0.027	0	4.17415e-09	0.414143	0.678	0.511	8.34829e-06
ENSG00000115380qqEFEMP1qqENSDARG00000059121qqEFEMP1	0	1.2266	0.154	0.023	0	6.67122e-25	0.338416	0.802	0.547	1.33424e-21
ENSG00000115380qqEFEMP1qqENSDARG00000104210qqsi:ch73-173h19.3	0	1.2266	0.154	0.023	0	2.91509e-28	0.612349	0.767	0.682	5.83017e-25
ENSG00000117525qqF3qqENSDARG00000052413qqcrfb12	0	1.84169	0.277	0.038	0	2.29872e-84	0.33451	1	0.98	4.59744e-81
ENSG00000119938qqPPP1R3CqqENSDARG00000014554qqppp1r3cb	0	1.22782	0.12	0.016	0	1.42538e-43	0.393987	0.84	0.76	2.85077e-40
ENSG00000124145qqSDC4qqENSDARG00000059906qqsdc4	0	2.35756	0.347	0.036	0	1.77693e-95	0.2963	0.992	0.963	3.55387e-92
ENSG00000132470qqITGB4qqENSDARG00000028507qqitgb4	0	1.65912	0.198	0.031	0	5.82835e-67	0.441095	0.997	0.939	1.16567e-63
ENSG00000135063qqFAM189A2qqENSDARG00000099946qqfam189a2	0	1.55272	0.219	0.035	0	3.25329e-66	0.300565	0.976	0.919	6.50657e-63
ENSG00000140545qqMFGE8qqENSDARG00000015349qqmfge8a	0	1.26323	0.135	0.039	0	2.56491e-54	1.19648	0.897	0.679	5.12982e-51
ENSG00000141469qqSLC14A1qqENSDARG00000051914qqslc14a2	0	2.23171	0.319	0.033	0	2.63026e-95	0.520335	1	0.999	5.26051e-92
ENSG00000144908qqALDH1L1qqENSDARG00000077004qqaldh1l1	0	2.01047	0.288	0.04	0	5.22906e-87	0.29007	0.992	0.951	1.04581e-83
ENSG00000147588qqPMP2qqENSDARG00000017299qqfabp11a	7.18724e-101	0.563087	0.11	0.054	1.45333e-96	0.270909	0.259197	0.547	0.72	1
ENSG00000147588qqPMP2qqENSDARG00000101481qqrbp5	7.18724e-101	0.563087	0.11	0.054	1.45333e-96	0.7444	0.527641	0.537	0.751	1
ENSG00000152661qqGJA1qqENSDARG00000041799qqcx43	0	2.56736	0.405	0.043	0	7.99592e-97	0.388384	1	0.988	1.59918e-93
ENSG00000152661qqGJA1qqENSDARG00000071192qqcx40.8	0	2.56736	0.405	0.043	0	1.23265e-105	0.282048	1	0.989	2.46529e-102
ENSG00000163453qqIGFBP7qqENSDARG00000104138qqigfbp7	0	1.01434	0.148	0.04	0	0.00982205	0.432222	0.572	0.583	1
ENSG00000167772qqANGPTL4qqENSDARG00000035859qqangptl4	0	2.03556	0.314	0.054	0	4.97679e-92	0.327449	0.989	0.979	9.95358e-89
ENSG00000170075qqGPR37L1qqENSDARG00000056774qqgpr37l1b	0	1.68489	0.268	0.058	0	7.08576e-80	0.509152	0.957	0.933	1.41715e-76
ENSG00000170370qqEMX2qqENSDARG00000039701qqemx2	0	2.36403	0.313	0.028	0	1.36292e-95	0.645102	1	0.989	2.72583e-92
ENSG00000181449qqSOX2qqENSDARG00000070913qqsox2	0	1.10457	0.199	0.063	0	5.55635e-07	0.385289	0.623	0.61	0.00111127

## Sheet: cls_1
	hsa_p_val	hsa_avg_log2FC	hsa_pct.1	hsa_pct.2	hsa_p_val_adj	dre_p_val	dre_avg_log2FC	dre_pct.1	dre_pct.2	dre_p_val_adj
ENSG00000058335qqRASGRF1qqENSDARG00000073824qqRASGRF1	2.15277e-29	0.308334	0.205	0.151	4.35312e-25	2.56481e-07	0.439221	0.549	0.519	0.000512962
ENSG00000063015qqSEZ6qqENSDARG00000079414qqsez6b	1.28316e-27	0.30371	0.106	0.07	2.59468e-23	0.000161967	0.587509	0.552	0.769	0.323933
ENSG00000063015qqSEZ6qqENSDARG00000100876qqsez6a	1.28316e-27	0.30371	0.106	0.07	2.59468e-23	0.000199246	0.281086	0.52	0.456	0.398492
ENSG00000078902qqTOLLIPqqENSDARG00000098486qqtollip	4.89023e-173	0.677374	0.256	0.133	9.88853e-169	0	1.14982	0.994	0.776	0
ENSG00000082641qqNFE2L1qqENSDARG00000076533qqnfe2l1b	5.03726e-78	0.50756	0.203	0.122	1.01858e-73	3.8193e-64	0.288186	0.6	0.496	7.63861e-61
ENSG00000109475qqRPL34qqENSDARG00000029500qqrpl34	0.00112145	0.352078	0.246	0.226	1	0.778183	0.420254	0.568	0.717	1
ENSG00000111262qqKCNA1qqENSDARG00000062942qqkcna1a	5.59164e-62	0.326875	0.104	0.055	1.13069e-57	8.37711e-47	0.503276	0.421	0.62	1.67542e-43
ENSG00000113161qqHMGCRqqENSDARG00000105206qqhmgcrb	1.64878e-55	0.390716	0.172	0.108	3.334e-51	2.05168e-37	0.318223	0.674	0.617	4.10337e-34
ENSG00000114573qqATP6V1AqqENSDARG00000034534qqatp6v1aa	3.93272e-43	0.408084	0.26	0.187	7.95235e-39	5.28874e-20	0.405901	0.505	0.39	1.05775e-16
ENSG00000116983qqHPCAL4qqENSDARG00000070491qqhpcal4	3.70152e-96	0.478017	0.15	0.077	7.48485e-92	3.2949e-91	0.417342	0.679	0.57	6.58981e-88
ENSG00000124785qqNRN1qqENSDARG00000071860qqnrn1a	3.11939e-130	0.577475	0.159	0.075	6.30771e-126	0	0.265064	0.907	0.951	0
ENSG00000125827qqTMX4qqENSDARG00000101512qqtmx4	7.21739e-53	0.443977	0.182	0.117	1.45943e-48	3.20821e-34	0.280845	0.631	0.546	6.41641e-31
ENSG00000127824qqTUBA4AqqENSDARG00000031164qqtuba8l2	2.37496e-113	0.548829	0.171	0.088	4.80241e-109	3.44382e-242	0.340306	0.832	0.72	6.88765e-239
ENSG00000128989qqARPP19qqENSDARG00000032532qqarpp19a	1.82091e-158	0.844404	0.383	0.247	3.68207e-154	0	0.446204	0.975	0.741	0
ENSG00000128989qqARPP19qqENSDARG00000039880qqarpp19b	1.82091e-158	0.844404	0.383	0.247	3.68207e-154	0	0.510001	0.976	0.867	0
ENSG00000136003qqISCUqqENSDARG00000026582qqiscub	3.24275e-40	0.587744	0.145	0.095	6.55717e-36	2.17714e-19	0.320619	0.51	0.349	4.35428e-16
ENSG00000136003qqISCUqqENSDARG00000035596qqISCU (1 of many)	3.24275e-40	0.587744	0.145	0.095	6.55717e-36	1.42079e-17	0.36348	0.392	0.358	2.84159e-14
ENSG00000136153qqLMO7qqENSDARG00000053535qqlmo7b	7.35677e-22	0.271692	0.186	0.139	1.48761e-17	0.000427619	0.67466	0.52	0.489	0.855239
ENSG00000136888qqATP6V1G1qqENSDARG00000022315qqatp6v1g1	6.43454e-40	0.402525	0.157	0.104	1.30113e-35	2.29458e-13	0.277931	0.536	0.454	4.58917e-10
ENSG00000138757qqG3BP2qqENSDARG00000014790qqg3bp2	9.12061e-75	0.511019	0.262	0.171	1.84428e-70	1.37301e-58	0.346452	0.602	0.451	2.74603e-55
ENSG00000138757qqG3BP2qqENSDARG00000074572qqzgc:56304	9.12061e-75	0.511019	0.262	0.171	1.84428e-70	4.08742e-57	0.392264	0.605	0.477	8.17485e-54
ENSG00000143153qqATP1B1qqENSDARG00000013144qqatp1b1a	1.01316e-114	0.882757	0.557	0.447	2.04871e-110	0	0.334242	0.968	0.864	0
ENSG00000143153qqATP1B1qqENSDARG00000076833qqatp1b1b	1.01316e-114	0.882757	0.557	0.447	2.04871e-110	0	0.414908	0.994	0.994	0
ENSG00000144278qqGALNT13qqENSDARG00000099227qqgalnt13	1.06972e-10	-0.260733	0.23	0.252	2.16308e-06	0.708079	0.500658	0.641	0.861	1
ENSG00000145632qqPLK2qqENSDARG00000019130qqplk2b	1.94127e-113	0.416012	0.165	0.083	3.92544e-109	1.96267e-246	0.422674	0.76	0.871	3.92534e-243
ENSG00000149575qqSCN2BqqENSDARG00000101713qqscn2b	1.65269e-88	0.521192	0.166	0.091	3.34191e-84	2.37189e-82	0.381395	0.662	0.485	4.74379e-79
ENSG00000149925qqALDOAqqENSDARG00000011665qqaldoaa	3.18839e-116	0.762426	0.348	0.226	6.44725e-112	0	0.264355	0.999	0.985	0
ENSG00000153130qqSCOCqqENSDARG00000002217qqscocb	1.9345e-64	0.465967	0.195	0.122	3.91175e-60	1.85722e-48	0.250148	0.626	0.496	3.71445e-45
ENSG00000158560qqDYNC1I1qqENSDARG00000060948qqdync1i1	4.70446e-20	0.385775	0.364	0.3	9.51289e-16	0.519237	0.610245	0.448	0.339	1
ENSG00000158560qqDYNC1I1qqENSDARG00000098090qqCABZ01088308.1	4.70446e-20	0.385775	0.364	0.3	9.51289e-16	0.633858	0.453628	0.502	0.54	1
ENSG00000162188qqGNG3qqENSDARG00000009553qqgng3	5.81396e-86	0.635858	0.203	0.12	1.17564e-81	1.24863e-73	0.278293	0.446	0.688	2.49725e-70
ENSG00000162545qqCAMK2N1qqENSDARG00000101387qqCAMK2N1	1.36761e-108	0.680362	0.414	0.294	2.76544e-104	1.14245e-157	0.317458	0.733	0.611	2.28489e-154
ENSG00000163536qqSERPINI1qqENSDARG00000034168qqserpini1	3.5634e-87	0.685556	0.324	0.219	7.20555e-83	2.62719e-76	0.379111	0.656	0.453	5.25439e-73
ENSG00000166913qqYWHABqqENSDARG00000013078qqywhaba	6.11316e-153	0.704601	0.342	0.205	1.23614e-148	0	0.864942	1	1	0
ENSG00000166913qqYWHABqqENSDARG00000075758qqywhabb	6.11316e-153	0.704601	0.342	0.205	1.23614e-148	0	1.03162	0.999	0.981	0
ENSG00000166963qqMAP1AqqENSDARG00000022045qqmap1ab	1.68825e-102	0.689366	0.307	0.197	3.41382e-98	8.7333e-107	0.48775	0.689	0.529	1.74666e-103
ENSG00000166963qqMAP1AqqENSDARG00000059601qqmap1aa	1.68825e-102	0.689366	0.307	0.197	3.41382e-98	3.81299e-101	0.480357	0.669	0.472	7.62599e-98
ENSG00000171130qqATP6V0E2qqENSDARG00000059057qqatpv0e2	2.53836e-61	0.526814	0.213	0.137	5.13281e-57	8.85178e-46	0.277245	0.651	0.488	1.77036e-42
ENSG00000171314qqPGAM1qqENSDARG00000005423qqpgam1a	2.21589e-120	0.793755	0.271	0.161	4.48076e-116	0	0.455879	0.948	0.952	0
ENSG00000171314qqPGAM1qqENSDARG00000014068qqpgam1b	2.21589e-120	0.793755	0.271	0.161	4.48076e-116	0	0.449853	0.803	0.868	0
ENSG00000171450qqCDK5R2qqENSDARG00000071011qqcdk5r2a	1.30328e-128	0.497577	0.168	0.081	2.63536e-124	0	0.335816	0.932	0.936	0
ENSG00000171532qqNEUROD2qqENSDARG00000016854qqneurod2	1.52588e-170	0.541649	0.177	0.078	3.08548e-166	0	1.53627	0.935	0.975	0
ENSG00000171951qqSCG2qqENSDARG00000038574qqscg2b	8.46829e-57	0.433045	0.136	0.08	1.71237e-52	4.33762e-41	0.320944	0.598	0.492	8.67524e-38
ENSG00000172209qqGPR22qqENSDARG00000004592qqgpr22a	1.3745e-47	0.36169	0.119	0.071	2.77938e-43	1.70461e-22	0.278073	0.732	0.71	3.40923e-19
ENSG00000172209qqGPR22qqENSDARG00000045383qqgpr22b	1.3745e-47	0.36169	0.119	0.071	2.77938e-43	2.19158e-32	0.536354	0.669	0.794	4.38316e-29
ENSG00000172757qqCFL1qqENSDARG00000021124qqcfl1	8.10084e-91	0.61188	0.354	0.243	1.63807e-86	1.02763e-85	0.299825	0.674	0.542	2.05527e-82
ENSG00000173660qqUQCRHqqENSDARG00000059128qquqcrh	3.49921e-75	0.668606	0.263	0.172	7.07575e-71	4.56433e-59	0.364438	0.662	0.544	9.12865e-56
ENSG00000173726qqTOMM20qqENSDARG00000103566qqtomm20b	1.83841e-134	0.670812	0.29	0.17	3.71744e-130	0	0.263874	0.985	0.983	0
ENSG00000175264qqCHST1qqENSDARG00000088593qqchst1	9.34131e-67	0.351568	0.143	0.08	1.88891e-62	1.50738e-56	0.310778	0.627	0.472	3.01476e-53
ENSG00000175602qqCCDC85BqqENSDARG00000061543qqccdc85b	2.60571e-96	0.537953	0.269	0.167	5.26901e-92	9.30095e-99	0.299305	0.634	0.47	1.86019e-95
ENSG00000177614qqPGBD5qqENSDARG00000011042qqpgbd5	4.08748e-29	0.257083	0.225	0.167	8.2653e-25	2.58041e-06	0.457526	0.59	0.674	0.00516083
ENSG00000179456qqZBTB18qqENSDARG00000028228qqzbtb18	6.65849e-134	0.627947	0.231	0.125	1.34641e-129	0	0.255804	0.947	0.976	0
ENSG00000182809qqCRIP2qqENSDARG00000033201qqzgc:101840	2.38628e-60	0.276904	0.154	0.091	4.8253e-56	1.88467e-42	0.299021	0.603	0.479	3.76934e-39
ENSG00000183036qqPCP4qqENSDARG00000053130qqpcp4a	6.90491e-36	0.771455	0.152	0.104	1.39624e-31	1.3008e-11	0.417363	0.603	0.62	2.6016e-08
ENSG00000185742qqC11orf87qqENSDARG00000097648qqsi:dkey-35i13.1	2.70893e-65	0.34329	0.122	0.066	5.47773e-61	2.53061e-53	0.293855	0.636	0.471	5.06123e-50
ENSG00000186297qqGABRA5qqENSDARG00000070730qqgabra5	1.00967e-80	0.386641	0.141	0.076	2.04165e-76	3.384e-68	0.257591	0.775	0.664	6.768e-65
ENSG00000189043qqNDUFA4qqENSDARG00000056108qqndufa4	6.78089e-21	0.679606	0.195	0.153	1.37116e-16	0.0143043	0.398837	0.532	0.525	1
ENSG00000189043qqNDUFA4qqENSDARG00000099499qqndufa4l	6.78089e-21	0.679606	0.195	0.153	1.37116e-16	0.000886159	0.438365	0.517	0.476	1
ENSG00000196230qqTUBBqqENSDARG00000037997qqtubb5	3.60497e-82	0.5402	0.207	0.124	7.28961e-78	3.85063e-70	0.399415	0.666	0.657	7.70125e-67
ENSG00000213190qqMLLT11qqENSDARG00000071026qqmllt11	7.42761e-78	0.670457	0.193	0.117	1.50194e-73	2.74414e-60	0.306473	0.434	0.601	5.48828e-57
ENSG00000215218qqUBE2QL1qqENSDARG00000079276qqube2ql1	6.82702e-78	0.421081	0.128	0.067	1.38049e-73	6.62969e-61	0.25755	0.616	0.488	1.32594e-57
ENSG00000242173qqARHGDIGqqENSDARG00000004034qqarhgdig	1.775e-88	0.429331	0.184	0.104	3.58924e-84	7.07522e-80	0.829836	0.676	0.835	1.41504e-76
ENSG00000264364qqDYNLL2qqENSDARG00000005172qqdynll2b	4.86885e-105	0.504004	0.228	0.131	9.84531e-101	6.29687e-138	0.372434	0.756	0.759	1.25937e-134
ENSG00000264364qqDYNLL2qqENSDARG00000069790qqdynll2a	4.86885e-105	0.504004	0.228	0.131	9.84531e-101	3.09409e-146	0.368506	0.697	0.537	6.18818e-143

## Sheet: cls_12
	hsa_p_val	hsa_avg_log2FC	hsa_pct.1	hsa_pct.2	hsa_p_val_adj	dre_p_val	dre_avg_log2FC	dre_pct.1	dre_pct.2	dre_p_val_adj
ENSG00000072315qqTRPC5qqENSDARG00000060837qqtrpc5b	1.53721e-75	0.488687	0.203	0.095	3.1084e-71	0.0059159	0.978929	0.725	0.749	1
ENSG00000112319qqEYA4qqENSDARG00000012397qqeya4	0	1.91011	0.496	0.045	0	5.51916e-55	0.36946	0.989	0.943	1.10383e-51
ENSG00000115353qqTACR1qqENSDARG00000035533qqtacr1a	0	1.39696	0.33	0.025	0	9.90103e-44	0.291774	0.956	0.912	1.98021e-40
ENSG00000115353qqTACR1qqENSDARG00000102900qqtacr1b	0	1.39696	0.33	0.025	0	5.07612e-46	0.290409	0.978	0.861	1.01522e-42
ENSG00000118432qqCNR1qqENSDARG00000009020qqcnr1	2.42362e-42	0.325067	0.134	0.066	4.9008e-38	0.912166	0.378044	0.462	0.486	1
ENSG00000120907qqADRA1AqqENSDARG00000028725qqadra1aa	0	0.964885	0.302	0.062	0	2.28581e-22	0.316238	0.923	0.872	4.57162e-19
ENSG00000124191qqTOX2qqENSDARG00000100055qqtox2	0	1.50477	0.414	0.057	0	6.63016e-54	0.506685	1	0.908	1.32603e-50
ENSG00000125869qqLAMP5qqENSDARG00000101098qqLAMP5	0	1.3976	0.357	0.036	0	7.20183e-49	0.308295	1	0.889	1.44037e-45
ENSG00000127329qqPTPRBqqENSDARG00000076624qqptprb	0	0.910719	0.293	0.082	0	5.23377e-21	0.785331	0.846	0.909	1.04675e-17
ENSG00000128683qqGAD1qqENSDARG00000027419qqgad1b	0	1.46999	0.488	0.077	0	1.42126e-53	0.253765	1	0.928	2.84251e-50
ENSG00000128683qqGAD1qqENSDARG00000093411qqgad1a	0	1.46999	0.488	0.077	0	5.40016e-52	0.300631	1	0.965	1.08003e-48
ENSG00000133742qqCA1qqENSDARG00000011166qqcahz	6.21077e-199	0.832391	0.178	0.047	1.25588e-194	1.48658e-12	0.525703	0.747	0.575	2.97316e-09
ENSG00000133742qqCA1qqENSDARG00000014488qqca2	6.21077e-199	0.832391	0.178	0.047	1.25588e-194	1.98597e-12	0.529285	0.89	0.668	3.97194e-09
ENSG00000134533qqRERGqqENSDARG00000104632qqRERG	0	1.10675	0.361	0.078	0	6.08848e-27	0.34584	0.901	0.687	1.2177e-23
ENSG00000136750qqGAD2qqENSDARG00000015537qqgad2	0	2.36292	0.635	0.058	0	1.07753e-55	0.2984	1	0.959	2.15507e-52
ENSG00000144227qqNXPH2qqENSDARG00000063224qqnxph2a	0	1.40634	0.302	0.019	0	9.80361e-52	0.349489	0.989	0.974	1.96072e-48
ENSG00000144229qqTHSD7BqqENSDARG00000095022qqthsd7ba	9.10248e-148	0.533952	0.193	0.063	1.84061e-143	2.1819e-06	0.302802	0.791	0.848	0.00436379
ENSG00000144596qqGRIP2qqENSDARG00000027618qqgrip2b	0	1.1826	0.307	0.032	0	1.1884e-34	0.347276	0.912	0.883	2.3768e-31
ENSG00000144596qqGRIP2qqENSDARG00000087187qqgrip2a	0	1.1826	0.307	0.032	0	4.90856e-33	0.328633	0.989	0.936	9.81711e-30
ENSG00000145824qqCXCL14qqENSDARG00000056627qqcxcl14	0	1.93978	0.385	0.037	0	5.26774e-55	0.423939	1	0.964	1.05355e-51
ENSG00000146648qqEGFRqqENSDARG00000013847qqegfra	0	1.28931	0.437	0.067	0	2.29822e-39	0.303566	1	0.693	4.59644e-36
ENSG00000146648qqEGFRqqENSDARG00000056909qqLO018309.1	0	1.28931	0.437	0.067	0	8.72269e-38	0.81929	0.934	0.959	1.74454e-34
ENSG00000150556qqLYPD6BqqENSDARG00000077643qqlypd6b	4.25948e-199	0.524419	0.138	0.03	8.6131e-195	2.86153e-14	0.312044	0.934	0.64	5.72306e-11
ENSG00000152503qqTRIM36qqENSDARG00000062794qqtrim36	1.69879e-46	0.292971	0.159	0.081	3.43512e-42	0.199287	0.396422	0.538	0.491	1
ENSG00000157404qqKITqqENSDARG00000043317qqkita	0	2.7282	0.612	0.021	0	7.88026e-58	0.319483	1	0.896	1.57605e-54
ENSG00000157404qqKITqqENSDARG00000056133qqkitb	0	2.7282	0.612	0.021	0	2.08934e-58	0.31418	1	0.985	4.17867e-55
ENSG00000161544qqCYGBqqENSDARG00000070148qqcygb2	1.40807e-174	0.509755	0.133	0.031	2.84726e-170	4.02711e-09	0.472298	0.857	0.916	8.05422e-06
ENSG00000162630qqB3GALT2qqENSDARG00000102061qqb3galt2	2.6952e-290	0.694362	0.216	0.051	5.44997e-286	3.78054e-16	1.01993	0.89	0.906	7.56108e-13
ENSG00000164099qqPRSS12qqENSDARG00000061830qqprss12	0	0.441299	0.108	0.013	0	1.24917e-19	0.338803	0.868	0.822	2.49834e-16
ENSG00000164512qqANKRD55qqENSDARG00000099182qqankrd55	0	1.03453	0.272	0.036	0	7.75958e-25	0.348291	0.989	0.79	1.55192e-21
ENSG00000164879qqCA3qqENSDARG00000011166qqcahz	1.64725e-275	0.761624	0.179	0.038	3.33091e-271	6.53362e-15	1.02328	0.791	0.501	1.30672e-11
ENSG00000164879qqCA3qqENSDARG00000014488qqca2	1.64725e-275	0.761624	0.179	0.038	3.33091e-271	1.29302e-14	0.516933	0.78	0.417	2.58604e-11
ENSG00000164946qqFREM1qqENSDARG00000069473qqfrem1a	0	1.3708	0.312	0.043	0	1.824e-43	0.265661	1	0.973	3.64799e-40
ENSG00000168032qqENTPD3qqENSDARG00000035309qqentpd3	0	1.09093	0.318	0.067	0	8.41292e-27	0.980874	0.901	0.522	1.68258e-23
ENSG00000182287qqAP1S2qqENSDARG00000058504qqap1s2	0	1.18081	0.401	0.079	0	1.17087e-27	0.37719	0.978	0.906	2.34174e-24
ENSG00000182287qqAP1S2qqENSDARG00000098990qqzgc:162858	0	1.18081	0.401	0.079	0	2.52858e-27	1.12965	0.901	0.657	5.05716e-24
ENSG00000187676qqB3GLCTqqENSDARG00000073917qqb3glcta	8.20405e-79	0.53751	0.238	0.118	1.65894e-74	7.2376e-05	0.724635	0.78	0.764	0.144752
ENSG00000188042qqARL4CqqENSDARG00000057606qqarl4ca	0	1.47135	0.434	0.079	0	1.19506e-53	0.871827	1	0.971	2.39013e-50

## Sheet: cls_11
	hsa_p_val	hsa_avg_log2FC	hsa_pct.1	hsa_pct.2	hsa_p_val_adj	dre_p_val	dre_avg_log2FC	dre_pct.1	dre_pct.2	dre_p_val_adj
ENSG00000006747qqSCINqqENSDARG00000010728qqscin	2.54186e-272	1.67777	0.127	0.021	5.13989e-268	2.58845e-14	0.293617	0.943	0.94	5.17691e-11
ENSG00000042980qqADAM28qqENSDARG00000035514qqadam28	0	2.47235	0.293	0.046	0	1.16866e-19	0.311072	1	0.981	2.33732e-16
ENSG00000059377qqTBXAS1qqENSDARG00000002249qqtbxas1	0	2.63037	0.365	0.061	0	1.49523e-20	0.441473	1	1	2.99045e-17
ENSG00000067066qqSP100qqENSDARG00000035066qqubtf	0	1.93394	0.19	0.039	0	3.42857e-16	0.874503	0.971	0.944	6.85714e-13
ENSG00000067066qqSP100qqENSDARG00000038780qqubtfl	0	1.93394	0.19	0.039	0	5.22822e-17	0.603598	0.971	0.999	1.04564e-13
ENSG00000077420qqAPBB1IPqqENSDARG00000016505qqapbb1ip	0	3.03528	0.486	0.072	0	1.38185e-20	0.783757	1	0.999	2.76369e-17
ENSG00000082074qqFYBqqENSDARG00000044694qqfybb	0	2.5412	0.346	0.07	0	6.83012e-20	0.857047	1	0.993	1.36602e-16
ENSG00000082074qqFYBqqENSDARG00000094764qqfyba	0	2.5412	0.346	0.07	0	4.43935e-20	0.363564	1	0.996	8.87871e-17
ENSG00000087253qqLPCAT2qqENSDARG00000053010qqlpcat2	0	2.17578	0.239	0.054	0	3.71382e-18	1.04414	1	0.986	7.42764e-15
ENSG00000095585qqBLNKqqENSDARG00000042722qqblnk	5.64178e-227	1.77358	0.146	0.032	1.14082e-222	2.11854e-13	0.3194	1	0.993	4.23708e-10
ENSG00000101336qqHCKqqENSDARG00000058647qqhck	6.72261e-167	1.6042	0.128	0.031	1.35938e-162	2.26879e-07	0.306934	0.943	0.975	0.000453758
ENSG00000106799qqTGFBR1qqENSDARG00000017494qqtgfbr1a	1.18226e-210	1.94261	0.193	0.055	2.39066e-206	1.6178e-12	0.275584	1	0.834	3.2356e-09
ENSG00000106799qqTGFBR1qqENSDARG00000042259qqtgfbr1b	1.18226e-210	1.94261	0.193	0.055	2.39066e-206	2.66974e-10	1.49278	0.914	0.847	5.33948e-07
ENSG00000119535qqCSF3RqqENSDARG00000045959qqcsf3r	0	2.1696	0.212	0.027	0	2.0089e-17	0.415874	1	0.976	4.0178e-14
ENSG00000122862qqSRGNqqENSDARG00000077069qqsrgn	3.33401e-159	1.49931	0.115	0.027	6.7417e-155	2.95027e-06	0.604188	0.829	0.849	0.00590055
ENSG00000137154qqRPS6qqENSDARG00000019778qqrps6	0.00542105	0.902836	0.127	0.164	1	0.922142	0.679023	0.8	0.746	1
ENSG00000137491qqSLCO2B1qqENSDARG00000054609qqslco2b1	0	2.17418	0.245	0.054	0	1.43057e-17	0.788878	0.971	0.964	2.86115e-14
ENSG00000139679qqLPAR6qqENSDARG00000062552qqlpar6a	0	2.19877	0.25	0.054	0	6.47676e-19	0.267131	1	0.994	1.29535e-15
ENSG00000139679qqLPAR6qqENSDARG00000069441qqlpar6b	0	2.19877	0.25	0.054	0	2.37973e-19	0.507234	1	1	4.75946e-16
ENSG00000142583qqSLC2A5qqENSDARG00000077875qqslc2a5	1.80534e-129	1.64061	0.133	0.04	3.65057e-125	0.00552438	0.547132	0.343	0.592	1
ENSG00000143119qqCD53qqENSDARG00000068233qqzgc:64051	3.13288e-148	1.48416	0.107	0.025	6.33499e-144	0.00170816	0.375883	0.829	0.524	1
ENSG00000151702qqFLI1qqENSDARG00000054632qqfli1a	0	1.82203	0.153	0.027	0	2.53425e-14	1.15188	1	0.776	5.0685e-11
ENSG00000152518qqZFP36L2qqENSDARG00000021806qqzfp36l2	4.14782e-123	1.60208	0.15	0.05	8.38731e-119	0.16116	0.514318	0.857	0.626	1
ENSG00000156508qqEEF1A1qqENSDARG00000069951qqeef1a1b	1.02314e-25	0.448407	0.119	0.227	2.0689e-21	0.469256	1.51424	0.629	0.664	1
ENSG00000157103qqSLC6A1qqENSDARG00000045944qqslc6a1a	2.51417e-81	-0.843481	0.016	0.154	5.08391e-77	0.226834	0.352294	0.657	0.946	1
ENSG00000163694qqRBM47qqENSDARG00000061985qqrbm47	4.93301e-260	2.14221	0.245	0.074	9.97503e-256	2.61906e-14	0.330781	1	0.989	5.23812e-11
ENSG00000165025qqSYKqqENSDARG00000008186qqsyk	0	2.27843	0.246	0.034	0	1.3749e-19	0.408198	1	0.996	2.7498e-16
ENSG00000172216qqCEBPBqqENSDARG00000042725qqcebpb	3.89116e-17	1.36926	0.124	0.086	7.86831e-13	0.496689	0.371971	0.514	0.671	1
ENSG00000180353qqHCLS1qqENSDARG00000012729qqhcls1	4.39179e-159	1.43209	0.106	0.024	8.88063e-155	4.47679e-05	0.646306	0.886	0.95	0.0895359
ENSG00000185811qqIKZF1qqENSDARG00000013539qqikzf1	0	1.84054	0.154	0.024	0	7.10359e-15	0.273417	1	0.988	1.42072e-11
ENSG00000198478qqSH3BGRL2qqENSDARG00000036878qqsh3bgrl2	7.23407e-58	-0.290861	0.008	0.105	1.4628e-53	0.446502	0.387552	1	0.934	1
ENSG00000198771qqRCSD1qqENSDARG00000099645qqzgc:153184	2.03322e-201	1.84682	0.176	0.049	4.11138e-197	3.33193e-08	0.514271	0.914	0.65	6.66386e-05

## Sheet: cls_18
	hsa_p_val	hsa_avg_log2FC	hsa_pct.1	hsa_pct.2	hsa_p_val_adj	dre_p_val	dre_avg_log2FC	dre_pct.1	dre_pct.2	dre_p_val_adj
ENSG00000066294qqCD84qqENSDARG00000090396qqsi:cabz01074946.1	0	0.89519	0.114	0.01	0	4.52945e-59	0.790899	0.847	0.942	9.0589e-56
ENSG00000110077qqMS4A6AqqENSDARG00000007018qqms4a17a.6	0	3.93658	0.988	0.004	0	6.33135e-193	0.935626	1	0.978	1.26627e-189
ENSG00000110077qqMS4A6AqqENSDARG00000014024qqms4a17a.4	0	3.93658	0.988	0.004	0	5.6457e-193	0.93642	1	0.978	1.12914e-189
ENSG00000110077qqMS4A6AqqENSDARG00000020548qqsi:dkey-77f5.10	0	3.93658	0.988	0.004	0	1.12016e-192	0.936385	1	0.96	2.24033e-189
ENSG00000110077qqMS4A6AqqENSDARG00000026616qqzgc:113425	0	3.93658	0.988	0.004	0	1.19864e-192	0.93209	1	0.956	2.39728e-189
ENSG00000110077qqMS4A6AqqENSDARG00000028659qqms4a17c.2	0	3.93658	0.988	0.004	0	5.6457e-193	0.93642	1	0.978	1.12914e-189
ENSG00000110077qqMS4A6AqqENSDARG00000043796qqms4a17a.7	0	3.93658	0.988	0.004	0	7.17198e-193	0.936477	1	0.976	1.4344e-189
ENSG00000110077qqMS4A6AqqENSDARG00000043798qqms4a17a.1	0	3.93658	0.988	0.004	0	4.52517e-191	0.932945	1	0.939	9.05035e-188
ENSG00000110077qqMS4A6AqqENSDARG00000043802qqms4a17a.8	0	3.93658	0.988	0.004	0	3.9047e-190	0.95068	0.997	0.977	7.8094e-187
ENSG00000110077qqMS4A6AqqENSDARG00000053563qqms4a17a.3	0	3.93658	0.988	0.004	0	7.89162e-193	0.934819	1	0.977	1.57832e-189
ENSG00000110077qqMS4A6AqqENSDARG00000054898qqms4a17a.16	0	3.93658	0.988	0.004	0	4.47886e-80	1.08619	0.91	0.523	8.95772e-77
ENSG00000110077qqMS4A6AqqENSDARG00000090552qqsi:dkey-7j14.6	0	3.93658	0.988	0.004	0	5.6457e-193	0.93642	1	0.978	1.12914e-189
ENSG00000110077qqMS4A6AqqENSDARG00000091970qqms4a17a.3	0	3.93658	0.988	0.004	0	5.6457e-193	0.93642	1	0.978	1.12914e-189
ENSG00000110077qqMS4A6AqqENSDARG00000092204qqms4a17a.5	0	3.93658	0.988	0.004	0	2.04802e-155	1.30579	0.953	0.978	4.09605e-152
ENSG00000110077qqMS4A6AqqENSDARG00000092593qqsi:dkey-174k12.3	0	3.93658	0.988	0.004	0	6.35345e-193	0.936187	1	0.978	1.27069e-189
ENSG00000110077qqMS4A6AqqENSDARG00000093512qqsi:dkey-238j22.1	0	3.93658	0.988	0.004	0	5.6457e-193	0.93642	1	0.978	1.12914e-189
ENSG00000110077qqMS4A6AqqENSDARG00000093546qqms4a17a.10	0	3.93658	0.988	0.004	0	5.6457e-193	0.93642	1	0.978	1.12914e-189
ENSG00000110077qqMS4A6AqqENSDARG00000094643qqms4a17c.1	0	3.93658	0.988	0.004	0	6.20274e-193	0.936269	1	0.977	1.24055e-189
ENSG00000110077qqMS4A6AqqENSDARG00000094809qqms4a17a.11	0	3.93658	0.988	0.004	0	6.85736e-134	1.90963	0.93	0.97	1.37147e-130
ENSG00000110077qqMS4A6AqqENSDARG00000094854qqms4a17a.9	0	3.93658	0.988	0.004	0	2.57046e-189	1.13199	1	0.95	5.14091e-186
ENSG00000110077qqMS4A6AqqENSDARG00000095695qqms4a17a.10	0	3.93658	0.988	0.004	0	9.72609e-193	0.933031	1	0.972	1.94522e-189
ENSG00000110077qqMS4A6AqqENSDARG00000097527qqms4a17a.5	0	3.93658	0.988	0.004	0	7.26139e-193	0.936008	1	0.978	1.45228e-189
ENSG00000110077qqMS4A6AqqENSDARG00000098387qqtmem176l.3a	0	3.93658	0.988	0.004	0	1.03714e-192	0.935881	1	0.976	2.07428e-189
ENSG00000110077qqMS4A6AqqENSDARG00000105674qqms4a17a.2	0	3.93658	0.988	0.004	0	8.06755e-150	1.09697	0.967	0.778	1.61351e-146
ENSG00000130429qqARPC1BqqENSDARG00000027063qqarpc1b	9.15724e-142	0.816409	0.114	0.021	1.85169e-137	9.0633e-51	1.39527	0.761	0.939	1.81266e-47
ENSG00000132530qqXAF1qqENSDARG00000068939qqxaf1	1.22159e-93	0.863324	0.125	0.033	2.47019e-89	1.00745e-12	1.02466	0.618	0.781	2.0149e-09
ENSG00000136167qqLCP1qqENSDARG00000023188qqlcp1	4.26507e-289	0.957737	0.134	0.016	8.6244e-285	5.02071e-59	0.500345	0.87	0.77	1.00414e-55
ENSG00000137393qqRNF144BqqENSDARG00000024940qqrnf144b	7.21305e-95	0.956671	0.12	0.031	1.45855e-90	1.88396e-42	1.08451	0.741	0.878	3.76791e-39
ENSG00000265972qqTXNIPqqENSDARG00000036107qqtxnipa	1.74562e-59	0.748871	0.164	0.065	3.52981e-55	0.104292	0.77725	0.505	0.804	1

## Sheet: cls_0
	hsa_p_val	hsa_avg_log2FC	hsa_pct.1	hsa_pct.2	hsa_p_val_adj	dre_p_val	dre_avg_log2FC	dre_pct.1	dre_pct.2	dre_p_val_adj
ENSG00000013297qqCLDN11qqENSDARG00000020031qqcldn11a	0	1.87856	0.624	0.242	0	3.69039e-74	0.42381	0.978	0.988	7.38078e-71
ENSG00000102760qqRGCCqqENSDARG00000035810qqrgcc	2.23429e-205	0.691053	0.15	0.075	4.51796e-201	0.0123322	0.426633	0.818	0.806	1
ENSG00000105894qqPTNqqENSDARG00000102340qqptn	0.000181445	0.332022	0.118	0.112	1	0.554638	0.301506	0.634	0.557	1
ENSG00000107317qqPTGDSqqENSDARG00000027088qqptgdsb.1	0	1.06304	0.68	0.438	0	1.32518e-26	0.26454	0.943	0.894	2.65037e-23
ENSG00000107317qqPTGDSqqENSDARG00000071626qqptgdsb.2	0	1.06304	0.68	0.438	0	3.72186e-06	0.308555	0.668	0.668	0.00744372
ENSG00000112902qqSEMA5AqqENSDARG00000058821qqsema5a	3.0077e-152	-0.341086	0.058	0.143	6.08188e-148	0.0361348	0.379065	0.683	0.722	1
ENSG00000116106qqEPHA4qqENSDARG00000054454qqepha4a	0	-0.817413	0.023	0.232	0	0.000125649	0.293036	0.811	0.823	0.251299
ENSG00000119698qqPPP4R4qqENSDARG00000010407qqppp4r4	1.93428e-304	-0.3781	0.009	0.11	3.91132e-300	0.000212461	0.346014	0.678	0.634	0.424922
ENSG00000123560qqPLP1qqENSDARG00000011929qqplp1b	0	2.05815	0.766	0.275	0	7.37346e-117	0.634057	1	0.998	1.47469e-113
ENSG00000123560qqPLP1qqENSDARG00000103732qqplp1a	0	2.05815	0.766	0.275	0	8.98297e-116	0.635745	1	1	1.79659e-112
ENSG00000160307qqS100BqqENSDARG00000057598qqs100b	1.52653e-85	0.607028	0.159	0.108	3.0868e-81	0.434186	0.37878	0.59	0.657	1
ENSG00000164124qqTMEM144qqENSDARG00000036247qqtmem144b	0	1.8859	0.602	0.198	0	6.55129e-104	0.757351	0.973	0.997	1.31026e-100
ENSG00000164124qqTMEM144qqENSDARG00000037409qqtmem144a	0	1.8859	0.602	0.198	0	3.38199e-110	0.571668	1	0.997	6.76397e-107
ENSG00000164161qqHHIPqqENSDARG00000060397qqhhip	0	1.59449	0.318	0.131	0	5.34524e-48	0.752618	0.941	0.888	1.06905e-44
ENSG00000168314qqMOBPqqENSDARG00000038814qqmyrip	0	1.82547	0.413	0.122	0	3.90401e-73	0.315526	0.993	0.974	7.80802e-70
ENSG00000168314qqMOBPqqENSDARG00000075706qqsi:ch211-106h4.9	0	1.82547	0.413	0.122	0	5.05223e-72	0.933314	0.963	0.992	1.01045e-68
ENSG00000174607qqUGT8qqENSDARG00000037455qqugt8	0	1.43999	0.286	0.087	0	2.74351e-37	0.746966	0.929	0.837	5.48701e-34
ENSG00000197971qqMBPqqENSDARG00000036186qqmbpa	0	2.11806	0.833	0.372	0	3.81727e-121	0.953835	1	1	7.63453e-118
ENSG00000198597qqZNF536qqENSDARG00000103648qqznf536	0	1.40973	0.448	0.227	0	3.54403e-33	0.375255	0.966	0.904	7.08806e-30
ENSG00000198712qqMT-CO2qqENSDARG00000063908qqmt-co2	1.17223e-171	-0.521122	0.455	0.607	2.37036e-167	0.0309606	0.356826	0.568	0.67	1
ENSG00000198886qqMT-ND4qqENSDARG00000063917qqmt-nd4	0	-0.797585	0.364	0.566	0	4.19039e-05	0.263398	0.916	0.857	0.0838077
ENSG00000198888qqMT-ND1qqENSDARG00000063895qqmt-nd1	0	-0.746471	0.292	0.487	0	3.50279e-05	0.360051	0.789	0.816	0.0700559
ENSG00000198899qqMT-ATP6qqENSDARG00000063911qqmt-atp6	1.81169e-267	-0.684685	0.307	0.483	3.66342e-263	0.00335925	0.331559	0.673	0.652	1
ENSG00000198938qqMT-CO3qqENSDARG00000063912qqmt-co3	5.65345e-270	-0.86148	0.464	0.627	1.14318e-265	0.000580374	0.374645	0.914	0.876	1

## Sheet: cls_14
	hsa_p_val	hsa_avg_log2FC	hsa_pct.1	hsa_pct.2	hsa_p_val_adj	dre_p_val	dre_avg_log2FC	dre_pct.1	dre_pct.2	dre_p_val_adj
ENSG00000160321qqZNF208qqENSDARG00000061424qqznf646	0	2.91229	0.999	0.013	0	1.46778e-71	1.59354	0.863	0.717	2.93556e-68
ENSG00000160321qqZNF208qqENSDARG00000068366qqsi:dkey-154p10.3	0	2.91229	0.999	0.013	0	2.39956e-170	0.993622	0.997	0.963	4.79911e-167
ENSG00000160321qqZNF208qqENSDARG00000075545qqsi:dkey-89b17.4	0	2.91229	0.999	0.013	0	1.35077e-110	1.58	0.953	0.752	2.70153e-107
ENSG00000160321qqZNF208qqENSDARG00000075916qqzgc:66472	0	2.91229	0.999	0.013	0	4.31579e-138	1.42322	0.963	0.799	8.63157e-135
ENSG00000160321qqZNF208qqENSDARG00000094469qqsi:ch211-148l7.4	0	2.91229	0.999	0.013	0	2.41113e-132	1.22919	0.96	0.846	4.82227e-129
ENSG00000160321qqZNF208qqENSDARG00000097819qqznf576.1	0	2.91229	0.999	0.013	0	2.61416e-108	1.58556	0.931	0.773	5.22831e-105

## Sheet: cls_25
	hsa_p_val	hsa_avg_log2FC	hsa_pct.1	hsa_pct.2	hsa_p_val_adj	dre_p_val	dre_avg_log2FC	dre_pct.1	dre_pct.2	dre_p_val_adj
ENSG00000086289qqEPDR1qqENSDARG00000045420qqepdr1	0	3.5127	0.949	0.073	0	7.45941e-27	1.92377	0.983	0.473	1.49188e-23
ENSG00000086289qqEPDR1qqENSDARG00000055539qqepdl2	0	3.5127	0.949	0.073	0	3.73347e-31	1.57186	1	0.992	7.46694e-28
ENSG00000086289qqEPDR1qqENSDARG00000076386qqepdl1	0	3.5127	0.949	0.073	0	5.59147e-22	2.09169	0.948	0.7	1.11829e-18
ENSG00000086289qqEPDR1qqENSDARG00000103498qqepd	0	3.5127	0.949	0.073	0	2.56033e-31	1.76418	1	0.907	5.12066e-28

## Sheet: cls_27
	hsa_p_val	hsa_avg_log2FC	hsa_pct.1	hsa_pct.2	hsa_p_val_adj	dre_p_val	dre_avg_log2FC	dre_pct.1	dre_pct.2	dre_p_val_adj
ENSG00000244734qqHBBqqENSDARG00000045142qqhbae5	0	3.79923	1	0.01	0	0.00270381	2.41227	1	0.99	1
ENSG00000244734qqHBBqqENSDARG00000069735qqhbaa2	0	3.79923	1	0.01	0	0.00270381	2.41227	1	0.992	1
ENSG00000244734qqHBBqqENSDARG00000079078qqsi:ch211-5k11.8	0	3.79923	1	0.01	0	0.00270841	2.41006	1	0.99	1
ENSG00000244734qqHBBqqENSDARG00000079305qqhbae3	0	3.79923	1	0.01	0	0.00271417	4.70837	1	0.985	1
ENSG00000244734qqHBBqqENSDARG00000088330qqhbae1.1	0	3.79923	1	0.01	0	0.00271186	6.60655	1	0.944	1
ENSG00000244734qqHBBqqENSDARG00000089124qqhbae1.3	0	3.79923	1	0.01	0	0.00271302	6.56489	1	0.88	1
ENSG00000244734qqHBBqqENSDARG00000089475qqhbae1.1	0	3.79923	1	0.01	0	0.00270841	2.40911	1	0.986	1
ENSG00000244734qqHBBqqENSDARG00000097011qqhbaa1	0	3.79923	1	0.01	0	0.00270381	2.41227	1	0.992	1

[truncated: 6 more sheets: cls_31, cls_4, cls_5, cls_7, cls_8, cls_9]
