# Supplementary material for: Single Cell/Nucleus Transcriptomics Comparison in Zebrafish and Humans Reveals Common and Distinct Molecular Responses to Alzheimer’s Disease
Source: Cells. 2022 May 31;11(11):1807. doi: 10.3390/cells11111807 (PMC9180693; doi:10.3390/cells11111807)
Supplement: Supplementary file 1 [file cells-11-01807-s001.zip › Supplementary_Data/DataS4/DataS4_all.degs.SFG.withDEGs_6vs0.xlsx]

## Sheet: SFGBS6_24_vs_SFGBS0_24
	p_val	avg_log2FC
ENSG00000167996qqFTH1qqENSDARG00000007975qqfth1b	1.07404e-11	2.3522
ENSG00000167996qqFTH1qqENSDARG00000015551qqfth1a	1.07404e-11	2.3522
ENSG00000166710qqB2MqqENSDARG00000071168qqzmp:0000001138	4.115e-09	1.65183
ENSG00000120129qqDUSP1qqENSDARG00000100515qqdusp1	5.86332e-09	2.49245
ENSG00000147403qqRPL10qqENSDARG00000025581qqrpl10	6.96925e-09	2.11129
ENSG00000105372qqRPS19qqENSDARG00000030602qqrps19	2.23789e-08	2.27521
ENSG00000137154qqRPS6qqENSDARG00000019778qqrps6	8.72003e-08	2.42131
ENSG00000140264qqSERF2qqENSDARG00000075881qqsi:ch211-39k3.2	1.39911e-07	1.92108
ENSG00000140264qqSERF2qqENSDARG00000074340qqserf2	1.39911e-07	1.92108
ENSG00000167526qqRPL13qqENSDARG00000099380qqrpl13	3.12311e-07	1.43842
ENSG00000156508qqEEF1A1qqENSDARG00000039502qqeef1a1a	3.27175e-07	1.47259
ENSG00000156508qqEEF1A1qqENSDARG00000069951qqeef1a1b	3.27175e-07	1.47259
ENSG00000122026qqRPL21qqENSDARG00000010516qqrpl21	3.45363e-07	1.88351
ENSG00000106211qqHSPB1qqENSDARG00000041065qqhspb1	3.47791e-07	2.5778
ENSG00000115268qqRPS15qqENSDARG00000070849qqrps15	7.59506e-07	1.27556
ENSG00000233927qqRPS28qqENSDARG00000035860qqrps28	9.93455e-07	1.21838
ENSG00000213741qqRPS29qqENSDARG00000041232qqrps29	1.74824e-06	1.86437
ENSG00000164587qqRPS14qqENSDARG00000036629qqrps14	2.30404e-06	2.25734
ENSG00000179889qqPDXDC1qqENSDARG00000101886qqpdxdc1	2.30927e-06	1.65397
ENSG00000137962qqARHGAP29qqENSDARG00000026329qqarhgap29a	2.51953e-06	1.1012
ENSG00000137962qqARHGAP29qqENSDARG00000017748qqarhgap29b	2.51953e-06	1.1012
ENSG00000103769qqRAB11AqqENSDARG00000041450qqrab11a	2.98897e-06	2.00522
ENSG00000157554qqERGqqENSDARG00000077304qqerg	3.273e-06	2.27536
ENSG00000187514qqPTMAqqENSDARG00000076532qqsi:ch211-222l21.1	4.0472e-06	1.06345
ENSG00000170889qqRPS9qqENSDARG00000011405qqrps9	4.3489e-06	1.75439
ENSG00000091879qqANGPT2qqENSDARG00000014946qqangpt2a	5.79423e-06	2.50342
ENSG00000198242qqRPL23AqqENSDARG00000006316qqrpl23a	6.3561e-06	1.28973
ENSG00000085276qqMECOMqqENSDARG00000060808qqmecom	6.9994e-06	1.34053
ENSG00000018408qqWWTR1qqENSDARG00000067719qqwwtr1	7.44415e-06	1.20865
ENSG00000122862qqSRGNqqENSDARG00000077069qqsrgn	7.547e-06	2.10686
ENSG00000147604qqRPL7qqENSDARG00000007320qqrpl7	9.44462e-06	1.87868
ENSG00000174748qqRPL15qqENSDARG00000009285qqrpl15	1.00012e-05	1.57585
ENSG00000142494qqSLC47A1qqENSDARG00000079340qqslc47a4	1.29421e-05	2.01632
ENSG00000142494qqSLC47A1qqENSDARG00000046012qqslc47a1	1.29421e-05	2.01632
ENSG00000172809qqRPL38qqENSDARG00000006413qqrpl38	1.29422e-05	1.88001
ENSG00000142541qqRPL13AqqENSDARG00000044093qqrpl13a	1.54415e-05	1.20881
ENSG00000197956qqS100A6qqENSDARG00000055589qqs100t	1.54975e-05	1.61742
ENSG00000197956qqS100A6qqENSDARG00000036773qqs100s	1.54975e-05	1.61742
ENSG00000108107qqRPL28qqENSDARG00000005791qqrpl28	1.79461e-05	1.19032
ENSG00000006453qqBAIAP2L1qqENSDARG00000029305qqbaiap2l1a	2.12555e-05	1.60828
ENSG00000006453qqBAIAP2L1qqENSDARG00000031119qqbaiap2l1b	2.12555e-05	1.60828
ENSG00000221869qqCEBPDqqENSDARG00000087303qqcebpd	2.143e-05	1.49489
ENSG00000109475qqRPL34qqENSDARG00000029500qqrpl34	2.19894e-05	1.56224
ENSG00000135931qqARMC9qqENSDARG00000087299qqarmc9	2.20948e-05	1.16841
ENSG00000182899qqRPL35AqqENSDARG00000088030qqrpl35a	2.28119e-05	1.74043
ENSG00000145390qqUSP53qqENSDARG00000076499qqusp53b	2.30544e-05	2.60478
ENSG00000145390qqUSP53qqENSDARG00000078615qqUSP53 (1 of many)	2.30544e-05	2.60478
ENSG00000165949qqIFI27qqENSDARG00000074754qqsi:dkey-188i13.9	2.5438e-05	1.34177
ENSG00000165949qqIFI27qqENSDARG00000078389qqifi46	2.5438e-05	1.34177
ENSG00000171863qqRPS7qqENSDARG00000042566qqrps7	2.78566e-05	1.74929
ENSG00000198755qqRPL10AqqENSDARG00000042905qqrpl10a	2.89411e-05	1.76832
ENSG00000115241qqPPM1GqqENSDARG00000075559qqppm1g	2.89411e-05	1.85765
ENSG00000100316qqRPL3qqENSDARG00000003599qqrpl3	3.29989e-05	1.31507
ENSG00000136111qqTBC1D4qqENSDARG00000075156qqtbc1d4	3.39423e-05	0.846879
ENSG00000142937qqRPS8qqENSDARG00000055996qqrps8a	3.44463e-05	1.28752
ENSG00000142937qqRPS8qqENSDARG00000057368qqrps8b	3.44463e-05	1.28752
ENSG00000112306qqRPS12qqENSDARG00000036875qqrps12	3.59804e-05	1.18563
ENSG00000149806qqFAUqqENSDARG00000099022qqfaua	3.62589e-05	1.81277
ENSG00000177600qqRPLP2qqENSDARG00000011201qqrplp2l	3.64933e-05	1.30639
ENSG00000143850qqPLEKHA6qqENSDARG00000020328qqplekha6	3.88376e-05	1.71941
ENSG00000117394qqSLC2A1qqENSDARG00000001437qqslc2a1a	4.05993e-05	1.47001
ENSG00000117394qqSLC2A1qqENSDARG00000007412qqslc2a1b	4.05993e-05	1.47001
ENSG00000168883qqUSP39qqENSDARG00000041908qqusp39	4.58242e-05	1.09865
ENSG00000102760qqRGCCqqENSDARG00000035810qqrgcc	5.0612e-05	1.92213
ENSG00000089157qqRPLP0qqENSDARG00000051783qqrplp0	5.26161e-05	1.22573
ENSG00000161016qqRPL8qqENSDARG00000014867qqrpl8	5.46537e-05	1.22726
ENSG00000174469qqCNTNAP2qqENSDARG00000074558qqcntnap2b	6.1853e-05	0.69463
ENSG00000063177qqRPL18qqENSDARG00000029533qqrpl18	6.82982e-05	1.2681
ENSG00000111859qqNEDD9qqENSDARG00000089878qqnedd9	6.91422e-05	1.72169
ENSG00000125148qqMT2AqqENSDARG00000041623qqmt2	7.24329e-05	1.11074
ENSG00000065054qqSLC9A3R2qqENSDARG00000074231qqCU138547.1	7.46767e-05	1.40066
ENSG00000083845qqRPS5qqENSDARG00000043453qqrps5	7.5769e-05	1.26295
ENSG00000137818qqRPLP1qqENSDARG00000021864qqrplp1	7.58264e-05	0.733765
ENSG00000196730qqDAPK1qqENSDARG00000060093qqdapk1	7.86029e-05	1.67304
ENSG00000108298qqRPL19qqENSDARG00000013307qqrpl19	8.14194e-05	1.45642
ENSG00000132475qqH3F3BqqENSDARG00000068434qqh3f3b.1	8.47562e-05	0.866435
ENSG00000108654qqDDX5qqENSDARG00000038068qqddx5	9.34385e-05	0.625688
ENSG00000053254qqFOXN3qqENSDARG00000043553qqches1	9.4136e-05	1.26229
ENSG00000059804qqSLC2A3qqENSDARG00000037861qqslc2a3b	9.42247e-05	1.69924
ENSG00000059804qqSLC2A3qqENSDARG00000070672qqslc2a9l1	9.42247e-05	1.69924
ENSG00000059804qqSLC2A3qqENSDARG00000062873qqslc2a11l	9.42247e-05	1.69924
ENSG00000059804qqSLC2A3qqENSDARG00000001937qqLO018422.1	9.42247e-05	1.69924
ENSG00000145425qqRPS3AqqENSDARG00000035692qqrps3a	9.76337e-05	1.58139
ENSG00000075420qqFNDC3BqqENSDARG00000078179qqfndc3ba	9.96235e-05	1.61206
ENSG00000075420qqFNDC3BqqENSDARG00000062023qqfndc3bb	9.96235e-05	1.61206
ENSG00000186468qqRPS23qqENSDARG00000021838qqrps23	0.00010013	1.28106
ENSG00000153250qqRBMS1qqENSDARG00000074023qqrbms1a	0.00010052	1.20272
ENSG00000184831qqAPOOqqENSDARG00000026444qqapoob	0.000105244	1.49874
ENSG00000184831qqAPOOqqENSDARG00000104696qqapooa	0.000105244	1.49874
ENSG00000130255qqRPL36qqENSDARG00000100588qqrpl36	0.000107062	1.23469
ENSG00000150991qqUBCqqENSDARG00000102632qqubc	0.000107508	1.42805
ENSG00000129657qqSEC14L1qqENSDARG00000101792qqSEC14L1	0.000111388	0.622215
ENSG00000189403qqHMGB1qqENSDARG00000030479qqhmgb1b	0.000112534	1.5003
ENSG00000189403qqHMGB1qqENSDARG00000099175qqhmgb1a	0.000112534	1.5003
ENSG00000142676qqRPL11qqENSDARG00000043509qqrpl11	0.000113527	1.41384
ENSG00000118181qqRPS25qqENSDARG00000041811qqrps25	0.000118002	1.12926
ENSG00000100644qqHIF1AqqENSDARG00000006181qqhif1aa	0.000118544	1.04107
ENSG00000100644qqHIF1AqqENSDARG00000034293qqhif1ab	0.000118544	1.04107
ENSG00000005810qqMYCBP2qqENSDARG00000001220qqmycbp2	0.000119263	1.39816
ENSG00000105784qqRUNDC3BqqENSDARG00000009961qqrundc3b	0.000120381	1.31596
ENSG00000011295qqTTC19qqENSDARG00000074435qqttc19	0.000121049	1.42981
ENSG00000080824qqHSP90AA1qqENSDARG00000024746qqhsp90aa1.2	0.000127593	1.06709
ENSG00000080824qqHSP90AA1qqENSDARG00000010478qqhsp90aa1.1	0.000127593	1.06709
ENSG00000112335qqSNX3qqENSDARG00000008678qqsnx3	0.000134693	1.67845
ENSG00000143774qqGUK1qqENSDARG00000005776qqguk1b	0.00013947	1.02002
ENSG00000143774qqGUK1qqENSDARG00000030340qqguk1a	0.00013947	1.02002
ENSG00000116016qqEPAS1qqENSDARG00000008697qqepas1a	0.000142259	0.866894
ENSG00000116016qqEPAS1qqENSDARG00000057671qqepas1b	0.000142259	0.866894
ENSG00000233276qqGPX1qqENSDARG00000003077qqgpx9	0.000149807	1.50999
ENSG00000117318qqID3qqENSDARG00000054823qqid3	0.000151178	0.833141
ENSG00000110799qqVWFqqENSDARG00000077231qqvwf	0.000153999	1.20836
ENSG00000135541qqAHI1qqENSDARG00000044056qqahi1	0.000156412	0.561165
ENSG00000179218qqCALRqqENSDARG00000076290qqcalr	0.000166543	1.4991
ENSG00000147905qqZCCHC7qqENSDARG00000055443qqzcchc7	0.000166544	1.75309
ENSG00000125968qqID1qqENSDARG00000040764qqid1	0.000167215	1.31441
ENSG00000152601qqMBNL1qqENSDARG00000052978qqmbnl1	0.000167291	1.15433
ENSG00000102804qqTSC22D1qqENSDARG00000038306qqtsc22d1	0.000177559	1.06309
ENSG00000102804qqTSC22D1qqENSDARG00000034086qqzgc:65895	0.000177559	1.06309
ENSG00000204977qqTRIM13qqENSDARG00000010010qqtrim13	0.000185067	1.54697
ENSG00000110841qqPPFIBP1qqENSDARG00000045749qqppfibp1a	0.000191487	0.673504
ENSG00000110841qqPPFIBP1qqENSDARG00000100057qqppfibp1b	0.000191487	0.673504
ENSG00000167468qqGPX4qqENSDARG00000076836qqgpx4b	0.000197952	1.10117
ENSG00000109381qqELF2qqENSDARG00000079626qqelf2b	0.000204288	0.752963
ENSG00000186260qqMKL2qqENSDARG00000088307qqmrtfba	0.000208858	0.854067
ENSG00000186260qqMKL2qqENSDARG00000076867qqmrtfbb	0.000208858	0.854067
ENSG00000127329qqPTPRBqqENSDARG00000076624qqptprb	0.000209569	1.17116
ENSG00000110497qqAMBRA1qqENSDARG00000039878qqambra1b	0.000210337	0.85881
ENSG00000110497qqAMBRA1qqENSDARG00000008322qqambra1a	0.000210337	0.85881
ENSG00000171105qqINSRqqENSDARG00000071524qqinsrb	0.000212496	0.871345
ENSG00000171105qqINSRqqENSDARG00000011948qqinsra	0.000212496	0.871345
ENSG00000178878qqAPOLD1qqENSDARG00000089961qqsi:cabz01007807.1	0.000213012	0.862895
ENSG00000178878qqAPOLD1qqENSDARG00000068030qqsi:cabz01007802.1	0.000213012	0.862895
ENSG00000178878qqAPOLD1qqENSDARG00000023185qqsi:rp71-1g18.13	0.000213012	0.862895
ENSG00000178878qqAPOLD1qqENSDARG00000007425qqapol1	0.000213012	0.862895
ENSG00000116514qqRNF19BqqENSDARG00000060926qqrnf19b	0.000218874	1.40203
ENSG00000168899qqVAMP5qqENSDARG00000068262qqvamp5	0.000228224	1.58848
ENSG00000106554qqCHCHD3qqENSDARG00000034933qqchchd3b	0.000252394	1.1588
ENSG00000106554qqCHCHD3qqENSDARG00000032919qqchchd3a	0.000252394	1.1588
ENSG00000101439qqCST3qqENSDARG00000069192qqzgc:163030	0.00025445	0.809584
ENSG00000101439qqCST3qqENSDARG00000007795qqcst3	0.00025445	0.809584
ENSG00000162244qqRPL29qqENSDARG00000077717qqrpl29	0.000256445	1.49592
ENSG00000140988qqRPS2qqENSDARG00000077291qqrps2	0.000261503	0.829347
ENSG00000173812qqEIF1qqENSDARG00000012688qqeif1b	0.000262489	0.723366
ENSG00000182240qqBACE2qqENSDARG00000044781qqbace2	0.000264061	1.71987
ENSG00000198938qqMT-CO3qqENSDARG00000063912qqmt-co3	0.000269225	-1.50215
ENSG00000170315qqUBBqqENSDARG00000002369qqUBB	0.000272258	1.06985
ENSG00000184005qqST6GALNAC3qqENSDARG00000058473qqst6galnac3	0.00027357	0.924181
ENSG00000130066qqSAT1qqENSDARG00000032272qqsat1b	0.000274792	0.320853
ENSG00000130066qqSAT1qqENSDARG00000095908qqsat1a.2	0.000274792	0.320853
ENSG00000130066qqSAT1qqENSDARG00000035652qqsat1a.1	0.000274792	0.320853
ENSG00000149564qqESAMqqENSDARG00000100223qqgpa33a	0.00027764	1.37043
ENSG00000149564qqESAMqqENSDARG00000076639qqesamb	0.00027764	1.37043
ENSG00000149564qqESAMqqENSDARG00000077039qqesama	0.00027764	1.37043
ENSG00000168003qqSLC3A2qqENSDARG00000036427qqslc3a2a	0.000280957	1.54249
ENSG00000168003qqSLC3A2qqENSDARG00000055791qqzgc:158423	0.000280957	1.54249
ENSG00000168003qqSLC3A2qqENSDARG00000037012qqslc3a2b	0.000280957	1.54249
ENSG00000162599qqNFIAqqENSDARG00000062420qqnfia	0.000283518	0.491133
ENSG00000231500qqRPS18qqENSDARG00000100392qqrps18	0.000292771	1.33788
ENSG00000198712qqMT-CO2qqENSDARG00000063908qqmt-co2	0.0003023	-1.20735
ENSG00000205364qqMT1MqqENSDARG00000041623qqmt2	0.000308086	1.08435
ENSG00000124571qqXPO5qqENSDARG00000098868qqXPO5	0.000309063	1.03819
ENSG00000117139qqKDM5BqqENSDARG00000057093qqkdm5ba	0.000311532	1.26121
ENSG00000117139qqKDM5BqqENSDARG00000003098qqkdm5bb	0.000311532	1.26121
ENSG00000178980qqSEPW1qqENSDARG00000035136qqselenow1	0.000329754	0.514026
ENSG00000104419qqNDRG1qqENSDARG00000032849qqndrg1a	0.000329861	1.23963
ENSG00000104419qqNDRG1qqENSDARG00000010420qqndrg1b	0.000329861	1.23963
ENSG00000151623qqNR3C2qqENSDARG00000102082qqnr3c2	0.000338219	0.880632
ENSG00000109680qqTBC1D19qqENSDARG00000013842qqtbc1d19	0.000342932	1.30086
ENSG00000145860qqRNF145qqENSDARG00000032373qqrnf145b	0.000345285	1.41498
ENSG00000145860qqRNF145qqENSDARG00000002609qqrnf145a	0.000345285	1.41498
ENSG00000085224qqATRXqqENSDARG00000042236qqatrx	0.000360016	0.397085
ENSG00000085224qqATRXqqENSDARG00000099449qqatrxl	0.000360016	0.397085
ENSG00000198034qqRPS4XqqENSDARG00000014690qqrps4x	0.000362864	1.29931
ENSG00000105854qqPON2qqENSDARG00000016856qqpon2	0.000362969	0.520651
ENSG00000105854qqPON2qqENSDARG00000040290qqpon3.2	0.000362969	0.520651
ENSG00000105854qqPON2qqENSDARG00000032496qqpon1	0.000362969	0.520651
ENSG00000105854qqPON2qqENSDARG00000097789qqpon3.2	0.000362969	0.520651
ENSG00000139514qqSLC7A1qqENSDARG00000016439qqslc7a1	0.000372368	1.13512
ENSG00000139514qqSLC7A1qqENSDARG00000100227qqSLC7A1 (1 of many)	0.000372368	1.13512
ENSG00000151276qqMAGI1qqENSDARG00000003169qqmagi1b	0.000400252	0.683659
ENSG00000151276qqMAGI1qqENSDARG00000070145qqmagi1a	0.000400252	0.683659
ENSG00000135940qqCOX5BqqENSDARG00000015978qqCOX5B	0.000401741	1.16094
ENSG00000088986qqDYNLL1qqENSDARG00000058454qqdynll1	0.000403846	1.09326
ENSG00000110700qqRPS13qqENSDARG00000036298qqrps13	0.000415662	0.822501
ENSG00000010810qqFYNqqENSDARG00000011370qqfyna	0.000427926	1.37727
ENSG00000110958qqPTGES3qqENSDARG00000089626qqptges3b	0.000429303	1.07474
ENSG00000110958qqPTGES3qqENSDARG00000037284qqptges3a	0.000429303	1.07474
ENSG00000104067qqTJP1qqENSDARG00000077506qqtjp1a	0.000445027	0.626744
ENSG00000104067qqTJP1qqENSDARG00000079374qqtjp1b	0.000445027	0.626744
ENSG00000174373qqRALGAPA1qqENSDARG00000076889qqralgapa1	0.000445806	0.943748
ENSG00000073849qqST6GAL1qqENSDARG00000044514qqst6gal1	0.000446378	1.18156
ENSG00000118816qqCCNIqqENSDARG00000068214qqccni	0.000465533	0.702764
ENSG00000082805qqERC1qqENSDARG00000031930qqerc1b	0.000465657	0.736076
ENSG00000082805qqERC1qqENSDARG00000076014qqERC1	0.000465657	0.736076
ENSG00000082805qqERC1qqENSDARG00000009941qqerc1a	0.000465657	0.736076
ENSG00000165502qqRPL36ALqqENSDARG00000058105qqrpl36a	0.000468948	1.46717
ENSG00000141376qqBCAS3qqENSDARG00000090764qqbcas3	0.000493832	0.742357
ENSG00000160310qqPRMT2qqENSDARG00000063212qqprmt2	0.000495147	1.01525
ENSG00000112081qqSRSF3qqENSDARG00000059360qqsrsf3b	0.00050129	1.2857
ENSG00000112081qqSRSF3qqENSDARG00000100815qqsrsf3a	0.00050129	1.2857
ENSG00000112081qqSRSF3qqENSDARG00000025397qqsrsf3a	0.00050129	1.2857
ENSG00000188846qqRPL14qqENSDARG00000103433qqrpl14	0.000504166	0.904425
ENSG00000112096qqSOD2qqENSDARG00000042644qqsod2	0.000515026	0.306313
ENSG00000154240qqCEP112qqENSDARG00000079679qqcep112	0.000517218	0.729018
ENSG00000213719qqCLIC1qqENSDARG00000103340qqclic1	0.000518902	1.32786
ENSG00000177697qqCD151qqENSDARG00000068629qqcd151l	0.000518903	1.2865
ENSG00000177697qqCD151qqENSDARG00000038288qqcd151	0.000518903	1.2865
ENSG00000147548qqWHSC1L1qqENSDARG00000062765qqnsd3	0.000520487	1.2614
ENSG00000108946qqPRKAR1AqqENSDARG00000101755qqprkar1ab	0.000538231	1.28039
ENSG00000108946qqPRKAR1AqqENSDARG00000076128qqprkar1aa	0.000538231	1.28039
ENSG00000149925qqALDOAqqENSDARG00000011665qqaldoaa	0.00055001	0.909934
ENSG00000149925qqALDOAqqENSDARG00000034470qqaldoab	0.00055001	0.909934
ENSG00000182774qqRPS17qqENSDARG00000046157qqRPS17	0.000559894	0.298314
ENSG00000177565qqTBL1XR1qqENSDARG00000058696qqtbl1xr1a	0.000570114	0.901842
ENSG00000169908qqTM4SF1qqENSDARG00000060668qqtm4sf18	0.000570114	0.606962
ENSG00000177565qqTBL1XR1qqENSDARG00000008966qqtbl1xr1b	0.000570114	0.901842
ENSG00000177565qqTBL1XR1qqENSDARG00000060438qqtbl1x	0.000570114	0.901842
ENSG00000146278qqPNRC1qqENSDARG00000043904qqpnrc1	0.000573944	1.22425
ENSG00000138767qqCNOT6LqqENSDARG00000054597qqcnot6l	0.000592524	1.34505
ENSG00000100097qqLGALS1qqENSDARG00000044001qqlgals3b	0.000609345	0.871785
ENSG00000100097qqLGALS1qqENSDARG00000092923qqsi:dkey-95h12.2	0.000609345	0.871785
ENSG00000122406qqRPL5qqENSDARG00000020197qqrpl5a	0.000613305	1.13737
ENSG00000122406qqRPL5qqENSDARG00000015862qqrpl5b	0.000613305	1.13737
ENSG00000066777qqARFGEF1qqENSDARG00000063474qqarfgef1	0.000625813	0.689828
ENSG00000169100qqSLC25A6qqENSDARG00000005853qqslc25a6	0.000626826	0.815871
ENSG00000168389qqMFSD2AqqENSDARG00000030630qqmfsd2aa	0.000634569	1.47903
ENSG00000168389qqMFSD2AqqENSDARG00000035909qqmfsd2ab	0.000634569	1.47903
ENSG00000072134qqEPN2qqENSDARG00000008377qqepn2	0.000646234	0.458837
ENSG00000139117qqCPNE8qqENSDARG00000102191qqCPNE8	0.000649828	1.39381
ENSG00000101558qqVAPAqqENSDARG00000027824qqtop1mt	0.000649828	1.26872
ENSG00000011465qqDCNqqENSDARG00000012066qqdcn	0.00065946	1.30663
ENSG00000101187qqSLCO4A1qqENSDARG00000075948qqslco4a1	0.000661255	0.87181
ENSG00000089009qqRPL6qqENSDARG00000058451qqrpl6	0.000679231	0.638876
ENSG00000170145qqSIK2qqENSDARG00000079618qqsik2a	0.000683261	1.12476
ENSG00000170145qqSIK2qqENSDARG00000062315qqsik2b	0.000683261	1.12476
ENSG00000102755qqFLT1qqENSDARG00000019371qqflt1	0.00068535	1.12998
ENSG00000101608qqMYL12AqqENSDARG00000025326qqmyl12.2	0.000701318	1.27292
ENSG00000169288qqMRPL1qqENSDARG00000054606qqmrpl1	0.00070132	1.43299
ENSG00000166295qqANAPC16qqENSDARG00000013822qqanapc16	0.00070533	0.741633
ENSG00000144445qqKANSL1LqqENSDARG00000075284qqkansl1l	0.000741341	0.88716
ENSG00000127184qqCOX7CqqENSDARG00000104537qqcox7c	0.000768475	0.790366
ENSG00000112695qqCOX7A2qqENSDARG00000053217qqcox7a2a	0.000774787	1.2976
ENSG00000173889qqPHC3qqENSDARG00000056695qqphc2a	0.000774787	1.42743
ENSG00000173889qqPHC3qqENSDARG00000013224qqphc2b	0.000774787	1.42743
ENSG00000130429qqARPC1BqqENSDARG00000027063qqarpc1b	0.000774788	1.25204
ENSG00000176390qqCRLF3qqENSDARG00000070261qqcrlf3	0.000804067	1.11663
ENSG00000163399qqATP1A1qqENSDARG00000040252qqatp1a1a.5	0.000829847	1.29972
ENSG00000163399qqATP1A1qqENSDARG00000039131qqatp1a1a.3	0.000829847	1.29972
ENSG00000163399qqATP1A1qqENSDARG00000002791qqatp1a1a.1	0.000829847	1.29972
ENSG00000163399qqATP1A1qqENSDARG00000007739qqatp1a1a.2	0.000829847	1.29972
ENSG00000163399qqATP1A1qqENSDARG00000019856qqatp1a1b	0.000829847	1.29972
ENSG00000163399qqATP1A1qqENSDARG00000001870qqatp1a1a.4	0.000829847	1.29972
ENSG00000186352qqANKRD37qqENSDARG00000056376qqankrd37	0.000855617	1.53226
ENSG00000167283qqATP5LqqENSDARG00000011841qqatp5l	0.000855618	1.35428
ENSG00000145555qqMYO10qqENSDARG00000017004qqmyo10	0.000897494	1.39757
ENSG00000125676qqTHOC2qqENSDARG00000037503qqthoc2	0.000913152	1.33082
ENSG00000173926qqMARCH3qqENSDARG00000062959qqzgc:158785	0.000944516	1.35723
ENSG00000177076qqACER2qqENSDARG00000077782qqacer2	0.000944518	1.374
ENSG00000110321qqEIF4G2qqENSDARG00000057167qqeif4g2b	0.000947985	1.11824
ENSG00000110321qqEIF4G2qqENSDARG00000020377qqeif4g2a	0.000947985	1.11824
ENSG00000113269qqRNF130qqENSDARG00000089767qqrnf130	0.000966076	0.902188
ENSG00000171530qqTBCAqqENSDARG00000016754qqtbca	0.000972145	0.970577
ENSG00000104447qqTRPS1qqENSDARG00000104082qqtrps1	0.00099835	1.06306
ENSG00000133112qqTPT1qqENSDARG00000092693qqtpt1	0.00101522	0.553618
ENSG00000051108qqHERPUD1qqENSDARG00000024314qqherpud1	0.00101795	0.837027
ENSG00000153048qqCARHSP1qqENSDARG00000053129qqcarhsp1	0.00101843	0.790765
ENSG00000169715qqMT1EqqENSDARG00000041623qqmt2	0.00102283	0.710968
ENSG00000157450qqRNF111qqENSDARG00000078802qqrnf111	0.00103046	0.381607
ENSG00000164494qqPDSS2qqENSDARG00000012563qqpdss2	0.00104225	1.27012
ENSG00000108854qqSMURF2qqENSDARG00000038067qqsmurf2	0.00104226	1.26902
ENSG00000102580qqDNAJC3qqENSDARG00000041110qqdnajc3a	0.00104226	1.20782
ENSG00000157827qqFMNL2qqENSDARG00000012586qqfmnl2a	0.00105402	0.964743
ENSG00000163191qqS100A11qqENSDARG00000093628qqs100a11	0.00114968	1.23848
ENSG00000004897qqCDC27qqENSDARG00000056258qqcdc27	0.00114968	1.26496
ENSG00000160888qqIER2qqENSDARG00000086881qqier2b	0.00114968	1.1872
ENSG00000129515qqSNX6qqENSDARG00000058444qqsnx6	0.00115527	0.991562
ENSG00000008952qqSEC62qqENSDARG00000019951qqsec62	0.00116252	0.949969
ENSG00000151532qqVTI1AqqENSDARG00000045065qqvti1a	0.00119131	0.389845
ENSG00000126785qqRHOJqqENSDARG00000020250qqrhoj	0.00119471	0.892892
ENSG00000115875qqSRSF7qqENSDARG00000101057qqsrsf7b	0.00119509	1.28637
ENSG00000131446qqMGAT1qqENSDARG00000036065qqmgat1b	0.00121027	1.32348
ENSG00000131446qqMGAT1qqENSDARG00000012407qqmgat1a	0.00121027	1.32348
ENSG00000151702qqFLI1qqENSDARG00000054632qqfli1a	0.00122568	0.818863
ENSG00000055917qqPUM2qqENSDARG00000061040qqpum2	0.00122914	0.894617
ENSG00000011405qqPIK3C2AqqENSDARG00000060841qqpik3c2a	0.00123727	0.905058
ENSG00000117868qqESYT2qqENSDARG00000030824qqesyt2a	0.0012422	0.794234
ENSG00000117868qqESYT2qqENSDARG00000078964qqesyt2b	0.0012422	0.794234
ENSG00000152952qqPLOD2qqENSDARG00000011821qqplod2	0.0012677	1.3708
ENSG00000187134qqAKR1C1qqENSDARG00000004167qqzgc:110366	0.00128528	1.35091
ENSG00000187134qqAKR1C1qqENSDARG00000054934qqzgc:101765	0.00128528	1.35091
ENSG00000187134qqAKR1C1qqENSDARG00000035257qqakr1a1a	0.00128528	1.35091
ENSG00000187134qqAKR1C1qqENSDARG00000044544qqzgc:110782	0.00128528	1.35091
ENSG00000187134qqAKR1C1qqENSDARG00000099728qqzgc:56622	0.00128528	1.35091
ENSG00000133639qqBTG1qqENSDARG00000027249qqbtg1	0.0013022	0.552581
ENSG00000040341qqSTAU2qqENSDARG00000026801qqstau2	0.00130258	0.819656
ENSG00000088854qqC20orf194qqENSDARG00000079056qqsi:ch211-194c3.5	0.00131395	0.842978
ENSG00000105640qqRPL18AqqENSDARG00000025073qqrpl18a	0.00134659	1.27836
ENSG00000048707qqVPS13DqqENSDARG00000017986qqvps13d	0.00137368	1.25311
ENSG00000172765qqTMCC1qqENSDARG00000060954qqtmcc1b	0.00138097	0.756595
ENSG00000172765qqTMCC1qqENSDARG00000076747qqTMCC1	0.00138097	0.756595
ENSG00000134107qqBHLHE40qqENSDARG00000004060qqbhlhe40	0.00139731	1.23017
ENSG00000180190qqTDRPqqENSDARG00000104936qqsi:ch211-225h24.2	0.00139731	1.22296
ENSG00000184076qqUQCR10qqENSDARG00000104517qquqcr10	0.00139731	1.2909
ENSG00000102144qqPGK1qqENSDARG00000054191qqpgk1	0.00139731	1.28243
ENSG00000177189qqRPS6KA3qqENSDARG00000057927qqrps6ka3b	0.00142679	0.571456
ENSG00000177189qqRPS6KA3qqENSDARG00000035556qqrps6ka3a	0.00142679	0.571456
ENSG00000110328qqGALNT18qqENSDARG00000100889qqgalnt18a	0.00146107	0.45997
ENSG00000110328qqGALNT18qqENSDARG00000059438qqgalnt18b	0.00146107	0.45997
ENSG00000270647qqTAF15qqENSDARG00000070019qqtaf15	0.00148121	0.968053
ENSG00000005108qqTHSD7AqqENSDARG00000061479qqthsd7aa	0.00150668	1.42743
ENSG00000005108qqTHSD7AqqENSDARG00000090496qqthsd7ab	0.00150668	1.42743
ENSG00000108219qqTSPAN14qqENSDARG00000055938qqtspan14	0.00151064	0.623661
ENSG00000126870qqWDR60qqENSDARG00000076934qqwdr60	0.00153476	0.826155
ENSG00000131097qqHIGD1BqqENSDARG00000022303qqhigd1a	0.00153933	0.811363
ENSG00000031081qqARHGAP31qqENSDARG00000059472qqarhgap31	0.00159382	0.958049
ENSG00000136156qqITM2BqqENSDARG00000041505qqitm2bb	0.00163261	0.621774
ENSG00000136156qqITM2BqqENSDARG00000007098qqitm2ba	0.00163261	0.621774
ENSG00000102531qqFNDC3AqqENSDARG00000105503qqfndc3a	0.00165191	0.75279
ENSG00000138448qqITGAVqqENSDARG00000006314qqitgav	0.00166275	0.664427
ENSG00000120071qqKANSL1qqENSDARG00000088238qqkansl1b	0.00169103	0.683577
ENSG00000120071qqKANSL1qqENSDARG00000090895qqkansl1a	0.00169103	0.683577
ENSG00000160710qqADARqqENSDARG00000012389qqadar	0.00169582	1.06792
ENSG00000113742qqCPEB4qqENSDARG00000056691qqcpeb4a	0.00169582	1.23723
ENSG00000057608qqGDI2qqENSDARG00000005451qqgdi2	0.00169582	1.15428
ENSG00000180304qqOAZ2qqENSDARG00000045929qqoaz2a	0.00169582	1.22897
ENSG00000180304qqOAZ2qqENSDARG00000059815qqoaz2b	0.00169582	1.22897
ENSG00000184304qqPRKD1qqENSDARG00000075949qqprkd1	0.00169582	1.3734
ENSG00000102780qqDGKHqqENSDARG00000018716qqdgkh	0.00170911	1.15348
ENSG00000171055qqFEZ2qqENSDARG00000073784qqsi:dkey-288i20.2	0.00173607	1.20295
ENSG00000171055qqFEZ2qqENSDARG00000022260qqsi:ch211-57i17.1	0.00173607	1.20295
ENSG00000012983qqMAP4K5qqENSDARG00000039125qqmap4k5	0.00174773	0.990613
ENSG00000068305qqMEF2AqqENSDARG00000031756qqmef2aa	0.00176096	0.618387
ENSG00000160584qqSIK3qqENSDARG00000088083qqsik3	0.00176173	0.648343
ENSG00000164597qqCOG5qqENSDARG00000008235qqcog5	0.00178292	1.18815
ENSG00000170456qqDENND5BqqENSDARG00000003789qqdennd5b	0.00180576	0.936362
ENSG00000149273qqRPS3qqENSDARG00000103007qqrps3	0.00181003	0.384659
ENSG00000044574qqHSPA5qqENSDARG00000103846qqhspa5	0.00182455	1.23809
ENSG00000111678qqC12orf57qqENSDARG00000030038qqgrcc10	0.00186719	1.13045
ENSG00000131469qqRPL27qqENSDARG00000015128qqrpl27	0.00187383	0.796204
ENSG00000170759qqKIF5BqqENSDARG00000074131qqkif5ba	0.00188159	0.50969
ENSG00000170759qqKIF5BqqENSDARG00000103394qqkif5ba	0.00188159	0.50969
ENSG00000112531qqQKIqqENSDARG00000010018qqqki2	0.00188347	0.608571
ENSG00000081189qqMEF2CqqENSDARG00000009418qqmef2cb	0.001895	0.684291
ENSG00000204628qqGNB2L1qqENSDARG00000041619qqrack1	0.00191743	0.567275
ENSG00000114698qqPLSCR4qqENSDARG00000069432qqplscr3b	0.00196045	0.962611
ENSG00000114698qqPLSCR4qqENSDARG00000091614qqsi:dkey-62k3.6	0.00196045	0.962611
ENSG00000114698qqPLSCR4qqENSDARG00000079075qqsi:ch211-71m22.3	0.00196045	0.962611
ENSG00000114698qqPLSCR4qqENSDARG00000077468qqsi:ch73-206p6.1	0.00196045	0.962611
ENSG00000114698qqPLSCR4qqENSDARG00000091266qqsi:ch211-71m22.5	0.00196045	0.962611
ENSG00000114698qqPLSCR4qqENSDARG00000058638qqsi:ch211-71m22.1	0.00196045	0.962611
ENSG00000114698qqPLSCR4qqENSDARG00000093078qqplscr3a	0.00196045	0.962611
ENSG00000114698qqPLSCR4qqENSDARG00000102460qqsi:ch73-170d6.4	0.00196045	0.962611
ENSG00000114698qqPLSCR4qqENSDARG00000100828qqCU929150.2	0.00196045	0.962611
ENSG00000073417qqPDE8AqqENSDARG00000087941qqpde8a	0.00201559	0.676627
ENSG00000146457qqWTAPqqENSDARG00000042642qqwtap	0.00202612	1.19783
ENSG00000143207qqRFWD2qqENSDARG00000079329qqcop1	0.00204392	0.955921
ENSG00000204634qqTBC1D8qqENSDARG00000104493qqLO018176.1	0.00205516	1.11133
ENSG00000029725qqRABEP1qqENSDARG00000059600qqrabep1	0.00205517	1.072
ENSG00000099250qqNRP1qqENSDARG00000102153qqnrp1a	0.00205517	1.26179
ENSG00000116209qqTMEM59qqENSDARG00000019033qqtmem59	0.00214904	1.10725
ENSG00000099715qqPCDH11YqqENSDARG00000098652qqpcdh11	0.00214904	1.1414
ENSG00000160213qqCSTBqqENSDARG00000045352qqcst14a.2	0.00215531	1.1863
ENSG00000160213qqCSTBqqENSDARG00000028164qqcst14a.1	0.00215531	1.1863
ENSG00000221983qqUBA52qqENSDARG00000041435qquba52	0.00216957	0.663178
ENSG00000113558qqSKP1qqENSDARG00000003151qqskp1	0.00218817	1.0628
ENSG00000127314qqRAP1BqqENSDARG00000008867qqrap1b	0.00222658	0.77402
ENSG00000134333qqLDHAqqENSDARG00000101251qqldha	0.00222984	0.688008
ENSG00000105193qqRPS16qqENSDARG00000045487qqrps16	0.00225539	0.395504
ENSG00000163762qqTM4SF18qqENSDARG00000060668qqtm4sf18	0.00226128	1.14772
ENSG00000132522qqGPS2qqENSDARG00000035558qqgps2	0.00226128	1.08342
ENSG00000110880qqCORO1CqqENSDARG00000021193qqcoro1cb	0.00226128	1.1675
ENSG00000110880qqCORO1CqqENSDARG00000035598qqcoro1ca	0.00226128	1.1675
ENSG00000136888qqATP6V1G1qqENSDARG00000022315qqatp6v1g1	0.00226128	1.04383
ENSG00000111837qqMAKqqENSDARG00000059287qqmak	0.00226128	1.47101
ENSG00000104375qqSTK3qqENSDARG00000011312qqstk3	0.00226426	0.621129
ENSG00000136770qqDNAJC1qqENSDARG00000001940qqdnajc1	0.00226865	0.832001
ENSG00000228474qqOST4qqENSDARG00000096118qqost4	0.00230103	0.979909
ENSG00000139687qqRB1qqENSDARG00000006782qqrb1	0.00230483	0.342917
ENSG00000006831qqADIPOR2qqENSDARG00000101849qqadipor2	0.00232651	0.778643
ENSG00000154721qqJAM2qqENSDARG00000079071qqjam2b	0.00233762	1.2346
ENSG00000154721qqJAM2qqENSDARG00000058996qqjam2a	0.00233762	1.2346
ENSG00000134453qqRBM17qqENSDARG00000031346qqrbm17	0.00238079	0.955815
ENSG00000131873qqCHSY1qqENSDARG00000079027qqchsy1	0.00238456	0.859789
ENSG00000075292qqZNF638qqENSDARG00000093237qqsi:ch211-89o9.4	0.00238665	0.560111
ENSG00000075292qqZNF638qqENSDARG00000104169qqsi:ch211-212k18.4	0.00238665	0.560111
ENSG00000170558qqCDH2qqENSDARG00000018693qqcdh2	0.0023975	0.579647
ENSG00000198804qqMT-CO1qqENSDARG00000063905qqmt-co1	0.00239781	-1.05127
ENSG00000187109qqNAP1L1qqENSDARG00000101813qqnap1l1	0.00240004	0.806712
ENSG00000134294qqSLC38A2qqENSDARG00000045886qqslc38a2	0.00240008	0.515313
ENSG00000116539qqASH1LqqENSDARG00000070981qqash1l	0.00244526	0.336378
ENSG00000164604qqGPR85qqENSDARG00000068701qqgpr85	0.00244548	1.17129
ENSG00000106991qqENGqqENSDARG00000107130qqCU927890.1	0.00248441	0.298183
ENSG00000116030qqSUMO1qqENSDARG00000044267qqsumo1	0.00248721	0.969117
ENSG00000067167qqTRAM1qqENSDARG00000019137qqtram1	0.00248721	0.959112
ENSG00000154945qqANKRD40qqENSDARG00000076490qqankrd40	0.00248721	0.931952
ENSG00000051523qqCYBAqqENSDARG00000018283qqcyba	0.00248721	1.11601
ENSG00000128731qqHERC2qqENSDARG00000073841qqherc2	0.00250012	0.78596
ENSG00000026025qqVIMqqENSDARG00000010008qqvim	0.00258407	0.256185
ENSG00000026025qqVIMqqENSDARG00000044501qqviml	0.00258407	0.256185
ENSG00000145592qqRPL37qqENSDARG00000034291qqrpl37	0.00261265	0.873585
ENSG00000075426qqFOSL2qqENSDARG00000092174qqsi:ch211-59d15.4	0.00262046	0.537019
ENSG00000075426qqFOSL2qqENSDARG00000040623qqfosl2	0.00262046	0.537019
ENSG00000128016qqZFP36qqENSDARG00000057328qqcth1	0.00265388	0.815662
ENSG00000197694qqSPTAN1qqENSDARG00000019231qqsptan1	0.00268084	1.04749
ENSG00000145191qqEIF2B5qqENSDARG00000074995qqeif2b5	0.0026883	0.472032
ENSG00000198087qqCD2APqqENSDARG00000015224qqcd2ap	0.0027348	1.06447
ENSG00000188529qqSRSF10qqENSDARG00000086411qqsrsf10b	0.0027348	1.02266
ENSG00000170348qqTMED10qqENSDARG00000041391qqtmed10	0.0027348	1.29413
ENSG00000183283qqDAZAP2qqENSDARG00000007867qqdazap2	0.0027348	1.10743
ENSG00000120616qqEPC1qqENSDARG00000101579qqepc1a	0.00275633	0.715139
ENSG00000120616qqEPC1qqENSDARG00000060054qqepc1b	0.00275633	0.715139
ENSG00000104388qqRAB2AqqENSDARG00000020261qqrab2a	0.00279706	1.01955
ENSG00000169641qqLUZP1qqENSDARG00000075556qqluzp1	0.0028589	0.834617
ENSG00000033800qqPIAS1qqENSDARG00000062445qqpias1b	0.00289471	0.618957
ENSG00000033800qqPIAS1qqENSDARG00000036094qqpias1a	0.00289471	0.618957
ENSG00000149932qqTMEM219qqENSDARG00000074226qqzgc:158398	0.00289593	0.760644
ENSG00000140443qqIGF1RqqENSDARG00000027423qqigf1ra	0.00291856	0.516935
ENSG00000140443qqIGF1RqqENSDARG00000034434qqigf1rb	0.00291856	0.516935
ENSG00000157107qqFCHO2qqENSDARG00000035389qqfcho2	0.00297042	1.2359
ENSG00000196712qqNF1qqENSDARG00000004184qqnf1b	0.00298153	0.395208
ENSG00000140009qqESR2qqENSDARG00000016454qqesr2a	0.00300603	1.04068
ENSG00000126878qqAIF1LqqENSDARG00000009336qqaif1l	0.00300603	0.95808
ENSG00000102786qqINTS6qqENSDARG00000013025qqints6	0.00300603	1.12233
ENSG00000147113qqCXorf36qqENSDARG00000061747qqDIPK2B	0.00300603	1.05969
ENSG00000011275qqRNF216qqENSDARG00000087893qqrnf216	0.00300603	1.10284
ENSG00000140009qqESR2qqENSDARG00000034181qqesr2b	0.00300603	1.04068
ENSG00000197622qqCDC42SE1qqENSDARG00000023724qqcdc42se1	0.00300603	1.16119
ENSG00000140990qqNDUFB10qqENSDARG00000028889qqndufb10	0.00300603	1.07214
ENSG00000136237qqRAPGEF5qqENSDARG00000074307qqrapgef5b	0.00301514	0.399654
ENSG00000136237qqRAPGEF5qqENSDARG00000075271qqrapgef5a	0.00301514	0.399654
ENSG00000152558qqTMEM123qqENSDARG00000095674qqtmem123	0.00302328	0.887323
ENSG00000144674qqGOLGA4qqENSDARG00000075331qqgolga4	0.00306484	0.50307
ENSG00000138326qqRPS24qqENSDARG00000039347qqrps24	0.0031259	0.400122
ENSG00000114391qqRPL24qqENSDARG00000099104qqrpl24	0.00315817	1.12105
ENSG00000085733qqCTTNqqENSDARG00000011777qqcttn	0.00317933	0.740668
ENSG00000009307qqCSDE1qqENSDARG00000089355qqsi:dkeyp-121d4.3	0.00322035	0.399359
ENSG00000071082qqRPL31qqENSDARG00000053365qqrpl31	0.00323467	0.317251
ENSG00000117519qqCNN3qqENSDARG00000099510qqcnn3a	0.00324103	0.573425
ENSG00000117519qqCNN3qqENSDARG00000029856qqcnn3b	0.00324103	0.573425
ENSG00000075151qqEIF4G3qqENSDARG00000074331qqeif4g3b	0.00324111	0.47658
ENSG00000075151qqEIF4G3qqENSDARG00000077215qqeif4g3a	0.00324111	0.47658
ENSG00000164754qqRAD21qqENSDARG00000035655qqrad21b	0.00330308	1.00671
ENSG00000164754qqRAD21qqENSDARG00000006092qqrad21a	0.00330308	1.00671
ENSG00000134283qqPPHLN1qqENSDARG00000045692qqpphln1	0.00330309	1.06891
ENSG00000055208qqTAB2qqENSDARG00000021509qqtab2	0.00330309	1.03256
ENSG00000177030qqDEAF1qqENSDARG00000088844qqdeaf1	0.00330309	1.09298
ENSG00000116731qqPRDM2qqENSDARG00000076451qqprdm2b	0.00330309	1.04329
ENSG00000038532qqCLEC16AqqENSDARG00000038094qqclec16a	0.00330309	0.956907
ENSG00000180488qqFAM73AqqENSDARG00000020596qqmiga1	0.00330309	0.991439
ENSG00000158467qqAHCYL2qqENSDARG00000051873qqzgc:158222	0.00331487	0.974535
ENSG00000158467qqAHCYL2qqENSDARG00000039343qqahcyl2	0.00331487	0.974535
ENSG00000113580qqNR3C1qqENSDARG00000025032qqnr3c1	0.00333474	0.729121
ENSG00000088808qqPPP1R13BqqENSDARG00000004377qqppp1r13ba	0.00341895	1.13925
ENSG00000088808qqPPP1R13BqqENSDARG00000009142qqppp1r13bb	0.00341895	1.13925
ENSG00000185658qqBRWD1qqENSDARG00000074747qqbrwd1	0.00345822	0.970043
ENSG00000090376qqIRAK3qqENSDARG00000053131qqirak3	0.00352301	0.603017
ENSG00000129003qqVPS13CqqENSDARG00000074465qqvps13c	0.00352876	0.268552
ENSG00000176105qqYES1qqENSDARG00000005941qqyes1	0.00353411	0.60971
ENSG00000187051qqRPS19BP1qqENSDARG00000091124qqrps19bp1	0.00360032	1.12495
ENSG00000117114qqADGRL2qqENSDARG00000069356qqadgrl2a	0.00361382	0.290201
ENSG00000135862qqLAMC1qqENSDARG00000068288qqlamc2	0.00361401	1.19663
ENSG00000197329qqPELI1qqENSDARG00000044083qqpeli1b	0.0036236	1.03486
ENSG00000197329qqPELI1qqENSDARG00000091592qqpeli1a	0.0036236	1.03486
ENSG00000243147qqMRPL33qqENSDARG00000104031qqmrpl33	0.00362832	0.982186
ENSG00000097033qqSH3GLB1qqENSDARG00000010956qqsh3glb1b	0.00362833	1.00171
ENSG00000097033qqSH3GLB1qqENSDARG00000045294qqsh3glb1a	0.00362833	1.00171
ENSG00000156958qqGALK2qqENSDARG00000004059qqgalk2	0.00362833	1.00101
ENSG00000205937qqRNPS1qqENSDARG00000100188qqRNPS1	0.00362833	1.00754
ENSG00000136942qqRPL35qqENSDARG00000018334qqrpl35	0.00366292	0.276018
ENSG00000265491qqRNF115qqENSDARG00000062900qqsi:ch211-81a5.1	0.00366613	0.281402
ENSG00000265491qqRNF115qqENSDARG00000062450qqrnf115	0.00366613	0.281402
ENSG00000173821qqRNF213qqENSDARG00000103551qqrnf213b	0.00388882	0.996951
ENSG00000080802qqCNOT4qqENSDARG00000007639qqcnot4b	0.0039389	0.946491
ENSG00000080802qqCNOT4qqENSDARG00000007045qqcnot4a	0.0039389	0.946491
ENSG00000069849qqATP1B3qqENSDARG00000042837qqatp1b3b	0.00398337	0.786555
ENSG00000069849qqATP1B3qqENSDARG00000015790qqatp1b3a	0.00398337	0.786555
ENSG00000105538qqRASIP1qqENSDARG00000074829qqrasip1	0.00398434	0.982929
ENSG00000152208qqGRID2qqENSDARG00000055302qqgrid2	0.00398434	1.33688
ENSG00000129625qqREEP5qqENSDARG00000100742qqreep5	0.00398434	0.940285
ENSG00000278540qqACACAqqENSDARG00000078512qqacaca	0.00398434	1.06791
ENSG00000080298qqRFX3qqENSDARG00000014550qqrfx3	0.00399943	0.580287
ENSG00000169946qqZFPM2qqENSDARG00000040123qqzfpm2a	0.00402272	0.716189
ENSG00000139644qqTMBIM6qqENSDARG00000077934qqtegt	0.00402403	0.719392
ENSG00000163788qqSNRKqqENSDARG00000070832qqsnrka	0.00407764	1.14614
ENSG00000112699qqGMDSqqENSDARG00000026629qqgmds	0.00413637	0.64381
ENSG00000087095qqNLKqqENSDARG00000028793qqnlk2	0.00415567	0.727468
ENSG00000070366qqSMG6qqENSDARG00000100481qqsmg6	0.00415911	0.633077
ENSG00000154556qqSORBS2qqENSDARG00000061603qqsorbs2b	0.00416887	0.673079
ENSG00000154556qqSORBS2qqENSDARG00000003046qqsorbs2a	0.00416887	0.673079
ENSG00000115977qqAAK1qqENSDARG00000011855qqaak1a	0.00420657	0.691389
ENSG00000115977qqAAK1qqENSDARG00000077686qqaak1b	0.00420657	0.691389
ENSG00000131095qqGFAPqqENSDARG00000025301qqgfap	0.00422493	0.687772
ENSG00000163590qqPPM1LqqENSDARG00000063218qqppm1la	0.00422493	0.783653
ENSG00000143198qqMGST3qqENSDARG00000102744qqmgst3a	0.00423722	1.03455
ENSG00000104218qqCSPP1qqENSDARG00000091628qqcspp1b	0.00424708	1.04086
ENSG00000104218qqCSPP1qqENSDARG00000100236qqcspp1a	0.00424708	1.04086
ENSG00000068650qqATP11AqqENSDARG00000008413qqatp11a	0.00425184	0.530881
ENSG00000034713qqGABARAPL2qqENSDARG00000027200qqgabarapl2	0.00425185	0.345156
ENSG00000164300qqSERINC5qqENSDARG00000008153qqserinc5	0.00425429	0.882391
ENSG00000177200qqCHD9qqENSDARG00000074498qqchd9	0.00427097	0.812358
ENSG00000145741qqBTF3qqENSDARG00000035400qqbtf3	0.00427892	0.385866
ENSG00000141298qqSSH2qqENSDARG00000088440qqssh2a	0.00427905	0.574878
ENSG00000141298qqSSH2qqENSDARG00000098955qqssh2b	0.00427905	0.574878
ENSG00000188186qqLAMTOR4qqENSDARG00000045542qqlamtor4	0.00437392	1.06702
ENSG00000173267qqSNCGqqENSDARG00000034423qqsncga	0.00437392	1.06602
ENSG00000128524qqATP6V1FqqENSDARG00000045543qqatp6v1f	0.00437392	1.07089
ENSG00000134248qqLAMTOR5qqENSDARG00000090194qqlamtor5	0.00437392	0.995497
ENSG00000136146qqMED4qqENSDARG00000041503qqmed4	0.00437392	0.866534
ENSG00000011105qqTSPAN9qqENSDARG00000025299qqtspan9a	0.00437392	0.889041
ENSG00000166228qqPCBD1qqENSDARG00000031981qqpcbd1	0.00437392	0.926409
ENSG00000011105qqTSPAN9qqENSDARG00000045706qqtspan9b	0.00437392	0.889041
ENSG00000070540qqWIPI1qqENSDARG00000040657qqwipi1	0.00437392	1.07555
ENSG00000146540qqC7orf50qqENSDARG00000045254qqzmp:0000000624	0.00438546	1.25504
ENSG00000151012qqSLC7A11qqENSDARG00000037097qqslc7a2	0.00441363	1.34432
ENSG00000151012qqSLC7A11qqENSDARG00000071384qqslc7a11	0.00441363	1.34432
ENSG00000135821qqGLULqqENSDARG00000099776qqglula	0.00444522	0.452923
ENSG00000135821qqGLULqqENSDARG00000100003qqglulb	0.00444522	0.452923
ENSG00000108518qqPFN1qqENSDARG00000088091qqpfn1	0.00446337	0.419721
ENSG00000176658qqMYO1DqqENSDARG00000036863qqMYO1D	0.00448722	0.819009
ENSG00000100320qqRBFOX2qqENSDARG00000052182qqrbfox2	0.00454371	0.418677
ENSG00000115825qqPRKD3qqENSDARG00000079967qqprkd3	0.00454456	0.790575
ENSG00000196419qqXRCC6qqENSDARG00000071551qqxrcc6	0.00455691	0.997181
ENSG00000066044qqELAVL1qqENSDARG00000038695qqelavl1a	0.0046117	1.05983
ENSG00000066044qqELAVL1qqENSDARG00000101744qqelavl1b	0.0046117	1.05983
ENSG00000125970qqRALYqqENSDARG00000059972qqraly	0.00463182	0.714599
ENSG00000122741qqDCAF10qqENSDARG00000029600qqwdr32	0.00466124	0.543374
ENSG00000068697qqLAPTM4AqqENSDARG00000006397qqlaptm4a	0.00478199	0.556886
ENSG00000174059qqCD34qqENSDARG00000095268qqsi:dkey-261h17.1	0.00479495	0.970877
ENSG00000174059qqCD34qqENSDARG00000100446qqsi:ch211-286o17.1	0.00479495	0.970877
ENSG00000152291qqTGOLN2qqENSDARG00000102599qqsi:ch1073-392o20.2	0.00480012	1.0497
ENSG00000100393qqEP300qqENSDARG00000100666qqep300a	0.00480012	0.968496
ENSG00000100393qqEP300qqENSDARG00000061108qqep300b	0.00480012	0.968496
ENSG00000115840qqSLC25A12qqENSDARG00000102362qqslc25a12	0.00480012	0.997213
ENSG00000070018qqLRP6qqENSDARG00000100143qqlrp6	0.00480012	1.03716
ENSG00000143322qqABL2qqENSDARG00000013841qqabl2	0.00480013	1.2006
ENSG00000243927qqMRPS6qqENSDARG00000039543qqmrps6	0.00480013	0.924056
ENSG00000135363qqLMO2qqENSDARG00000095019qqlmo2	0.00480013	0.888549
ENSG00000101276qqSLC52A3qqENSDARG00000042737qqslc52a3	0.00480013	1.17916
ENSG00000155111qqCDK19qqENSDARG00000043858qqcdk19	0.00488708	0.868028
ENSG00000169783qqLINGO1qqENSDARG00000034165qqlingo1a	0.00491081	-0.885622
ENSG00000169783qqLINGO1qqENSDARG00000035899qqlingo1b	0.00491081	-0.885622
ENSG00000170011qqMYRIPqqENSDARG00000038814qqmyrip	0.00497151	0.295021
ENSG00000170011qqMYRIPqqENSDARG00000075706qqsi:ch211-106h4.9	0.00497151	0.295021
ENSG00000055813qqCCDC85AqqENSDARG00000005343qqccdc85al	0.00501241	0.746011
ENSG00000055813qqCCDC85AqqENSDARG00000039497qqccdc85a	0.00501241	0.746011
ENSG00000138593qqSECISBP2LqqENSDARG00000100084qqCABZ01084603.1	0.00501241	0.799792
ENSG00000078124qqACER3qqENSDARG00000093366qqacer3	0.00504419	0.701795
ENSG00000147316qqMCPH1qqENSDARG00000058372qqmcph1	0.00507137	0.606185
ENSG00000054118qqTHRAP3qqENSDARG00000098228qqthrap3b	0.00507615	0.778557
ENSG00000054118qqTHRAP3qqENSDARG00000101989qqthrap3a	0.00507615	0.778557
ENSG00000143614qqGATAD2BqqENSDARG00000005834qqgatad2b	0.00514064	0.408142
ENSG00000164190qqNIPBLqqENSDARG00000098272qqnipbla	0.0052144	0.376164
ENSG00000173757qqSTAT5BqqENSDARG00000055588qqstat5b	0.00523291	1.01759
ENSG00000173757qqSTAT5BqqENSDARG00000019392qqstat5a	0.00523291	1.01759
ENSG00000077097qqTOP2BqqENSDARG00000034195qqtop2b	0.00526629	1.20237
ENSG00000076321qqKLHL20qqENSDARG00000038801qqklhl20	0.00526629	1.02382
ENSG00000204256qqBRD2qqENSDARG00000046087qqbrd2b	0.00526629	0.794574
ENSG00000148700qqADD3qqENSDARG00000040874qqadd3a	0.00526629	1.04869
ENSG00000120265qqPCMT1qqENSDARG00000015201qqpcmt	0.00526629	0.988702
ENSG00000150636qqCCDC102BqqENSDARG00000076534qqsi:ch211-14a17.10	0.00526629	1.25912
ENSG00000204256qqBRD2qqENSDARG00000022280qqbrd2a	0.00526629	0.794574
ENSG00000148700qqADD3qqENSDARG00000056250qqadd3b	0.00526629	1.04869
ENSG00000185088qqRPS27LqqENSDARG00000100513qqrps27l	0.00526629	1.02251
ENSG00000134884qqARGLU1qqENSDARG00000018319qqarglu1b	0.00527145	0.55952
ENSG00000134884qqARGLU1qqENSDARG00000019223qqarglu1a	0.00527145	0.55952
ENSG00000166922qqSCG5qqENSDARG00000032126qqscg5	0.00529495	-0.994192
ENSG00000166922qqSCG5qqENSDARG00000077045qqscg5	0.00529495	-0.994192
ENSG00000136003qqISCUqqENSDARG00000026582qqiscub	0.00532096	0.836134
ENSG00000136003qqISCUqqENSDARG00000035596qqISCU (1 of many)	0.00532096	0.836134
ENSG00000107186qqMPDZqqENSDARG00000094677qqsi:dkey-92j12.5	0.00532693	0.452984
ENSG00000166598qqHSP90B1qqENSDARG00000003570qqhsp90b1	0.00536076	0.602823
ENSG00000123094qqRASSF8qqENSDARG00000045485qqrassf8b	0.00542277	0.838593
ENSG00000123094qqRASSF8qqENSDARG00000045596qqrassf8a	0.00542277	0.838593
ENSG00000166233qqARIH1qqENSDARG00000036870qqarih1l	0.00547423	0.588977
ENSG00000166233qqARIH1qqENSDARG00000003616qqarih1	0.00547423	0.588977
ENSG00000107249qqGLIS3qqENSDARG00000069726qqglis3	0.00555641	0.359634
ENSG00000116747qqTROVE2qqENSDARG00000089225qqtrove2	0.00556125	0.683449
ENSG00000061676qqNCKAP1qqENSDARG00000060853qqnckap1	0.00556495	0.342228
ENSG00000166833qqNAV2qqENSDARG00000073688qqnav2a	0.00556496	0.552348
ENSG00000072778qqACADVLqqENSDARG00000016687qqacadvl	0.00563667	0.607555
ENSG00000173473qqSMARCC1qqENSDARG00000017397qqsmarcc1a	0.00568294	0.872799
ENSG00000110651qqCD81qqENSDARG00000036080qqcd81a	0.00570944	0.939321
ENSG00000110651qqCD81qqENSDARG00000022437qqcd81b	0.00570944	0.939321
ENSG00000081026qqMAGI3qqENSDARG00000101869qqmagi3a	0.00571031	0.518224
ENSG00000081026qqMAGI3qqENSDARG00000025974qqmagi3b	0.00571031	0.518224
ENSG00000168497qqSDPRqqENSDARG00000027611qqcavin2a	0.00573169	1.04462
ENSG00000168497qqSDPRqqENSDARG00000071196qqcavin2b	0.00573169	1.04462
ENSG00000249209qqAP000304.12qqENSDARG00000001788qqatp5po	0.00577603	0.937337
ENSG00000178175qqZNF366qqENSDARG00000040116qqznf366	0.00577603	1.1838
ENSG00000169057qqMECP2qqENSDARG00000014218qqmecp2	0.00577603	0.86716
ENSG00000119139qqTJP2qqENSDARG00000023443qqtjp2b	0.00577603	1.18
ENSG00000100632qqERHqqENSDARG00000032866qqerh	0.00577603	1.01384
ENSG00000106603qqCOA1qqENSDARG00000076360qqrpl37	0.00577603	0.964027
ENSG00000184900qqSUMO3qqENSDARG00000028119qqsumo3a	0.00577603	1.10938
ENSG00000153914qqSREK1qqENSDARG00000009764qqsrek1	0.00577603	0.954956
ENSG00000138777qqPPA2qqENSDARG00000009685qqppa2	0.00577603	1.15217
ENSG00000198879qqSFMBT2qqENSDARG00000045519qqsfmbt2	0.00577603	0.933318
ENSG00000282278qqRP11-231C18.3qqENSDARG00000070494qqpdgfra	0.00577603	0.939913
ENSG00000064989qqCALCRLqqENSDARG00000011571qqcalcrlb	0.00577603	1.06665
ENSG00000109846qqCRYABqqENSDARG00000101380qqcryabb	0.00577603	1.08933
ENSG00000109846qqCRYABqqENSDARG00000042621qqcryaba	0.00577603	1.08933
ENSG00000166224qqSGPL1qqENSDARG00000061375qqsgpl1	0.00577603	1.02428
ENSG00000119139qqTJP2qqENSDARG00000063309qqtjp2a	0.00577603	1.18
ENSG00000115756qqHPCAL1qqENSDARG00000022763qqhpcal1	0.00577603	1.03506
ENSG00000075391qqRASAL2qqENSDARG00000036257qqrasal2	0.00582186	0.321538
ENSG00000152253qqSPC25qqENSDARG00000078433qqspc25	0.00588948	1.17013
ENSG00000110422qqHIPK3qqENSDARG00000062082qqhipk3b	0.00589595	0.460028
ENSG00000110422qqHIPK3qqENSDARG00000062469qqhipk3a	0.00589595	0.460028
ENSG00000131558qqEXOC4qqENSDARG00000004336qqexoc4	0.00590954	0.441164
ENSG00000110367qqDDX6qqENSDARG00000061338qqddx6	0.0059113	0.760277
ENSG00000156011qqPSD3qqENSDARG00000104820qqpsd3l	0.00594592	1.00504
ENSG00000100345qqMYH9qqENSDARG00000001014qqmyh9b	0.00595312	0.628358
ENSG00000100345qqMYH9qqENSDARG00000063295qqmyh9a	0.00595312	0.628358
ENSG00000132842qqAP3B1qqENSDARG00000100082qqap3b1a	0.00600067	0.442753
ENSG00000031003qqFAM13BqqENSDARG00000076779qqfam13b	0.00604142	1.07834
ENSG00000132669qqRIN2qqENSDARG00000077040qqsi:ch211-85n16.4	0.00604923	0.560759
ENSG00000132669qqRIN2qqENSDARG00000074589qqrin2	0.00604923	0.560759
ENSG00000174021qqGNG5qqENSDARG00000039830qqgng5	0.00605256	0.707262
ENSG00000132155qqRAF1qqENSDARG00000096415qqraf1a	0.00612903	0.634801
ENSG00000132155qqRAF1qqENSDARG00000102328qqraf1a	0.00612903	0.634801
ENSG00000132155qqRAF1qqENSDARG00000059406qqraf1b	0.00612903	0.634801
ENSG00000179604qqCDC42EP4qqENSDARG00000045036qqcdc42ep4b	0.00616759	0.289918
ENSG00000025293qqPHF20qqENSDARG00000038737qqphf20b	0.00616759	0.448402
ENSG00000025293qqPHF20qqENSDARG00000002750qqphf20a	0.00616759	0.448402
ENSG00000179604qqCDC42EP4qqENSDARG00000101457qqcdc42ep4a	0.00616759	0.289918
ENSG00000107862qqGBF1qqENSDARG00000027016qqgbf1	0.00618407	0.987595
ENSG00000072274qqTFRCqqENSDARG00000101322qqtfr1a	0.00630749	0.587104
ENSG00000072274qqTFRCqqENSDARG00000077372qqtfr1b	0.00630749	0.587104
ENSG00000131477qqRAMP2qqENSDARG00000037895qqramp2	0.00633329	0.99319
ENSG00000133943qqC14orf159qqENSDARG00000005179qqdglucy	0.00633329	1.1621
ENSG00000138709qqLARP1BqqENSDARG00000061169qqlarp1b	0.00633329	0.950998
ENSG00000181827qqRFX7qqENSDARG00000077237qqrfx7a	0.00633329	1.11475
ENSG00000008869qqHEATR5BqqENSDARG00000059116qqheatr5b	0.00633329	0.901362
ENSG00000114279qqFGF12qqENSDARG00000027957qqfgf12a	0.00633329	1.08334
ENSG00000105856qqHBP1qqENSDARG00000028517qqhbp1	0.00633329	0.98236
ENSG00000128951qqDUTqqENSDARG00000102748qqCABZ01074745.1	0.00633329	0.830671
ENSG00000128951qqDUTqqENSDARG00000106529qqdut	0.00633329	0.830671
ENSG00000188916qqFAM196AqqENSDARG00000107296qqCABZ01052810.1	0.00633329	1.06087
ENSG00000188916qqFAM196AqqENSDARG00000107576qqFP102911.1	0.00633329	1.06087
ENSG00000181827qqRFX7qqENSDARG00000103691qqrfx7b	0.00633329	1.11475
ENSG00000108953qqYWHAEqqENSDARG00000006399qqywhae1	0.00634263	0.532624
ENSG00000150907qqFOXO1qqENSDARG00000099555qqfoxo1a	0.00645615	0.362441
ENSG00000150907qqFOXO1qqENSDARG00000061549qqfoxo1b	0.00645615	0.362441
ENSG00000112851qqERBB2IPqqENSDARG00000044281qqerbin	0.0064563	-0.305607
ENSG00000081923qqATP8B1qqENSDARG00000060980qqatp8b1	0.00647771	1.14128
ENSG00000109971qqHSPA8qqENSDARG00000037403qqsi:dkey-4p15.3	0.00655355	0.34741
ENSG00000109971qqHSPA8qqENSDARG00000068992qqhspa8	0.00655355	0.34741
ENSG00000095794qqCREMqqENSDARG00000023217qqcrema	0.00657276	-0.252701
ENSG00000092439qqTRPM7qqENSDARG00000036232qqtrpm7	0.00658533	0.691344
ENSG00000115904qqSOS1qqENSDARG00000100503qqsos1	0.0066318	0.465268
ENSG00000153922qqCHD1qqENSDARG00000103787qqchd1	0.00665582	0.913232
ENSG00000100852qqARHGAP5qqENSDARG00000061294qqarhgap5	0.00671019	0.443992
ENSG00000154144qqTBRG1qqENSDARG00000074996qqtbrg1	0.00671019	0.559388
ENSG00000154001qqPPP2R5EqqENSDARG00000069118qqppp2r5eb	0.00674069	1.07033
ENSG00000154001qqPPP2R5EqqENSDARG00000015474qqppp2r5ea	0.00674069	1.07033
ENSG00000065978qqYBX1qqENSDARG00000004757qqybx1	0.00675229	0.490473
ENSG00000156976qqEIF4A2qqENSDARG00000016477qqeif4a2	0.00678752	0.292567
ENSG00000115839qqRAB3GAP1qqENSDARG00000098079qqrab3gap1	0.00690128	0.623751
ENSG00000162520qqSYNCqqENSDARG00000035944qqsync	0.00694235	0.765056
ENSG00000173269qqMMRN2qqENSDARG00000076135qqmmrn2a	0.00694236	0.863953
ENSG00000108055qqSMC3qqENSDARG00000019000qqsmc3	0.00694236	0.972724
ENSG00000173269qqMMRN2qqENSDARG00000073711qqmmrn2b	0.00694236	0.863953
ENSG00000149357qqLAMTOR1qqENSDARG00000076464qqlamtor1	0.00694236	0.928522
ENSG00000162852qqCNSTqqENSDARG00000086283qqcnsta	0.00694237	1.02942
ENSG00000143977qqSNRPGqqENSDARG00000099667qqsnrpg	0.00694237	0.988087
ENSG00000175792qqRUVBL1qqENSDARG00000002591qqruvbl1	0.00694237	0.882153
ENSG00000090989qqEXOC1qqENSDARG00000043019qqexoc1	0.00694237	0.913849
ENSG00000162852qqCNSTqqENSDARG00000042759qqcnstb	0.00694237	1.02942
ENSG00000184349qqEFNA5qqENSDARG00000089790qqefna5a	0.00694237	1.16428
ENSG00000155506qqLARP1qqENSDARG00000101722qqlarp1	0.00694237	0.996828
ENSG00000077942qqFBLN1qqENSDARG00000103311qqfbln1	0.00694237	1.01164
ENSG00000184349qqEFNA5qqENSDARG00000098625qqefna5b	0.00694237	1.16428
ENSG00000123349qqPFDN5qqENSDARG00000035043qqpfdn5	0.00696134	0.822455
ENSG00000183783qqKCTD8qqENSDARG00000067507qqkctd8	0.00709326	1.15714
ENSG00000095787qqWACqqENSDARG00000012577qqwaca	0.00710485	0.342888
ENSG00000095787qqWACqqENSDARG00000099015qqwacb	0.00710485	0.342888
ENSG00000145623qqOSMRqqENSDARG00000039863qqlifrb	0.00715469	0.279367
ENSG00000145623qqOSMRqqENSDARG00000098857qqlifra	0.00715469	0.279367
ENSG00000145623qqOSMRqqENSDARG00000007671qqghrb	0.00715469	0.279367
ENSG00000145623qqOSMRqqENSDARG00000054771qqghra	0.00715469	0.279367
ENSG00000145623qqOSMRqqENSDARG00000026736qqil11ra	0.00715469	0.279367
ENSG00000145623qqOSMRqqENSDARG00000104474qqil6r	0.00715469	0.279367
ENSG00000112902qqSEMA5AqqENSDARG00000058821qqsema5a	0.00720784	0.771053
ENSG00000119335qqSETqqENSDARG00000031495qqseta	0.00729842	0.529873
ENSG00000119335qqSETqqENSDARG00000003920qqsetb	0.00729842	0.529873
ENSG00000137831qqUACAqqENSDARG00000069250qquacaa	0.00736272	0.544169
ENSG00000137831qqUACAqqENSDARG00000060238qquacab	0.00736272	0.544169
ENSG00000123983qqACSL3qqENSDARG00000014674qqacsl3b	0.00737891	0.916486
ENSG00000136643qqRPS6KC1qqENSDARG00000104103qqrps6kc1	0.00739002	0.529308
ENSG00000136448qqNMT1qqENSDARG00000052966qqnmt1a	0.00745542	0.831844
ENSG00000136448qqNMT1qqENSDARG00000057206qqnmt1b	0.00745542	0.831844
ENSG00000116350qqSRSF4qqENSDARG00000105293qqsrsf4	0.00745888	0.497146
ENSG00000066933qqMYO9AqqENSDARG00000073843qqmyo9ab	0.00747997	0.592571
ENSG00000066933qqMYO9AqqENSDARG00000076729qqmyo9aa	0.00747997	0.592571
ENSG00000073910qqFRYqqENSDARG00000013921qqfrya	0.00748636	0.954257
ENSG00000073910qqFRYqqENSDARG00000056001qqfryb	0.00748636	0.954257
ENSG00000167797qqCDK2AP2qqENSDARG00000103145qqcdk2ap2	0.00759677	0.899131
ENSG00000176095qqIP6K1qqENSDARG00000073744qqip6k1	0.00760792	0.864781
ENSG00000179091qqCYC1qqENSDARG00000038075qqcyc1	0.00760792	1.03425
ENSG00000137076qqTLN1qqENSDARG00000100729qqtln1	0.00760793	0.722825
ENSG00000177885qqGRB2qqENSDARG00000038059qqgrb2b	0.00760793	0.931008
ENSG00000204301qqNOTCH4qqENSDARG00000021389qqjag2b	0.00760793	0.898074
ENSG00000144566qqRAB5AqqENSDARG00000007257qqrab5ab	0.00760793	1.01084
ENSG00000177885qqGRB2qqENSDARG00000105276qqgrb2a	0.00760793	0.931008
ENSG00000153107qqANAPC1qqENSDARG00000075687qqanapc1	0.00760793	0.799528
ENSG00000144566qqRAB5AqqENSDARG00000018602qqrab5aa	0.00760793	1.01084
ENSG00000150593qqPDCD4qqENSDARG00000041022qqpdcd4b	0.00760793	1.04019
ENSG00000145782qqATG12qqENSDARG00000069545qqatg12	0.00760793	0.82139
ENSG00000155368qqDBIqqENSDARG00000026369qqdbi	0.00760793	0.840067
ENSG00000138772qqANXA3qqENSDARG00000044254qqanxa3b	0.00760793	1.05018
ENSG00000138772qqANXA3qqENSDARG00000009196qqanxa3a	0.00760793	1.05018
ENSG00000204301qqNOTCH4qqENSDARG00000013168qqjag1b	0.00760793	0.898074
ENSG00000204301qqNOTCH4qqENSDARG00000087558qqsi:ch73-105b23.1	0.00760793	0.898074
ENSG00000204301qqNOTCH4qqENSDARG00000070425qqdll4	0.00760793	0.898074
ENSG00000204301qqNOTCH4qqENSDARG00000030289qqjag1a	0.00760793	0.898074
ENSG00000204301qqNOTCH4qqENSDARG00000014246qqjag2a	0.00760793	0.898074
ENSG00000204301qqNOTCH4qqENSDARG00000068104qqCABZ01040999.1	0.00760793	0.898074
ENSG00000272886qqDCP1AqqENSDARG00000100136qqdcp1a	0.00760793	0.94906
ENSG00000197969qqVPS13AqqENSDARG00000039225qqvps13a	0.00761273	0.937492
ENSG00000169554qqZEB2qqENSDARG00000062338qqzeb2a	0.00761782	0.628638
ENSG00000099783qqHNRNPMqqENSDARG00000061735qqhnrnpm	0.00765185	0.949231
ENSG00000004864qqSLC25A13qqENSDARG00000099353qqslc25a13	0.00766078	0.838984
ENSG00000078674qqPCM1qqENSDARG00000062198qqpcm1	0.00768454	0.446807
ENSG00000168137qqSETD5qqENSDARG00000078576qqsetd5	0.00768541	0.270194
ENSG00000104408qqEIF3EqqENSDARG00000090697qqeif3ea	0.00769232	0.747738
ENSG00000108510qqMED13qqENSDARG00000053884qqmed13a	0.00773721	0.830091
ENSG00000108510qqMED13qqENSDARG00000003910qqmed13b	0.00773721	0.830091
ENSG00000085449qqWDFY1qqENSDARG00000005425qqwdfy1	0.00775768	0.967277
ENSG00000074054qqCLASP1qqENSDARG00000010280qqclasp1a	0.00776415	0.905214
ENSG00000120910qqPPP3CCqqENSDARG00000057456qqppp3ccb	0.00791082	0.622974
ENSG00000090060qqPAPOLAqqENSDARG00000009585qqpapola	0.00793595	0.425971
ENSG00000055130qqCUL1qqENSDARG00000007691qqcul1b	0.0079855	0.536012
ENSG00000055130qqCUL1qqENSDARG00000019239qqcul1a	0.0079855	0.536012
ENSG00000177119qqANO6qqENSDARG00000061544qqano6	0.00808542	0.319134
ENSG00000066056qqTIE1qqENSDARG00000004105qqtie1	0.00809225	0.314276
ENSG00000183291qqSEP15qqENSDARG00000099664qqselenof	0.00815638	0.967005
ENSG00000141367qqCLTCqqENSDARG00000090716qqcltcb	0.00820164	0.774046
ENSG00000115414qqFN1qqENSDARG00000019815qqfn1a	0.00822684	0.692371
ENSG00000115414qqFN1qqENSDARG00000006526qqfn1b	0.00822684	0.692371
ENSG00000169032qqMAP2K1qqENSDARG00000007825qqmap2k1	0.00824226	0.679025
ENSG00000243156qqMICAL3qqENSDARG00000097017qqmical3a	0.00832755	0.909522
ENSG00000243156qqMICAL3qqENSDARG00000094732qqmical3b	0.00832755	0.909522
ENSG00000151090qqTHRBqqENSDARG00000021163qqthrb	0.00833507	1.0939
ENSG00000159216qqRUNX1qqENSDARG00000087646qqrunx1	0.00833507	0.882562
ENSG00000163946qqFAM208AqqENSDARG00000013346qqfam208ab	0.00833508	1.01429
ENSG00000117000qqRLFqqENSDARG00000063553qqrlf	0.00833508	0.823722
ENSG00000172403qqSYNPO2qqENSDARG00000077157qqsynpo2b	0.00833508	1.01607
ENSG00000022840qqRNF10qqENSDARG00000079687qqrnf10	0.00833508	0.907661
ENSG00000090273qqNUDCqqENSDARG00000104837qqnudc	0.00833508	0.990969
ENSG00000032219qqARID4AqqENSDARG00000043873qqarid4a	0.00833508	0.940059
ENSG00000023228qqNDUFS1qqENSDARG00000028546qqndufs1	0.00833508	0.950022
ENSG00000063046qqEIF4BqqENSDARG00000017439qqeif4ba	0.00833508	0.846757
ENSG00000063046qqEIF4BqqENSDARG00000010194qqeif4bb	0.00833508	0.846757
ENSG00000083544qqTDRD3qqENSDARG00000025421qqtdrd3	0.00833508	0.942725
ENSG00000163946qqFAM208AqqENSDARG00000089893qqfam208aa	0.00833508	1.01429
ENSG00000099204qqABLIM1qqENSDARG00000045064qqablim1b	0.00834987	0.711577
ENSG00000099204qqABLIM1qqENSDARG00000060149qqablim1a	0.00834987	0.711577
ENSG00000128294qqTPST2qqENSDARG00000099155qqtpst2	0.00844554	1.00478
ENSG00000188641qqDPYDqqENSDARG00000010267qqdpydb	0.00848187	0.287815
ENSG00000188641qqDPYDqqENSDARG00000086853qqdpyda.3	0.00848187	0.287815
ENSG00000152520qqPAN3qqENSDARG00000031637qqpan3	0.0085732	0.40366
ENSG00000134318qqROCK2qqENSDARG00000096433qqrock2b	0.00862683	0.343034
ENSG00000134318qqROCK2qqENSDARG00000100381qqrock2bl	0.00862683	0.343034
ENSG00000134318qqROCK2qqENSDARG00000004877qqrock2b	0.00862683	0.343034
ENSG00000134318qqROCK2qqENSDARG00000105249qqsi:dkey-65b13.9	0.00862683	0.343034
ENSG00000134318qqROCK2qqENSDARG00000017500qqrock2a	0.00862683	0.343034
ENSG00000197548qqATG7qqENSDARG00000102893qqatg7	0.00862788	0.303483
ENSG00000143919qqCAMKMTqqENSDARG00000091900qqsi:ch73-54n14.2	0.00862788	0.507662
ENSG00000143919qqCAMKMTqqENSDARG00000095224qqcamkmt	0.00862788	0.507662
ENSG00000100811qqYY1qqENSDARG00000042796qqyy1a	0.00870064	0.892683
ENSG00000100811qqYY1qqENSDARG00000027978qqyy1b	0.00870064	0.892683
ENSG00000087053qqMTMR2qqENSDARG00000004616qqmtmr2	0.00873451	0.669034
ENSG00000165487qqMICU2qqENSDARG00000009939qqmicu2	0.00873452	0.637074
ENSG00000183943qqPRKXqqENSDARG00000060716qqprkx	0.00878884	0.670356
ENSG00000165895qqARHGAP42qqENSDARG00000056619qqarhgap42a	0.00879115	0.660198
ENSG00000165895qqARHGAP42qqENSDARG00000010654qqarhgap42b	0.00879115	0.660198
ENSG00000185896qqLAMP1qqENSDARG00000092610qqlamp1b	0.00884348	0.437379
ENSG00000185896qqLAMP1qqENSDARG00000100181qqlamp1a	0.00884348	0.437379
ENSG00000155508qqCNOT8qqENSDARG00000020043qqcnot8	0.0088813	1.01524
ENSG00000069702qqTGFBR3qqENSDARG00000099979qqtgfbr3	0.00897845	0.538105
ENSG00000027075qqPRKCHqqENSDARG00000018382qqprkcha	0.00898144	0.78773
ENSG00000027075qqPRKCHqqENSDARG00000043243qqprkchb	0.00898144	0.78773
ENSG00000181722qqZBTB20qqENSDARG00000005586qqzbtb20	0.00903686	0.37774
ENSG00000109790qqKLHL5qqENSDARG00000062122qqklhl5	0.00907705	0.531196
ENSG00000175198qqPCCAqqENSDARG00000028982qqpcca	0.00908127	0.463826
ENSG00000116679qqIVNS1ABPqqENSDARG00000013946qqivns1abpb	0.00912933	0.83506
ENSG00000116679qqIVNS1ABPqqENSDARG00000031100qqivns1abpa	0.00912933	0.83506
ENSG00000111229qqARPC3qqENSDARG00000057882qqarpc3	0.00912933	1.04763
ENSG00000265241qqRBM8AqqENSDARG00000016516qqrbm8a	0.00912934	0.749624
ENSG00000139684qqESDqqENSDARG00000019496qqesd	0.00912934	0.751371
ENSG00000054598qqFOXC1qqENSDARG00000091481qqfoxc1a	0.00912934	0.892501
ENSG00000110717qqNDUFS8qqENSDARG00000051986qqndufs8a	0.00912934	0.829183
ENSG00000188643qqS100A16qqENSDARG00000009978qqicn	0.00912934	0.837068
ENSG00000054598qqFOXC1qqENSDARG00000055398qqfoxc1b	0.00912934	0.892501
ENSG00000154783qqFGD5qqENSDARG00000089622qqfgd5b	0.00912934	0.915115
ENSG00000160007qqARHGAP35qqENSDARG00000062577qqarhgap35a	0.00912934	0.71024
ENSG00000188643qqS100A16qqENSDARG00000055514qqicn2	0.00912934	0.837068
ENSG00000095066qqHOOK2qqENSDARG00000039309qqhook2	0.00912934	0.851686
ENSG00000095066qqHOOK2qqENSDARG00000099235qqhook2	0.00912934	0.851686
ENSG00000111684qqLPCAT3qqENSDARG00000075178qqlpcat3	0.00912934	0.976893
ENSG00000204178qqTMEM57qqENSDARG00000056092qqsi:dkey-12h9.6	0.00912934	0.992678
ENSG00000101290qqCDS2qqENSDARG00000035577qqcds2	0.00912934	0.95722
ENSG00000150316qqCWC15qqENSDARG00000013382qqcwc15	0.00912934	0.966191
ENSG00000196968qqFUT11qqENSDARG00000102402qqfut11	0.00912934	0.883075
ENSG00000154783qqFGD5qqENSDARG00000088801qqfgd5a	0.00912934	0.915115
ENSG00000151914qqDSTqqENSDARG00000102406qqsi:ch211-165e15.1	0.0091698	0.800582
ENSG00000151914qqDSTqqENSDARG00000098631qqCABZ01044277.1	0.0091698	0.800582
ENSG00000151914qqDSTqqENSDARG00000101858qqDST	0.0091698	0.800582
ENSG00000185737qqNRG3qqENSDARG00000089766qqnrg3b	0.00937121	0.41623
ENSG00000054611qqTBC1D22AqqENSDARG00000045510qqtbc1d22a	0.00947969	0.782979
ENSG00000153774qqCFDP1qqENSDARG00000095086qqcfdp1	0.00955083	0.496029
ENSG00000147684qqNDUFB9qqENSDARG00000041314qqndufb9	0.00961007	0.50098
ENSG00000143127qqITGA10qqENSDARG00000002507qqitga10	0.00964247	0.758507
ENSG00000126217qqMCF2LqqENSDARG00000076480qqmcf2lb	0.00969945	0.925252
ENSG00000126217qqMCF2LqqENSDARG00000075859qqmcf2la	0.00969945	0.925252
ENSG00000126217qqMCF2LqqENSDARG00000069929qqCABZ01053976.1	0.00969945	0.925252
ENSG00000110721qqCHKAqqENSDARG00000041078qqchka	0.00971005	0.926994
ENSG00000106688qqSLC1A1qqENSDARG00000020212qqslc1a1	0.00974568	0.762884
ENSG00000188783qqPRELPqqENSDARG00000070597qqprelp	0.00980281	0.977665
ENSG00000171476qqHOPXqqENSDARG00000089368qqhopx	0.00989387	0.932652
ENSG00000038382qqTRIOqqENSDARG00000019426qqtrioa	0.00993003	0.317955
ENSG00000158716qqDUSP23qqENSDARG00000009844qqdusp23a	0.00999675	0.924878
ENSG00000158716qqDUSP23qqENSDARG00000089245qqdusp23b	0.00999675	0.924878
ENSG00000188647qqPTAR1qqENSDARG00000102338qqptar1	0.00999676	0.902147
ENSG00000165084qqC8orf34qqENSDARG00000095034qqzgc:162928	0.00999676	0.930037
ENSG00000133789qqSWAP70qqENSDARG00000057286qqswap70b	0.00999676	0.751935
ENSG00000133789qqSWAP70qqENSDARG00000051819qqswap70a	0.00999676	0.751935
ENSG00000007047qqMARK4qqENSDARG00000024966qqMARK4	0.00999676	0.766646
ENSG00000007047qqMARK4qqENSDARG00000023914qqmark4a	0.00999676	0.766646
ENSG00000168310qqIRF2qqENSDARG00000007387qqirf2a	0.00999678	0.989743
ENSG00000149547qqEI24qqENSDARG00000053840qqei24	0.00999678	0.813725
ENSG00000065518qqNDUFB4qqENSDARG00000019332qqndufb4	0.00999678	0.958805
ENSG00000168310qqIRF2qqENSDARG00000040465qqirf2	0.00999678	0.989743
ENSG00000142694qqEVA1BqqENSDARG00000100698qqeva1bb	0.00999678	0.753951
ENSG00000151327qqFAM177A1qqENSDARG00000100439qqzgc:153383	0.00999678	0.96083
ENSG00000163468qqCCT3qqENSDARG00000016173qqcct3	0.00999678	0.793328
ENSG00000145337qqPYURFqqENSDARG00000045773qqPYURF	0.00999678	0.762627
ENSG00000105699qqLSRqqENSDARG00000099291qqlsr	0.00999678	0.841475
ENSG00000100473qqCOCHqqENSDARG00000024032qqcoch	0.00999678	0.788621
ENSG00000138385qqSSBqqENSDARG00000029252qqssb	0.00999678	0.770254
ENSG00000100941qqPNNqqENSDARG00000015851qqpnn	0.00999678	0.878231
ENSG00000151327qqFAM177A1qqENSDARG00000079636qqfam177a1	0.00999678	0.96083
ENSG00000196998qqWDR45qqENSDARG00000090219qqwdr45	0.00999678	0.843216
ENSG00000141380qqSS18qqENSDARG00000002970qqss18	0.00999678	0.793831
ENSG00000154678qqPDE1CqqENSDARG00000090398qqCABZ01067973.1	0.0100692	0.339104
ENSG00000158417qqEIF5BqqENSDARG00000042065qqeef2a.2	0.0102084	0.329923
ENSG00000158417qqEIF5BqqENSDARG00000042094qqeef2a.1	0.0102084	0.329923
ENSG00000003436qqTFPIqqENSDARG00000034718qqtfpia	0.010264	0.736406
ENSG00000198887qqSMC5qqENSDARG00000044282qqsmc5	0.0102708	0.85386
ENSG00000185633qqNDUFA4L2qqENSDARG00000103114qqndufa4l2a	0.0102821	0.657211
ENSG00000185633qqNDUFA4L2qqENSDARG00000087907qqndufa4l2b	0.0102821	0.657211
ENSG00000138735qqPDE5AqqENSDARG00000051915qqpde5ab	0.0103086	0.615968
ENSG00000143324qqXPR1qqENSDARG00000062449qqxpr1a	0.0103909	0.911554
ENSG00000064651qqSLC12A2qqENSDARG00000104573qqslc12a2	0.0104209	0.682957
ENSG00000075785qqRAB7AqqENSDARG00000020497qqrab7a	0.0104879	0.543683
ENSG00000113851qqCRBNqqENSDARG00000054250qqcrbn	0.0105048	0.491742
ENSG00000166398qqKIAA0355qqENSDARG00000105288qqsi:ch211-79l17.1	0.0105697	0.438202
ENSG00000166398qqKIAA0355qqENSDARG00000102796qqsi:ch1073-83b15.1	0.0105697	0.438202
ENSG00000184752qqNDUFA12qqENSDARG00000042469qqndufa12	0.0105697	0.385428
ENSG00000107863qqARHGAP21qqENSDARG00000075673qqarhgap21b	0.0106008	0.551485
ENSG00000107863qqARHGAP21qqENSDARG00000104295qqarhgap21a	0.0106008	0.551485
ENSG00000139910qqNOVA1qqENSDARG00000020178qqnova1	0.0107429	0.51916
ENSG00000139910qqNOVA1qqENSDARG00000017673qqnova2	0.0107429	0.51916
ENSG00000100387qqRBX1qqENSDARG00000038030qqrbx1	0.0107429	0.577478
ENSG00000168214qqRBPJqqENSDARG00000052091qqrbpjb	0.0107897	0.382113
ENSG00000168214qqRBPJqqENSDARG00000003398qqrbpja	0.0107897	0.382113
ENSG00000064999qqANKS1AqqENSDARG00000078901qqanks1ab	0.010927	0.582485
ENSG00000064999qqANKS1AqqENSDARG00000062396qqanks1aa	0.010927	0.582485
ENSG00000079335qqCDC14AqqENSDARG00000057016qqcdc14ab	0.0109439	0.930338
ENSG00000138439qqFAM117BqqENSDARG00000074921qqfam117ba	0.0109439	0.974386
ENSG00000154262qqABCA6qqENSDARG00000074041qqabca5	0.0109439	1.4186
ENSG00000198818qqSFT2D1qqENSDARG00000007362qqsft2d1	0.0109439	0.858115
ENSG00000102309qqPIN4qqENSDARG00000004527qqpin4	0.0109439	0.580693
ENSG00000173598qqNUDT4qqENSDARG00000057767qqnudt4a	0.0109439	0.935112
ENSG00000173598qqNUDT4qqENSDARG00000045878qqnudt4b	0.0109439	0.935112
ENSG00000111142qqMETAP2qqENSDARG00000102571qqmetap2b	0.0109439	0.947073
ENSG00000127527qqEPS15L1qqENSDARG00000042670qqeps15l1a	0.0109439	1.07813
ENSG00000147123qqNDUFB11qqENSDARG00000043467qqndufb11	0.0109439	0.909335
ENSG00000133313qqCNDP2qqENSDARG00000003931qqcndp2	0.0109439	0.831025
ENSG00000148926qqADMqqENSDARG00000015263qqadma	0.0109439	1.1456
ENSG00000105974qqCAV1qqENSDARG00000103747qqcav1	0.0109439	0.866209
ENSG00000138439qqFAM117BqqENSDARG00000009839qqfam117bb	0.0109439	0.974386
ENSG00000132471qqWBP2qqENSDARG00000056605qqwbp2	0.0109439	0.881239
ENSG00000148926qqADMqqENSDARG00000069027qqadmb	0.0109439	1.1456
ENSG00000174720qqLARP7qqENSDARG00000017315qqlarp7	0.0109439	0.807621
ENSG00000127527qqEPS15L1qqENSDARG00000100700qqCABZ01066725.1	0.0109439	1.07813
ENSG00000004399qqPLXND1qqENSDARG00000086057qqplxnd1	0.0109439	0.784893
ENSG00000196151qqWDSUB1qqENSDARG00000090418qqwdsub1	0.0109439	0.89091
ENSG00000153956qqCACNA2D1qqENSDARG00000073752qqCACNA2D1	0.011049	0.720089
ENSG00000153956qqCACNA2D1qqENSDARG00000014804qqcacna2d1a	0.011049	0.720089
ENSG00000173406qqDAB1qqENSDARG00000059939qqdab1a	0.0111189	0.768414
ENSG00000173406qqDAB1qqENSDARG00000003290qqdab1b	0.0111189	0.768414
ENSG00000047617qqANO2qqENSDARG00000003210qqANO2 (1 of many)	0.0112545	0.619
ENSG00000047617qqANO2qqENSDARG00000101363qqano2	0.0112545	0.619
ENSG00000130396qqMLLT4qqENSDARG00000029472qqafdna	0.0112603	0.34398
ENSG00000159459qqUBR1qqENSDARG00000060480qqubr1	0.0114298	0.446304
ENSG00000159459qqUBR1qqENSDARG00000104306qqLO018474.1	0.0114298	0.446304
ENSG00000163682qqRPL9qqENSDARG00000037350qqrpl9	0.0114347	0.644998
ENSG00000078369qqGNB1qqENSDARG00000104372qqgnb1b	0.0115887	0.418401
ENSG00000112379qqARFGEF3qqENSDARG00000077656qqarfgef3	0.0118885	0.947591
ENSG00000125144qqMT1GqqENSDARG00000041623qqmt2	0.011978	0.848464
ENSG00000134330qqIAH1qqENSDARG00000015765qqiah1	0.011978	0.829338
ENSG00000116161qqCACYBPqqENSDARG00000014731qqcacybp	0.011978	0.775314
ENSG00000110955qqATP5BqqENSDARG00000070083qqatp5f1b	0.011978	0.966018
ENSG00000158825qqCDAqqENSDARG00000038199qqcdab	0.011978	0.868249
ENSG00000132356qqPRKAA1qqENSDARG00000060596qqprkaa1	0.011978	0.803182
ENSG00000100138qqSNU13qqENSDARG00000023299qqsnu13b	0.0120369	0.939677
ENSG00000091542qqALKBH5qqENSDARG00000063003qqalkbh5	0.0120369	0.962286
ENSG00000100138qqSNU13qqENSDARG00000069878qqsnu13a	0.0120369	0.939677
ENSG00000167114qqSLC27A4qqENSDARG00000017047qqslc27a4	0.0120378	0.578011
ENSG00000111962qqUSTqqENSDARG00000006044qqust	0.0121256	1.10555
ENSG00000111962qqUSTqqENSDARG00000102715qqUST (1 of many)	0.0121256	1.10555
ENSG00000052126qqPLEKHA5qqENSDARG00000045870qqplekha5	0.0121453	0.382661
ENSG00000230124qqACBD6qqENSDARG00000039456qqacbd6	0.0121869	0.921093
ENSG00000168036qqCTNNB1qqENSDARG00000014571qqctnnb1	0.0122584	0.358195
ENSG00000105738qqSIPA1L3qqENSDARG00000061699qqsipa1l3	0.0122637	0.85419
ENSG00000074842qqMYDGFqqENSDARG00000071679qqmydgf	0.0123124	0.629292
ENSG00000198832qqSELMqqENSDARG00000051957qqselenom	0.0123943	0.563882
ENSG00000147202qqDIAPH2qqENSDARG00000076060qqdiaph2	0.0124025	0.655724
ENSG00000091409qqITGA6qqENSDARG00000069946qqitga6b	0.0124368	0.464295
ENSG00000091409qqITGA6qqENSDARG00000042282qqitga6a	0.0124368	0.464295
ENSG00000091409qqITGA6qqENSDARG00000099348qqCU469503.1	0.0124368	0.464295
ENSG00000092964qqDPYSL2qqENSDARG00000032083qqdpysl2b	0.0124971	0.360129
ENSG00000100934qqSEC23AqqENSDARG00000104230qqsec23a	0.0125409	0.344222
ENSG00000152082qqMZT2BqqENSDARG00000057928qqmzt2b	0.0125409	0.347145
ENSG00000165632qqTAF3qqENSDARG00000045513qqtaf3	0.0125409	0.430693
ENSG00000099795qqNDUFB7qqENSDARG00000033789qqndufb7	0.0125691	0.850915
ENSG00000184640qqSEPT9qqENSDARG00000020235qqsept9a	0.0126179	0.264315
ENSG00000184640qqSEPT9qqENSDARG00000103900qqsept9b	0.0126179	0.264315
ENSG00000167004qqPDIA3qqENSDARG00000102640qqpdia3	0.0126468	0.654874
ENSG00000129422qqMTUS1qqENSDARG00000071562qqmtus1a	0.0127611	0.320963
ENSG00000129422qqMTUS1qqENSDARG00000034105qqmtus1b	0.0127611	0.320963
ENSG00000180628qqPCGF5qqENSDARG00000052388qqpcgf5b	0.0128825	0.786998
ENSG00000103257qqSLC7A5qqENSDARG00000099265qqslc7a5	0.012928	0.471514
ENSG00000160746qqANO10qqENSDARG00000057736qqano10a	0.0130172	0.350108
ENSG00000035928qqRFC1qqENSDARG00000054799qqrfc1	0.0131068	0.788482
ENSG00000101935qqAMMECR1qqENSDARG00000012892qqammecr1	0.0131068	0.729022
ENSG00000171222qqSCAND1qqENSDARG00000078256qqovol1b	0.0131068	0.834279
ENSG00000171222qqSCAND1qqENSDARG00000076657qqplagl2	0.0131068	0.834279
ENSG00000171222qqSCAND1qqENSDARG00000036855qqplagx	0.0131068	0.834279
ENSG00000182117qqNOP10qqENSDARG00000104227qqnop10	0.0131068	0.851979
ENSG00000198663qqC6orf89qqENSDARG00000078301qqzgc:162255	0.0131068	0.903949
ENSG00000151687qqANKARqqENSDARG00000000516qqankar	0.0131068	0.760093
ENSG00000139318qqDUSP6qqENSDARG00000070914qqdusp6	0.0131068	0.757319
ENSG00000136754qqABI1qqENSDARG00000010155qqabi1a	0.0131068	0.803007
ENSG00000136754qqABI1qqENSDARG00000062991qqabi1b	0.0131068	0.803007
ENSG00000168439qqSTIP1qqENSDARG00000004906qqstip1	0.0131068	0.731191
ENSG00000171222qqSCAND1qqENSDARG00000076472qqovol1a	0.0131068	0.834279
ENSG00000138031qqADCY3qqENSDARG00000077145qqadcy3a	0.0131068	1.01343
ENSG00000124783qqSSR1qqENSDARG00000101627qqssr1	0.0131068	0.837925
ENSG00000127445qqPIN1qqENSDARG00000101915qqpin1	0.0131068	0.95867
ENSG00000162944qqRFTN2qqENSDARG00000056078qqrftn2	0.0131224	0.474843
ENSG00000143742qqSRP9qqENSDARG00000042851qqsrp9	0.0131474	0.735847
ENSG00000171858qqRPS21qqENSDARG00000025850qqrps21	0.0131474	0.757791
ENSG00000156467qqUQCRBqqENSDARG00000011146qquqcrb	0.0131823	0.545297
ENSG00000134909qqARHGAP32qqENSDARG00000075334qqarhgap32a	0.0132069	1.03622
ENSG00000134909qqARHGAP32qqENSDARG00000074184qqarhgap32b	0.0132069	1.03622
ENSG00000136068qqFLNBqqENSDARG00000092281qqflnb	0.0133491	0.594152
ENSG00000118564qqFBXL5qqENSDARG00000043046qqfbxl5	0.0133656	0.691487
ENSG00000028116qqVRK2qqENSDARG00000021547qqvrk2	0.0133656	0.666522
ENSG00000196531qqNACAqqENSDARG00000005513qqnaca	0.0134048	0.35535
ENSG00000165072qqMAMDC2qqENSDARG00000098345qqmamdc2a	0.0135872	0.645536
ENSG00000168734qqPKIGqqENSDARG00000086471qqpkig	0.0136965	0.555777
ENSG00000175582qqRAB6AqqENSDARG00000103714qqrab6a	0.013718	0.773181
ENSG00000125356qqNDUFA1qqENSDARG00000036329qqndufa1	0.0137803	0.367404
ENSG00000215301qqDDX3XqqENSDARG00000020573qqddx3xa	0.0137829	0.428495
ENSG00000215301qqDDX3XqqENSDARG00000005774qqddx3xb	0.0137829	0.428495
ENSG00000185551qqNR2F2qqENSDARG00000040926qqnr2f2	0.0138459	0.418867
ENSG00000132341qqRANqqENSDARG00000057026qqran	0.0139822	0.755817
ENSG00000196924qqFLNAqqENSDARG00000074201qqflna	0.0141367	-1.81461
ENSG00000143079qqCTTNBP2NLqqENSDARG00000056091qqcttnbp2nlb	0.014191	0.663532
ENSG00000143079qqCTTNBP2NLqqENSDARG00000053179qqcttnbp2nla	0.014191	0.663532
ENSG00000198162qqMAN1A2qqENSDARG00000041728qqman1a2	0.0142491	0.421405
ENSG00000205362qqMT1AqqENSDARG00000041623qqmt2	0.0143388	0.829277
ENSG00000132676qqDAP3qqENSDARG00000078500qqdap3	0.0143388	0.761016
ENSG00000121988qqZRANB3qqENSDARG00000091538qqzranb3	0.0143388	0.834182
ENSG00000173320qqSTOX2qqENSDARG00000070162qqstox2a	0.0143388	0.918683
ENSG00000140307qqGTF2A2qqENSDARG00000053685qqgtf2a2	0.0143388	0.760658
ENSG00000182287qqAP1S2qqENSDARG00000058504qqap1s2	0.0143388	0.601954
ENSG00000149231qqCCDC82qqENSDARG00000014966qqccdc82	0.0143388	0.815472
ENSG00000106397qqPLOD3qqENSDARG00000076317qqplod3	0.0143388	0.827684
ENSG00000182287qqAP1S2qqENSDARG00000098990qqzgc:162858	0.0143388	0.601954
ENSG00000173320qqSTOX2qqENSDARG00000078572qqstox2b	0.0143388	0.918683
ENSG00000092148qqHECTD1qqENSDARG00000054213qqhectd1	0.0144298	0.4377
ENSG00000028203qqVEZTqqENSDARG00000075215qqvezt	0.0145409	0.889453
ENSG00000127920qqGNG11qqENSDARG00000035798qqgngt1	0.0146182	0.679395
ENSG00000165494qqPCF11qqENSDARG00000044625qqpcf11	0.0146239	0.810361
ENSG00000116106qqEPHA4qqENSDARG00000054454qqepha4a	0.0148297	0.329619
ENSG00000116106qqEPHA4qqENSDARG00000010767qqepha4l	0.0148297	0.329619
ENSG00000163848qqZNF148qqENSDARG00000055106qqznf148	0.0149051	0.436616
ENSG00000155380qqSLC16A1qqENSDARG00000016963qqslc16a1a	0.014948	0.344831
ENSG00000155380qqSLC16A1qqENSDARG00000068572qqslc16a1b	0.014948	0.344831
ENSG00000106682qqEIF4HqqENSDARG00000042252qqeif4h	0.0149543	0.340901
ENSG00000198722qqUNC13BqqENSDARG00000099113qqUNC13B	0.0149626	0.711939
ENSG00000171587qqDSCAMqqENSDARG00000024865qqdscama	0.0149874	0.904521
ENSG00000171587qqDSCAMqqENSDARG00000028118qqdscamb	0.0149874	0.904521
ENSG00000107290qqSETXqqENSDARG00000022996qqsetx	0.0150456	0.30701
ENSG00000107290qqSETXqqENSDARG00000078759qqdna2	0.0150456	0.30701
ENSG00000197746qqPSAPqqENSDARG00000013968qqpsap	0.0151066	0.310611
ENSG00000133961qqNUMBqqENSDARG00000027279qqnumb	0.0153573	0.560337
ENSG00000173113qqTRMT112qqENSDARG00000071878qqtrmt112	0.0154808	0.884982
ENSG00000197555qqSIPA1L1qqENSDARG00000020134qqsipa1l1	0.0155145	0.552958
ENSG00000170832qqUSP32qqENSDARG00000061895qqusp32	0.0155763	0.967992
ENSG00000120675qqDNAJC15qqENSDARG00000038309qqdnajc15	0.0156723	0.803021
ENSG00000219545qqUMAD1qqENSDARG00000076008qqumad1	0.0156774	0.264818
ENSG00000030582qqGRNqqENSDARG00000004954qqgrna	0.0156834	0.766741
ENSG00000030582qqGRNqqENSDARG00000088641qqgrn2	0.0156834	0.766741
ENSG00000030582qqGRNqqENSDARG00000089362qqgrn1	0.0156834	0.766741
ENSG00000030582qqGRNqqENSDARG00000025081qqgrnb	0.0156834	0.766741
ENSG00000136938qqANP32BqqENSDARG00000023330qqanp32b	0.0156834	0.829339
ENSG00000154734qqADAMTS1qqENSDARG00000103519qqadamts1	0.0156834	0.88138
ENSG00000084623qqEIF3IqqENSDARG00000017445qqeif3i	0.0156834	0.739035
ENSG00000055070qqSZRD1qqENSDARG00000056338qqszrd1	0.0156834	0.605649
ENSG00000148297qqMED22qqENSDARG00000014148qqmed22	0.0156834	0.849893
ENSG00000122591qqFAM126AqqENSDARG00000026762qqfam126a	0.0156834	0.749318
ENSG00000139112qqGABARAPL1qqENSDARG00000075727qqmap1lc3cl	0.0156834	0.88808
ENSG00000080608qqPUM3qqENSDARG00000087779qqpum3	0.0156834	0.804847
ENSG00000136830qqFAM129BqqENSDARG00000062970qqfam129ba	0.0156834	0.62987
ENSG00000114942qqEEF1B2qqENSDARG00000044521qqeef1b2	0.0156834	0.74108
ENSG00000168477qqTNXBqqENSDARG00000001760qqtnxba	0.0156834	0.970259
ENSG00000121579qqNAA50qqENSDARG00000027825qqnaa50	0.0156834	0.773172
ENSG00000116266qqSTXBP3qqENSDARG00000008142qqstxbp3	0.0156834	0.705583
ENSG00000135070qqISCA1qqENSDARG00000051956qqisca1	0.0156834	0.803281
ENSG00000175445qqLPLqqENSDARG00000098720qqFP245456.1	0.0156834	0.810595
ENSG00000175445qqLPLqqENSDARG00000087697qqlpl	0.0156834	0.810595
ENSG00000120438qqTCP1qqENSDARG00000017891qqtcp1	0.0156834	0.750269
ENSG00000136830qqFAM129BqqENSDARG00000008026qqfam129bb	0.0156834	0.62987
ENSG00000261787qqTCF24qqENSDARG00000086944qqTCF24	0.0156834	0.781322
ENSG00000153827qqTRIP12qqENSDARG00000061397qqtrip12	0.0156902	0.306802
ENSG00000251322qqSHANK3qqENSDARG00000063332qqshank3a	0.0157384	0.722098
ENSG00000251322qqSHANK3qqENSDARG00000063054qqshank3b	0.0157384	0.722098
ENSG00000139915qqMDGA2qqENSDARG00000024017qqmdga2a	0.0157688	0.863076
ENSG00000109472qqCPEqqENSDARG00000055874qqcpe	0.0158006	0.408617
ENSG00000183878qqUTYqqENSDARG00000061759qqkdm6a	0.0158076	0.562327
ENSG00000157514qqTSC22D3qqENSDARG00000105498qqTSC22D3	0.0158765	0.484337
ENSG00000157514qqTSC22D3qqENSDARG00000033501qqzgc:64189	0.0158765	0.484337
ENSG00000178691qqSUZ12qqENSDARG00000098924qqsuz12b	0.0159312	0.548377
ENSG00000178691qqSUZ12qqENSDARG00000070256qqsuz12a	0.0159312	0.548377
ENSG00000182985qqCADM1qqENSDARG00000042677qqcadm1b	0.0160284	0.679114
ENSG00000182985qqCADM1qqENSDARG00000031075qqcadm1a	0.0160284	0.679114
ENSG00000131626qqPPFIA1qqENSDARG00000098674qqppfia1	0.0160284	0.616905
ENSG00000167193qqCRKqqENSDARG00000055635qqcrk	0.0160616	0.713298
ENSG00000113732qqATP6V0E1qqENSDARG00000101794qqrpl26	0.0160731	0.345823
ENSG00000132122qqSPATA6qqENSDARG00000021115qqspata6	0.0161261	0.601198
ENSG00000114315qqHES1qqENSDARG00000006514qqher6	0.0161783	0.647372
ENSG00000175048qqZDHHC14qqENSDARG00000037069qqzdhhc14	0.0162244	0.588474
ENSG00000198586qqTLK1qqENSDARG00000100715qqtlk1b	0.0162244	0.430523
ENSG00000198586qqTLK1qqENSDARG00000042467qqtlk1a	0.0162244	0.430523
ENSG00000145833qqDDX46qqENSDARG00000099458qqddx46	0.0163232	0.37774
ENSG00000136238qqRAC1qqENSDARG00000074849qqrac1a	0.0164024	0.338056
ENSG00000136238qqRAC1qqENSDARG00000087954qqrac1b	0.0164024	0.338056
ENSG00000136238qqRAC1qqENSDARG00000099506qqRAC1	0.0164024	0.338056
ENSG00000112033qqPPARDqqENSDARG00000009473qqppardb	0.0164224	0.270811
ENSG00000112033qqPPARDqqENSDARG00000044525qqpparda	0.0164224	0.270811
ENSG00000183011qqNAA38qqENSDARG00000099122qqnaa38	0.0164225	0.454147
ENSG00000175029qqCTBP2qqENSDARG00000044062qqctbp2a	0.0165663	0.32368
ENSG00000166913qqYWHABqqENSDARG00000075758qqywhabb	0.0165931	0.660762
ENSG00000166913qqYWHABqqENSDARG00000013078qqywhaba	0.0165931	0.660762
ENSG00000143761qqARF1qqENSDARG00000014763qqarf2a	0.0166296	0.253372
ENSG00000151414qqNEK7qqENSDARG00000056966qqnek7	0.0168933	0.469353
ENSG00000106052qqTAX1BP1qqENSDARG00000056856qqtax1bp1b	0.0169719	0.329336
ENSG00000106052qqTAX1BP1qqENSDARG00000098288qqtax1bp1a	0.0169719	0.329336
ENSG00000118762qqPKD2qqENSDARG00000014098qqpkd2	0.0170062	0.806231
ENSG00000132294qqEFR3AqqENSDARG00000005163qqefr3a	0.0170722	0.688653
ENSG00000100347qqSAMM50qqENSDARG00000039681qqsamm50l	0.0171505	0.645404
ENSG00000100347qqSAMM50qqENSDARG00000045814qqsamm50	0.0171505	0.645404
ENSG00000100804qqPSMB5qqENSDARG00000075445qqpsmb5	0.0171505	0.880187
ENSG00000020577qqSAMD4AqqENSDARG00000075759qqsamd4a	0.0171505	0.818589
ENSG00000119655qqNPC2qqENSDARG00000096979qqNPC2 (1 of many)	0.0171505	0.7435
ENSG00000113013qqHSPA9qqENSDARG00000003035qqhspa9	0.0171505	0.767834
ENSG00000129103qqSUMF2qqENSDARG00000069497qqsumf2	0.0171505	0.754542
ENSG00000119655qqNPC2qqENSDARG00000090912qqnpc2	0.0171505	0.7435
ENSG00000109466qqKLHL2qqENSDARG00000061786qqklhl2	0.0171505	0.724527
ENSG00000163635qqATXN7qqENSDARG00000074804qqatxn7	0.0171505	0.753284
ENSG00000164402qqSEPT8qqENSDARG00000014233qqsept8b	0.0171505	0.871164
ENSG00000172239qqPAIP1qqENSDARG00000042892qqpaip1	0.0171505	0.611806
ENSG00000162909qqCAPN2qqENSDARG00000091699qqcapn2a	0.0171505	0.793618
ENSG00000162909qqCAPN2qqENSDARG00000055592qqcapn2b	0.0171505	0.793618
ENSG00000162909qqCAPN2qqENSDARG00000034211qqcapn2l	0.0171505	0.793618
ENSG00000164402qqSEPT8qqENSDARG00000032606qqsept8a	0.0171505	0.871164
ENSG00000141552qqANAPC11qqENSDARG00000102531qqanapc11	0.0172094	0.841592
ENSG00000198130qqHIBCHqqENSDARG00000054867qqhibch	0.0172094	0.87328
ENSG00000173530qqTNFRSF10DqqENSDARG00000054968qqcd40	0.017315	0.718587
ENSG00000173530qqTNFRSF10DqqENSDARG00000004451qqtnfrsfa	0.017315	0.718587
ENSG00000173530qqTNFRSF10DqqENSDARG00000057143qqnradd	0.017315	0.718587
ENSG00000173530qqTNFRSF10DqqENSDARG00000087804qqtnfrsf11a	0.017315	0.718587
ENSG00000173530qqTNFRSF10DqqENSDARG00000004392qqhdr	0.017315	0.718587
ENSG00000173530qqTNFRSF10DqqENSDARG00000070165qqtnfrsf1b	0.017315	0.718587
ENSG00000188559qqRALGAPA2qqENSDARG00000005861qqralgapa2	0.0174831	0.500316
ENSG00000172428qqMYEOV2qqENSDARG00000045296qqcops9	0.0174918	0.606352
ENSG00000119950qqMXI1qqENSDARG00000040884qqmxi1	0.0176529	-0.634803
ENSG00000149212qqSESN3qqENSDARG00000015822qqsesn3	0.0176771	0.61102
ENSG00000099260qqPALMDqqENSDARG00000034321qqpalmdb	0.017705	0.422727
ENSG00000099260qqPALMDqqENSDARG00000001913qqpalmda	0.017705	0.422727
ENSG00000137942qqFNBP1LqqENSDARG00000020131qqfnbp1l	0.0177431	0.705858
ENSG00000119630qqPGFqqENSDARG00000076767qqpgfb	0.0178124	0.388422
ENSG00000185129qqPURAqqENSDARG00000067591qqpuraa	0.0178125	0.264824
ENSG00000185129qqPURAqqENSDARG00000099614qqpurab	0.0178125	0.264824
ENSG00000114480qqGBE1qqENSDARG00000029051qqgbe1a	0.0181428	0.356447
ENSG00000114480qqGBE1qqENSDARG00000099524qqgbe1b	0.0181428	0.356447
ENSG00000135049qqAGTPBP1qqENSDARG00000105214qqagtpbp1	0.0182113	0.828837
ENSG00000143153qqATP1B1qqENSDARG00000076833qqatp1b1b	0.0182428	0.645934
ENSG00000143153qqATP1B1qqENSDARG00000013144qqatp1b1a	0.0182428	0.645934
ENSG00000174444qqRPL4qqENSDARG00000041182qqrpl4	0.0182766	0.623402
ENSG00000106665qqCLIP2qqENSDARG00000059596qqclip2	0.0182914	0.789925
ENSG00000156482qqRPL30qqENSDARG00000035871qqrpl30	0.0183879	0.545954
ENSG00000170989qqS1PR1qqENSDARG00000042690qqs1pr1	0.0183924	0.6119
ENSG00000178974qqFBXO34qqENSDARG00000071259qqfbxo34	0.0185487	0.798537
ENSG00000137601qqNEK1qqENSDARG00000022350qqnek1	0.0185964	0.390076
ENSG00000056097qqZFRqqENSDARG00000027109qqzfr	0.0186224	0.614604
ENSG00000108175qqZMIZ1qqENSDARG00000074502qqzmiz1a	0.0186624	0.964162
ENSG00000108175qqZMIZ1qqENSDARG00000102279qqzmiz1b	0.0186624	0.964162
ENSG00000135048qqTMEM2qqENSDARG00000061600qqcemip2	0.0187059	0.443087
ENSG00000142279qqWTIPqqENSDARG00000103607qqwtip	0.0187514	0.776204
ENSG00000114902qqSPCS1qqENSDARG00000059298qqspcs1	0.0187514	0.811463
ENSG00000126067qqPSMB2qqENSDARG00000031511qqpsmb2	0.0187514	0.764745
ENSG00000178105qqDDX10qqENSDARG00000061865qqddx10	0.0187514	0.823296
ENSG00000115816qqCEBPZqqENSDARG00000045857qqcebpz	0.0187514	0.674183
ENSG00000157168qqNRG1qqENSDARG00000104314qqnrg1	0.0187514	1.0292
ENSG00000120533qqENY2qqENSDARG00000070046qqeny2	0.0187514	0.714424
ENSG00000173272qqMZT2AqqENSDARG00000057928qqmzt2b	0.0187514	0.716323
ENSG00000115816qqCEBPZqqENSDARG00000094486qqsi:ch1073-412h12.3	0.0187514	0.674183
ENSG00000182973qqCNOT10qqENSDARG00000058528qqcnot10	0.0187514	0.804929
ENSG00000143337qqTOR1AIP1qqENSDARG00000094336qqsi:dkeyp-82a1.6	0.0187514	0.634608
ENSG00000005020qqSKAP2qqENSDARG00000000906qqskap2	0.0187514	0.802764
ENSG00000100614qqPPM1AqqENSDARG00000032155qqppm1aa	0.0187514	0.693656
ENSG00000138138qqATAD1qqENSDARG00000056609qqatad1b	0.0187514	0.886691
ENSG00000083896qqYTHDC1qqENSDARG00000051953qqythdc1	0.0187514	0.74655
ENSG00000101871qqMID1qqENSDARG00000060482qqmid1	0.0187514	0.782909
ENSG00000129158qqSERGEFqqENSDARG00000070986qqsergef	0.0187514	0.929514
ENSG00000066027qqPPP2R5AqqENSDARG00000027017qqppp2r5a	0.0187514	0.642026
ENSG00000100614qqPPM1AqqENSDARG00000043250qqppm1ab	0.0187514	0.693656
ENSG00000143337qqTOR1AIP1qqENSDARG00000069102qqzgc:112962	0.0187514	0.634608
ENSG00000141503qqMINK1qqENSDARG00000035360qqmink1	0.0187514	0.785627
ENSG00000177917qqARL6IP6qqENSDARG00000071013qqarl6ip6	0.0187514	0.818886
ENSG00000017797qqRALBP1qqENSDARG00000078653qqralbp1	0.0187514	0.684271
ENSG00000205302qqSNX2qqENSDARG00000104128qqsnx2	0.0187514	0.903815
ENSG00000206560qqANKRD28qqENSDARG00000009023qqankrd28b	0.0188297	0.362552
ENSG00000206560qqANKRD28qqENSDARG00000086326qqCABZ01071939.1	0.0188297	0.362552
ENSG00000198160qqMIER1qqENSDARG00000041072qqmier1a	0.0188813	0.253555
ENSG00000198160qqMIER1qqENSDARG00000001447qqmier1b	0.0188813	0.253555
ENSG00000177479qqARIH2qqENSDARG00000012848qqarih2	0.0191232	0.749987
ENSG00000162998qqFRZBqqENSDARG00000018383qqfrzb	0.0191232	0.783247
ENSG00000104979qqC19orf53qqENSDARG00000059816qqzgc:136864	0.0191232	0.760512
ENSG00000198888qqMT-ND1qqENSDARG00000063895qqmt-nd1	0.0192364	-0.892261
ENSG00000023287qqRB1CC1qqENSDARG00000076559qqrb1cc1	0.0192983	0.439308
ENSG00000151552qqQDPRqqENSDARG00000090822qqzgc:171517	0.0193156	0.649898
ENSG00000151552qqQDPRqqENSDARG00000037378qqqdprb1	0.0193156	0.649898
ENSG00000151552qqQDPRqqENSDARG00000086859qqqdprb2	0.0193156	0.649898
ENSG00000151552qqQDPRqqENSDARG00000040190qqqdpra	0.0193156	0.649898
ENSG00000151552qqQDPRqqENSDARG00000090118qqqdprb2	0.0193156	0.649898
ENSG00000123200qqZC3H13qqENSDARG00000037177qqzc3h13	0.0193156	0.442467
ENSG00000120885qqCLUqqENSDARG00000010434qqclu	0.0193995	0.57363
ENSG00000185651qqUBE2L3qqENSDARG00000027141qqube2l3b	0.0194325	0.426013
ENSG00000111011qqRSRC2qqENSDARG00000042534qqrsrc2	0.0194325	0.302844
ENSG00000039123qqSKIV2L2qqENSDARG00000013457qqmtrex	0.0194753	0.825583
ENSG00000142166qqIFNAR1qqENSDARG00000078042qqil10rb	0.0195499	0.307233
ENSG00000170345qqFOSqqENSDARG00000031683qqfosab	0.01955	0.482919
ENSG00000124762qqCDKN1AqqENSDARG00000076554qqcdkn1a	0.0195939	0.778495
ENSG00000081154qqPCNPqqENSDARG00000037713qqpcnp	0.0197132	0.649976
ENSG00000103342qqGSPT1qqENSDARG00000098627qqgspt1l	0.0199883	0.951323
ENSG00000103342qqGSPT1qqENSDARG00000031048qqgspt1	0.0199883	0.951323
ENSG00000140941qqMAP1LC3BqqENSDARG00000101127qqmap1lc3b	0.020319	0.673831
ENSG00000091039qqOSBPL8qqENSDARG00000039724qqOSBPL8	0.0203275	0.662499
ENSG00000198399qqITSN2qqENSDARG00000054973qqitsn2b	0.0204219	-0.257237
ENSG00000198399qqITSN2qqENSDARG00000000161qqitsn2a	0.0204219	-0.257237
ENSG00000165795qqNDRG2qqENSDARG00000011170qqndrg2	0.0204385	0.548624
ENSG00000125977qqEIF2S2qqENSDARG00000053047qqeif2s2	0.0204815	0.819741
ENSG00000164659qqKIAA1324LqqENSDARG00000092762qqsi:dkey-5i3.1	0.020498	0.730861
ENSG00000164659qqKIAA1324LqqENSDARG00000042213qqsi:ch211-233h19.2	0.020498	0.730861
ENSG00000136114qqTHSD1qqENSDARG00000075273qqthsd1	0.020498	0.74913
ENSG00000164659qqKIAA1324LqqENSDARG00000004386qqsi:dkey-153k10.9	0.020498	0.730861
ENSG00000170017qqALCAMqqENSDARG00000058538qqalcamb	0.020498	0.743572
ENSG00000158092qqNCK1qqENSDARG00000075369qqnck1b	0.020498	0.610883
ENSG00000163029qqSMC6qqENSDARG00000058719qqsi:dkey-119f1.1	0.020498	0.865678
ENSG00000214078qqCPNE1qqENSDARG00000075536qqcpne1	0.020498	0.589932
ENSG00000085719qqCPNE3qqENSDARG00000104177qqcpne3	0.020498	0.734503
ENSG00000170017qqALCAMqqENSDARG00000026531qqalcama	0.020498	0.743572
ENSG00000164091qqWDR82qqENSDARG00000014083qqwdr82	0.020498	0.683406
ENSG00000149823qqVPS51qqENSDARG00000062016qqvps51	0.020498	0.660399
ENSG00000139433qqGLTPqqENSDARG00000061921qqgltpa	0.020498	0.620352
ENSG00000158092qqNCK1qqENSDARG00000074262qqnck1a	0.020498	0.610883
ENSG00000139737qqSLAIN1qqENSDARG00000019185qqslain1a	0.020498	0.938748
ENSG00000135387qqCAPRIN1qqENSDARG00000009346qqcaprin1a	0.020498	0.660671
ENSG00000135387qqCAPRIN1qqENSDARG00000054272qqcaprin1b	0.020498	0.660671
ENSG00000014123qqUFL1qqENSDARG00000007496qqufl1	0.020498	0.620649
ENSG00000095139qqARCN1qqENSDARG00000002792qqarcn1a	0.020498	0.749559
ENSG00000095139qqARCN1qqENSDARG00000031214qqarcn1b	0.020498	0.749559
ENSG00000087589qqCASS4qqENSDARG00000006775qqcass4	0.020498	0.63894
ENSG00000133703qqKRASqqENSDARG00000010844qqkras	0.020498	0.654535
ENSG00000067369qqTP53BP1qqENSDARG00000079000qqtp53bp1	0.020498	0.776217
ENSG00000139737qqSLAIN1qqENSDARG00000104974qqslain1b	0.020498	0.938748
ENSG00000130811qqEIF3GqqENSDARG00000016889qqeif3g	0.020498	0.477424
ENSG00000148358qqGPR107qqENSDARG00000103200qqgpr107	0.020498	0.712746
ENSG00000162695qqSLC30A7qqENSDARG00000019998qqslc30a7	0.020498	0.723077
ENSG00000083223qqZCCHC6qqENSDARG00000074645qqCABZ01032476.1	0.020498	0.735896
ENSG00000179981qqTSHZ1qqENSDARG00000005026qqtshz1	0.020498	0.604059
ENSG00000088930qqXRN2qqENSDARG00000101900qqxrn2	0.0206065	0.795654
ENSG00000177700qqPOLR2LqqENSDARG00000058349qqpolr2l	0.0206125	0.968551
ENSG00000196376qqSLC35F1qqENSDARG00000053003qqslc35f1	0.0206643	0.522137
ENSG00000108924qqHLFqqENSDARG00000061011qqhlfb	0.020695	0.863713
ENSG00000197892qqKIF13BqqENSDARG00000079731qqkif13ba	0.0207321	0.730721
ENSG00000197892qqKIF13BqqENSDARG00000073859qqkif13bb	0.0207321	0.730721
ENSG00000108669qqCYTH1qqENSDARG00000021488qqcyth1b	0.020878	0.67564
ENSG00000108669qqCYTH1qqENSDARG00000076742qqcyth1a	0.020878	0.67564
ENSG00000163683qqSMIM14qqENSDARG00000005799qqsmim14	0.020941	0.491734
ENSG00000164074qqABHD18qqENSDARG00000101961qqabhd18	0.020941	0.585201
ENSG00000165527qqARF6qqENSDARG00000101626qqarf6a	0.0209854	0.658261
ENSG00000086061qqDNAJA1qqENSDARG00000030972qqdnaja1	0.021006	0.441998
ENSG00000108239qqTBC1D12qqENSDARG00000073771qqtbc1d12b	0.0210283	0.763755
ENSG00000125971qqDYNLRB1qqENSDARG00000104233qqdynlrb1	0.0210283	0.746506
ENSG00000125971qqDYNLRB1qqENSDARG00000021582qqdynlrb1	0.0210283	0.746506
ENSG00000198833qqUBE2J1qqENSDARG00000033489qqube2j1	0.0210486	0.393203
ENSG00000176046qqNUPR1qqENSDARG00000094557qqnupr1b	0.0210673	0.448268
ENSG00000129292qqPHF20L1qqENSDARG00000017427qqphf20l1	0.0211944	0.357528
ENSG00000096746qqHNRNPH3qqENSDARG00000039466qqhnrnph3	0.0211944	0.357297
ENSG00000151746qqBICD1qqENSDARG00000079496qqbicd1a	0.0212862	0.444694
ENSG00000151746qqBICD1qqENSDARG00000098551qqCABZ01085700.1	0.0212862	0.444694
ENSG00000165280qqVCPqqENSDARG00000020008qqvcp	0.0215	0.687863
ENSG00000121964qqGTDC1qqENSDARG00000020642qqgtdc1	0.0215	0.716695
ENSG00000162415qqZSWIM5qqENSDARG00000055900qqzswim5	0.0219364	0.636102
ENSG00000114353qqGNAI2qqENSDARG00000017294qqgnai2b	0.0220356	0.411012
ENSG00000114353qqGNAI2qqENSDARG00000018174qqgnai2a	0.0220356	0.411012
ENSG00000147408qqCSGALNACT1qqENSDARG00000089233qqcsgalnact1b	0.0222114	0.431157
ENSG00000147408qqCSGALNACT1qqENSDARG00000040535qqcsgalnact1a	0.0222114	0.431157
ENSG00000119669qqIRF2BPLqqENSDARG00000004297qqirf2bpl	0.0224035	0.749798
ENSG00000136861qqCDK5RAP2qqENSDARG00000024219qqcdk5rap2	0.0224035	0.557975
ENSG00000006652qqIFRD1qqENSDARG00000068708qqifrd1	0.0224035	0.706221
ENSG00000143418qqCERS2qqENSDARG00000013704qqcers2a	0.0224035	0.629996
ENSG00000187498qqCOL4A1qqENSDARG00000055009qqcol4a1	0.0224035	0.949852
ENSG00000143418qqCERS2qqENSDARG00000058992qqcers2b	0.0224035	0.629996
ENSG00000112983qqBRD8qqENSDARG00000025071qqbrd8	0.0224035	0.647874
ENSG00000082153qqBZW1qqENSDARG00000099148qqbzw1b	0.0224035	0.712946
ENSG00000082153qqBZW1qqENSDARG00000010481qqbzw1a	0.0224035	0.712946
ENSG00000112983qqBRD8qqENSDARG00000055999qqsi:ch211-59d17.3	0.0224035	0.647874
ENSG00000142227qqEMP3qqENSDARG00000036428qqsi:dkey-264d12.4	0.0224035	0.593308
ENSG00000142227qqEMP3qqENSDARG00000101461qqemp3b	0.0224035	0.593308
ENSG00000139496qqNUP58qqENSDARG00000033965qqnup58	0.0224035	0.699395
ENSG00000092010qqPSME1qqENSDARG00000002165qqpsme1	0.0224035	0.649308
ENSG00000146223qqRPL7L1qqENSDARG00000042864qqrpl7l1	0.0224035	0.690547
ENSG00000163875qqMEAF6qqENSDARG00000101216qqmeaf6	0.0224035	0.643612
ENSG00000127990qqSGCEqqENSDARG00000012138qqsgce	0.0224035	0.666899
ENSG00000023318qqERP44qqENSDARG00000019008qqerp44	0.0224035	0.641186
ENSG00000197245qqFAM110DqqENSDARG00000062517qqsi:ch211-107n13.1	0.0224035	0.592734
ENSG00000124795qqDEKqqENSDARG00000070108qqdek	0.0224035	0.565903
ENSG00000174990qqCA5AqqENSDARG00000014488qqca2	0.0224035	0.829738
ENSG00000132792qqCTNNBL1qqENSDARG00000011958qqctnnbl1	0.0224035	0.644071
ENSG00000103404qqUSP31qqENSDARG00000074017qqusp31	0.0224035	0.751525
ENSG00000147669qqPOLR2KqqENSDARG00000075616qqpolr2k	0.0224035	0.650392
ENSG00000017483qqSLC38A5qqENSDARG00000009901qqslc38a5a	0.0225621	0.612774
ENSG00000103363qqTCEB2qqENSDARG00000037980qqelob	0.0225921	0.487189
ENSG00000197142qqACSL5qqENSDARG00000075931qqacsl5	0.0226082	0.758793
ENSG00000159176qqCSRP1qqENSDARG00000006603qqcsrp1a	0.0226981	0.642345
ENSG00000159176qqCSRP1qqENSDARG00000030980qqcsrp1b	0.0226981	0.642345
ENSG00000136603qqSKILqqENSDARG00000022904qqskilb	0.0229124	0.325629
ENSG00000136603qqSKILqqENSDARG00000023933qqskila	0.0229124	0.325629
ENSG00000125944qqHNRNPRqqENSDARG00000014569qqhnrnpr	0.0229721	0.494621
ENSG00000213722qqDDAH2qqENSDARG00000105009qqddah2	0.0230364	0.504053
ENSG00000141338qqABCA8qqENSDARG00000074041qqabca5	0.0230836	1.0277
ENSG00000137936qqBCAR3qqENSDARG00000016981qqbcar3	0.0231101	0.412096
ENSG00000173153qqESRRAqqENSDARG00000069266qqesrra	0.0231101	0.250622
ENSG00000172869qqDMXL1qqENSDARG00000098599qqCABZ01072810.1	0.0231102	0.388812
ENSG00000128849qqCGNL1qqENSDARG00000015805qqcgnl1	0.023263	0.498996
ENSG00000107771qqCCSER2qqENSDARG00000087749qqccser2a	0.0232826	0.701316
ENSG00000107771qqCCSER2qqENSDARG00000091535qqccser2b	0.0232826	0.701316
ENSG00000176641qqRNF152qqENSDARG00000087782qqrnf152	0.0232861	0.318519
ENSG00000139679qqLPAR6qqENSDARG00000069441qqlpar6b	0.0234429	0.735316
ENSG00000139679qqLPAR6qqENSDARG00000062552qqlpar6a	0.0234429	0.735316
ENSG00000120963qqZNF706qqENSDARG00000056307qqznf706	0.0235846	0.700705
ENSG00000142669qqSH3BGRL3qqENSDARG00000098075qqsh3bgrl3	0.0236341	-0.253083
ENSG00000146648qqEGFRqqENSDARG00000013847qqegfra	0.0236961	0.539189
ENSG00000146648qqEGFRqqENSDARG00000056909qqLO018309.1	0.0236961	0.539189
ENSG00000140575qqIQGAP1qqENSDARG00000078888qqiqgap1	0.0237991	0.372689
ENSG00000151422qqFERqqENSDARG00000012196qqfer	0.0239834	0.440462
ENSG00000123560qqPLP1qqENSDARG00000011929qqplp1b	0.0239985	0.358814
ENSG00000123560qqPLP1qqENSDARG00000103732qqplp1a	0.0239985	0.358814
ENSG00000164684qqZNF704qqENSDARG00000061718qqznf704	0.0240142	0.798782
ENSG00000068878qqPSME4qqENSDARG00000018742qqpsme4b	0.024059	0.717446
ENSG00000068878qqPSME4qqENSDARG00000087911qqpsme4a	0.024059	0.717446
ENSG00000156313qqRPGRqqENSDARG00000057074qqrpgrb	0.0240943	0.462998
ENSG00000156313qqRPGRqqENSDARG00000056617qqrpgra	0.0240943	0.462998
ENSG00000073060qqSCARB1qqENSDARG00000101557qqscarb1	0.0242737	0.264255
ENSG00000088205qqDDX18qqENSDARG00000030789qqddx18	0.0243924	0.522311
ENSG00000124440qqHIF3AqqENSDARG00000100826qqhif1al	0.0244686	0.706139
ENSG00000157538qqDSCR3qqENSDARG00000075650qqvps26c	0.0244824	0.712366
ENSG00000087157qqPGS1qqENSDARG00000075857qqpgs1	0.0244824	0.620841
ENSG00000155792qqDEPTORqqENSDARG00000040930qqdeptor	0.0244824	0.729849
ENSG00000116251qqRPL22qqENSDARG00000070437qqrpl22	0.0244824	0.581473
ENSG00000169762qqTAPT1qqENSDARG00000061143qqtapt1b	0.0244824	0.619156
ENSG00000167323qqSTIM1qqENSDARG00000061560qqstim1b	0.0244824	0.685078
ENSG00000134121qqCHL1qqENSDARG00000077881qqchl1a	0.0244824	0.733947
ENSG00000169021qqUQCRFS1qqENSDARG00000007745qquqcrfs1	0.0244824	0.598927
ENSG00000144741qqSLC25A26qqENSDARG00000058208qqslc25a26	0.0244824	0.645391
ENSG00000122550qqKLHL7qqENSDARG00000101445qqklhl7	0.0244824	0.824454
ENSG00000169762qqTAPT1qqENSDARG00000073999qqtapt1a	0.0244824	0.619156
ENSG00000087088qqBAXqqENSDARG00000089129qqbaxa	0.0244824	0.578967
ENSG00000087088qqBAXqqENSDARG00000020623qqbaxa	0.0244824	0.578967
ENSG00000164307qqERAP1qqENSDARG00000021859qqerap1b	0.0244824	0.719155
ENSG00000213585qqVDAC1qqENSDARG00000045132qqvdac1	0.0244824	0.789522
ENSG00000164307qqERAP1qqENSDARG00000013024qqerap1a	0.0244824	0.719155
ENSG00000112339qqHBS1LqqENSDARG00000036778qqhbs1l	0.0244824	0.851699
ENSG00000138801qqPAPSS1qqENSDARG00000057099qqpapss1	0.0244824	0.585245
ENSG00000167323qqSTIM1qqENSDARG00000060723qqstim1a	0.0244824	0.685078
ENSG00000109436qqTBC1D9qqENSDARG00000059900qqtbc1d9	0.0244824	0.787791
ENSG00000086619qqERO1BqqENSDARG00000103915qqero1b	0.0244824	0.662885
ENSG00000104231qqZFAND1qqENSDARG00000009178qqzfand1	0.0244824	0.597356
ENSG00000096063qqSRPK1qqENSDARG00000031560qqsrpk1b	0.0244824	0.740591
ENSG00000167863qqATP5HqqENSDARG00000098355qqatp5pd	0.0244824	0.61376
ENSG00000035681qqNSMAFqqENSDARG00000051920qqnsmaf	0.0244998	0.830482
ENSG00000171314qqPGAM1qqENSDARG00000014068qqpgam1b	0.0246581	0.412881
ENSG00000171314qqPGAM1qqENSDARG00000005423qqpgam1a	0.0246581	0.412881
ENSG00000138835qqRGS3qqENSDARG00000035132qqrgs3b	0.0247451	0.590051
ENSG00000138835qqRGS3qqENSDARG00000094605qqsi:ch211-154e10.1	0.0247451	0.590051
ENSG00000138835qqRGS3qqENSDARG00000099746qqrgs3a	0.0247451	0.590051
ENSG00000083312qqTNPO1qqENSDARG00000035390qqtnpo1	0.0247975	0.81826
ENSG00000182197qqEXT1qqENSDARG00000103155qqext1a	0.0248936	0.30413
ENSG00000182197qqEXT1qqENSDARG00000101019qqext1b	0.0248936	0.30413
ENSG00000138821qqSLC39A8qqENSDARG00000056757qqslc39a8	0.0249475	0.755098
ENSG00000118680qqMYL12BqqENSDARG00000025326qqmyl12.2	0.0251657	0.389545
ENSG00000099954qqCECR2qqENSDARG00000078310qqcecr2	0.0251929	0.38273
ENSG00000131507qqNDFIP1qqENSDARG00000013979qqndfip1	0.0252218	0.439638
ENSG00000131507qqNDFIP1qqENSDARG00000102367qqndfip1l	0.0252218	0.439638
ENSG00000145675qqPIK3R1qqENSDARG00000038524qqpik3r1	0.0252293	0.706373
ENSG00000171843qqMLLT3qqENSDARG00000006754qqmllt3	0.025314	0.339742
ENSG00000120658qqENOX1qqENSDARG00000060243qqenox1	0.025326	0.73249
ENSG00000100567qqPSMA3qqENSDARG00000086618qqpsma3	0.0253437	0.281156
ENSG00000197747qqS100A10qqENSDARG00000055589qqs100t	0.0253437	0.41353
ENSG00000132485qqZRANB2qqENSDARG00000044332qqzranb2	0.0253667	0.403525
ENSG00000189079qqARID2qqENSDARG00000007413qqarid2	0.0254538	-0.447665
ENSG00000172354qqGNB2qqENSDARG00000035357qqgnb2	0.0255046	0.634211
ENSG00000159256qqMORC3qqENSDARG00000056679qqmorc3a	0.0255554	0.661661
ENSG00000100503qqNINqqENSDARG00000060298qqnin	0.0255554	0.764011
ENSG00000133104qqSPG20qqENSDARG00000103457qqspartb	0.0257094	0.667413
ENSG00000133104qqSPG20qqENSDARG00000068782qqsparta	0.0257094	0.667413
ENSG00000004799qqPDK4qqENSDARG00000054848qqpdk4	0.0257826	0.683252
ENSG00000107864qqCPEB3qqENSDARG00000060103qqcpeb3	0.0260631	0.538756
ENSG00000134245qqWNT2BqqENSDARG00000032234qqwnt2bb	0.0260631	0.59119
ENSG00000110108qqTMEM109qqENSDARG00000093997qqsi:dkey-9i23.15	0.0261762	0.58016
ENSG00000075142qqSRIqqENSDARG00000058593qqsri	0.0261762	0.66004
ENSG00000146426qqTIAM2qqENSDARG00000087780qqtiam2a	0.026632	0.273596
ENSG00000146426qqTIAM2qqENSDARG00000098233qqtiam2b	0.026632	0.273596
ENSG00000131100qqATP6V1E1qqENSDARG00000030694qqatp6v1e1b	0.0267048	0.75858
ENSG00000131100qqATP6V1E1qqENSDARG00000014085qqatp6v1e1a	0.0267048	0.75858
ENSG00000135439qqAGAP2qqENSDARG00000099874qqagap2	0.0267248	-1.83086
ENSG00000134152qqKATNBL1qqENSDARG00000042522qqkatnbl1	0.0268099	0.616052
ENSG00000144579qqCTDSP1qqENSDARG00000040674qqctdsp1	0.0268661	0.801737
ENSG00000139842qqCUL4AqqENSDARG00000096578qqcul4a	0.0270283	0.673236
ENSG00000117758qqSTX12qqENSDARG00000098813qqstx12	0.0270449	0.392161
ENSG00000117758qqSTX12qqENSDARG00000044605qqstx12l	0.0270449	0.392161
ENSG00000149294qqNCAM1qqENSDARG00000056181qqncam1a	0.0271317	0.545067
ENSG00000149294qqNCAM1qqENSDARG00000007220qqncam1b	0.0271317	0.545067
ENSG00000067113qqPLPP1qqENSDARG00000053381qqplpp1a	0.027198	0.387571
ENSG00000067113qqPLPP1qqENSDARG00000079790qqLO018102.1	0.027198	0.387571
ENSG00000099864qqPALMqqENSDARG00000026882qqpalm1a	0.0272116	0.379778
ENSG00000099864qqPALMqqENSDARG00000007818qqpalm1b	0.0272116	0.379778
ENSG00000151632qqAKR1C2qqENSDARG00000004167qqzgc:110366	0.0273552	0.860944
ENSG00000151632qqAKR1C2qqENSDARG00000054934qqzgc:101765	0.0273552	0.860944
ENSG00000152348qqATG10qqENSDARG00000104846qqatg10	0.0273552	0.676936
ENSG00000151632qqAKR1C2qqENSDARG00000035257qqakr1a1a	0.0273552	0.860944
ENSG00000151632qqAKR1C2qqENSDARG00000044544qqzgc:110782	0.0273552	0.860944
ENSG00000151632qqAKR1C2qqENSDARG00000099728qqzgc:56622	0.0273552	0.860944
ENSG00000264522qqOTUD7BqqENSDARG00000017220qqotud7b	0.0274568	0.327509
ENSG00000173064qqHECTD4qqENSDARG00000101079qqHECTD4	0.0275437	0.686806
ENSG00000078043qqPIAS2qqENSDARG00000092979qqpias2	0.0276928	0.622896
ENSG00000143970qqASXL2qqENSDARG00000076501qqasxl2	0.0281015	0.47736
ENSG00000173905qqGOLIM4qqENSDARG00000008732qqzgc:66479	0.0281966	-0.435932
ENSG00000118523qqCTGFqqENSDARG00000042934qqctgfa	0.0282522	0.68833
ENSG00000078142qqPIK3C3qqENSDARG00000054829qqpik3c3	0.0283563	0.679047
ENSG00000144331qqZNF385BqqENSDARG00000006065qqznf385b	0.0284488	0.612187
ENSG00000138074qqSLC5A6qqENSDARG00000014599qqslc5a6b	0.0285813	0.886133
ENSG00000138074qqSLC5A6qqENSDARG00000042859qqslc5a6a	0.0285813	0.886133
ENSG00000054965qqFAM168AqqENSDARG00000098832qqfam168a	0.0287632	-0.265439
ENSG00000137075qqRNF38qqENSDARG00000062055qqrnf38	0.0288647	0.349297
ENSG00000113441qqLNPEPqqENSDARG00000100394qqlnpep	0.0291018	0.733808
ENSG00000196369qqSRGAP2BqqENSDARG00000032161qqsrgap2	0.0291208	0.781266
ENSG00000105373qqGLTSCR2qqENSDARG00000100452qqnop53	0.0292146	0.56305
ENSG00000128512qqDOCK4qqENSDARG00000024874qqdock4b	0.0292986	-0.257312
ENSG00000128512qqDOCK4qqENSDARG00000076213qqDOCK4 (1 of many)	0.0292986	-0.257312
ENSG00000143669qqLYSTqqENSDARG00000008575qqlyst	0.0293367	0.664355
ENSG00000104728qqARHGEF10qqENSDARG00000077788qqarhgef10	0.0293794	0.461297
ENSG00000131023qqLATS1qqENSDARG00000003751qqlats1	0.0294532	0.704662
ENSG00000134108qqARL8BqqENSDARG00000070318qqarl8bb	0.0294532	0.832863
ENSG00000101577qqLPIN2qqENSDARG00000061214qqlpin2	0.0294532	0.762145
ENSG00000134108qqARL8BqqENSDARG00000006915qqarl8ba	0.0294532	0.832863
ENSG00000124486qqUSP9XqqENSDARG00000013708qqusp9	0.0296953	0.643132
ENSG00000164176qqEDIL3qqENSDARG00000093413qqedil3a	0.0297331	0.301774
ENSG00000164176qqEDIL3qqENSDARG00000060877qqedil3b	0.0297331	0.301774
ENSG00000177463qqNR2C2qqENSDARG00000042477qqnr2c2	0.0297379	0.660651
ENSG00000104805qqNUCB1qqENSDARG00000054833qqnucb1	0.0297402	0.256389
ENSG00000070476qqZXDCqqENSDARG00000071496qqzic6	0.0297402	0.26626
ENSG00000138032qqPPM1BqqENSDARG00000001888qqppm1ba	0.0297402	0.394706
ENSG00000070476qqZXDCqqENSDARG00000052351qqsi:dkey-156n14.3	0.0297402	0.26626
ENSG00000101966qqXIAPqqENSDARG00000016143qqxiap	0.0299172	0.283038
ENSG00000134996qqOSTF1qqENSDARG00000091555qqostf1	0.0300951	0.310232
ENSG00000158828qqPINK1qqENSDARG00000001929qqpink1	0.0301473	0.550337
ENSG00000138496qqPARP9qqENSDARG00000006848qqparp9	0.0308958	0.631356
ENSG00000116171qqSCP2qqENSDARG00000102356qqscp2b	0.0310413	0.49783
ENSG00000116171qqSCP2qqENSDARG00000012194qqscp2a	0.0310413	0.49783
ENSG00000106771qqTMEM245qqENSDARG00000070455qqtmem245	0.0310414	0.608354
ENSG00000106771qqTMEM245qqENSDARG00000108060qqLO017771.1	0.0310414	0.608354
ENSG00000175470qqPPP2R2DqqENSDARG00000102009qqppp2r2d	0.0313588	0.559929
ENSG00000186908qqZDHHC17qqENSDARG00000070441qqzdhhc17	0.0315176	0.733606
ENSG00000197006qqMETTL9qqENSDARG00000060001qqmettl9	0.0318975	0.6272
ENSG00000154856qqAPCDD1qqENSDARG00000098203qqCU694255.1	0.0318975	0.805931
ENSG00000156273qqBACH1qqENSDARG00000062553qqbach1a	0.0319523	0.544985
ENSG00000156273qqBACH1qqENSDARG00000002196qqbach1b	0.0319523	0.544985
ENSG00000165275qqTRMT10BqqENSDARG00000060176qqtrmt10b	0.0320171	0.571893
ENSG00000198677qqTTC37qqENSDARG00000074314qqttc37	0.0320888	0.837737
ENSG00000162378qqZYG11BqqENSDARG00000101799qqsi:ch1073-82l19.1	0.0322811	0.771403
ENSG00000162378qqZYG11BqqENSDARG00000007737qqzyg11	0.0322811	0.771403
ENSG00000120694qqHSPH1qqENSDARG00000019874qqhsph1	0.0323986	0.3631
ENSG00000104517qqUBR5qqENSDARG00000018192qqubr5	0.0324478	0.337896
ENSG00000004478qqFKBP4qqENSDARG00000008447qqfkbp4	0.0325907	0.268836
ENSG00000121749qqTBC1D15qqENSDARG00000057218qqtbc1d15	0.0325908	0.385117
ENSG00000144283qqPKP4qqENSDARG00000045331qqpkp4	0.0326134	0.401073
ENSG00000178952qqTUFMqqENSDARG00000104173qqtufm	0.0327839	0.302694
ENSG00000124831qqLRRFIP1qqENSDARG00000030012qqlrrfip1a	0.0327839	0.261372
ENSG00000124831qqLRRFIP1qqENSDARG00000095170qqlrrfip1b	0.0327839	0.261372
ENSG00000144560qqVGLL4qqENSDARG00000094332qqvgll4a	0.0329574	-0.421848
ENSG00000144560qqVGLL4qqENSDARG00000103730qqvgll4b	0.0329574	-0.421848
ENSG00000011114qqBTBD7qqENSDARG00000003069qqbtbd7	0.032968	0.681423
ENSG00000186432qqKPNA4qqENSDARG00000023190qqkpna4	0.0330604	0.630542
ENSG00000118217qqATF6qqENSDARG00000012656qqatf6	0.0330885	0.375325
ENSG00000122644qqARL4AqqENSDARG00000099918qqarl4aa	0.0331859	0.719166
ENSG00000122644qqARL4AqqENSDARG00000033182qqarl4ab	0.0331859	0.719166
ENSG00000085871qqMGST2qqENSDARG00000071345qqmgst2	0.0333215	0.633616
ENSG00000111961qqSASH1qqENSDARG00000007179qqsash1a	0.0333965	-0.288821
ENSG00000111961qqSASH1qqENSDARG00000058853qqsash1b	0.0333965	-0.288821
ENSG00000168906qqMAT2AqqENSDARG00000037121qqmat2ab	0.0334561	0.744787
ENSG00000168906qqMAT2AqqENSDARG00000040334qqmat2aa	0.0334561	0.744787
ENSG00000028137qqTNFRSF1BqqENSDARG00000054968qqcd40	0.0334561	0.726651
ENSG00000028137qqTNFRSF1BqqENSDARG00000087804qqtnfrsf11a	0.0334561	0.726651
ENSG00000028137qqTNFRSF1BqqENSDARG00000070165qqtnfrsf1b	0.0334561	0.726651
ENSG00000101972qqSTAG2qqENSDARG00000011783qqstag2a	0.0335615	0.328498
ENSG00000101972qqSTAG2qqENSDARG00000053668qqstag2b	0.0335615	0.328498
ENSG00000125952qqMAXqqENSDARG00000024844qqmax	0.0336179	0.46259
ENSG00000134769qqDTNAqqENSDARG00000031015qqdtna	0.0339749	0.369096
ENSG00000171877qqFRMD5qqENSDARG00000079622qqfrmd5	0.0339749	-0.295865
ENSG00000171877qqFRMD5qqENSDARG00000075942qqFRMD5	0.0339749	-0.295865
ENSG00000124193qqSRSF6qqENSDARG00000016783qqsrsf6b	0.0340571	0.706352
ENSG00000124193qqSRSF6qqENSDARG00000013729qqsrsf6a	0.0340571	0.706352
ENSG00000137693qqYAP1qqENSDARG00000068401qqyap1	0.0340576	0.456636
ENSG00000132964qqCDK8qqENSDARG00000016496qqcdk8	0.0342193	0.426836
ENSG00000082269qqFAM135AqqENSDARG00000059843qqfam135a	0.0343328	0.816634
ENSG00000113318qqMSH3qqENSDARG00000063276qqmsh3	0.0344629	0.647007
ENSG00000114850qqSSR3qqENSDARG00000014165qqssr3	0.0346674	0.533577
ENSG00000141337qqARSGqqENSDARG00000101715qqarsg	0.0347453	0.701063
ENSG00000141337qqARSGqqENSDARG00000103261qqCABZ01038699.1	0.0347453	0.701063
ENSG00000143870qqPDIA6qqENSDARG00000009001qqpdia6	0.0348728	0.412217
ENSG00000169862qqCTNND2qqENSDARG00000003779qqctnnd2b	0.0350413	0.52492
ENSG00000169862qqCTNND2qqENSDARG00000062415qqctnnd2a	0.0350413	0.52492
ENSG00000162687qqKCNT2qqENSDARG00000075812qqkcnt2	0.0351429	0.350708
ENSG00000129968qqABHD17AqqENSDARG00000043084qqabhd17ab	0.0352869	0.348505
ENSG00000129968qqABHD17AqqENSDARG00000091433qqabhd17aa	0.0352869	0.348505
ENSG00000151474qqFRMD4AqqENSDARG00000042249qqFRMD4A	0.0353713	0.492863
ENSG00000120279qqMYCT1qqENSDARG00000088546qqmyct1b	0.0354955	0.255347
ENSG00000120279qqMYCT1qqENSDARG00000056125qqmyct1a	0.0354955	0.255347
ENSG00000138641qqHERC3qqENSDARG00000075887qqherc3	0.0354955	0.260534
ENSG00000136213qqCHST12qqENSDARG00000092242qqsi:dkey-26i13.7	0.036008	0.552365
ENSG00000136213qqCHST12qqENSDARG00000092200qqsi:dkey-26i13.6	0.036008	0.552365
ENSG00000136213qqCHST12qqENSDARG00000093636qqsi:dkey-26i13.5	0.036008	0.552365
ENSG00000136213qqCHST12qqENSDARG00000095482qqsi:dkey-26i13.3	0.036008	0.552365
ENSG00000136213qqCHST12qqENSDARG00000094981qqchst12b	0.036008	0.552365
ENSG00000136213qqCHST12qqENSDARG00000077198qqchst12b	0.036008	0.552365
ENSG00000136213qqCHST12qqENSDARG00000028786qqchst12a	0.036008	0.552365
ENSG00000136213qqCHST12qqENSDARG00000102655qqCABZ01050398.1	0.036008	0.552365
ENSG00000050165qqDKK3qqENSDARG00000070683qqdkk3b	0.0361856	-0.256585
ENSG00000050165qqDKK3qqENSDARG00000103591qqdkk3a	0.0361856	-0.256585
ENSG00000171189qqGRIK1qqENSDARG00000069139qqgrik1a	0.0362222	0.731371
ENSG00000171189qqGRIK1qqENSDARG00000040627qqgrik1b	0.0362222	0.731371
ENSG00000109911qqELP4qqENSDARG00000008852qqelp4	0.0362676	0.353133
ENSG00000138760qqSCARB2qqENSDARG00000089844qqscarb2c	0.0364589	0.402611
ENSG00000152284qqTCF7L1qqENSDARG00000038159qqtcf7l1a	0.0368713	0.635915
ENSG00000152284qqTCF7L1qqENSDARG00000007369qqtcf7l1b	0.0368713	0.635915
ENSG00000168209qqDDIT4qqENSDARG00000037618qqddit4	0.0370437	0.312128
ENSG00000095370qqSH2D3CqqENSDARG00000028099qqsh2d3ca	0.0373096	0.534243
ENSG00000135917qqSLC19A3qqENSDARG00000061103qqslc19a3b	0.037392	0.798696
ENSG00000170085qqSIMC1qqENSDARG00000098209qqsi:ch211-199b20.3	0.0376153	0.737225
ENSG00000136758qqYME1L1qqENSDARG00000075192qqyme1l1a	0.0381995	0.440981
ENSG00000136758qqYME1L1qqENSDARG00000104401qqyme1l1b	0.0381995	0.440981
ENSG00000189043qqNDUFA4qqENSDARG00000099499qqndufa4l	0.0382568	-0.313717
ENSG00000189043qqNDUFA4qqENSDARG00000056108qqndufa4	0.0382568	-0.313717
ENSG00000132824qqSERINC3qqENSDARG00000086133qqsi:ch73-267c23.10	0.0384069	0.527309
ENSG00000168958qqMFFqqENSDARG00000039203qqzgc:110130	0.0384247	0.450024
ENSG00000168958qqMFFqqENSDARG00000053753qqmff	0.0384247	0.450024
ENSG00000156875qqMFSD14AqqENSDARG00000043055qqhiat1b	0.0384247	0.436874
ENSG00000147677qqEIF3HqqENSDARG00000036116qqeif3hb	0.0385051	0.293287
ENSG00000147677qqEIF3HqqENSDARG00000102452qqeif3ha	0.0385051	0.293287
ENSG00000163638qqADAMTS9qqENSDARG00000077778qqadamts9	0.0385272	-0.950601
ENSG00000115677qqHDLBPqqENSDARG00000009830qqhdlbpa	0.0386511	0.323513
ENSG00000104613qqINTS10qqENSDARG00000043031qqints10	0.0386511	0.337088
ENSG00000213047qqDENND1BqqENSDARG00000101868qqdennd1b	0.038749	0.616595
ENSG00000119487qqMAPKAP1qqENSDARG00000091777qqmapkap1	0.0388786	-0.400304
ENSG00000113811qqSELKqqENSDARG00000100823qqselenok	0.0388786	0.299584
ENSG00000227345qqPARGqqENSDARG00000061114qqparga	0.0392105	0.62647
ENSG00000075945qqKIFAP3qqENSDARG00000008639qqkifap3a	0.0396767	0.673891
ENSG00000075945qqKIFAP3qqENSDARG00000006862qqkifap3b	0.0396767	0.673891
ENSG00000169764qqUGP2qqENSDARG00000008200qqugp2b	0.0397847	-0.320418
ENSG00000169764qqUGP2qqENSDARG00000005578qqugp2a	0.0397847	-0.320418
ENSG00000162521qqRBBP4qqENSDARG00000029058qqrbbp4	0.0398152	0.507895
ENSG00000163785qqRYKqqENSDARG00000007231qqryk	0.0399115	0.696116
ENSG00000061936qqSFSWAPqqENSDARG00000005980qqsfswap	0.0407161	0.683499
ENSG00000112541qqPDE10AqqENSDARG00000003449qqpde10a	0.041179	-0.2824
ENSG00000133195qqSLC39A11qqENSDARG00000098194qqSLC39A11	0.041234	0.580501
ENSG00000106443qqPHF14qqENSDARG00000061458qqphf14	0.0416878	-0.257707
ENSG00000113369qqARRDC3qqENSDARG00000052690qqarrdc3a	0.0418331	0.325049
ENSG00000113369qqARRDC3qqENSDARG00000036028qqarrdc3b	0.0418331	0.325049
ENSG00000164975qqSNAPC3qqENSDARG00000101474qqsnapc3	0.0418332	0.319498
ENSG00000102606qqARHGEF7qqENSDARG00000006299qqarhgef7a	0.04189	0.288755
ENSG00000102606qqARHGEF7qqENSDARG00000073848qqarhgef7b	0.04189	0.288755
ENSG00000112977qqDAPqqENSDARG00000000069qqdap	0.0419404	0.762151
ENSG00000165516qqKLHDC2qqENSDARG00000104864qqklhdc2	0.0419404	0.702154
ENSG00000143248qqRGS5qqENSDARG00000002644qqrgs5a	0.0420952	0.410075
ENSG00000165914qqTTC7BqqENSDARG00000061207qqttc7b	0.0423256	-0.507244
ENSG00000036549qqZZZ3qqENSDARG00000077581qqzzz3	0.0426188	0.330907
ENSG00000134864qqGGACTqqENSDARG00000070579qqggact.3	0.0426188	0.250001
ENSG00000134864qqGGACTqqENSDARG00000038248qqggact.2	0.0426188	0.250001
ENSG00000134864qqGGACTqqENSDARG00000070581qqggact.1	0.0426188	0.250001
ENSG00000115762qqPLEKHB2qqENSDARG00000013928qqplekhb2	0.0429421	0.608203
ENSG00000121067qqSPOPqqENSDARG00000100519qqspop	0.0436882	0.64976
ENSG00000100219qqXBP1qqENSDARG00000035622qqxbp1	0.0438351	0.536929
ENSG00000106803qqSEC61BqqENSDARG00000076568qqsec61b	0.0444257	0.276695
ENSG00000122545qqSEPT7qqENSDARG00000052673qqsept7b	0.0445571	-0.748981
ENSG00000152465qqNMT2qqENSDARG00000021808qqnmt2	0.0445908	0.618624
ENSG00000147044qqCASKqqENSDARG00000059809qqcaska	0.044616	0.555463
ENSG00000114098qqARMC8qqENSDARG00000062258qqarmc8	0.0447438	0.441616
ENSG00000170271qqFAXDC2qqENSDARG00000023820qqfaxdc2	0.0447438	0.511821
ENSG00000173706qqHEG1qqENSDARG00000018441qqheg1	0.0447624	0.296978
ENSG00000163116qqSTPG2qqENSDARG00000061060qqstpg2	0.0448505	0.647627
ENSG00000172379qqARNT2qqENSDARG00000103697qqarnt2	0.0450072	0.673226
ENSG00000184178qqSCFD2qqENSDARG00000093336qqsi:ch73-249k16.4	0.0451209	0.666731
ENSG00000184178qqSCFD2qqENSDARG00000040005qqscfd2	0.0451209	0.666731
ENSG00000164329qqPAPD4qqENSDARG00000099679qqtent2	0.0452304	0.267981
ENSG00000169905qqTOR1AIP2qqENSDARG00000094336qqsi:dkeyp-82a1.6	0.0452304	0.456382
ENSG00000057935qqMTA3qqENSDARG00000054903qqmta3	0.0452304	0.484805
ENSG00000169905qqTOR1AIP2qqENSDARG00000069102qqzgc:112962	0.0452304	0.456382
ENSG00000182253qqSYNMqqENSDARG00000062350qqsynm	0.0452701	0.425932
ENSG00000125107qqCNOT1qqENSDARG00000004174qqcnot1	0.0453879	0.655177
ENSG00000153162qqBMP6qqENSDARG00000015686qqbmp6	0.0454659	0.447027
ENSG00000109689qqSTIM2qqENSDARG00000001776qqstim2b	0.0456563	0.6906
ENSG00000109689qqSTIM2qqENSDARG00000074867qqstim2a	0.0456563	0.6906
ENSG00000176204qqLRRTM4qqENSDARG00000080015qqlrrtm4l1	0.045799	0.626436
ENSG00000176204qqLRRTM4qqENSDARG00000078839qqsi:dkey-28o19.1	0.045799	0.626436
ENSG00000176204qqLRRTM4qqENSDARG00000106522qqLRRTM4	0.045799	0.626436
ENSG00000176204qqLRRTM4qqENSDARG00000099386qqlrrtm4l2	0.045799	0.626436
ENSG00000189241qqTSPYL1qqENSDARG00000070560qqnap1l4a	0.0460594	-0.375234
ENSG00000189241qqTSPYL1qqENSDARG00000005015qqtspy	0.0460594	-0.375234
ENSG00000067248qqDHX29qqENSDARG00000040326qqdhx29	0.0461787	0.382274
ENSG00000089335qqZNF302qqENSDARG00000068366qqsi:dkey-154p10.3	0.0467431	0.692785
ENSG00000089335qqZNF302qqENSDARG00000075916qqzgc:66472	0.0467431	0.692785
ENSG00000089335qqZNF302qqENSDARG00000094469qqsi:ch211-148l7.4	0.0467431	0.692785
ENSG00000089335qqZNF302qqENSDARG00000075545qqsi:dkey-89b17.4	0.0467431	0.692785
ENSG00000089335qqZNF302qqENSDARG00000097819qqznf576.1	0.0467431	0.692785
ENSG00000089335qqZNF302qqENSDARG00000061424qqznf646	0.0467431	0.692785
ENSG00000164111qqANXA5qqENSDARG00000016470qqanxa5b	0.0467644	0.564192
ENSG00000164111qqANXA5qqENSDARG00000026406qqanxa5a	0.0467644	0.564192
ENSG00000093010qqCOMTqqENSDARG00000015337qqcomta	0.04685	0.664182
ENSG00000093010qqCOMTqqENSDARG00000025679qqcomtb	0.04685	0.664182
ENSG00000069431qqABCC9qqENSDARG00000015985qqabcc9	0.0470182	0.649332
ENSG00000084234qqAPLP2qqENSDARG00000054864qqaplp2	0.0473937	0.349148
ENSG00000182220qqATP6AP2qqENSDARG00000008735qqatp6ap2	0.0478517	0.583595
ENSG00000087365qqSF3B2qqENSDARG00000018049qqsf3b2	0.0481322	0.595879
ENSG00000174749qqC4orf32qqENSDARG00000057006qqfam241a	0.0484142	0.471081
ENSG00000101236qqRNF24qqENSDARG00000036965qqrnf24	0.048495	0.344665
ENSG00000006210qqCX3CL1qqENSDARG00000041919qqccl38.1	0.0486016	-1.59793
ENSG00000006210qqCX3CL1qqENSDARG00000041923qqccl38.6	0.0486016	-1.59793
ENSG00000006210qqCX3CL1qqENSDARG00000041835qqccl38a.5	0.0486016	-1.59793
ENSG00000006210qqCX3CL1qqENSDARG00000041917qqccl38a.4	0.0486016	-1.59793
ENSG00000160305qqDIP2AqqENSDARG00000078058qqdip2a	0.0486975	0.474669
ENSG00000148468qqFAM171A1qqENSDARG00000079788qqfam171a1	0.0487465	0.42891
ENSG00000028839qqTBPL1qqENSDARG00000036868qqtbpl1	0.0488238	0.605936
ENSG00000145416qqMARCH1qqENSDARG00000037487qqmarch1	0.0488239	0.710046
ENSG00000198727qqMT-CYBqqENSDARG00000063924qqmt-cyb	0.048878	-1.16897
ENSG00000198108qqCHSY3qqENSDARG00000069472qqchsy3	0.0491121	0.888253
ENSG00000151694qqADAM17qqENSDARG00000043213qqadam17a	0.0492529	0.372851
ENSG00000151694qqADAM17qqENSDARG00000093093qqadam17b	0.0492529	0.372851
ENSG00000167191qqGPRC5BqqENSDARG00000075141qqgprc5bb	0.0492683	0.532999
ENSG00000167191qqGPRC5BqqENSDARG00000077080qqgprc5ba	0.0492683	0.532999
ENSG00000169398qqPTK2qqENSDARG00000004672qqptk2ab	0.0493806	-0.310933
ENSG00000169398qqPTK2qqENSDARG00000100456qqptk2aa	0.0493806	-0.310933
ENSG00000047315qqPOLR2BqqENSDARG00000098783qqpolr2b	0.0495558	0.516376
ENSG00000047315qqPOLR2BqqENSDARG00000104434qqCABZ01048453.1	0.0495558	0.516376
ENSG00000137959qqIFI44LqqENSDARG00000060322qqzgc:153654	0.0495559	0.419605
ENSG00000137959qqIFI44LqqENSDARG00000075791qqsi:dkey-79f11.5	0.0495559	0.419605
ENSG00000137959qqIFI44LqqENSDARG00000029720qqsi:dkeyp-9d4.2	0.0495559	0.419605
ENSG00000137959qqIFI44LqqENSDARG00000092361qqsi:dkey-79f11.7	0.0495559	0.419605
ENSG00000137959qqIFI44LqqENSDARG00000095673qqsi:dkey-79f11.8	0.0495559	0.419605
ENSG00000137959qqIFI44LqqENSDARG00000093857qqsi:dkey-79f11.10	0.0495559	0.419605
ENSG00000137959qqIFI44LqqENSDARG00000095309qqsi:dkey-79f11.9	0.0495559	0.419605
ENSG00000137959qqIFI44LqqENSDARG00000092883qqsi:dkey-193b15.5	0.0495559	0.419605
ENSG00000137959qqIFI44LqqENSDARG00000015678qqsi:dkeyp-75b4.9	0.0495559	0.419605
ENSG00000137959qqIFI44LqqENSDARG00000071361qqsi:ch211-197g15.10	0.0495559	0.419605
ENSG00000137959qqIFI44LqqENSDARG00000002293qqsi:ch211-197g15.6	0.0495559	0.419605
ENSG00000137959qqIFI44LqqENSDARG00000094984qqsi:ch211-197g15.8	0.0495559	0.419605
ENSG00000137959qqIFI44LqqENSDARG00000071355qqsi:ch211-197g15.7	0.0495559	0.419605
ENSG00000137959qqIFI44LqqENSDARG00000094747qqsi:ch211-197g15.6	0.0495559	0.419605
ENSG00000137959qqIFI44LqqENSDARG00000009673qqsi:ch211-197g15.6	0.0495559	0.419605
ENSG00000137959qqIFI44LqqENSDARG00000056501qqsi:ch211-208g24.8	0.0495559	0.419605
ENSG00000166794qqPPIBqqENSDARG00000092798qqppib	0.0495559	0.296487
ENSG00000137959qqIFI44LqqENSDARG00000089661qqFO704622.1	0.0495559	0.419605
ENSG00000137959qqIFI44LqqENSDARG00000010729qqCABZ01073795.1	0.0495559	0.419605
ENSG00000137959qqIFI44LqqENSDARG00000107486qqCR855320.3	0.0495559	0.419605
ENSG00000137959qqIFI44LqqENSDARG00000092634qqCABZ01000634.1	0.0495559	0.419605
ENSG00000100142qqPOLR2FqqENSDARG00000036625qqpolr2f	0.0496306	-0.626812
ENSG00000076706qqMCAMqqENSDARG00000005368qqmcamb	0.049674	-1.30764
ENSG00000076706qqMCAMqqENSDARG00000089643qqmcama	0.049674	-1.30764
ENSG00000180817qqPPA1qqENSDARG00000030441qqppa1b	0.0498448	0.329682
ENSG00000180817qqPPA1qqENSDARG00000099933qqppa1a	0.0498448	0.329682
ENSG00000183741qqCBX6qqENSDARG00000097543qqcbx6b	0.0498853	-0.259407
ENSG00000183741qqCBX6qqENSDARG00000071051qqcbx6a	0.0498853	-0.259407
ENSG00000092108qqSCFD1qqENSDARG00000000779qqscfd1	0.0499024	0.54462
ENSG00000134779qqTPGS2qqENSDARG00000011926qqtpgs2	0.0499855	0.610775

## Sheet: SFGBS6_2_vs_SFGBS0_2
	p_val	avg_log2FC
ENSG00000107317qqPTGDSqqENSDARG00000027088qqptgdsb.1	0	-2.59044
ENSG00000107317qqPTGDSqqENSDARG00000071626qqptgdsb.2	0	-2.59044
ENSG00000107317qqPTGDSqqENSDARG00000045979qqzgc:153704	0	-2.59044
ENSG00000164741qqDLC1qqENSDARG00000079317qqdlc1	2.33242e-168	2.01098
ENSG00000125148qqMT2AqqENSDARG00000041623qqmt2	2.62935e-139	1.9256
ENSG00000198938qqMT-CO3qqENSDARG00000063912qqmt-co3	1.12043e-131	-1.95421
ENSG00000169783qqLINGO1qqENSDARG00000034165qqlingo1a	3.27284e-125	-1.12364
ENSG00000169783qqLINGO1qqENSDARG00000035899qqlingo1b	3.27284e-125	-1.12364
ENSG00000167996qqFTH1qqENSDARG00000007975qqfth1b	1.25688e-119	1.46291
ENSG00000167996qqFTH1qqENSDARG00000015551qqfth1a	1.25688e-119	1.46291
ENSG00000179889qqPDXDC1qqENSDARG00000101886qqpdxdc1	2.54851e-118	1.56212
ENSG00000083067qqTRPM3qqENSDARG00000039181qqtrpm3	4.50229e-107	1.13292
ENSG00000171223qqJUNBqqENSDARG00000074378qqjunba	2.15148e-104	1.86417
ENSG00000171223qqJUNBqqENSDARG00000104773qqjunbb	2.15148e-104	1.86417
ENSG00000134490qqTMEM241qqENSDARG00000090685qqtmem241	8.75978e-104	1.81602
ENSG00000134490qqTMEM241qqENSDARG00000104905qqCABZ01075521.1	8.75978e-104	1.81602
ENSG00000174944qqP2RY14qqENSDARG00000103305qqP2RY14	3.42613e-99	1.92697
ENSG00000138735qqPDE5AqqENSDARG00000051915qqpde5ab	5.8115e-99	1.70168
ENSG00000173166qqRAPH1qqENSDARG00000061732qqraph1b	5.73256e-91	1.58773
ENSG00000173166qqRAPH1qqENSDARG00000006301qqraph1a	5.73256e-91	1.58773
ENSG00000115738qqID2qqENSDARG00000055283qqid2a	3.09115e-82	1.52419
ENSG00000109680qqTBC1D19qqENSDARG00000013842qqtbc1d19	6.55254e-82	1.151
ENSG00000103769qqRAB11AqqENSDARG00000041450qqrab11a	4.16069e-81	1.28534
ENSG00000176390qqCRLF3qqENSDARG00000070261qqcrlf3	9.968e-79	1.47789
ENSG00000125246qqCLYBLqqENSDARG00000029729qqclybl	1.99218e-78	1.27439
ENSG00000100650qqSRSF5qqENSDARG00000027734qqsrsf5b	3.44358e-78	1.05756
ENSG00000244754qqN4BP2L2qqENSDARG00000103507qqn4bp2l2	1.66179e-77	0.901929
ENSG00000133961qqNUMBqqENSDARG00000027279qqnumb	1.51462e-76	1.16156
ENSG00000198886qqMT-ND4qqENSDARG00000063917qqmt-nd4	2.42343e-76	-1.78671
ENSG00000198712qqMT-CO2qqENSDARG00000063908qqmt-co2	2.25025e-71	-1.57704
ENSG00000008394qqMGST1qqENSDARG00000022165qqmgst1.2	5.99478e-71	0.922283
ENSG00000008394qqMGST1qqENSDARG00000032618qqmgst1.1	5.99478e-71	0.922283
ENSG00000178104qqPDE4DIPqqENSDARG00000054723qqsi:ch211-242b18.1	1.84859e-70	0.936502
ENSG00000116183qqPAPPA2qqENSDARG00000076020qqpappa2	1.44163e-69	1.28212
ENSG00000103550qqKNOP1qqENSDARG00000077721qqknop1	1.53503e-68	1.23559
ENSG00000144741qqSLC25A26qqENSDARG00000058208qqslc25a26	1.83328e-67	1.25131
ENSG00000150991qqUBCqqENSDARG00000102632qqubc	3.10221e-67	1.49893
ENSG00000168209qqDDIT4qqENSDARG00000037618qqddit4	5.37362e-67	1.41166
ENSG00000111837qqMAKqqENSDARG00000059287qqmak	1.15201e-66	1.31271
ENSG00000109046qqWSB1qqENSDARG00000021343qqwsb1	1.50863e-66	0.866903
ENSG00000116641qqDOCK7qqENSDARG00000078675qqdock7	5.36976e-66	0.798483
ENSG00000091513qqTFqqENSDARG00000013240qqzgc:172271	8.97423e-65	1.24677
ENSG00000004534qqRBM6qqENSDARG00000077060qqrbm6	9.1947e-65	0.754977
ENSG00000068078qqFGFR3qqENSDARG00000004782qqfgfr3	9.60712e-65	-1.64606
ENSG00000134532qqSOX5qqENSDARG00000011582qqsox5	1.13238e-63	0.879263
ENSG00000169715qqMT1EqqENSDARG00000041623qqmt2	4.61683e-63	1.15634
ENSG00000128585qqMKLN1qqENSDARG00000025576qqmkln1	6.70893e-63	0.635989
ENSG00000168883qqUSP39qqENSDARG00000041908qqusp39	6.88163e-63	0.792679
ENSG00000249209qqAP000304.12qqENSDARG00000001788qqatp5po	1.20971e-61	1.16945
ENSG00000132475qqH3F3BqqENSDARG00000068434qqh3f3b.1	1.34607e-60	1.19733
ENSG00000079691qqLRRC16AqqENSDARG00000103887qqcarmil1	2.27047e-60	0.774247
ENSG00000177606qqJUNqqENSDARG00000043531qqjun	6.74001e-60	1.21077
ENSG00000079841qqRIMS1qqENSDARG00000074680qqrims1a	8.553e-60	1.35432
ENSG00000177200qqCHD9qqENSDARG00000074498qqchd9	3.77937e-59	0.662498
ENSG00000180287qqPLD5qqENSDARG00000063257qqsi:ch211-194e18.2	1.51226e-58	1.40592
ENSG00000106211qqHSPB1qqENSDARG00000041065qqhspb1	2.86766e-58	1.02483
ENSG00000069667qqRORAqqENSDARG00000031768qqroraa	4.40838e-58	0.612869
ENSG00000120910qqPPP3CCqqENSDARG00000057456qqppp3ccb	8.12378e-57	1.10297
ENSG00000158467qqAHCYL2qqENSDARG00000051873qqzgc:158222	2.06461e-56	0.694344
ENSG00000158467qqAHCYL2qqENSDARG00000039343qqahcyl2	2.06461e-56	0.694344
ENSG00000170011qqMYRIPqqENSDARG00000038814qqmyrip	1.10114e-54	0.977601
ENSG00000170011qqMYRIPqqENSDARG00000075706qqsi:ch211-106h4.9	1.10114e-54	0.977601
ENSG00000130203qqAPOEqqENSDARG00000040295qqapoeb	2.31789e-53	-1.67922
ENSG00000130203qqAPOEqqENSDARG00000102004qqapoea	2.31789e-53	-1.67922
ENSG00000170345qqFOSqqENSDARG00000031683qqfosab	3.20809e-53	1.19224
ENSG00000158528qqPPP1R9AqqENSDARG00000061304qqppp1r9a	4.1145e-53	0.842399
ENSG00000197969qqVPS13AqqENSDARG00000039225qqvps13a	4.43715e-53	1.03403
ENSG00000184903qqIMMP2LqqENSDARG00000004925qqimmp2l	3.73982e-52	0.752544
ENSG00000082996qqRNF13qqENSDARG00000019438qqrnf13	1.95163e-50	1.16093
ENSG00000172270qqBSGqqENSDARG00000019881qqbsg	5.82753e-50	-1.82158
ENSG00000109846qqCRYABqqENSDARG00000101380qqcryabb	3.73313e-49	1.3231
ENSG00000109846qqCRYABqqENSDARG00000042621qqcryaba	3.73313e-49	1.3231
ENSG00000083544qqTDRD3qqENSDARG00000025421qqtdrd3	4.40469e-49	0.848149
ENSG00000144668qqITGA9qqENSDARG00000032435qqitga9	4.60878e-48	1.0838
ENSG00000067113qqPLPP1qqENSDARG00000053381qqplpp1a	6.89527e-48	0.859677
ENSG00000067113qqPLPP1qqENSDARG00000079790qqLO018102.1	6.89527e-48	0.859677
ENSG00000112096qqSOD2qqENSDARG00000042644qqsod2	9.35182e-48	0.878742
ENSG00000152795qqHNRNPDLqqENSDARG00000003429qqhnrnpdl	1.2461e-47	0.620118
ENSG00000084676qqNCOA1qqENSDARG00000018257qqncoa1	1.78068e-47	0.56825
ENSG00000118418qqHMGN3qqENSDARG00000087636qqhmgn6	7.02207e-47	0.90337
ENSG00000145495qqMARCH6qqENSDARG00000076066qqmarch6	7.49267e-47	0.82942
ENSG00000125144qqMT1GqqENSDARG00000041623qqmt2	1.35378e-46	1.2744
ENSG00000156011qqPSD3qqENSDARG00000104820qqpsd3l	2.05298e-46	0.527215
ENSG00000205364qqMT1MqqENSDARG00000041623qqmt2	2.78625e-46	0.939553
ENSG00000172264qqMACROD2qqENSDARG00000032601qqmacrod2	9.14918e-46	0.659447
ENSG00000151276qqMAGI1qqENSDARG00000003169qqmagi1b	4.29322e-45	0.687771
ENSG00000151276qqMAGI1qqENSDARG00000070145qqmagi1a	4.29322e-45	0.687771
ENSG00000157450qqRNF111qqENSDARG00000078802qqrnf111	4.78837e-45	0.873573
ENSG00000179104qqTMTC2qqENSDARG00000035273qqtmtc2b	5.79577e-45	0.715299
ENSG00000179104qqTMTC2qqENSDARG00000045753qqtmtc2a	5.79577e-45	0.715299
ENSG00000108654qqDDX5qqENSDARG00000038068qqddx5	1.70779e-44	0.621423
ENSG00000120129qqDUSP1qqENSDARG00000100515qqdusp1	2.33264e-44	1.42287
ENSG00000121440qqPDZRN3qqENSDARG00000073757qqpdzrn3a	4.38713e-44	0.639942
ENSG00000121440qqPDZRN3qqENSDARG00000073869qqpdzrn3b	4.38713e-44	0.639942
ENSG00000080546qqSESN1qqENSDARG00000020693qqsesn1	4.74987e-44	0.952423
ENSG00000170624qqSGCDqqENSDARG00000098573qqsgcd	8.47883e-44	0.681412
ENSG00000134138qqMEIS2qqENSDARG00000098240qqmeis2a	3.79666e-43	0.516011
ENSG00000185291qqIL3RAqqENSDARG00000039863qqlifrb	4.42232e-43	0.944996
ENSG00000185291qqIL3RAqqENSDARG00000098857qqlifra	4.42232e-43	0.944996
ENSG00000185291qqIL3RAqqENSDARG00000053702qqil2rgb	4.42232e-43	0.944996
ENSG00000185291qqIL3RAqqENSDARG00000007671qqghrb	4.42232e-43	0.944996
ENSG00000185291qqIL3RAqqENSDARG00000068858qqil2rga	4.42232e-43	0.944996
ENSG00000185291qqIL3RAqqENSDARG00000054771qqghra	4.42232e-43	0.944996
ENSG00000185291qqIL3RAqqENSDARG00000026736qqil11ra	4.42232e-43	0.944996
ENSG00000185291qqIL3RAqqENSDARG00000104474qqil6r	4.42232e-43	0.944996
ENSG00000185291qqIL3RAqqENSDARG00000090632qqBX601644.1	4.42232e-43	0.944996
ENSG00000185818qqNAT8LqqENSDARG00000077256qqnat8l	5.10342e-43	-1.58832
ENSG00000114315qqHES1qqENSDARG00000006514qqher6	9.90948e-43	1.28501
ENSG00000198804qqMT-CO1qqENSDARG00000063905qqmt-co1	1.12297e-42	-1.39518
ENSG00000184304qqPRKD1qqENSDARG00000075949qqprkd1	1.66379e-42	0.673154
ENSG00000196353qqCPNE4qqENSDARG00000104254qqcpne4b	2.67254e-42	0.919295
ENSG00000196353qqCPNE4qqENSDARG00000101095qqcpne4a	2.67254e-42	0.919295
ENSG00000110693qqSOX6qqENSDARG00000015536qqsox6	3.51044e-42	0.638277
ENSG00000198840qqMT-ND3qqENSDARG00000063914qqmt-nd3	4.60955e-42	-1.36953
ENSG00000261787qqTCF24qqENSDARG00000086944qqTCF24	7.07198e-42	0.92652
ENSG00000198899qqMT-ATP6qqENSDARG00000063911qqmt-atp6	9.0035e-42	-1.46855
ENSG00000134884qqARGLU1qqENSDARG00000018319qqarglu1b	1.06723e-41	0.711958
ENSG00000134884qqARGLU1qqENSDARG00000019223qqarglu1a	1.06723e-41	0.711958
ENSG00000131558qqEXOC4qqENSDARG00000004336qqexoc4	4.44381e-41	0.489796
ENSG00000009413qqREV3LqqENSDARG00000058801qqrev3l	1.85825e-40	0.534817
ENSG00000131374qqTBC1D5qqENSDARG00000036212qqtbc1d5	4.94316e-40	0.528564
ENSG00000196586qqMYO6qqENSDARG00000042141qqmyo6b	5.90469e-40	0.566988
ENSG00000196586qqMYO6qqENSDARG00000044016qqmyo6a	5.90469e-40	0.566988
ENSG00000151422qqFERqqENSDARG00000012196qqfer	7.98268e-40	0.701971
ENSG00000133195qqSLC39A11qqENSDARG00000098194qqSLC39A11	8.03881e-40	0.670244
ENSG00000075292qqZNF638qqENSDARG00000093237qqsi:ch211-89o9.4	1.40836e-39	0.567757
ENSG00000075292qqZNF638qqENSDARG00000104169qqsi:ch211-212k18.4	1.40836e-39	0.567757
ENSG00000071054qqMAP4K4qqENSDARG00000098670qqmap4k4	2.34991e-39	0.37178
ENSG00000163539qqCLASP2qqENSDARG00000020345qqclasp2	2.49461e-39	0.467025
ENSG00000079337qqRAPGEF3qqENSDARG00000079291qqrapgef3	3.18079e-39	-1.56878
ENSG00000102763qqVWA8qqENSDARG00000078593qqvwa8	5.22319e-39	0.642317
ENSG00000075151qqEIF4G3qqENSDARG00000074331qqeif4g3b	5.374e-39	0.547467
ENSG00000075151qqEIF4G3qqENSDARG00000077215qqeif4g3a	5.374e-39	0.547467
ENSG00000171310qqCHST11qqENSDARG00000034375qqchst11	6.25893e-39	0.541023
ENSG00000185565qqLSAMPqqENSDARG00000103069qqCABZ01099795.1	7.17775e-39	0.38037
ENSG00000082898qqXPO1qqENSDARG00000063229qqxpo1b	1.1343e-38	0.481624
ENSG00000066044qqELAVL1qqENSDARG00000038695qqelavl1a	1.23832e-38	0.54418
ENSG00000066044qqELAVL1qqENSDARG00000101744qqelavl1b	1.23832e-38	0.54418
ENSG00000154380qqENAHqqENSDARG00000032049qqenah	1.38783e-38	0.76234
ENSG00000147421qqHMBOX1qqENSDARG00000027082qqhmbox1a	1.52072e-38	0.626537
ENSG00000100479qqPOLE2qqENSDARG00000100028qqpole2	2.01271e-38	0.931675
ENSG00000080824qqHSP90AA1qqENSDARG00000024746qqhsp90aa1.2	2.08798e-38	0.800536
ENSG00000080824qqHSP90AA1qqENSDARG00000010478qqhsp90aa1.1	2.08798e-38	0.800536
ENSG00000165995qqCACNB2qqENSDARG00000099045qqcacnb2a	2.10638e-38	0.517159
ENSG00000120594qqPLXDC2qqENSDARG00000059950qqplxdc2	2.45306e-38	0.672962
ENSG00000120594qqPLXDC2qqENSDARG00000077219qqsi:ch211-106h4.6	2.45306e-38	0.672962
ENSG00000213047qqDENND1BqqENSDARG00000101868qqdennd1b	2.60365e-38	0.85501
ENSG00000145362qqANK2qqENSDARG00000043313qqank2b	3.18273e-38	0.461431
ENSG00000197956qqS100A6qqENSDARG00000055589qqs100t	3.99138e-38	0.934713
ENSG00000197956qqS100A6qqENSDARG00000036773qqs100s	3.99138e-38	0.934713
ENSG00000111860qqCEP85LqqENSDARG00000020777qqcep85l	6.96242e-38	0.551717
ENSG00000004866qqST7qqENSDARG00000039960qqst7	6.96889e-38	0.706703
ENSG00000169032qqMAP2K1qqENSDARG00000007825qqmap2k1	8.66053e-38	0.726618
ENSG00000197442qqMAP3K5qqENSDARG00000005416qqmap3k5	1.48962e-37	0.508774
ENSG00000113742qqCPEB4qqENSDARG00000056691qqcpeb4a	1.61673e-37	0.489885
ENSG00000178075qqGRAMD1CqqENSDARG00000076238qqgramd1c	1.76233e-37	0.584144
ENSG00000147604qqRPL7qqENSDARG00000007320qqrpl7	2.35116e-37	0.876459
ENSG00000196935qqSRGAP1qqENSDARG00000007461qqsrgap1a	3.21054e-37	0.58236
ENSG00000152601qqMBNL1qqENSDARG00000052978qqmbnl1	5.41657e-37	0.528417
ENSG00000156639qqZFAND3qqENSDARG00000052833qqzfand3	5.52495e-37	0.443621
ENSG00000147403qqRPL10qqENSDARG00000025581qqrpl10	6.29804e-37	0.699976
ENSG00000198589qqLRBAqqENSDARG00000031108qqlrba	7.84924e-37	0.588224
ENSG00000171885qqAQP4qqENSDARG00000010565qqaqp4	7.86881e-37	0.497525
ENSG00000111907qqTPD52L1qqENSDARG00000042548qqtpd52l1	8.70517e-37	0.425491
ENSG00000100320qqRBFOX2qqENSDARG00000052182qqrbfox2	1.02757e-36	0.525613
ENSG00000166710qqB2MqqENSDARG00000071168qqzmp:0000001138	1.7234e-36	0.947341
ENSG00000152904qqGGPS1qqENSDARG00000023627qqggps1	1.75066e-36	0.738073
ENSG00000188916qqFAM196AqqENSDARG00000107296qqCABZ01052810.1	2.0316e-36	0.922468
ENSG00000188916qqFAM196AqqENSDARG00000107576qqFP102911.1	2.0316e-36	0.922468
ENSG00000174469qqCNTNAP2qqENSDARG00000074558qqcntnap2b	2.12144e-36	0.417443
ENSG00000196914qqARHGEF12qqENSDARG00000100913qqarhgef12b	2.23214e-36	0.477862
ENSG00000196914qqARHGEF12qqENSDARG00000030532qqarhgef12a	2.23214e-36	0.477862
ENSG00000172765qqTMCC1qqENSDARG00000060954qqtmcc1b	2.3835e-36	0.516922
ENSG00000172765qqTMCC1qqENSDARG00000076747qqTMCC1	2.3835e-36	0.516922
ENSG00000145439qqCBR4qqENSDARG00000009074qqcbr4	2.64006e-36	0.648942
ENSG00000151012qqSLC7A11qqENSDARG00000037097qqslc7a2	3.40294e-36	0.656649
ENSG00000151012qqSLC7A11qqENSDARG00000071384qqslc7a11	3.40294e-36	0.656649
ENSG00000184588qqPDE4BqqENSDARG00000032868qqpde4ba	3.58757e-36	0.376277
ENSG00000184588qqPDE4BqqENSDARG00000074233qqpde4bb	3.58757e-36	0.376277
ENSG00000116117qqPARD3BqqENSDARG00000034555qqpard3bb	3.97447e-36	0.415284
ENSG00000116117qqPARD3BqqENSDARG00000092671qqsi:ch1073-345a8.1	3.97447e-36	0.415284
ENSG00000132669qqRIN2qqENSDARG00000077040qqsi:ch211-85n16.4	9.62567e-36	0.431277
ENSG00000132669qqRIN2qqENSDARG00000074589qqrin2	9.62567e-36	0.431277
ENSG00000189043qqNDUFA4qqENSDARG00000099499qqndufa4l	1.42307e-35	0.826374
ENSG00000189043qqNDUFA4qqENSDARG00000056108qqndufa4	1.42307e-35	0.826374
ENSG00000141447qqOSBPL1AqqENSDARG00000105147qqosbpl1a	1.6653e-35	0.570771
ENSG00000141447qqOSBPL1AqqENSDARG00000053746qqCABZ01084566.1	1.6653e-35	0.570771
ENSG00000011295qqTTC19qqENSDARG00000074435qqttc19	1.79515e-35	0.601541
ENSG00000058272qqPPP1R12AqqENSDARG00000010784qqppp1r12a	1.96695e-35	0.624409
ENSG00000189403qqHMGB1qqENSDARG00000030479qqhmgb1b	2.04388e-35	0.360471
ENSG00000189403qqHMGB1qqENSDARG00000099175qqhmgb1a	2.04388e-35	0.360471
ENSG00000139220qqPPFIA2qqENSDARG00000013000qqppfia2	2.51724e-35	0.522864
ENSG00000081923qqATP8B1qqENSDARG00000060980qqatp8b1	3.00162e-35	0.957487
ENSG00000158315qqRHBDL2qqENSDARG00000069833qqrhbdl2	3.1288e-35	0.825707
ENSG00000205213qqLGR4qqENSDARG00000060542qqlgr4	3.37829e-35	0.476803
ENSG00000137818qqRPLP1qqENSDARG00000021864qqrplp1	4.48826e-35	0.737218
ENSG00000196376qqSLC35F1qqENSDARG00000053003qqslc35f1	5.83468e-35	0.416791
ENSG00000182168qqUNC5CqqENSDARG00000099133qqsi:ch73-72b7.1	7.00762e-35	0.558097
ENSG00000182168qqUNC5CqqENSDARG00000087341qqunc5c	7.00762e-35	0.558097
ENSG00000156687qqUNC5DqqENSDARG00000092722qqunc5da	1.27054e-34	0.969395
ENSG00000156687qqUNC5DqqENSDARG00000061541qqunc5db	1.27054e-34	0.969395
ENSG00000154654qqNCAM2qqENSDARG00000017466qqncam2	1.38142e-34	0.387191
ENSG00000154654qqNCAM2qqENSDARG00000098523qqzgc:152904	1.38142e-34	0.387191
ENSG00000106278qqPTPRZ1qqENSDARG00000051814qqptprz1a	1.69285e-34	0.393899
ENSG00000033122qqLRRC7qqENSDARG00000079670qqlrrc7	1.78881e-34	0.833978
ENSG00000120616qqEPC1qqENSDARG00000101579qqepc1a	1.85381e-34	0.499543
ENSG00000120616qqEPC1qqENSDARG00000060054qqepc1b	1.85381e-34	0.499543
ENSG00000134982qqAPCqqENSDARG00000058868qqapc	2.31505e-34	0.485479
ENSG00000165072qqMAMDC2qqENSDARG00000098345qqmamdc2a	4.07439e-34	0.776493
ENSG00000162670qqBRINP3qqENSDARG00000061051qqbrinp3a.2	4.73752e-34	0.647567
ENSG00000178568qqERBB4qqENSDARG00000063207qqerbb4a	5.86222e-34	0.45346
ENSG00000178568qqERBB4qqENSDARG00000090408qqERBB4 (1 of many)	5.86222e-34	0.45346
ENSG00000178568qqERBB4qqENSDARG00000089536qqerbb4b	5.86222e-34	0.45346
ENSG00000141027qqNCOR1qqENSDARG00000035285qqncor1	7.27261e-34	0.463853
ENSG00000091138qqSLC26A3qqENSDARG00000003615qqslc26a3.2	7.51537e-34	-0.808495
ENSG00000091138qqSLC26A3qqENSDARG00000007371qqslc26a3.1	7.51537e-34	-0.808495
ENSG00000198947qqDMDqqENSDARG00000008487qqdmd	8.26793e-34	0.418009
ENSG00000102908qqNFAT5qqENSDARG00000020872qqnfat5a	1.05659e-33	0.39472
ENSG00000102908qqNFAT5qqENSDARG00000102556qqnfat5b	1.05659e-33	0.39472
ENSG00000169398qqPTK2qqENSDARG00000004672qqptk2ab	1.0611e-33	0.330471
ENSG00000169398qqPTK2qqENSDARG00000100456qqptk2aa	1.0611e-33	0.330471
ENSG00000227345qqPARGqqENSDARG00000061114qqparga	1.24326e-33	0.666881
ENSG00000157827qqFMNL2qqENSDARG00000012586qqfmnl2a	1.40505e-33	0.369488
ENSG00000088986qqDYNLL1qqENSDARG00000058454qqdynll1	1.52536e-33	0.607512
ENSG00000196712qqNF1qqENSDARG00000004184qqnf1b	1.7793e-33	0.395519
ENSG00000088179qqPTPN4qqENSDARG00000000631qqptpn4a	2.11161e-33	0.562226
ENSG00000088179qqPTPN4qqENSDARG00000000183qqptpn4b	2.11161e-33	0.562226
ENSG00000219545qqUMAD1qqENSDARG00000076008qqumad1	2.19497e-33	0.667341
ENSG00000171055qqFEZ2qqENSDARG00000073784qqsi:dkey-288i20.2	2.47235e-33	0.676695
ENSG00000171055qqFEZ2qqENSDARG00000022260qqsi:ch211-57i17.1	2.47235e-33	0.676695
ENSG00000198727qqMT-CYBqqENSDARG00000063924qqmt-cyb	3.096e-33	-1.5436
ENSG00000012983qqMAP4K5qqENSDARG00000039125qqmap4k5	3.21739e-33	0.650404
ENSG00000144749qqLRIG1qqENSDARG00000075625qqlrig1	4.93213e-33	0.366643
ENSG00000139668qqWDFY2qqENSDARG00000040453qqwdfy2	5.28114e-33	0.516004
ENSG00000181722qqZBTB20qqENSDARG00000005586qqzbtb20	6.25751e-33	0.411851
ENSG00000075420qqFNDC3BqqENSDARG00000078179qqfndc3ba	8.81577e-33	0.608825
ENSG00000075420qqFNDC3BqqENSDARG00000062023qqfndc3bb	8.81577e-33	0.608825
ENSG00000141298qqSSH2qqENSDARG00000088440qqssh2a	8.86136e-33	0.483772
ENSG00000141298qqSSH2qqENSDARG00000098955qqssh2b	8.86136e-33	0.483772
ENSG00000181449qqSOX2qqENSDARG00000070913qqsox2	9.12118e-33	0.613786
ENSG00000118922qqKLF12qqENSDARG00000032197qqklf12b	9.27295e-33	0.501601
ENSG00000118922qqKLF12qqENSDARG00000015312qqklf12a	9.27295e-33	0.501601
ENSG00000146648qqEGFRqqENSDARG00000013847qqegfra	1.04949e-32	0.627173
ENSG00000146648qqEGFRqqENSDARG00000056909qqLO018309.1	1.04949e-32	0.627173
ENSG00000104375qqSTK3qqENSDARG00000011312qqstk3	2.63961e-32	0.451704
ENSG00000026508qqCD44qqENSDARG00000087863qqcd44a	2.78118e-32	0.680954
ENSG00000026508qqCD44qqENSDARG00000089892qqcd44b	2.78118e-32	0.680954
ENSG00000132424qqPNISRqqENSDARG00000069855qqpnisr	3.7887e-32	0.319858
ENSG00000170310qqSTX8qqENSDARG00000103173qqstx8	3.99018e-32	0.571775
ENSG00000152952qqPLOD2qqENSDARG00000011821qqplod2	4.34122e-32	0.588498
ENSG00000115840qqSLC25A12qqENSDARG00000102362qqslc25a12	5.19823e-32	0.590834
ENSG00000196284qqSUPT3HqqENSDARG00000098141qqsupt3h	6.89051e-32	0.600086
ENSG00000172461qqFUT9qqENSDARG00000016460qqfut9a	7.04704e-32	0.36526
ENSG00000172461qqFUT9qqENSDARG00000042643qqsi:ch1073-440p11.2	7.04704e-32	0.36526
ENSG00000172461qqFUT9qqENSDARG00000059056qqft1	7.04704e-32	0.36526
ENSG00000172461qqFUT9qqENSDARG00000070979qqsi:dkey-88e12.3	7.04704e-32	0.36526
ENSG00000172461qqFUT9qqENSDARG00000074362qqzgc:165582	7.04704e-32	0.36526
ENSG00000153317qqASAP1qqENSDARG00000029463qqasap1a	7.43147e-32	0.43247
ENSG00000153317qqASAP1qqENSDARG00000039729qqasap1b	7.43147e-32	0.43247
ENSG00000159216qqRUNX1qqENSDARG00000087646qqrunx1	8.1735e-32	0.602055
ENSG00000182185qqRAD51BqqENSDARG00000037046qqrad51b	1.01691e-31	0.541948
ENSG00000183580qqFBXL7qqENSDARG00000062251qqfbxl7	1.10396e-31	0.390779
ENSG00000107863qqARHGAP21qqENSDARG00000075673qqarhgap21b	1.41976e-31	0.472437
ENSG00000107863qqARHGAP21qqENSDARG00000104295qqarhgap21a	1.41976e-31	0.472437
ENSG00000185345qqPARK2qqENSDARG00000021555qqprkn	2.22321e-31	0.363396
ENSG00000116514qqRNF19BqqENSDARG00000060926qqrnf19b	2.25966e-31	0.745934
ENSG00000165795qqNDRG2qqENSDARG00000011170qqndrg2	2.92419e-31	-1.206
ENSG00000187514qqPTMAqqENSDARG00000076532qqsi:ch211-222l21.1	3.71155e-31	0.581978
ENSG00000105854qqPON2qqENSDARG00000016856qqpon2	4.20776e-31	0.409059
ENSG00000105854qqPON2qqENSDARG00000040290qqpon3.2	4.20776e-31	0.409059
ENSG00000105854qqPON2qqENSDARG00000032496qqpon1	4.20776e-31	0.409059
ENSG00000105854qqPON2qqENSDARG00000097789qqpon3.2	4.20776e-31	0.409059
ENSG00000109689qqSTIM2qqENSDARG00000001776qqstim2b	4.63529e-31	0.674081
ENSG00000109689qqSTIM2qqENSDARG00000074867qqstim2a	4.63529e-31	0.674081
ENSG00000198763qqMT-ND2qqENSDARG00000063899qqmt-nd2	4.96946e-31	-1.13366
ENSG00000122545qqSEPT7qqENSDARG00000052673qqsept7b	5.00619e-31	0.338784
ENSG00000122026qqRPL21qqENSDARG00000010516qqrpl21	6.00635e-31	0.725197
ENSG00000078403qqMLLT10qqENSDARG00000045401qqmllt10	6.09643e-31	0.425388
ENSG00000107864qqCPEB3qqENSDARG00000060103qqcpeb3	6.21158e-31	0.417298
ENSG00000111728qqST8SIA1qqENSDARG00000098221qqst8sia1	6.68619e-31	0.550462
ENSG00000054965qqFAM168AqqENSDARG00000098832qqfam168a	8.04713e-31	0.363467
ENSG00000024048qqUBR2qqENSDARG00000070164qqubr2	8.33911e-31	0.447746
ENSG00000011566qqMAP4K3qqENSDARG00000071357qqmap4k3b	9.28986e-31	0.532431
ENSG00000011566qqMAP4K3qqENSDARG00000087742qqmap4k3a	9.28986e-31	0.532431
ENSG00000162599qqNFIAqqENSDARG00000062420qqnfia	1.01419e-30	0.338536
ENSG00000204138qqPHACTR4qqENSDARG00000015552qqphactr4a	1.11053e-30	0.546585
ENSG00000204138qqPHACTR4qqENSDARG00000032221qqphactr4b	1.11053e-30	0.546585
ENSG00000106443qqPHF14qqENSDARG00000061458qqphf14	1.13894e-30	0.476667
ENSG00000154928qqEPHB1qqENSDARG00000076757qqephb1	1.16764e-30	0.493897
ENSG00000134215qqVAV3qqENSDARG00000075962qqvav3b	1.17365e-30	0.585837
ENSG00000134215qqVAV3qqENSDARG00000057107qqsi:ch73-383g2.1	1.17365e-30	0.585837
ENSG00000134215qqVAV3qqENSDARG00000086623qqvav3a	1.17365e-30	0.585837
ENSG00000171094qqALKqqENSDARG00000095833qqalk	1.30788e-30	0.693734
ENSG00000114331qqACAP2qqENSDARG00000056478qqsi:ch211-168b3.1	1.41181e-30	0.452008
ENSG00000114331qqACAP2qqENSDARG00000060783qqacap2	1.41181e-30	0.452008
ENSG00000179915qqNRXN1qqENSDARG00000063635qqnrxn1b	1.56862e-30	0.497287
ENSG00000166295qqANAPC16qqENSDARG00000013822qqanapc16	1.60638e-30	0.549817
ENSG00000145996qqCDKAL1qqENSDARG00000104848qqcdkal1	1.69466e-30	0.442277
ENSG00000198888qqMT-ND1qqENSDARG00000063895qqmt-nd1	1.89282e-30	-1.35752
ENSG00000145743qqFBXL17qqENSDARG00000042072qqfbxl17	1.94968e-30	0.428286
ENSG00000144426qqNBEAL1qqENSDARG00000099547qqnbeal1	1.99277e-30	0.549137
ENSG00000115268qqRPS15qqENSDARG00000070849qqrps15	2.12541e-30	0.671693
ENSG00000111666qqCHPT1qqENSDARG00000014572qqchpt1	2.40471e-30	0.343096
ENSG00000175115qqPACS1qqENSDARG00000044556qqpacs1a	2.75702e-30	0.319397
ENSG00000123552qqUSP45qqENSDARG00000075013qqusp45	3.38735e-30	0.681235
ENSG00000111962qqUSTqqENSDARG00000006044qqust	3.4308e-30	0.561838
ENSG00000111962qqUSTqqENSDARG00000102715qqUST (1 of many)	3.4308e-30	0.561838
ENSG00000118816qqCCNIqqENSDARG00000068214qqccni	3.69008e-30	0.569609
ENSG00000150907qqFOXO1qqENSDARG00000099555qqfoxo1a	4.8022e-30	0.409951
ENSG00000150907qqFOXO1qqENSDARG00000061549qqfoxo1b	4.8022e-30	0.409951
ENSG00000147853qqAK3qqENSDARG00000058226qqak3	4.90873e-30	0.539123
ENSG00000142676qqRPL11qqENSDARG00000043509qqrpl11	4.93299e-30	0.776331
ENSG00000196151qqWDSUB1qqENSDARG00000090418qqwdsub1	5.25088e-30	0.775146
ENSG00000034677qqRNF19AqqENSDARG00000012040qqrnf19a	5.76321e-30	0.528465
ENSG00000198242qqRPL23AqqENSDARG00000006316qqrpl23a	6.13958e-30	0.761809
ENSG00000115183qqTANC1qqENSDARG00000089190qqtanc1b	6.46828e-30	0.62183
ENSG00000156052qqGNAQqqENSDARG00000011487qqgnaq	6.92044e-30	0.358841
ENSG00000156052qqGNAQqqENSDARG00000035178qqgna14	6.92044e-30	0.358841
ENSG00000105372qqRPS19qqENSDARG00000030602qqrps19	7.0877e-30	0.724562
ENSG00000163291qqPAQR3qqENSDARG00000044253qqpaqr3b	7.468e-30	0.759835
ENSG00000163291qqPAQR3qqENSDARG00000017703qqpaqr3a	7.468e-30	0.759835
ENSG00000138641qqHERC3qqENSDARG00000075887qqherc3	7.71155e-30	0.519718
ENSG00000033170qqFUT8qqENSDARG00000015449qqfut8a	8.09419e-30	0.453124
ENSG00000033170qqFUT8qqENSDARG00000088117qqfut8b	8.09419e-30	0.453124
ENSG00000055208qqTAB2qqENSDARG00000021509qqtab2	9.73066e-30	0.489885
ENSG00000173406qqDAB1qqENSDARG00000059939qqdab1a	1.27409e-29	0.545884
ENSG00000173406qqDAB1qqENSDARG00000003290qqdab1b	1.27409e-29	0.545884
ENSG00000134744qqZCCHC11qqENSDARG00000101404qqCABZ01065131.1	1.37858e-29	0.416432
ENSG00000134744qqZCCHC11qqENSDARG00000070271qqtut4	1.37858e-29	0.416432
ENSG00000115241qqPPM1GqqENSDARG00000075559qqppm1g	1.41643e-29	0.592692
ENSG00000141279qqNPEPPSqqENSDARG00000044943qqnpepps	1.50439e-29	0.56003
ENSG00000104447qqTRPS1qqENSDARG00000104082qqtrps1	1.65507e-29	0.334538
ENSG00000148204qqCRB2qqENSDARG00000060081qqcrb2b	1.77853e-29	0.654751
ENSG00000270647qqTAF15qqENSDARG00000070019qqtaf15	1.79545e-29	0.440989
ENSG00000135365qqPHF21AqqENSDARG00000006878qqphf21aa	1.98871e-29	0.374802
ENSG00000135365qqPHF21AqqENSDARG00000021378qqphf21ab	1.98871e-29	0.374802
ENSG00000197497qqZNF665qqENSDARG00000068366qqsi:dkey-154p10.3	2.01854e-29	0.789061
ENSG00000197497qqZNF665qqENSDARG00000075916qqzgc:66472	2.01854e-29	0.789061
ENSG00000197497qqZNF665qqENSDARG00000094469qqsi:ch211-148l7.4	2.01854e-29	0.789061
ENSG00000197497qqZNF665qqENSDARG00000075545qqsi:dkey-89b17.4	2.01854e-29	0.789061
ENSG00000197497qqZNF665qqENSDARG00000097819qqznf576.1	2.01854e-29	0.789061
ENSG00000197497qqZNF665qqENSDARG00000061424qqznf646	2.01854e-29	0.789061
ENSG00000066777qqARFGEF1qqENSDARG00000063474qqarfgef1	2.11327e-29	0.4935
ENSG00000115464qqUSP34qqENSDARG00000102252qqUSP34	2.15045e-29	0.390097
ENSG00000133812qqSBF2qqENSDARG00000059460qqsbf2	2.32216e-29	0.340374
ENSG00000152818qqUTRNqqENSDARG00000100222qqutrn	2.54619e-29	0.508
ENSG00000006453qqBAIAP2L1qqENSDARG00000029305qqbaiap2l1a	2.60292e-29	0.810484
ENSG00000006453qqBAIAP2L1qqENSDARG00000031119qqbaiap2l1b	2.60292e-29	0.810484
ENSG00000277149qqTYW1BqqENSDARG00000062987qqtyw1	2.7058e-29	0.577602
ENSG00000006652qqIFRD1qqENSDARG00000068708qqifrd1	2.86083e-29	0.854041
ENSG00000033800qqPIAS1qqENSDARG00000062445qqpias1b	2.91013e-29	0.475116
ENSG00000033800qqPIAS1qqENSDARG00000036094qqpias1a	2.91013e-29	0.475116
ENSG00000129422qqMTUS1qqENSDARG00000071562qqmtus1a	3.24966e-29	0.450679
ENSG00000129422qqMTUS1qqENSDARG00000034105qqmtus1b	3.24966e-29	0.450679
ENSG00000078124qqACER3qqENSDARG00000093366qqacer3	3.26347e-29	0.536559
ENSG00000099860qqGADD45BqqENSDARG00000013576qqgadd45bb	3.59417e-29	0.780594
ENSG00000099860qqGADD45BqqENSDARG00000027744qqgadd45ba	3.59417e-29	0.780594
ENSG00000095066qqHOOK2qqENSDARG00000039309qqhook2	3.59446e-29	0.621675
ENSG00000095066qqHOOK2qqENSDARG00000099235qqhook2	3.59446e-29	0.621675
ENSG00000155368qqDBIqqENSDARG00000026369qqdbi	4.42293e-29	0.683592
ENSG00000186468qqRPS23qqENSDARG00000021838qqrps23	4.51006e-29	0.811798
ENSG00000038382qqTRIOqqENSDARG00000019426qqtrioa	4.82536e-29	0.295353
ENSG00000115904qqSOS1qqENSDARG00000100503qqsos1	6.93689e-29	0.528242
ENSG00000136147qqPHF11qqENSDARG00000021677qqphf11	7.89343e-29	0.555112
ENSG00000123094qqRASSF8qqENSDARG00000045485qqrassf8b	8.48553e-29	0.569452
ENSG00000123094qqRASSF8qqENSDARG00000045596qqrassf8a	8.48553e-29	0.569452
ENSG00000124145qqSDC4qqENSDARG00000059906qqsdc4	8.70311e-29	-1.37934
ENSG00000031003qqFAM13BqqENSDARG00000076779qqfam13b	8.91839e-29	0.570908
ENSG00000134121qqCHL1qqENSDARG00000077881qqchl1a	9.59124e-29	0.367159
ENSG00000170017qqALCAMqqENSDARG00000058538qqalcamb	1.17323e-28	0.477046
ENSG00000170017qqALCAMqqENSDARG00000026531qqalcama	1.17323e-28	0.477046
ENSG00000182899qqRPL35AqqENSDARG00000088030qqrpl35a	1.28812e-28	0.594343
ENSG00000198130qqHIBCHqqENSDARG00000054867qqhibch	1.77212e-28	0.406811
ENSG00000150471qqADGRL3qqENSDARG00000090624qqADGRL3	1.79436e-28	0.352159
ENSG00000011405qqPIK3C2AqqENSDARG00000060841qqpik3c2a	1.82593e-28	0.56322
ENSG00000163939qqPBRM1qqENSDARG00000003877qqpbrm1	2.25697e-28	0.508625
ENSG00000170634qqACYP2qqENSDARG00000086271qqacyp2	2.30512e-28	0.300608
ENSG00000113068qqPFDN1qqENSDARG00000014536qqpfdn1	2.34959e-28	0.738809
ENSG00000169851qqPCDH7qqENSDARG00000060610qqpcdh7b	2.37924e-28	0.43093
ENSG00000165275qqTRMT10BqqENSDARG00000060176qqtrmt10b	2.63179e-28	0.684603
ENSG00000198792qqTMEM184BqqENSDARG00000090876qqsi:dkey-217f16.5	2.80021e-28	0.461041
ENSG00000198792qqTMEM184BqqENSDARG00000091956qqtmem184bb	2.80021e-28	0.461041
ENSG00000198792qqTMEM184BqqENSDARG00000045147qqtmem184ba	2.80021e-28	0.461041
ENSG00000115504qqEHBP1qqENSDARG00000043643qqehbp1	4.00555e-28	0.378222
ENSG00000134107qqBHLHE40qqENSDARG00000004060qqbhlhe40	4.12441e-28	0.622435
ENSG00000085832qqEPS15qqENSDARG00000078216qqeps15	4.33661e-28	0.44014
ENSG00000114480qqGBE1qqENSDARG00000029051qqgbe1a	4.81314e-28	0.578646
ENSG00000114480qqGBE1qqENSDARG00000099524qqgbe1b	4.81314e-28	0.578646
ENSG00000113231qqPDE8BqqENSDARG00000063706qqpde8b	5.48057e-28	0.403142
ENSG00000135597qqREPS1qqENSDARG00000002877qqreps1	5.69959e-28	0.351492
ENSG00000174748qqRPL15qqENSDARG00000009285qqrpl15	6.35366e-28	0.622426
ENSG00000168610qqSTAT3qqENSDARG00000022712qqstat3	7.10466e-28	0.39991
ENSG00000185420qqSMYD3qqENSDARG00000058050qqsmyd3	8.0808e-28	0.325979
ENSG00000109475qqRPL34qqENSDARG00000029500qqrpl34	9.99619e-28	0.554978
ENSG00000144445qqKANSL1LqqENSDARG00000075284qqkansl1l	1.00334e-27	0.438932
ENSG00000183878qqUTYqqENSDARG00000061759qqkdm6a	1.04245e-27	0.352208
ENSG00000111817qqDSEqqENSDARG00000017988qqdse	1.25309e-27	0.722341
ENSG00000140386qqSCAPERqqENSDARG00000023104qqscaper	1.35946e-27	0.364241
ENSG00000080298qqRFX3qqENSDARG00000014550qqrfx3	1.42534e-27	0.389121
ENSG00000075413qqMARK3qqENSDARG00000026630qqmark3b	1.45027e-27	0.281992
ENSG00000162415qqZSWIM5qqENSDARG00000055900qqzswim5	1.74951e-27	0.480089
ENSG00000130066qqSAT1qqENSDARG00000032272qqsat1b	2.06191e-27	0.478969
ENSG00000130066qqSAT1qqENSDARG00000095908qqsat1a.2	2.06191e-27	0.478969
ENSG00000130066qqSAT1qqENSDARG00000035652qqsat1a.1	2.06191e-27	0.478969
ENSG00000157540qqDYRK1AqqENSDARG00000023814qqdyrk1ab	2.16645e-27	0.533075
ENSG00000157540qqDYRK1AqqENSDARG00000063570qqdyrk1aa	2.16645e-27	0.533075
ENSG00000053254qqFOXN3qqENSDARG00000043553qqches1	2.26467e-27	0.292716
ENSG00000125966qqMMP24qqENSDARG00000018896qqmmp24	2.45119e-27	0.661175
ENSG00000148700qqADD3qqENSDARG00000040874qqadd3a	2.57376e-27	0.326547
ENSG00000148700qqADD3qqENSDARG00000056250qqadd3b	2.57376e-27	0.326547
ENSG00000198586qqTLK1qqENSDARG00000100715qqtlk1b	2.77125e-27	0.405773
ENSG00000198586qqTLK1qqENSDARG00000042467qqtlk1a	2.77125e-27	0.405773
ENSG00000184226qqPCDH9qqENSDARG00000105441qqpcdh11	3.06062e-27	0.344669
ENSG00000184226qqPCDH9qqENSDARG00000063264qqpcdh9	3.06062e-27	0.344669
ENSG00000135845qqPIGCqqENSDARG00000009113qqpigc	3.19358e-27	0.646293
ENSG00000049323qqLTBP1qqENSDARG00000056922qqltbp1	3.43832e-27	0.383486
ENSG00000156508qqEEF1A1qqENSDARG00000039502qqeef1a1a	4.05529e-27	0.565226
ENSG00000156508qqEEF1A1qqENSDARG00000069951qqeef1a1b	4.05529e-27	0.565226
ENSG00000163625qqWDFY3qqENSDARG00000078890qqwdfy3	4.49811e-27	0.366079
ENSG00000182263qqFIGNqqENSDARG00000008662qqfign	4.80914e-27	0.373821
ENSG00000179912qqR3HDM2qqENSDARG00000102610qqr3hdm2	5.12286e-27	0.392953
ENSG00000115252qqPDE1AqqENSDARG00000060875qqpde1a	5.89989e-27	0.538349
ENSG00000166405qqRIC3qqENSDARG00000105549qqRIC3	6.07334e-27	0.524341
ENSG00000166405qqRIC3qqENSDARG00000101185qqCABZ01095001.1	6.07334e-27	0.524341
ENSG00000189283qqFHITqqENSDARG00000078195qqfhit	6.29447e-27	0.268223
ENSG00000147202qqDIAPH2qqENSDARG00000076060qqdiaph2	7.17166e-27	0.412302
ENSG00000104325qqDECR1qqENSDARG00000003869qqdecr1	7.57061e-27	0.454209
ENSG00000164830qqOXR1qqENSDARG00000063310qqoxr1b	7.75786e-27	0.31703
ENSG00000135540qqNHSL1qqENSDARG00000042627qqnhsl1b	8.65774e-27	0.368564
ENSG00000135540qqNHSL1qqENSDARG00000054537qqnhsl1a	8.65774e-27	0.368564
ENSG00000160584qqSIK3qqENSDARG00000088083qqsik3	8.89509e-27	0.339374
ENSG00000166833qqNAV2qqENSDARG00000073688qqnav2a	9.48127e-27	0.293599
ENSG00000109452qqINPP4BqqENSDARG00000075201qqinpp4b	1.03422e-26	0.51405
ENSG00000158321qqAUTS2qqENSDARG00000056427qqauts2a	1.03736e-26	0.319425
ENSG00000107779qqBMPR1AqqENSDARG00000105045qqbmpr1ab	1.05573e-26	0.375617
ENSG00000107779qqBMPR1AqqENSDARG00000019728qqbmpr1aa	1.05573e-26	0.375617
ENSG00000104133qqSPG11qqENSDARG00000045968qqspg11	1.43249e-26	0.475686
ENSG00000017260qqATP2C1qqENSDARG00000060197qqatp2c1	1.68532e-26	0.41305
ENSG00000143353qqLYPLAL1qqENSDARG00000088764qqlyplal1	1.79873e-26	0.544577
ENSG00000138193qqPLCE1qqENSDARG00000087921qqplce1	2.24221e-26	0.538185
ENSG00000121741qqZMYM2qqENSDARG00000027353qqzmym2	2.34768e-26	0.420246
ENSG00000159023qqEPB41qqENSDARG00000099283qqepb41a	2.38008e-26	0.54925
ENSG00000164587qqRPS14qqENSDARG00000036629qqrps14	2.4184e-26	0.534833
ENSG00000152580qqIGSF10qqENSDARG00000077497qqigsf10	2.52759e-26	0.613749
ENSG00000138777qqPPA2qqENSDARG00000009685qqppa2	2.75125e-26	0.477913
ENSG00000104093qqDMXL2qqENSDARG00000091293qqdmxl2	2.84037e-26	0.537024
ENSG00000144724qqPTPRGqqENSDARG00000060123qqca16b	3.00726e-26	0.361014
ENSG00000144724qqPTPRGqqENSDARG00000045006qqptprga	3.00726e-26	0.361014
ENSG00000163683qqSMIM14qqENSDARG00000005799qqsmim14	3.16382e-26	0.554412
ENSG00000151746qqBICD1qqENSDARG00000079496qqbicd1a	3.35855e-26	0.358574
ENSG00000151746qqBICD1qqENSDARG00000098551qqCABZ01085700.1	3.35855e-26	0.358574
ENSG00000173812qqEIF1qqENSDARG00000012688qqeif1b	3.64243e-26	0.434838
ENSG00000115414qqFN1qqENSDARG00000019815qqfn1a	4.0538e-26	0.504618
ENSG00000115414qqFN1qqENSDARG00000006526qqfn1b	4.0538e-26	0.504618
ENSG00000152061qqRABGAP1LqqENSDARG00000060315qqrabgap1l2	4.1116e-26	0.451863
ENSG00000152061qqRABGAP1LqqENSDARG00000061757qqrabgap1l	4.1116e-26	0.451863
ENSG00000099139qqPCSK5qqENSDARG00000060518qqpcsk5b	4.16597e-26	0.343381
ENSG00000082269qqFAM135AqqENSDARG00000059843qqfam135a	4.18203e-26	0.365858
ENSG00000187239qqFNBP1qqENSDARG00000096367qqfnbp1b	4.29647e-26	0.256608
ENSG00000187239qqFNBP1qqENSDARG00000036156qqfnbp1a	4.29647e-26	0.256608
ENSG00000187239qqFNBP1qqENSDARG00000101028qqfnbp1b	4.29647e-26	0.256608
ENSG00000169306qqIL1RAPL1qqENSDARG00000062045qqil1rapl1a	4.39757e-26	0.578912
ENSG00000169306qqIL1RAPL1qqENSDARG00000104853qqil1rapl1b	4.39757e-26	0.578912
ENSG00000147905qqZCCHC7qqENSDARG00000055443qqzcchc7	4.73436e-26	0.370012
ENSG00000120725qqSIL1qqENSDARG00000100564qqsil1	5.51396e-26	0.379203
ENSG00000092531qqSNAP23qqENSDARG00000055252qqsnap23.2	6.66855e-26	0.546522
ENSG00000092531qqSNAP23qqENSDARG00000012874qqsnap23.1	6.66855e-26	0.546522
ENSG00000169062qqUPF3AqqENSDARG00000069297qqupf3a	6.76241e-26	0.427826
ENSG00000089335qqZNF302qqENSDARG00000068366qqsi:dkey-154p10.3	7.20181e-26	0.487649
ENSG00000089335qqZNF302qqENSDARG00000075916qqzgc:66472	7.20181e-26	0.487649
ENSG00000089335qqZNF302qqENSDARG00000094469qqsi:ch211-148l7.4	7.20181e-26	0.487649
ENSG00000089335qqZNF302qqENSDARG00000075545qqsi:dkey-89b17.4	7.20181e-26	0.487649
ENSG00000089335qqZNF302qqENSDARG00000097819qqznf576.1	7.20181e-26	0.487649
ENSG00000089335qqZNF302qqENSDARG00000061424qqznf646	7.20181e-26	0.487649
ENSG00000125952qqMAXqqENSDARG00000024844qqmax	9.20332e-26	0.441598
ENSG00000157426qqAASDHqqENSDARG00000022730qqaasdh	9.41536e-26	0.522127
ENSG00000137601qqNEK1qqENSDARG00000022350qqnek1	9.87094e-26	0.364154
ENSG00000063660qqGPC1qqENSDARG00000019341qqgpc1a	1.06521e-25	-1.56748
ENSG00000063660qqGPC1qqENSDARG00000090585qqgpc1b	1.06521e-25	-1.56748
ENSG00000132613qqMTSS1LqqENSDARG00000028943qqmtss1la	1.12299e-25	0.37288
ENSG00000132613qqMTSS1LqqENSDARG00000087260qqmtss1lb	1.12299e-25	0.37288
ENSG00000149311qqATMqqENSDARG00000002385qqatm	1.12611e-25	0.463692
ENSG00000144455qqSUMF1qqENSDARG00000044203qqsumf1	1.31346e-25	0.432334
ENSG00000070759qqTESK2qqENSDARG00000061450qqtesk2	1.34686e-25	0.624305
ENSG00000123983qqACSL3qqENSDARG00000014674qqacsl3b	1.80454e-25	0.396212
ENSG00000118007qqSTAG1qqENSDARG00000061205qqstag1a	2.2484e-25	0.340442
ENSG00000118007qqSTAG1qqENSDARG00000062137qqstag1b	2.2484e-25	0.340442
ENSG00000137154qqRPS6qqENSDARG00000019778qqrps6	2.28986e-25	0.67933
ENSG00000142541qqRPL13AqqENSDARG00000044093qqrpl13a	2.46809e-25	0.614473
ENSG00000175792qqRUVBL1qqENSDARG00000002591qqruvbl1	3.15661e-25	0.512912
ENSG00000075711qqDLG1qqENSDARG00000102216qqdlg1l	3.385e-25	0.34862
ENSG00000132122qqSPATA6qqENSDARG00000021115qqspata6	3.58828e-25	0.38202
ENSG00000140396qqNCOA2qqENSDARG00000017929qqncoa2	4.46394e-25	0.299032
ENSG00000278540qqACACAqqENSDARG00000078512qqacaca	4.67181e-25	0.392547
ENSG00000137145qqDENND4CqqENSDARG00000102766qqdennd4c	4.74399e-25	0.494118
ENSG00000164124qqTMEM144qqENSDARG00000037409qqtmem144a	5.17004e-25	0.638299
ENSG00000164124qqTMEM144qqENSDARG00000036247qqtmem144b	5.17004e-25	0.638299
ENSG00000114126qqTFDP2qqENSDARG00000042835qqtfdp2	5.28034e-25	0.524943
ENSG00000048342qqCC2D2AqqENSDARG00000090971qqcc2d2a	5.49002e-25	0.547737
ENSG00000196091qqMYBPC1qqENSDARG00000045560qqmybpc1	5.86795e-25	0.678572
ENSG00000166979qqEVA1CqqENSDARG00000056024qqeva1c	6.05717e-25	0.40569
ENSG00000070214qqSLC44A1qqENSDARG00000090982qqslc44a1b	6.06992e-25	0.478338
ENSG00000119938qqPPP1R3CqqENSDARG00000071005qqppp1r3ca	7.0748e-25	0.748099
ENSG00000119938qqPPP1R3CqqENSDARG00000014554qqppp1r3cb	7.0748e-25	0.748099
ENSG00000121380qqBCL2L14qqENSDARG00000090401qqCABZ01020840.1	7.56837e-25	0.645977
ENSG00000165392qqWRNqqENSDARG00000098211qqwrn	7.58391e-25	0.541532
ENSG00000164329qqPAPD4qqENSDARG00000099679qqtent2	7.65527e-25	0.420198
ENSG00000137962qqARHGAP29qqENSDARG00000026329qqarhgap29a	8.08877e-25	0.633455
ENSG00000137962qqARHGAP29qqENSDARG00000017748qqarhgap29b	8.08877e-25	0.633455
ENSG00000081189qqMEF2CqqENSDARG00000009418qqmef2cb	8.21321e-25	0.374027
ENSG00000150672qqDLG2qqENSDARG00000099323qqdlg2	8.77345e-25	0.304622
ENSG00000166224qqSGPL1qqENSDARG00000061375qqsgpl1	9.02415e-25	0.586179
ENSG00000152578qqGRIA4qqENSDARG00000059368qqgria4b	9.57117e-25	0.558432
ENSG00000127184qqCOX7CqqENSDARG00000104537qqcox7c	9.6414e-25	0.529367
ENSG00000151490qqPTPROqqENSDARG00000100422qqptpro	1.00243e-24	0.548335
ENSG00000104408qqEIF3EqqENSDARG00000090697qqeif3ea	1.01558e-24	0.526568
ENSG00000116132qqPRRX1qqENSDARG00000042027qqprrx1b	1.055e-24	0.54354
ENSG00000116132qqPRRX1qqENSDARG00000033971qqprrx1a	1.055e-24	0.54354
ENSG00000134909qqARHGAP32qqENSDARG00000075334qqarhgap32a	1.16487e-24	0.342349
ENSG00000134909qqARHGAP32qqENSDARG00000074184qqarhgap32b	1.16487e-24	0.342349
ENSG00000111961qqSASH1qqENSDARG00000007179qqsash1a	1.20868e-24	0.351784
ENSG00000111961qqSASH1qqENSDARG00000058853qqsash1b	1.20868e-24	0.351784
ENSG00000149177qqPTPRJqqENSDARG00000033042qqptprja	1.23026e-24	0.400048
ENSG00000149177qqPTPRJqqENSDARG00000091539qqptprjb.1	1.23026e-24	0.400048
ENSG00000149177qqPTPRJqqENSDARG00000086511qqptprjb.2	1.23026e-24	0.400048
ENSG00000126070qqAGO3qqENSDARG00000063079qqago3b	1.24156e-24	0.348896
ENSG00000152894qqPTPRKqqENSDARG00000063416qqptprk	1.42307e-24	0.362476
ENSG00000013297qqCLDN11qqENSDARG00000030723qqcldn11b	1.64213e-24	0.525621
ENSG00000013297qqCLDN11qqENSDARG00000020031qqcldn11a	1.64213e-24	0.525621
ENSG00000221869qqCEBPDqqENSDARG00000087303qqcebpd	1.64246e-24	0.583809
ENSG00000064655qqEYA2qqENSDARG00000018984qqeya2	1.91472e-24	0.355668
ENSG00000128512qqDOCK4qqENSDARG00000024874qqdock4b	2.11712e-24	0.295715
ENSG00000128512qqDOCK4qqENSDARG00000076213qqDOCK4 (1 of many)	2.11712e-24	0.295715
ENSG00000133424qqLARGEqqENSDARG00000005126qqlarge1	2.2381e-24	0.35686
ENSG00000143190qqPOU2F1qqENSDARG00000007996qqpou2f1b	2.38962e-24	0.29283
ENSG00000143190qqPOU2F1qqENSDARG00000102550qqCABZ01080371.1	2.38962e-24	0.29283
ENSG00000166575qqTMEM135qqENSDARG00000069157qqtmem135	2.54836e-24	0.412058
ENSG00000008294qqSPAG9qqENSDARG00000074531qqspag9a	3.07757e-24	0.393446
ENSG00000008294qqSPAG9qqENSDARG00000078142qqSPAG9	3.07757e-24	0.393446
ENSG00000135090qqTAOK3qqENSDARG00000060751qqtaok3a	3.41868e-24	0.369099
ENSG00000135090qqTAOK3qqENSDARG00000094052qqtaok3b	3.41868e-24	0.369099
ENSG00000186153qqWWOXqqENSDARG00000007614qqwwox	3.52293e-24	0.303362
ENSG00000123104qqITPR2qqENSDARG00000011909qqitpr2	3.67586e-24	0.275378
ENSG00000148848qqADAM12qqENSDARG00000079068qqadam12	4.20577e-24	0.520174
ENSG00000008083qqJARID2qqENSDARG00000062268qqjarid2b	4.31733e-24	0.259965
ENSG00000008083qqJARID2qqENSDARG00000060925qqjarid2a	4.31733e-24	0.259965
ENSG00000165895qqARHGAP42qqENSDARG00000056619qqarhgap42a	4.41197e-24	0.520899
ENSG00000165895qqARHGAP42qqENSDARG00000010654qqarhgap42b	4.41197e-24	0.520899
ENSG00000187676qqB3GLCTqqENSDARG00000077740qqb3glctb	4.55757e-24	0.551646
ENSG00000187676qqB3GLCTqqENSDARG00000073917qqb3glcta	4.55757e-24	0.551646
ENSG00000092148qqHECTD1qqENSDARG00000054213qqhectd1	4.73042e-24	0.503704
ENSG00000140718qqFTOqqENSDARG00000044216qqfto	4.88421e-24	0.272063
ENSG00000158270qqCOLEC12qqENSDARG00000061140qqcolec12	4.9731e-24	0.300509
ENSG00000115977qqAAK1qqENSDARG00000011855qqaak1a	4.97656e-24	0.304125
ENSG00000115977qqAAK1qqENSDARG00000077686qqaak1b	4.97656e-24	0.304125
ENSG00000282278qqRP11-231C18.3qqENSDARG00000070494qqpdgfra	5.25445e-24	0.529479
ENSG00000106554qqCHCHD3qqENSDARG00000034933qqchchd3b	5.39329e-24	0.484
ENSG00000106554qqCHCHD3qqENSDARG00000032919qqchchd3a	5.39329e-24	0.484
ENSG00000131016qqAKAP12qqENSDARG00000091792qqakap12a	5.40663e-24	0.434825
ENSG00000131016qqAKAP12qqENSDARG00000055678qqakap12b	5.40663e-24	0.434825
ENSG00000156931qqVPS8qqENSDARG00000060477qqvps8	5.41232e-24	0.452612
ENSG00000143669qqLYSTqqENSDARG00000008575qqlyst	5.53859e-24	0.392312
ENSG00000198874qqTYW1qqENSDARG00000062987qqtyw1	5.57247e-24	0.544683
ENSG00000204977qqTRIM13qqENSDARG00000010010qqtrim13	5.66233e-24	0.544747
ENSG00000173517qqPEAK1qqENSDARG00000079756qqpeak1	5.69533e-24	0.400568
ENSG00000106153qqCHCHD2qqENSDARG00000059304qqchchd2	5.84279e-24	0.520143
ENSG00000092969qqTGFB2qqENSDARG00000027087qqtgfb2	6.00995e-24	0.42515
ENSG00000182197qqEXT1qqENSDARG00000103155qqext1a	6.40743e-24	0.363843
ENSG00000182197qqEXT1qqENSDARG00000101019qqext1b	6.40743e-24	0.363843
ENSG00000185104qqFAF1qqENSDARG00000022418qqfaf1	6.44075e-24	0.288744
ENSG00000182985qqCADM1qqENSDARG00000042677qqcadm1b	6.59913e-24	0.305464
ENSG00000182985qqCADM1qqENSDARG00000031075qqcadm1a	6.59913e-24	0.305464
ENSG00000243927qqMRPS6qqENSDARG00000039543qqmrps6	6.8939e-24	0.75845
ENSG00000112531qqQKIqqENSDARG00000010018qqqki2	7.44138e-24	0.287731
ENSG00000132485qqZRANB2qqENSDARG00000044332qqzranb2	7.52887e-24	0.481826
ENSG00000174197qqMGAqqENSDARG00000078784qqmgaa	7.96049e-24	0.442958
ENSG00000169862qqCTNND2qqENSDARG00000003779qqctnnd2b	8.70832e-24	0.308706
ENSG00000169862qqCTNND2qqENSDARG00000062415qqctnnd2a	8.70832e-24	0.308706
ENSG00000165802qqNSMFqqENSDARG00000101234qqnsmfb	9.037e-24	-1.40411
ENSG00000165802qqNSMFqqENSDARG00000060025qqnsmfa	9.037e-24	-1.40411
ENSG00000162733qqDDR2qqENSDARG00000058695qqddr2b	9.54307e-24	0.546334
ENSG00000162733qqDDR2qqENSDARG00000100693qqddr2a	9.54307e-24	0.546334
ENSG00000196358qqNTNG2qqENSDARG00000077367qqntng2a	9.75429e-24	-1.32568
ENSG00000196358qqNTNG2qqENSDARG00000087100qqntng2b	9.75429e-24	-1.32568
ENSG00000137693qqYAP1qqENSDARG00000068401qqyap1	9.83617e-24	0.377235
ENSG00000185070qqFLRT2qqENSDARG00000079355qqflrt2	1.00033e-23	0.301285
ENSG00000185070qqFLRT2qqENSDARG00000097299qqflrt2	1.00033e-23	0.301285
ENSG00000135940qqCOX5BqqENSDARG00000015978qqCOX5B	1.09636e-23	0.555921
ENSG00000102580qqDNAJC3qqENSDARG00000041110qqdnajc3a	1.12063e-23	0.454968
ENSG00000156110qqADKqqENSDARG00000039429qqadka	1.40712e-23	0.335887
ENSG00000156110qqADKqqENSDARG00000095947qqadkb	1.40712e-23	0.335887
ENSG00000055917qqPUM2qqENSDARG00000061040qqpum2	1.43894e-23	0.453019
ENSG00000132849qqINADLqqENSDARG00000024964qqpatj	1.54061e-23	0.283778
ENSG00000049759qqNEDD4LqqENSDARG00000060006qqnedd4l	1.5549e-23	0.461501
ENSG00000213741qqRPS29qqENSDARG00000041232qqrps29	1.68632e-23	0.646214
ENSG00000138771qqSHROOM3qqENSDARG00000102180qqshroom3	1.84231e-23	0.313915
ENSG00000151623qqNR3C2qqENSDARG00000102082qqnr3c2	1.91772e-23	0.371724
ENSG00000004799qqPDK4qqENSDARG00000054848qqpdk4	2.21686e-23	0.932234
ENSG00000088448qqANKRD10qqENSDARG00000004771qqankrd10b	2.50793e-23	0.337593
ENSG00000088448qqANKRD10qqENSDARG00000037100qqankrd10a	2.50793e-23	0.337593
ENSG00000147576qqADHFE1qqENSDARG00000053518qqadhfe1	2.52005e-23	0.473003
ENSG00000189079qqARID2qqENSDARG00000007413qqarid2	2.6884e-23	0.449281
ENSG00000109458qqGAB1qqENSDARG00000037018qqgab1	2.78868e-23	0.276864
ENSG00000137177qqKIF13AqqENSDARG00000069594qqkif13a	2.92309e-23	0.357793
ENSG00000213918qqDNASE1qqENSDARG00000012539qqdnase1	3.13378e-23	0.453188
ENSG00000148948qqLRRC4CqqENSDARG00000016739qqsi:dkey-6l15.1	3.46524e-23	0.454223
ENSG00000095787qqWACqqENSDARG00000012577qqwaca	3.88173e-23	0.336654
ENSG00000095787qqWACqqENSDARG00000099015qqwacb	3.88173e-23	0.336654
ENSG00000069849qqATP1B3qqENSDARG00000042837qqatp1b3b	3.98838e-23	0.647167
ENSG00000069849qqATP1B3qqENSDARG00000015790qqatp1b3a	3.98838e-23	0.647167
ENSG00000198625qqMDM4qqENSDARG00000057513qqmdm4	4.15163e-23	0.448526
ENSG00000197555qqSIPA1L1qqENSDARG00000020134qqsipa1l1	4.20059e-23	0.307877
ENSG00000130226qqDPP6qqENSDARG00000024744qqdpp6b	4.28919e-23	0.332205
ENSG00000130226qqDPP6qqENSDARG00000076826qqdpp6a	4.28919e-23	0.332205
ENSG00000166326qqTRIM44qqENSDARG00000051761qqtrim44	4.77351e-23	0.305695
ENSG00000010244qqZNF207qqENSDARG00000101277qqznf207b	4.94285e-23	0.383377
ENSG00000010244qqZNF207qqENSDARG00000015538qqznf207a	4.94285e-23	0.383377
ENSG00000153936qqHS2ST1qqENSDARG00000062008qqhs2st1b	5.06107e-23	0.530652
ENSG00000153936qqHS2ST1qqENSDARG00000099478qqhs2st1a	5.06107e-23	0.530652
ENSG00000056097qqZFRqqENSDARG00000027109qqzfr	6.26116e-23	0.370571
ENSG00000139910qqNOVA1qqENSDARG00000020178qqnova1	6.65957e-23	0.378629
ENSG00000139910qqNOVA1qqENSDARG00000017673qqnova2	6.65957e-23	0.378629
ENSG00000108854qqSMURF2qqENSDARG00000038067qqsmurf2	6.96205e-23	0.464134
ENSG00000164506qqSTXBP5qqENSDARG00000002656qqstxbp5a	7.27174e-23	0.27359
ENSG00000164506qqSTXBP5qqENSDARG00000029234qqstxbp5b	7.27174e-23	0.27359
ENSG00000188039qqNWD1qqENSDARG00000021110qqpoc1b	7.92722e-23	0.40713
ENSG00000188039qqNWD1qqENSDARG00000076110qqnwd1	7.92722e-23	0.40713
ENSG00000196277qqGRM7qqENSDARG00000100267qqGRM7	7.94911e-23	0.491224
ENSG00000164074qqABHD18qqENSDARG00000101961qqabhd18	8.24599e-23	0.362845
ENSG00000188352qqFOCADqqENSDARG00000022020qqfocad	8.24985e-23	0.542476
ENSG00000183621qqZNF438qqENSDARG00000061311qqznf438	1.00791e-22	0.537499
ENSG00000083642qqPDS5BqqENSDARG00000098897qqpds5b	1.05714e-22	0.527577
ENSG00000134250qqNOTCH2qqENSDARG00000104329qqsi:ch73-281k2.5	1.07828e-22	0.46206
ENSG00000134250qqNOTCH2qqENSDARG00000043130qqnotch2	1.07828e-22	0.46206
ENSG00000120742qqSERP1qqENSDARG00000076223qqSERP1	1.14649e-22	0.41306
ENSG00000120742qqSERP1qqENSDARG00000099439qqserp1	1.14649e-22	0.41306
ENSG00000100852qqARHGAP5qqENSDARG00000061294qqarhgap5	1.17083e-22	0.303452
ENSG00000107036qqRIC1qqENSDARG00000108298qqRIC1	1.19943e-22	0.449398
ENSG00000148516qqZEB1qqENSDARG00000013207qqzeb1b	1.32855e-22	0.315583
ENSG00000148516qqZEB1qqENSDARG00000016788qqzeb1a	1.32855e-22	0.315583
ENSG00000118181qqRPS25qqENSDARG00000041811qqrps25	1.38714e-22	0.340908
ENSG00000117569qqPTBP2qqENSDARG00000101947qqptbp2a	1.44588e-22	0.361921
ENSG00000117569qqPTBP2qqENSDARG00000015901qqptbp2b	1.44588e-22	0.361921
ENSG00000144357qqUBR3qqENSDARG00000042508qqubr3	1.56392e-22	0.278745
ENSG00000074054qqCLASP1qqENSDARG00000010280qqclasp1a	1.58124e-22	0.259257
ENSG00000184349qqEFNA5qqENSDARG00000089790qqefna5a	1.58199e-22	0.315992
ENSG00000184349qqEFNA5qqENSDARG00000098625qqefna5b	1.58199e-22	0.315992
ENSG00000047579qqDTNBP1qqENSDARG00000055206qqdtnbp1b	1.61343e-22	0.441238
ENSG00000047579qqDTNBP1qqENSDARG00000055115qqdtnbp1a	1.61343e-22	0.441238
ENSG00000257103qqLSM14AqqENSDARG00000100553qqlsm14ab	1.62085e-22	0.394116
ENSG00000154721qqJAM2qqENSDARG00000079071qqjam2b	1.78833e-22	0.602912
ENSG00000154721qqJAM2qqENSDARG00000058996qqjam2a	1.78833e-22	0.602912
ENSG00000106459qqNRF1qqENSDARG00000000018qqnrf1	1.81931e-22	0.365985
ENSG00000140945qqCDH13qqENSDARG00000014215qqcdh13	1.96079e-22	0.518236
ENSG00000089009qqRPL6qqENSDARG00000058451qqrpl6	1.96376e-22	0.561743
ENSG00000141232qqTOB1qqENSDARG00000021372qqtob1b	2.25401e-22	0.667632
ENSG00000141232qqTOB1qqENSDARG00000032619qqtob1a	2.25401e-22	0.667632
ENSG00000196511qqTPK1qqENSDARG00000038040qqtpk1	2.2777e-22	0.531604
ENSG00000104517qqUBR5qqENSDARG00000018192qqubr5	2.44482e-22	0.281774
ENSG00000154723qqATP5JqqENSDARG00000077967qqsi:ch211-140m22.7	2.62383e-22	0.482045
ENSG00000154723qqATP5JqqENSDARG00000089853qqsi:dkey-22n8.3	2.62383e-22	0.482045
ENSG00000154723qqATP5JqqENSDARG00000014313qqatp5pf	2.62383e-22	0.482045
ENSG00000166233qqARIH1qqENSDARG00000036870qqarih1l	3.58399e-22	0.300137
ENSG00000166233qqARIH1qqENSDARG00000003616qqarih1	3.58399e-22	0.300137
ENSG00000186566qqGPATCH8qqENSDARG00000059768qqgpatch8	3.88175e-22	0.307496
ENSG00000137509qqPRCPqqENSDARG00000037883qqprcp	3.96537e-22	0.512223
ENSG00000164597qqCOG5qqENSDARG00000008235qqcog5	3.9895e-22	0.255506
ENSG00000133030qqMPRIPqqENSDARG00000105209qqMPRIP	4.38816e-22	0.316927
ENSG00000092439qqTRPM7qqENSDARG00000036232qqtrpm7	4.41951e-22	0.343017
ENSG00000137285qqTUBB2BqqENSDARG00000039522qqtubb2	4.77087e-22	0.324248
ENSG00000092108qqSCFD1qqENSDARG00000000779qqscfd1	4.77153e-22	0.438851
ENSG00000141252qqVPS53qqENSDARG00000069324qqvps53	5.24045e-22	0.295271
ENSG00000178538qqCA8qqENSDARG00000039098qqca8	5.31925e-22	0.613674
ENSG00000135298qqADGRB3qqENSDARG00000059832qqadgrb3	5.41377e-22	0.295299
ENSG00000169946qqZFPM2qqENSDARG00000040123qqzfpm2a	5.62062e-22	0.407768
ENSG00000173575qqCHD2qqENSDARG00000060687qqchd2	5.63298e-22	0.351816
ENSG00000151532qqVTI1AqqENSDARG00000045065qqvti1a	5.74393e-22	0.289575
ENSG00000162944qqRFTN2qqENSDARG00000056078qqrftn2	6.15964e-22	0.316824
ENSG00000134152qqKATNBL1qqENSDARG00000042522qqkatnbl1	6.49003e-22	0.402021
ENSG00000171587qqDSCAMqqENSDARG00000024865qqdscama	6.8142e-22	0.473975
ENSG00000171587qqDSCAMqqENSDARG00000028118qqdscamb	6.8142e-22	0.473975
ENSG00000147316qqMCPH1qqENSDARG00000058372qqmcph1	6.85565e-22	0.521794
ENSG00000168952qqSTXBP6qqENSDARG00000028354qqstxbp6l	7.55379e-22	0.49569
ENSG00000168952qqSTXBP6qqENSDARG00000088862qqstxbp6	7.55379e-22	0.49569
ENSG00000178980qqSEPW1qqENSDARG00000035136qqselenow1	7.74703e-22	0.281323
ENSG00000108021qqFAM208BqqENSDARG00000074168qqfam208b	7.77754e-22	0.502808
ENSG00000233927qqRPS28qqENSDARG00000035860qqrps28	8.00133e-22	0.484393
ENSG00000182348qqZNF804BqqENSDARG00000103396qqznf804b	8.55735e-22	0.667251
ENSG00000165566qqAMER2qqENSDARG00000075222qqamer2	8.93181e-22	0.534409
ENSG00000111731qqC2CD5qqENSDARG00000094590qqc2cd5	9.14491e-22	0.432669
ENSG00000169641qqLUZP1qqENSDARG00000075556qqluzp1	9.22303e-22	0.48061
ENSG00000151914qqDSTqqENSDARG00000102406qqsi:ch211-165e15.1	9.77752e-22	0.307089
ENSG00000151914qqDSTqqENSDARG00000098631qqCABZ01044277.1	9.77752e-22	0.307089
ENSG00000151914qqDSTqqENSDARG00000101858qqDST	9.77752e-22	0.307089
ENSG00000167526qqRPL13qqENSDARG00000099380qqrpl13	1.02465e-21	0.353634
ENSG00000134283qqPPHLN1qqENSDARG00000045692qqpphln1	1.05317e-21	0.498748
ENSG00000111785qqRIC8BqqENSDARG00000005972qqric8b	1.11171e-21	0.534775
ENSG00000168575qqSLC20A2qqENSDARG00000060796qqslc20a2	1.18163e-21	0.332726
ENSG00000048471qqSNX29qqENSDARG00000077317qqsnx29	1.25194e-21	0.276044
ENSG00000006459qqKDM7AqqENSDARG00000018111qqkdm7aa	1.26903e-21	0.436574
ENSG00000006459qqKDM7AqqENSDARG00000018559qqkdm7ab	1.26903e-21	0.436574
ENSG00000261609qqGANqqENSDARG00000100875qqGAN	1.28417e-21	0.260816
ENSG00000085733qqCTTNqqENSDARG00000011777qqcttn	1.39088e-21	0.295585
ENSG00000187147qqRNF220qqENSDARG00000060929qqrnf220a	1.82002e-21	0.379259
ENSG00000187147qqRNF220qqENSDARG00000075183qqrnf220b	1.82002e-21	0.379259
ENSG00000005108qqTHSD7AqqENSDARG00000061479qqthsd7aa	1.91785e-21	0.36673
ENSG00000005108qqTHSD7AqqENSDARG00000090496qqthsd7ab	1.91785e-21	0.36673
ENSG00000082068qqWDR70qqENSDARG00000109022qqWDR70	2.17906e-21	0.274219
ENSG00000119688qqABCD4qqENSDARG00000061770qqabcd4	2.2151e-21	0.353541
ENSG00000100722qqZC3H14qqENSDARG00000041402qqzc3h14	2.56639e-21	0.555889
ENSG00000168214qqRBPJqqENSDARG00000052091qqrbpjb	2.56852e-21	0.361546
ENSG00000168214qqRBPJqqENSDARG00000003398qqrbpja	2.56852e-21	0.361546
ENSG00000188994qqZNF292qqENSDARG00000043973qqznf292b	2.74264e-21	0.25635
ENSG00000173163qqCOMMD1qqENSDARG00000031203qqcommd1	2.9916e-21	0.310268
ENSG00000036549qqZZZ3qqENSDARG00000077581qqzzz3	3.14088e-21	0.461592
ENSG00000132953qqXPO4qqENSDARG00000010281qqxpo4	3.1864e-21	0.53052
ENSG00000140743qqCDR2qqENSDARG00000037359qqsi:ch1073-272o11.3	3.31923e-21	0.347738
ENSG00000140743qqCDR2qqENSDARG00000035952qqcdr2a	3.31923e-21	0.347738
ENSG00000078747qqITCHqqENSDARG00000074903qqitcha	3.44156e-21	0.363716
ENSG00000078747qqITCHqqENSDARG00000099199qqitchb	3.44156e-21	0.363716
ENSG00000007001qqUPP2qqENSDARG00000036833qqupp2	3.58004e-21	0.377255
ENSG00000137261qqKIAA0319qqENSDARG00000103001qqsi:ch73-215d9.1	3.61068e-21	0.357488
ENSG00000056736qqIL17RBqqENSDARG00000058244qqil17ra1a	3.74744e-21	0.576363
ENSG00000056736qqIL17RBqqENSDARG00000100137qqil17ra2	3.74744e-21	0.576363
ENSG00000056736qqIL17RBqqENSDARG00000103208qqil17ra1b	3.74744e-21	0.576363
ENSG00000056736qqIL17RBqqENSDARG00000070299qqBX942819.1	3.74744e-21	0.576363
ENSG00000158458qqNRG2qqENSDARG00000086585qqnrg2b	4.2478e-21	0.469539
ENSG00000158458qqNRG2qqENSDARG00000077818qqnrg2a	4.2478e-21	0.469539
ENSG00000143850qqPLEKHA6qqENSDARG00000020328qqplekha6	4.28555e-21	0.264606
ENSG00000172987qqHPSE2qqENSDARG00000078163qqhpse2	4.43243e-21	0.325721
ENSG00000154240qqCEP112qqENSDARG00000079679qqcep112	4.51921e-21	0.341227
ENSG00000161040qqFBXL13qqENSDARG00000076191qqfbxl13	4.86982e-21	0.445845
ENSG00000156170qqNDUFAF6qqENSDARG00000053652qqndufaf6	4.87796e-21	0.402046
ENSG00000214595qqEML6qqENSDARG00000102755qqEML6	4.98766e-21	0.372427
ENSG00000138698qqRAP1GDS1qqENSDARG00000073741qqRAP1GDS1	5.92135e-21	0.301349
ENSG00000118454qqANKRD13CqqENSDARG00000103831qqankrd13c	6.24987e-21	0.43085
ENSG00000180881qqCAPS2qqENSDARG00000058486qqcaps2	6.33829e-21	0.522466
ENSG00000151694qqADAM17qqENSDARG00000043213qqadam17a	6.59238e-21	0.493291
ENSG00000151694qqADAM17qqENSDARG00000093093qqadam17b	6.59238e-21	0.493291
ENSG00000109586qqGALNT7qqENSDARG00000057303qqgalnt7	6.81989e-21	0.470335
ENSG00000198846qqTOXqqENSDARG00000032317qqtox	8.75989e-21	0.289555
ENSG00000093167qqLRRFIP2qqENSDARG00000010400qqlrrfip2	8.90085e-21	0.305261
ENSG00000073417qqPDE8AqqENSDARG00000087941qqpde8a	8.90633e-21	0.442029
ENSG00000109332qqUBE2D3qqENSDARG00000099749qqube2d2l	9.7576e-21	0.295896
ENSG00000109332qqUBE2D3qqENSDARG00000038473qqube2d3	9.7576e-21	0.295896
ENSG00000116044qqNFE2L2qqENSDARG00000042824qqnfe2l2a	1.05673e-20	0.270075
ENSG00000141627qqDYMqqENSDARG00000042555qqdym	1.06743e-20	0.335572
ENSG00000102786qqINTS6qqENSDARG00000013025qqints6	1.08923e-20	0.469605
ENSG00000150867qqPIP4K2AqqENSDARG00000003776qqpip4k2aa	1.12516e-20	0.378534
ENSG00000150867qqPIP4K2AqqENSDARG00000063544qqpip4k2ab	1.12516e-20	0.378534
ENSG00000092020qqPPP2R3CqqENSDARG00000043972qqppp2r3c	1.15949e-20	0.366359
ENSG00000183783qqKCTD8qqENSDARG00000067507qqkctd8	1.21753e-20	0.32575
ENSG00000144935qqTRPC1qqENSDARG00000061203qqtrpc1	1.23292e-20	0.373824
ENSG00000173926qqMARCH3qqENSDARG00000062959qqzgc:158785	1.28066e-20	0.438962
ENSG00000166348qqUSP54qqENSDARG00000077948qqusp54a	1.31515e-20	0.470536
ENSG00000166348qqUSP54qqENSDARG00000077749qqusp54b	1.31515e-20	0.470536
ENSG00000153707qqPTPRDqqENSDARG00000019945qqptprdb	1.37668e-20	0.269995
ENSG00000153707qqPTPRDqqENSDARG00000104937qqPTPRD	1.37668e-20	0.269995
ENSG00000115159qqGPD2qqENSDARG00000062430qqgpd2	1.63184e-20	0.308183
ENSG00000113580qqNR3C1qqENSDARG00000025032qqnr3c1	1.65203e-20	0.447877
ENSG00000173905qqGOLIM4qqENSDARG00000008732qqzgc:66479	1.72398e-20	0.353466
ENSG00000175600qqSUGCTqqENSDARG00000102341qqsugct	1.84806e-20	0.452029
ENSG00000165209qqSTRBPqqENSDARG00000021455qqstrbp	2.08994e-20	0.344089
ENSG00000126858qqRHOT1qqENSDARG00000103313qqrhot1b	2.1771e-20	0.312066
ENSG00000126858qqRHOT1qqENSDARG00000099996qqrhot1a	2.1771e-20	0.312066
ENSG00000101680qqLAMA1qqENSDARG00000102277qqlama1	2.26041e-20	0.413702
ENSG00000175198qqPCCAqqENSDARG00000028982qqpcca	2.45404e-20	0.266655
ENSG00000111011qqRSRC2qqENSDARG00000042534qqrsrc2	2.5065e-20	0.491303
ENSG00000160953qqMUM1qqENSDARG00000060395qqsi:dkey-57k2.7	2.57778e-20	0.266009
ENSG00000188580qqNKAIN2qqENSDARG00000069427qqnkain2	2.65629e-20	0.355045
ENSG00000020577qqSAMD4AqqENSDARG00000075759qqsamd4a	2.69811e-20	0.275521
ENSG00000142937qqRPS8qqENSDARG00000055996qqrps8a	2.73614e-20	0.432986
ENSG00000142937qqRPS8qqENSDARG00000057368qqrps8b	2.73614e-20	0.432986
ENSG00000110696qqC11orf58qqENSDARG00000022564qqzgc:56106	2.88377e-20	0.322379
ENSG00000105778qqAVL9qqENSDARG00000055538qqavl9	3.3768e-20	0.31118
ENSG00000078668qqVDAC3qqENSDARG00000003695qqvdac3	3.69779e-20	0.483419
ENSG00000128487qqSPECC1qqENSDARG00000029480qqspecc1	4.38539e-20	0.383988
ENSG00000138443qqABI2qqENSDARG00000014875qqabi2b	4.49697e-20	0.358869
ENSG00000138443qqABI2qqENSDARG00000058207qqabi2a	4.49697e-20	0.358869
ENSG00000082805qqERC1qqENSDARG00000031930qqerc1b	4.50368e-20	0.288673
ENSG00000082805qqERC1qqENSDARG00000076014qqERC1	4.50368e-20	0.288673
ENSG00000082805qqERC1qqENSDARG00000009941qqerc1a	4.50368e-20	0.288673
ENSG00000145416qqMARCH1qqENSDARG00000037487qqmarch1	5.12584e-20	0.409626
ENSG00000102935qqZNF423qqENSDARG00000095732qqznf423	5.1489e-20	0.441366
ENSG00000124571qqXPO5qqENSDARG00000098868qqXPO5	6.1249e-20	0.4783
ENSG00000162909qqCAPN2qqENSDARG00000091699qqcapn2a	6.7091e-20	0.331929
ENSG00000162909qqCAPN2qqENSDARG00000055592qqcapn2b	6.7091e-20	0.331929
ENSG00000162909qqCAPN2qqENSDARG00000034211qqcapn2l	6.7091e-20	0.331929
ENSG00000010017qqRANBP9qqENSDARG00000061048qqranbp9	7.86041e-20	0.417704
ENSG00000157077qqZFYVE9qqENSDARG00000100764qqzfyve9b	8.02033e-20	0.397533
ENSG00000157077qqZFYVE9qqENSDARG00000101903qqzfyve9a	8.02033e-20	0.397533
ENSG00000166435qqXRRA1qqENSDARG00000089578qqxrra1	9.15466e-20	0.313101
ENSG00000145390qqUSP53qqENSDARG00000076499qqusp53b	9.44153e-20	0.377746
ENSG00000145390qqUSP53qqENSDARG00000078615qqUSP53 (1 of many)	9.44153e-20	0.377746
ENSG00000108352qqRAPGEFL1qqENSDARG00000079912qqrapgefl1	9.61435e-20	0.344239
ENSG00000173889qqPHC3qqENSDARG00000056695qqphc2a	1.03352e-19	0.25807
ENSG00000173889qqPHC3qqENSDARG00000013224qqphc2b	1.03352e-19	0.25807
ENSG00000138399qqFASTKD1qqENSDARG00000056128qqfastkd1	1.05869e-19	0.407557
ENSG00000142687qqKIAA0319LqqENSDARG00000035660qqsi:ch211-193k19.1	1.09342e-19	0.321912
ENSG00000184831qqAPOOqqENSDARG00000026444qqapoob	1.15089e-19	0.419898
ENSG00000184831qqAPOOqqENSDARG00000104696qqapooa	1.15089e-19	0.419898
ENSG00000121957qqGPSM2qqENSDARG00000017311qqgpsm2	1.16049e-19	0.466563
ENSG00000168036qqCTNNB1qqENSDARG00000014571qqctnnb1	1.31151e-19	0.312961
ENSG00000170315qqUBBqqENSDARG00000002369qqUBB	1.4006e-19	0.484273
ENSG00000186260qqMKL2qqENSDARG00000088307qqmrtfba	1.53755e-19	0.294757
ENSG00000186260qqMKL2qqENSDARG00000076867qqmrtfbb	1.53755e-19	0.294757
ENSG00000197535qqMYO5AqqENSDARG00000025218qqmyo5ab	1.56956e-19	0.371485
ENSG00000197535qqMYO5AqqENSDARG00000061635qqmyo5aa	1.56956e-19	0.371485
ENSG00000148200qqNR6A1qqENSDARG00000101508qqnr6a1a	1.61141e-19	0.487552
ENSG00000102893qqPHKBqqENSDARG00000078284qqphkb	1.66873e-19	0.445258
ENSG00000104218qqCSPP1qqENSDARG00000091628qqcspp1b	1.70587e-19	0.279589
ENSG00000104218qqCSPP1qqENSDARG00000100236qqcspp1a	1.70587e-19	0.279589
ENSG00000069431qqABCC9qqENSDARG00000015985qqabcc9	1.97122e-19	0.3077
ENSG00000164300qqSERINC5qqENSDARG00000008153qqserinc5	2.16955e-19	0.304825
ENSG00000168917qqSLC35G2qqENSDARG00000045447qqslc35g2b	2.18556e-19	0.418967
ENSG00000168917qqSLC35G2qqENSDARG00000056262qqslc35g2a	2.18556e-19	0.418967
ENSG00000138756qqBMP2KqqENSDARG00000020009qqbmp2k	2.18765e-19	0.384721
ENSG00000185737qqNRG3qqENSDARG00000089766qqnrg3b	2.43754e-19	0.265586
ENSG00000147454qqSLC25A37qqENSDARG00000073743qqslc25a37	2.46942e-19	0.315485
ENSG00000171843qqMLLT3qqENSDARG00000006754qqmllt3	2.52002e-19	0.30618
ENSG00000100784qqRPS6KA5qqENSDARG00000060551qqrps6ka5	2.53935e-19	0.274574
ENSG00000145715qqRASA1qqENSDARG00000035535qqrasa1a	2.5922e-19	0.371844
ENSG00000145715qqRASA1qqENSDARG00000073665qqrasa1b	2.5922e-19	0.371844
ENSG00000112232qqKHDRBS2qqENSDARG00000069469qqkhdrbs2	2.69331e-19	0.462812
ENSG00000114439qqBBXqqENSDARG00000012699qqbbx	2.74209e-19	0.2946
ENSG00000001629qqANKIB1qqENSDARG00000076829qqankib1b	2.78233e-19	0.279607
ENSG00000087903qqRFX2qqENSDARG00000013575qqrfx2	2.82736e-19	0.312639
ENSG00000138326qqRPS24qqENSDARG00000039347qqrps24	3.02817e-19	0.271858
ENSG00000106723qqSPIN1qqENSDARG00000035697qqspinb	3.1294e-19	0.251931
ENSG00000132970qqWASF3qqENSDARG00000062948qqwasf3b	3.16057e-19	0.307835
ENSG00000132970qqWASF3qqENSDARG00000059466qqwasf3a	3.16057e-19	0.307835
ENSG00000004897qqCDC27qqENSDARG00000056258qqcdc27	3.31382e-19	0.318009
ENSG00000159086qqPAXBP1qqENSDARG00000062361qqPAXBP1	3.33814e-19	0.390068
ENSG00000145934qqTENM2qqENSDARG00000090676qqsi:ch211-166i24.1	3.6661e-19	0.292417
ENSG00000145934qqTENM2qqENSDARG00000011171qqsi:ch211-12m10.1	3.6661e-19	0.292417
ENSG00000145934qqTENM2qqENSDARG00000037122qqTENM2	3.6661e-19	0.292417
ENSG00000066084qqDIP2BqqENSDARG00000005350qqdip2ba	3.77742e-19	0.277406
ENSG00000066084qqDIP2BqqENSDARG00000016348qqdip2bb	3.77742e-19	0.277406
ENSG00000139117qqCPNE8qqENSDARG00000102191qqCPNE8	3.85148e-19	0.334287
ENSG00000138185qqENTPD1qqENSDARG00000045066qqentpd1	3.95934e-19	0.443304
ENSG00000130338qqTULP4qqENSDARG00000045911qqtulp4a	4.02057e-19	0.41273
ENSG00000130338qqTULP4qqENSDARG00000063056qqtulp4b	4.02057e-19	0.41273
ENSG00000185658qqBRWD1qqENSDARG00000074747qqbrwd1	4.08887e-19	0.264902
ENSG00000107745qqMICU1qqENSDARG00000063358qqmicu1	4.15257e-19	0.292917
ENSG00000114391qqRPL24qqENSDARG00000099104qqrpl24	4.40144e-19	0.484485
ENSG00000068796qqKIF2AqqENSDARG00000043571qqKIF2A	4.4807e-19	0.429493
ENSG00000198265qqHELZqqENSDARG00000030560qqhelz	4.48696e-19	0.340862
ENSG00000067900qqROCK1qqENSDARG00000058993qqrock1	4.57657e-19	0.361722
ENSG00000107890qqANKRD26qqENSDARG00000099768qqsi:ch211-272n13.3	4.7341e-19	0.263498
ENSG00000173960qqUBXN2AqqENSDARG00000087180qqubxn2a	4.93625e-19	0.369844
ENSG00000159267qqHLCSqqENSDARG00000039934qqhlcs	4.98505e-19	0.395984
ENSG00000100567qqPSMA3qqENSDARG00000086618qqpsma3	5.34035e-19	0.432914
ENSG00000114166qqKAT2BqqENSDARG00000062634qqkat2b	5.64794e-19	0.329303
ENSG00000032219qqARID4AqqENSDARG00000043873qqarid4a	6.30188e-19	0.405177
ENSG00000116661qqFBXO2qqENSDARG00000099306qqzgc:175088	6.54534e-19	0.467691
ENSG00000171530qqTBCAqqENSDARG00000016754qqtbca	7.1045e-19	0.397068
ENSG00000100316qqRPL3qqENSDARG00000003599qqrpl3	7.23735e-19	0.471843
ENSG00000169084qqDHRSXqqENSDARG00000054797qqzgc:153441	9.22065e-19	0.287224
ENSG00000169084qqDHRSXqqENSDARG00000034577qqsi:dkey-23o4.6	9.22065e-19	0.287224
ENSG00000140264qqSERF2qqENSDARG00000075881qqsi:ch211-39k3.2	9.32121e-19	0.424367
ENSG00000140264qqSERF2qqENSDARG00000074340qqserf2	9.32121e-19	0.424367
ENSG00000138303qqASCC1qqENSDARG00000077760qqascc1	9.59087e-19	0.401384
ENSG00000140740qqUQCRC2qqENSDARG00000071691qquqcrc2b	9.90842e-19	0.353406
ENSG00000112081qqSRSF3qqENSDARG00000059360qqsrsf3b	1.09917e-18	0.466164
ENSG00000112081qqSRSF3qqENSDARG00000100815qqsrsf3a	1.09917e-18	0.466164
ENSG00000112081qqSRSF3qqENSDARG00000025397qqsrsf3a	1.09917e-18	0.466164
ENSG00000204120qqGIGYF2qqENSDARG00000009735qqgigyf2	1.18685e-18	0.252501
ENSG00000132842qqAP3B1qqENSDARG00000100082qqap3b1a	1.35265e-18	0.292112
ENSG00000044115qqCTNNA1qqENSDARG00000102441qqctnna1	1.58222e-18	0.316301
ENSG00000171862qqPTENqqENSDARG00000056623qqptenb	2.07155e-18	0.293942
ENSG00000129657qqSEC14L1qqENSDARG00000101792qqSEC14L1	2.07834e-18	0.257985
ENSG00000174099qqMSRB3qqENSDARG00000045658qqmsrb3	2.22107e-18	0.492104
ENSG00000157106qqSMG1qqENSDARG00000054570qqsmg1	2.41736e-18	0.338528
ENSG00000147133qqTAF1qqENSDARG00000035330qqtaf1	2.5312e-18	0.354739
ENSG00000165516qqKLHDC2qqENSDARG00000104864qqklhdc2	2.60544e-18	0.439258
ENSG00000147050qqKDM6AqqENSDARG00000061759qqkdm6a	2.64126e-18	0.390768
ENSG00000170370qqEMX2qqENSDARG00000039701qqemx2	2.77279e-18	-1.32041
ENSG00000102531qqFNDC3AqqENSDARG00000105503qqfndc3a	2.90828e-18	0.368248
ENSG00000205683qqDPF3qqENSDARG00000025309qqdpf3	2.99747e-18	0.279776
ENSG00000008311qqAASSqqENSDARG00000051816qqaass	3.38153e-18	0.351456
ENSG00000174720qqLARP7qqENSDARG00000017315qqlarp7	3.70864e-18	0.425404
ENSG00000115524qqSF3B1qqENSDARG00000056138qqsf3b1	3.76777e-18	0.293974
ENSG00000169967qqMAP3K2qqENSDARG00000062884qqmap3k2	4.21166e-18	0.311062
ENSG00000122884qqP4HA1qqENSDARG00000071082qqp4ha1b	4.39571e-18	0.283795
ENSG00000082701qqGSK3BqqENSDARG00000052468qqsi:dkeyp-80c12.7	4.4065e-18	0.320851
ENSG00000082701qqGSK3BqqENSDARG00000017803qqgsk3b	4.4065e-18	0.320851
ENSG00000109686qqSH3D19qqENSDARG00000088202qqsh3d19	4.49139e-18	0.390633
ENSG00000162520qqSYNCqqENSDARG00000035944qqsync	4.52362e-18	0.355282
ENSG00000163681qqSLMAPqqENSDARG00000054458qqslmapa	4.78065e-18	0.304003
ENSG00000158186qqMRASqqENSDARG00000075285qqsi:ch73-116o1.2	4.82068e-18	0.34056
ENSG00000158186qqMRASqqENSDARG00000062865qqmras	4.82068e-18	0.34056
ENSG00000197563qqPIGNqqENSDARG00000077532qqpign	5.19775e-18	0.412196
ENSG00000074964qqARHGEF10LqqENSDARG00000088630qqarhgef10la	5.24078e-18	0.259093
ENSG00000074964qqARHGEF10LqqENSDARG00000074244qqarhgef10lb	5.24078e-18	0.259093
ENSG00000167283qqATP5LqqENSDARG00000011841qqatp5l	5.5001e-18	0.354089
ENSG00000163406qqSLC15A2qqENSDARG00000032010qqslc15a2	5.82923e-18	0.272903
ENSG00000117115qqPADI2qqENSDARG00000044167qqpadi2	5.9064e-18	0.372146
ENSG00000119705qqSLIRPqqENSDARG00000097753qqslirp	5.90915e-18	0.387205
ENSG00000109184qqDCUN1D4qqENSDARG00000092394qqdcun1d4	5.99319e-18	0.434345
ENSG00000196482qqESRRGqqENSDARG00000004861qqesrrga	6.04892e-18	0.255771
ENSG00000196482qqESRRGqqENSDARG00000011696qqesrrgb	6.04892e-18	0.255771
ENSG00000110497qqAMBRA1qqENSDARG00000039878qqambra1b	6.27007e-18	0.254345
ENSG00000110497qqAMBRA1qqENSDARG00000008322qqambra1a	6.27007e-18	0.254345
ENSG00000092931qqMFSD11qqENSDARG00000102828qqmfsd11	6.37772e-18	0.340033
ENSG00000106603qqCOA1qqENSDARG00000076360qqrpl37	6.44166e-18	0.391441
ENSG00000100485qqSOS2qqENSDARG00000060506qqsos2	6.65358e-18	0.257418
ENSG00000100503qqNINqqENSDARG00000060298qqnin	7.25206e-18	0.312915
ENSG00000163644qqPPM1KqqENSDARG00000010655qqppm1k	7.32419e-18	0.349731
ENSG00000163644qqPPM1KqqENSDARG00000076011qqsi:ch211-149b19.3	7.32419e-18	0.349731
ENSG00000198677qqTTC37qqENSDARG00000074314qqttc37	7.33619e-18	0.352637
ENSG00000075142qqSRIqqENSDARG00000058593qqsri	7.67485e-18	0.310302
ENSG00000198382qqUVRAGqqENSDARG00000023815qquvrag	8.35978e-18	0.328726
ENSG00000160746qqANO10qqENSDARG00000057736qqano10a	8.54899e-18	0.293856
ENSG00000173852qqDPY19L1qqENSDARG00000069995qqdpy19l1l	8.63624e-18	0.38137
ENSG00000115866qqDARSqqENSDARG00000070043qqdars	8.64427e-18	0.332503
ENSG00000152990qqADGRA3qqENSDARG00000073673qqadgra3	9.13592e-18	0.277152
ENSG00000172428qqMYEOV2qqENSDARG00000045296qqcops9	1.06631e-17	0.378793
ENSG00000176046qqNUPR1qqENSDARG00000094557qqnupr1b	1.11333e-17	0.3323
ENSG00000067798qqNAV3qqENSDARG00000005476qqnav3	1.19248e-17	0.254874
ENSG00000132530qqXAF1qqENSDARG00000068939qqxaf1	1.26842e-17	0.339782
ENSG00000140577qqCRTC3qqENSDARG00000052114qqcrtc3	1.29269e-17	0.295363
ENSG00000131143qqCOX4I1qqENSDARG00000032970qqcox4i1	1.32723e-17	0.299442
ENSG00000135317qqSNX14qqENSDARG00000006332qqsnx14	1.37361e-17	0.334082
ENSG00000081803qqCADPS2qqENSDARG00000013312qqcadps2	1.38873e-17	0.30317
ENSG00000130222qqGADD45GqqENSDARG00000019417qqgadd45ga	1.43831e-17	0.717158
ENSG00000130222qqGADD45GqqENSDARG00000016725qqgadd45gb.1	1.43831e-17	0.717158
ENSG00000067208qqEVI5qqENSDARG00000070839qqevi5b	1.46005e-17	0.343946
ENSG00000152977qqZIC1qqENSDARG00000015567qqzic1	1.61535e-17	0.286184
ENSG00000140988qqRPS2qqENSDARG00000077291qqrps2	1.71089e-17	0.264667
ENSG00000181827qqRFX7qqENSDARG00000077237qqrfx7a	2.00824e-17	0.298068
ENSG00000181827qqRFX7qqENSDARG00000103691qqrfx7b	2.00824e-17	0.298068
ENSG00000178691qqSUZ12qqENSDARG00000098924qqsuz12b	2.17382e-17	0.276109
ENSG00000178691qqSUZ12qqENSDARG00000070256qqsuz12a	2.17382e-17	0.276109
ENSG00000102595qqUGGT2qqENSDARG00000062089qquggt2	2.36194e-17	0.314368
ENSG00000165322qqARHGAP12qqENSDARG00000026482qqarhgap12b	2.46876e-17	0.373459
ENSG00000165322qqARHGAP12qqENSDARG00000008548qqarhgap12a	2.46876e-17	0.373459
ENSG00000104381qqGDAP1qqENSDARG00000058601qqgdap1	2.63958e-17	0.312269
ENSG00000062716qqVMP1qqENSDARG00000012450qqvmp1	2.99025e-17	0.309463
ENSG00000122786qqCALD1qqENSDARG00000086391qqcald1b	3.00166e-17	0.269439
ENSG00000138768qqUSO1qqENSDARG00000019581qquso1	3.0499e-17	0.311229
ENSG00000068305qqMEF2AqqENSDARG00000031756qqmef2aa	3.35721e-17	0.368556
ENSG00000101558qqVAPAqqENSDARG00000027824qqtop1mt	4.0356e-17	0.287604
ENSG00000218336qqTENM3qqENSDARG00000005479qqtenm3	4.19648e-17	0.314442
ENSG00000161547qqSRSF2qqENSDARG00000057484qqsrsf2a	4.45106e-17	0.344967
ENSG00000161547qqSRSF2qqENSDARG00000103893qqsrsf2b	4.45106e-17	0.344967
ENSG00000184076qqUQCR10qqENSDARG00000104517qquqcr10	5.11339e-17	0.414362
ENSG00000139746qqRBM26qqENSDARG00000104130qqrbm26	5.82046e-17	0.286199
ENSG00000188846qqRPL14qqENSDARG00000103433qqrpl14	6.99051e-17	0.43109
ENSG00000187109qqNAP1L1qqENSDARG00000101813qqnap1l1	7.14783e-17	0.339707
ENSG00000143164qqDCAF6qqENSDARG00000078311qqdcaf6	1.14741e-16	0.351902
ENSG00000130638qqATXN10qqENSDARG00000008439qqatxn10	1.18447e-16	0.25138
ENSG00000135931qqARMC9qqENSDARG00000087299qqarmc9	1.18455e-16	0.369967
ENSG00000163848qqZNF148qqENSDARG00000055106qqznf148	1.26162e-16	0.320126
ENSG00000146243qqIRAK1BP1qqENSDARG00000036903qqirak1bp1	1.3154e-16	0.298718
ENSG00000152348qqATG10qqENSDARG00000104846qqatg10	1.36653e-16	0.338158
ENSG00000151491qqEPS8qqENSDARG00000102128qqeps8a	1.47661e-16	0.328802
ENSG00000036257qqCUL3qqENSDARG00000038967qqcul3a	1.48933e-16	0.283803
ENSG00000036257qqCUL3qqENSDARG00000100108qqcul3b	1.48933e-16	0.283803
ENSG00000089053qqANAPC5qqENSDARG00000008461qqanapc5	1.539e-16	0.319275
ENSG00000095564qqBTAF1qqENSDARG00000060089qqbtaf1	1.66146e-16	0.338427
ENSG00000119487qqMAPKAP1qqENSDARG00000091777qqmapkap1	1.70109e-16	0.366857
ENSG00000103047qqTANGO6qqENSDARG00000034001qqtango6	1.72336e-16	0.280091
ENSG00000164327qqRICTORqqENSDARG00000002020qqrictorb	1.76707e-16	0.302181
ENSG00000164327qqRICTORqqENSDARG00000100867qqrictora	1.76707e-16	0.302181
ENSG00000169519qqMETTL15qqENSDARG00000089236qqmettl15	2.50608e-16	0.251539
ENSG00000174738qqNR1D2qqENSDARG00000003820qqnr1d2a	2.55933e-16	0.384606
ENSG00000174738qqNR1D2qqENSDARG00000009594qqnr1d2b	2.55933e-16	0.384606
ENSG00000179532qqDNHD1qqENSDARG00000058416qqsi:dkey-11m19.5	3.35548e-16	0.392303
ENSG00000135678qqCPMqqENSDARG00000011769qqcpm	3.49115e-16	0.426786
ENSG00000112699qqGMDSqqENSDARG00000026629qqgmds	3.57635e-16	0.262432
ENSG00000048828qqFAM120AqqENSDARG00000075021qqfam120a	3.93442e-16	0.285224
ENSG00000070882qqOSBPL3qqENSDARG00000033251qqosbpl3a	4.09939e-16	0.42336
ENSG00000070882qqOSBPL3qqENSDARG00000040482qqosbpl3b	4.09939e-16	0.42336
ENSG00000109501qqWFS1qqENSDARG00000074617qqwfs1b	4.11051e-16	-1.1541
ENSG00000109501qqWFS1qqENSDARG00000062341qqwfs1a	4.11051e-16	-1.1541
ENSG00000138468qqSENP7qqENSDARG00000061138qqsenp7b	4.15394e-16	0.281447
ENSG00000138468qqSENP7qqENSDARG00000062148qqsi:dkey-100n23.3	4.15394e-16	0.281447
ENSG00000122376qqFAM35AqqENSDARG00000038686qqsi:ch211-134m17.9	4.22623e-16	0.348369
ENSG00000139218qqSCAF11qqENSDARG00000045885qqscaf11	4.30629e-16	0.257809
ENSG00000153814qqJAZF1qqENSDARG00000102551qqjazf1a	4.3463e-16	0.307454
ENSG00000134852qqCLOCKqqENSDARG00000003631qqclockb	4.36097e-16	0.328188
ENSG00000134852qqCLOCKqqENSDARG00000011703qqclocka	4.36097e-16	0.328188
ENSG00000115525qqST3GAL5qqENSDARG00000037556qqst3gal5	4.50986e-16	0.308354
ENSG00000070785qqEIF2B3qqENSDARG00000018106qqeif2b3	4.58418e-16	0.270817
ENSG00000169155qqZBTB43qqENSDARG00000045983qqzbtb43	5.13922e-16	0.360933
ENSG00000070476qqZXDCqqENSDARG00000071496qqzic6	5.43753e-16	0.256656
ENSG00000070476qqZXDCqqENSDARG00000052351qqsi:dkey-156n14.3	5.43753e-16	0.256656
ENSG00000138430qqOLA1qqENSDARG00000044565qqola1	5.46513e-16	0.287633
ENSG00000127483qqHP1BP3qqENSDARG00000044669qqhp1bp3	5.61244e-16	0.270743
ENSG00000155744qqFAM126BqqENSDARG00000101696qqzgc:158316	7.12583e-16	0.332818
ENSG00000058673qqZC3H11AqqENSDARG00000009754qqzc3h11a	7.99528e-16	0.253201
ENSG00000108298qqRPL19qqENSDARG00000013307qqrpl19	8.35871e-16	0.370648
ENSG00000196865qqNHLRC2qqENSDARG00000089581qqnhlrc2	8.5411e-16	0.301864
ENSG00000015153qqYAF2qqENSDARG00000015966qqyaf2	8.84051e-16	0.361736
ENSG00000025800qqKPNA6qqENSDARG00000044980qqkpna6	1.00469e-15	0.351063
ENSG00000182944qqEWSR1qqENSDARG00000020258qqewsr1a	1.02033e-15	0.315448
ENSG00000182944qqEWSR1qqENSDARG00000020465qqewsr1b	1.02033e-15	0.315448
ENSG00000169855qqROBO1qqENSDARG00000026784qqrobo1	1.1209e-15	0.271154
ENSG00000182667qqNTMqqENSDARG00000013005qqopcml	1.24447e-15	-0.435198
ENSG00000231500qqRPS18qqENSDARG00000100392qqrps18	1.3247e-15	0.365058
ENSG00000048649qqRSF1qqENSDARG00000093503qqrsf1b.1	1.32705e-15	0.251569
ENSG00000048649qqRSF1qqENSDARG00000068640qqrsf1b.1	1.32705e-15	0.251569
ENSG00000146414qqSHPRHqqENSDARG00000075884qqshprh	1.33369e-15	0.270704
ENSG00000174839qqDENND6AqqENSDARG00000030239qqdennd6aa	2.07211e-15	0.25455
ENSG00000147724qqFAM135BqqENSDARG00000105121qqFAM135B	2.13092e-15	0.258047
ENSG00000039319qqZFYVE16qqENSDARG00000102435qqplekhf1	2.17933e-15	0.259283
ENSG00000116171qqSCP2qqENSDARG00000102356qqscp2b	2.32412e-15	0.295894
ENSG00000116171qqSCP2qqENSDARG00000012194qqscp2a	2.32412e-15	0.295894
ENSG00000179604qqCDC42EP4qqENSDARG00000045036qqcdc42ep4b	2.35027e-15	0.425578
ENSG00000179604qqCDC42EP4qqENSDARG00000101457qqcdc42ep4a	2.35027e-15	0.425578
ENSG00000123560qqPLP1qqENSDARG00000011929qqplp1b	2.37738e-15	0.295342
ENSG00000123560qqPLP1qqENSDARG00000103732qqplp1a	2.37738e-15	0.295342
ENSG00000035681qqNSMAFqqENSDARG00000051920qqnsmaf	2.42086e-15	0.364069
ENSG00000110066qqKMT5BqqENSDARG00000041081qqkmt5b	2.51689e-15	0.271221
ENSG00000183098qqGPC6qqENSDARG00000103156qqgpc6a	2.65327e-15	0.250078
ENSG00000183098qqGPC6qqENSDARG00000104219qqgpc6b	2.65327e-15	0.250078
ENSG00000114030qqKPNA1qqENSDARG00000016360qqkpna1	2.85323e-15	0.283053
ENSG00000005700qqIBTKqqENSDARG00000074424qqibtk	2.94183e-15	0.266065
ENSG00000137845qqADAM10qqENSDARG00000053468qqadam10a	2.98554e-15	0.293683
ENSG00000137845qqADAM10qqENSDARG00000057138qqzgc:174164	2.98554e-15	0.293683
ENSG00000137845qqADAM10qqENSDARG00000015502qqadam10b	2.98554e-15	0.293683
ENSG00000057935qqMTA3qqENSDARG00000054903qqmta3	3.01671e-15	0.28331
ENSG00000101019qqUQCC1qqENSDARG00000068176qquqcc1	3.37919e-15	0.263834
ENSG00000100968qqNFATC4qqENSDARG00000054162qqnfatc4	3.65867e-15	-1.25798
ENSG00000070018qqLRP6qqENSDARG00000100143qqlrp6	4.25283e-15	0.329935
ENSG00000136267qqDGKBqqENSDARG00000027724qqdgkb	4.38645e-15	0.360664
ENSG00000111670qqGNPTABqqENSDARG00000030153qqgnptab	5.03306e-15	0.251269
ENSG00000112992qqNNTqqENSDARG00000023536qqnnt	5.65233e-15	0.349942
ENSG00000230124qqACBD6qqENSDARG00000039456qqacbd6	6.16174e-15	0.305981
ENSG00000013441qqCLK1qqENSDARG00000005908qqclk4b	7.61486e-15	0.26606
ENSG00000170802qqFOXN2qqENSDARG00000045105qqfoxn2b	1.05635e-14	0.385943
ENSG00000170802qqFOXN2qqENSDARG00000055574qqFOXN2 (1 of many)	1.05635e-14	0.385943
ENSG00000137502qqRAB30qqENSDARG00000037884qqrab30	1.17186e-14	0.330181
ENSG00000114670qqNEK11qqENSDARG00000087564qqnek11	1.2057e-14	0.277848
ENSG00000103342qqGSPT1qqENSDARG00000098627qqgspt1l	1.45944e-14	0.359454
ENSG00000103342qqGSPT1qqENSDARG00000031048qqgspt1	1.45944e-14	0.359454
ENSG00000111906qqHDDC2qqENSDARG00000034957qqhddc2	1.47568e-14	0.32634
ENSG00000214941qqZSWIM7qqENSDARG00000067608qqzswim7	1.67279e-14	0.254931
ENSG00000184194qqGPR173qqENSDARG00000042922qqgpr173	1.80974e-14	0.337581
ENSG00000178425qqNT5DC1qqENSDARG00000006797qqnt5dc1	1.85657e-14	0.311808
ENSG00000164253qqWDR41qqENSDARG00000009851qqwdr41	2.23147e-14	0.25905
ENSG00000079819qqEPB41L2qqENSDARG00000093374qqEPB41L2	2.41049e-14	0.253902
ENSG00000151779qqNBASqqENSDARG00000008593qqnbas	2.90764e-14	0.253117
ENSG00000153207qqAHCTF1qqENSDARG00000077530qqahctf1	3.11808e-14	0.286745
ENSG00000171456qqASXL1qqENSDARG00000036956qqasxl1	3.23018e-14	0.259849
ENSG00000184828qqZBTB7CqqENSDARG00000100985qqzbtb7c	3.73732e-14	0.29486
ENSG00000134444qqKIAA1468qqENSDARG00000101443qqrelch	3.83163e-14	0.287703
ENSG00000196531qqNACAqqENSDARG00000005513qqnaca	4.38054e-14	0.310961
ENSG00000182732qqRGS6qqENSDARG00000015627qqrgs6	5.00805e-14	0.336608
ENSG00000147481qqSNTG1qqENSDARG00000061832qqsntg1	5.07593e-14	0.299998
ENSG00000135049qqAGTPBP1qqENSDARG00000105214qqagtpbp1	5.08023e-14	0.2651
ENSG00000047188qqYTHDC2qqENSDARG00000103525qqYTHDC2	5.2523e-14	0.299337
ENSG00000119729qqRHOQqqENSDARG00000025953qqrhoq	7.77249e-14	0.25311
ENSG00000134873qqCLDN10qqENSDARG00000058906qqsi:ch211-181l5.2	8.04338e-14	0.292542
ENSG00000134873qqCLDN10qqENSDARG00000058937qqcldn10a	8.04338e-14	0.292542
ENSG00000134873qqCLDN10qqENSDARG00000104528qqcldn10b	8.04338e-14	0.292542
ENSG00000134873qqCLDN10qqENSDARG00000099598qqCABZ01067558.1	8.04338e-14	0.292542
ENSG00000101199qqARFGAP1qqENSDARG00000101616qqarfgap1	8.32512e-14	-1.12175
ENSG00000170075qqGPR37L1qqENSDARG00000006079qqgpr37l1a	1.01279e-13	-1.1731
ENSG00000170075qqGPR37L1qqENSDARG00000056774qqgpr37l1b	1.01279e-13	-1.1731
ENSG00000130255qqRPL36qqENSDARG00000100588qqrpl36	1.03971e-13	0.283805
ENSG00000127995qqCASD1qqENSDARG00000023900qqcasd1	1.33616e-13	0.310182
ENSG00000140545qqMFGE8qqENSDARG00000015349qqmfge8a	2.22463e-13	-1.1925
ENSG00000140545qqMFGE8qqENSDARG00000045803qqmfge8b	2.22463e-13	-1.1925
ENSG00000138592qqUSP8qqENSDARG00000063719qqusp8	2.43322e-13	0.302827
ENSG00000006468qqETV1qqENSDARG00000101959qqetv1	2.46701e-13	0.255058
ENSG00000075391qqRASAL2qqENSDARG00000036257qqrasal2	2.70247e-13	0.27641
ENSG00000112305qqSMAP1qqENSDARG00000031302qqsmap1	3.11465e-13	0.295744
ENSG00000136709qqWDR33qqENSDARG00000018272qqwdr33	3.1864e-13	0.254666
ENSG00000173041qqZNF680qqENSDARG00000098144qqsi:dkey-285e18.6	3.73412e-13	0.333798
ENSG00000173041qqZNF680qqENSDARG00000075194qqsi:dkey-56e3.3	3.73412e-13	0.333798
ENSG00000173041qqZNF680qqENSDARG00000103439qqsi:dkey-248e17.5	3.73412e-13	0.333798
ENSG00000110958qqPTGES3qqENSDARG00000089626qqptges3b	3.95693e-13	0.250351
ENSG00000110958qqPTGES3qqENSDARG00000037284qqptges3a	3.95693e-13	0.250351
ENSG00000122507qqBBS9qqENSDARG00000079217qqbbs9	4.72224e-13	0.250197
ENSG00000140694qqPARNqqENSDARG00000102634qqparn	4.95599e-13	0.271278
ENSG00000116209qqTMEM59qqENSDARG00000019033qqtmem59	7.21636e-13	0.277442
ENSG00000164050qqPLXNB1qqENSDARG00000075821qqplxnb1a	9.24332e-13	-0.969814
ENSG00000164050qqPLXNB1qqENSDARG00000017211qqplxnb1b	9.24332e-13	-0.969814
ENSG00000101577qqLPIN2qqENSDARG00000061214qqlpin2	1.41475e-12	0.270363
ENSG00000132470qqITGB4qqENSDARG00000028507qqitgb4	7.76828e-12	-1.25264
ENSG00000115109qqEPB41L5qqENSDARG00000032324qqepb41l5	9.76388e-12	0.252583
ENSG00000196440qqARMCX4qqENSDARG00000062960qqarmc10	1.09417e-11	0.251955
ENSG00000100427qqMLC1qqENSDARG00000063026qqmlc1	1.94203e-11	-1.09761
ENSG00000122741qqDCAF10qqENSDARG00000029600qqwdr32	1.97091e-11	0.263119
ENSG00000188338qqSLC38A3qqENSDARG00000027065qqslc38a3a	3.79428e-11	-1.17715
ENSG00000188338qqSLC38A3qqENSDARG00000091061qqslc38a3b	3.79428e-11	-1.17715
ENSG00000214402qqLCNL1qqENSDARG00000027088qqptgdsb.1	5.01919e-11	-0.992151
ENSG00000214402qqLCNL1qqENSDARG00000071626qqptgdsb.2	5.01919e-11	-0.992151
ENSG00000214402qqLCNL1qqENSDARG00000045979qqzgc:153704	5.01919e-11	-0.992151
ENSG00000176884qqGRIN1qqENSDARG00000027828qqgrin1a	7.05482e-11	-1.13455
ENSG00000176884qqGRIN1qqENSDARG00000025728qqgrin1b	7.05482e-11	-1.13455
ENSG00000079215qqSLC1A3qqENSDARG00000043148qqslc1a3b	7.84265e-11	-0.411222
ENSG00000079215qqSLC1A3qqENSDARG00000104431qqslc1a3a	7.84265e-11	-0.411222
ENSG00000168056qqLTBP3qqENSDARG00000035682qqFP102018.1	1.4018e-10	-1.12042
ENSG00000185386qqMAPK11qqENSDARG00000045836qqmapk11	2.50298e-10	-1.00751
ENSG00000101400qqSNTA1qqENSDARG00000098420qqSNTA1	6.61456e-10	-1.06741
ENSG00000107738qqC10orf54qqENSDARG00000079071qqjam2b	7.39678e-10	-1.07932
ENSG00000107738qqC10orf54qqENSDARG00000013685qqvsig8b	7.39678e-10	-1.07932
ENSG00000107738qqC10orf54qqENSDARG00000095949qqsi:dkey-22i16.9	7.39678e-10	-1.07932
ENSG00000107738qqC10orf54qqENSDARG00000058996qqjam2a	7.39678e-10	-1.07932
ENSG00000167971qqCASKIN1qqENSDARG00000100166qqsi:dkeyp-9d4.3	8.24704e-10	-1.03977
ENSG00000167971qqCASKIN1qqENSDARG00000046107qqcaskin1	8.24704e-10	-1.03977
ENSG00000144485qqHES6qqENSDARG00000019335qqhes6	9.30213e-10	0.395796
ENSG00000144485qqHES6qqENSDARG00000007097qqher13	9.30213e-10	0.395796
ENSG00000154146qqNRGNqqENSDARG00000039626qqnrgna	1.49516e-09	-1.14092
ENSG00000154146qqNRGNqqENSDARG00000069361qqspa17	1.49516e-09	-1.14092
ENSG00000197746qqPSAPqqENSDARG00000013968qqpsap	1.91311e-09	-1.02455
ENSG00000121310qqECHDC2qqENSDARG00000016607qqechdc2	3.16322e-09	-0.296044
ENSG00000005486qqRHBDD2qqENSDARG00000092463qqrhbdd2	4.62626e-09	-1.14856
ENSG00000099864qqPALMqqENSDARG00000026882qqpalm1a	6.43184e-09	-1.16301
ENSG00000099864qqPALMqqENSDARG00000007818qqpalm1b	6.43184e-09	-1.16301
ENSG00000100994qqPYGBqqENSDARG00000002021qqpygb	7.13595e-09	-0.912788
ENSG00000005206qqSPPL2BqqENSDARG00000030448qqsppl2	1.77002e-08	-1.07865
ENSG00000167702qqKIFC2qqENSDARG00000053431qqsi:ch211-257p13.3	1.78814e-08	-0.999848
ENSG00000103528qqSYT17qqENSDARG00000060741qqsyt17	1.91558e-08	-0.27472
ENSG00000124440qqHIF3AqqENSDARG00000100826qqhif1al	3.9117e-08	-0.6716
ENSG00000141959qqPFKLqqENSDARG00000060504qqpfkla	4.2702e-08	-1.003
ENSG00000141959qqPFKLqqENSDARG00000099755qqpfklb	4.2702e-08	-1.003
ENSG00000152661qqGJA1qqENSDARG00000071192qqcx40.8	5.66571e-08	-0.909446
ENSG00000152661qqGJA1qqENSDARG00000041799qqcx43	5.66571e-08	-0.909446
ENSG00000169410qqPTPN9qqENSDARG00000077495qqptpn9a	1.43934e-07	-0.264074
ENSG00000170525qqPFKFB3qqENSDARG00000001953qqpfkfb3	2.00038e-07	-0.264924
ENSG00000119707qqRBM25qqENSDARG00000006395qqrbm25b	2.58324e-07	-0.258964
ENSG00000167470qqMIDNqqENSDARG00000018524qqmidn	3.56264e-07	-1.00926
ENSG00000271447qqMMP28qqENSDARG00000059029qqmmp28	4.45714e-07	-0.986472
ENSG00000166165qqCKBqqENSDARG00000043257qqckbb	4.70721e-07	-0.667847
ENSG00000166165qqCKBqqENSDARG00000069752qqckba	4.70721e-07	-0.667847
ENSG00000120885qqCLUqqENSDARG00000010434qqclu	4.83209e-07	-0.406439
ENSG00000012171qqSEMA3BqqENSDARG00000011672qqsema3b	9.21118e-07	-0.978437
ENSG00000131584qqACAP3qqENSDARG00000075990qqacap3a	4.02769e-06	-0.95515
ENSG00000131584qqACAP3qqENSDARG00000099240qqacap3b	4.02769e-06	-0.95515
ENSG00000166974qqMAPRE2qqENSDARG00000099943qqmapre2	4.64897e-06	-0.273613
ENSG00000117519qqCNN3qqENSDARG00000099510qqcnn3a	5.92016e-06	-0.284012
ENSG00000117519qqCNN3qqENSDARG00000029856qqcnn3b	5.92016e-06	-0.284012
ENSG00000107742qqSPOCK2qqENSDARG00000075393qqspock2	6.11086e-06	-0.841893
ENSG00000264522qqOTUD7BqqENSDARG00000017220qqotud7b	6.61753e-06	-0.30519
ENSG00000106976qqDNM1qqENSDARG00000010042qqdnm1a	6.65288e-06	-0.918767
ENSG00000106976qqDNM1qqENSDARG00000009281qqdnm1b	6.65288e-06	-0.918767
ENSG00000176978qqDPP7qqENSDARG00000027750qqdpp7	9.01233e-06	-1.01146
ENSG00000187957qqDNERqqENSDARG00000061031qqdner	1.05019e-05	-0.257084
ENSG00000107223qqEDF1qqENSDARG00000009950qqedf1	1.29252e-05	-0.260688
ENSG00000154529qqCNTNAP3BqqENSDARG00000067824qqcntnap3	1.42276e-05	-0.359073
ENSG00000175662qqTOM1L2qqENSDARG00000009217qqtom1l2	1.86708e-05	-0.273958
ENSG00000175662qqTOM1L2qqENSDARG00000056394qqTOM1L2	1.86708e-05	-0.273958
ENSG00000103034qqNDRG4qqENSDARG00000103937qqndrg4	2.02571e-05	-0.964996
ENSG00000183337qqBCORqqENSDARG00000017798qqbcor	2.05948e-05	-0.375833
ENSG00000038532qqCLEC16AqqENSDARG00000038094qqclec16a	2.69758e-05	-0.301683
ENSG00000135744qqAGTqqENSDARG00000016412qqagt	4.47668e-05	-0.824353
ENSG00000058404qqCAMK2BqqENSDARG00000100089qqcamk2b2	5.00261e-05	-0.958674
ENSG00000058404qqCAMK2BqqENSDARG00000011065qqcamk2b1	5.00261e-05	-0.958674
ENSG00000175497qqDPP10qqENSDARG00000104767qqCR381531.2	5.47283e-05	-0.450532
ENSG00000196199qqMPHOSPH8qqENSDARG00000005576qqmphosph8	6.23026e-05	-0.29815
ENSG00000091656qqZFHX4qqENSDARG00000075542qqzfhx4	0.000111845	-0.278672
ENSG00000167615qqLENG8qqENSDARG00000076805qqleng8	0.000170167	-0.867346
ENSG00000099250qqNRP1qqENSDARG00000102153qqnrp1a	0.000180966	-0.381302
ENSG00000134243qqSORT1qqENSDARG00000056252qqsort1b	0.000233871	-0.265951
ENSG00000134243qqSORT1qqENSDARG00000029402qqsort1a	0.000233871	-0.265951
ENSG00000076555qqACACBqqENSDARG00000061994qqacacb	0.000248935	-0.254487
ENSG00000114857qqNKTRqqENSDARG00000059097qqnktr	0.000256074	-0.366643
ENSG00000110651qqCD81qqENSDARG00000036080qqcd81a	0.000266241	-0.258578
ENSG00000110651qqCD81qqENSDARG00000022437qqcd81b	0.000266241	-0.258578
ENSG00000136297qqMMD2qqENSDARG00000089090qqmmd2b	0.000275508	-0.807165
ENSG00000136297qqMMD2qqENSDARG00000108505qqmmd2b	0.000275508	-0.807165
ENSG00000197119qqSLC25A29qqENSDARG00000057352qqslc25a29	0.000306264	-0.831786
ENSG00000197119qqSLC25A29qqENSDARG00000098849qqSLC25A29	0.000306264	-0.831786
ENSG00000149925qqALDOAqqENSDARG00000011665qqaldoaa	0.000308056	-0.271541
ENSG00000149925qqALDOAqqENSDARG00000034470qqaldoab	0.000308056	-0.271541
ENSG00000174306qqZHX3qqENSDARG00000019774qqzhx3	0.000312278	-0.348614
ENSG00000174306qqZHX3qqENSDARG00000087186qqsi:ch211-232b12.5	0.000312278	-0.348614
ENSG00000073712qqFERMT2qqENSDARG00000020242qqfermt2	0.00031622	-0.313342
ENSG00000165478qqHEPACAMqqENSDARG00000056934qqhepacama	0.00040674	-0.291871
ENSG00000196663qqTECPR2qqENSDARG00000060835qqtecpr2	0.000530091	-0.318845
ENSG00000135472qqFAIM2qqENSDARG00000105362qqfaim2b	0.000551467	-0.846523
ENSG00000090863qqGLG1qqENSDARG00000061282qqglg1a	0.000632607	-0.343275
ENSG00000090863qqGLG1qqENSDARG00000101210qqglg1b	0.000632607	-0.343275
ENSG00000160271qqRALGDSqqENSDARG00000042409qqRALGDS	0.000674889	-0.35878
ENSG00000161509qqGRIN2CqqENSDARG00000077560qqgrin2cb	0.000686657	-0.931361
ENSG00000161509qqGRIN2CqqENSDARG00000078149qqgrin2ca	0.000686657	-0.931361
ENSG00000159733qqZFYVE28qqENSDARG00000060430qqzfyve28	0.000711495	-0.372829
ENSG00000203879qqGDI1qqENSDARG00000056122qqgdi1	0.000779038	-0.857284
ENSG00000130287qqNCANqqENSDARG00000005783qqncanb	0.000874623	-0.752387
ENSG00000130287qqNCANqqENSDARG00000100128qqCU861477.1	0.000874623	-0.752387
ENSG00000168675qqLDLRAD4qqENSDARG00000054941qqldlrad4b	0.000932252	-0.352167
ENSG00000168675qqLDLRAD4qqENSDARG00000070555qqldlrad4a	0.000932252	-0.352167
ENSG00000127054qqCPSF3LqqENSDARG00000025212qqints11	0.000938582	-0.822151
ENSG00000108175qqZMIZ1qqENSDARG00000074502qqzmiz1a	0.000995563	-0.376673
ENSG00000108175qqZMIZ1qqENSDARG00000102279qqzmiz1b	0.000995563	-0.376673
ENSG00000006118qqTMEM132AqqENSDARG00000075837qqsi:dkey-1d7.3	0.00102464	-0.739826
ENSG00000205531qqNAP1L4qqENSDARG00000068868qqnap1l4b	0.00110073	-0.300251
ENSG00000129244qqATP1B2qqENSDARG00000034424qqatp1b2b	0.00110292	-0.796156
ENSG00000129244qqATP1B2qqENSDARG00000099203qqatp1b2a	0.00110292	-0.796156
ENSG00000036530qqCYP46A1qqENSDARG00000012137qqcyp46a1.1	0.00122523	-0.29051
ENSG00000036530qqCYP46A1qqENSDARG00000004262qqcyp46a1.2	0.00122523	-0.29051
ENSG00000036530qqCYP46A1qqENSDARG00000093477qqzgc:123299	0.00122523	-0.29051
ENSG00000036530qqCYP46A1qqENSDARG00000089177qqcyp46a1.3	0.00122523	-0.29051
ENSG00000100836qqPABPN1qqENSDARG00000045373qqpabpn1	0.00123363	-0.821516
ENSG00000180628qqPCGF5qqENSDARG00000052388qqpcgf5b	0.00127862	-0.317806
ENSG00000149091qqDGKZqqENSDARG00000076025qqdgkzb	0.00132146	-0.804034
ENSG00000149091qqDGKZqqENSDARG00000014439qqdgkza	0.00132146	-0.804034
ENSG00000123908qqAGO2qqENSDARG00000061268qqago2	0.0014482	-0.294629
ENSG00000172379qqARNT2qqENSDARG00000103697qqarnt2	0.00159164	-0.348278
ENSG00000078328qqRBFOX1qqENSDARG00000014746qqrbfox1	0.00168727	-0.359992
ENSG00000115902qqSLC1A4qqENSDARG00000000551qqslc1a4	0.00169124	-0.74336
ENSG00000089486qqCDIP1qqENSDARG00000076118qqcdip1	0.00172788	-0.33143
ENSG00000124181qqPLCG1qqENSDARG00000038442qqplcg1	0.00179943	-0.288489
ENSG00000118322qqATP10BqqENSDARG00000076230qqatp10b	0.00199449	-0.307887
ENSG00000185033qqSEMA4BqqENSDARG00000074414qqsema4ba	0.00205476	-0.414309
ENSG00000185033qqSEMA4BqqENSDARG00000076104qqsema4bb	0.00205476	-0.414309
ENSG00000135749qqPCNXL2qqENSDARG00000055698qqpcnx2	0.00210897	-0.336214
ENSG00000198786qqMT-ND5qqENSDARG00000063921qqmt-nd5	0.00214887	-0.858644
ENSG00000160014qqCALM3qqENSDARG00000100825qqcalm3a	0.00235412	-0.280466
ENSG00000160014qqCALM3qqENSDARG00000031427qqcalm2a	0.00235412	-0.280466
ENSG00000160014qqCALM3qqENSDARG00000074057qqcalm3b	0.00235412	-0.280466
ENSG00000160014qqCALM3qqENSDARG00000015050qqcalm2b	0.00235412	-0.280466
ENSG00000179242qqCDH4qqENSDARG00000015002qqcdh4	0.00240814	-0.335227
ENSG00000170915qqPAQR8qqENSDARG00000088828qqpaqr8	0.00246232	-0.351751
ENSG00000136854qqSTXBP1qqENSDARG00000056036qqstxbp1b	0.00277891	-0.346471
ENSG00000136854qqSTXBP1qqENSDARG00000001994qqstxbp1a	0.00277891	-0.346471
ENSG00000146122qqDAAM2qqENSDARG00000028393qqdaam2	0.00278025	-0.281311
ENSG00000196660qqSLC30A10qqENSDARG00000103983qqslc30a10	0.00292788	-0.37996
ENSG00000153902qqLGI4qqENSDARG00000058421qqlgi1b	0.00320517	-0.498037
ENSG00000153902qqLGI4qqENSDARG00000092834qqsi:ch211-191d15.2	0.00320517	-0.498037
ENSG00000153902qqLGI4qqENSDARG00000020493qqlgi1a	0.00320517	-0.498037
ENSG00000128656qqCHN1qqENSDARG00000101735qqchn1	0.00326855	-0.366964
ENSG00000221968qqFADS3qqENSDARG00000019532qqfads2	0.00367164	-0.404062
ENSG00000166033qqHTRA1qqENSDARG00000014907qqhtra1b	0.00405273	-0.817721
ENSG00000050165qqDKK3qqENSDARG00000070683qqdkk3b	0.00421781	-0.279505
ENSG00000050165qqDKK3qqENSDARG00000103591qqdkk3a	0.00421781	-0.279505
ENSG00000110328qqGALNT18qqENSDARG00000100889qqgalnt18a	0.00450747	-0.336914
ENSG00000110328qqGALNT18qqENSDARG00000059438qqgalnt18b	0.00450747	-0.336914
ENSG00000182196qqARL6IP4qqENSDARG00000105036qqarl6ip4	0.00450982	-0.259159
ENSG00000164066qqINTUqqENSDARG00000077639qqintu	0.00464717	-0.32255
ENSG00000228716qqDHFRqqENSDARG00000004251qqdhfr	0.00556045	-0.722122
ENSG00000228716qqDHFRqqENSDARG00000068876qqzgc:153031	0.00556045	-0.722122
ENSG00000078687qqTNRC6CqqENSDARG00000076847qqtnrc6c1	0.00557066	-0.269308
ENSG00000213339qqQTRT1qqENSDARG00000043105qqqtrt1	0.00576379	-0.348107
ENSG00000159140qqSONqqENSDARG00000055389qqsi:dkey-67c22.2	0.00590468	-0.343594
ENSG00000198822qqGRM3qqENSDARG00000031712qqgrm3	0.00595588	-0.848063
ENSG00000185432qqMETTL7AqqENSDARG00000028478qqsi:ch211-173n18.3	0.00613993	-0.294649
ENSG00000185432qqMETTL7AqqENSDARG00000060889qqmettl7a	0.00613993	-0.294649
ENSG00000185432qqMETTL7AqqENSDARG00000056726qqmettl7a	0.00613993	-0.294649
ENSG00000105088qqOLFM2qqENSDARG00000102825qqolfm2b	0.00616514	-0.805803
ENSG00000105088qqOLFM2qqENSDARG00000077847qqolfm2a	0.00616514	-0.805803
ENSG00000165323qqFAT3qqENSDARG00000033840qqfat3a	0.00629848	-0.318704
ENSG00000165323qqFAT3qqENSDARG00000087709qqsi:ch211-214k5.6	0.00629848	-0.318704
ENSG00000178764qqZHX2qqENSDARG00000101559qqzhx2b	0.00638527	-0.453002
ENSG00000178764qqZHX2qqENSDARG00000055162qqzhx2a	0.00638527	-0.453002
ENSG00000103647qqCORO2BqqENSDARG00000079440qqcoro2ba	0.0064191	-0.437249
ENSG00000103647qqCORO2BqqENSDARG00000063604qqcoro2bb	0.0064191	-0.437249
ENSG00000118997qqDNAH7qqENSDARG00000060165qqdnah7	0.00664788	-0.347861
ENSG00000141441qqGAREM1qqENSDARG00000017242qqgarem	0.00725484	-0.395411
ENSG00000114933qqINO80DqqENSDARG00000062226qqino80db	0.00731398	-0.337908
ENSG00000114933qqINO80DqqENSDARG00000104727qqino80da	0.00731398	-0.337908
ENSG00000138078qqPREPLqqENSDARG00000017853qqprepl	0.00735135	-0.383179
ENSG00000127481qqUBR4qqENSDARG00000009549qqubr4	0.0073966	-0.334683
ENSG00000167972qqABCA3qqENSDARG00000100524qqabca3b	0.00815669	-0.314353
ENSG00000127022qqCANXqqENSDARG00000037488qqcanx	0.00832452	-0.283709
ENSG00000181404qqWASH1qqENSDARG00000063457qqwash1	0.00837135	-0.655871
ENSG00000179796qqLRRC3BqqENSDARG00000063215qqlrrc3b	0.00926924	-0.40296
ENSG00000182154qqMRPL41qqENSDARG00000002264qqmrpl41	0.0100266	-0.704972
ENSG00000184985qqSORCS2qqENSDARG00000077465qqsorcs2	0.0112975	-0.968558
ENSG00000103024qqNME3qqENSDARG00000100990qqnme3	0.0114811	-0.397682
ENSG00000008441qqNFIXqqENSDARG00000061836qqnfixb	0.0115567	-0.300617
ENSG00000008441qqNFIXqqENSDARG00000043226qqnfixa	0.0115567	-0.300617
ENSG00000243335qqKCTD7qqENSDARG00000061580qqkctd7	0.011944	-0.383909
ENSG00000108465qqCDK5RAP3qqENSDARG00000045092qqcdk5rap3	0.0121703	-0.450972
ENSG00000117523qqPRRC2CqqENSDARG00000057583qqprrc2c	0.0121827	-0.434966
ENSG00000104859qqCLASRPqqENSDARG00000061742qqclasrp	0.0122831	-0.313028
ENSG00000174437qqATP2A2qqENSDARG00000005122qqatp2a2b	0.0126263	-0.311674
ENSG00000136448qqNMT1qqENSDARG00000052966qqnmt1a	0.0127098	-0.444429
ENSG00000136448qqNMT1qqENSDARG00000057206qqnmt1b	0.0127098	-0.444429
ENSG00000162545qqCAMK2N1qqENSDARG00000101387qqCAMK2N1	0.012898	-0.414616
ENSG00000177728qqTMEM94qqENSDARG00000074506qqtmem94	0.0130729	-0.762344
ENSG00000132718qqSYT11qqENSDARG00000057913qqsyt11a	0.0132193	-0.289502
ENSG00000132718qqSYT11qqENSDARG00000056105qqsyt11b	0.0132193	-0.289502
ENSG00000107551qqRASSF4qqENSDARG00000012460qqrassf4	0.0146255	-0.42563
ENSG00000196405qqEVLqqENSDARG00000099720qqevlb	0.0146741	-0.374131
ENSG00000096384qqHSP90AB1qqENSDARG00000029150qqhsp90ab1	0.0156418	-0.372286
ENSG00000131771qqPPP1R1BqqENSDARG00000076280qqppp1r1b	0.0164566	-0.715446
ENSG00000106624qqAEBP1qqENSDARG00000006901qqsi:ch1073-459j12.1	0.0165189	-0.325016
ENSG00000106624qqAEBP1qqENSDARG00000091726qqaebp1	0.0165189	-0.325016
ENSG00000100239qqPPP6R2qqENSDARG00000045540qqppp6r2a	0.0170033	-0.335693
ENSG00000100239qqPPP6R2qqENSDARG00000069654qqppp6r2b	0.0170033	-0.335693
ENSG00000156076qqWIF1qqENSDARG00000005541qqwif1	0.0173676	-0.617503
ENSG00000182050qqMGAT4CqqENSDARG00000041791qqmgat4c	0.0177038	-0.35875
ENSG00000144908qqALDH1L1qqENSDARG00000077004qqaldh1l1	0.0178698	-0.790114
ENSG00000137486qqARRB1qqENSDARG00000043241qqarrb1	0.0179715	-0.268661
ENSG00000105701qqFKBP8qqENSDARG00000001734qqfkbp8	0.0180419	-0.796064
ENSG00000148672qqGLUD1qqENSDARG00000101074qqglud1b	0.0182327	-0.356293
ENSG00000148672qqGLUD1qqENSDARG00000008816qqglud1a	0.0182327	-0.356293
ENSG00000107331qqABCA2qqENSDARG00000013500qqabca2	0.0183707	-0.707779
ENSG00000090565qqRAB11FIP3qqENSDARG00000016490qqrab11fip3	0.018763	-0.766259
ENSG00000115266qqAPC2qqENSDARG00000063007qqapc2	0.0190117	-0.738404
ENSG00000139644qqTMBIM6qqENSDARG00000077934qqtegt	0.0205397	-0.308493
ENSG00000143772qqITPKBqqENSDARG00000010059qqitpkb	0.0210702	-0.317233
ENSG00000099797qqTECRqqENSDARG00000025904qqtecrb	0.0212393	-0.866025
ENSG00000099797qqTECRqqENSDARG00000101585qqtecra	0.0212393	-0.866025
ENSG00000130294qqKIF1AqqENSDARG00000061817qqkif1aa	0.0227693	-0.762849
ENSG00000170271qqFAXDC2qqENSDARG00000023820qqfaxdc2	0.0228882	-0.258712
ENSG00000063601qqMTMR1qqENSDARG00000022378qqmtmr1b	0.0229198	-0.271666
ENSG00000063601qqMTMR1qqENSDARG00000056690qqmtmr1a	0.0229198	-0.271666
ENSG00000197872qqFAM49AqqENSDARG00000006672qqfam49a	0.0232653	-0.388442
ENSG00000164877qqMICALL2qqENSDARG00000017834qqmicall2b	0.0235727	-0.391633
ENSG00000164877qqMICALL2qqENSDARG00000102366qqmicall2a	0.0235727	-0.391633
ENSG00000158106qqRHPN1qqENSDARG00000052454qqrhpn1	0.0240421	-0.844451
ENSG00000132321qqIQCA1qqENSDARG00000057276qqiqca1	0.0240858	-0.843485
ENSG00000139155qqSLCO1C1qqENSDARG00000016749qqslco1c1	0.0264977	-0.370383
ENSG00000153944qqMSI2qqENSDARG00000032614qqmsi2b	0.0271897	-0.510162
ENSG00000153944qqMSI2qqENSDARG00000033901qqmsi2a	0.0271897	-0.510162
ENSG00000139624qqCERS5qqENSDARG00000002365qqcers5	0.0274697	-0.250068
ENSG00000172757qqCFL1qqENSDARG00000021124qqcfl1	0.0279846	-0.424324
ENSG00000134533qqRERGqqENSDARG00000104632qqRERG	0.0282777	-0.664874
ENSG00000168077qqSCARA3qqENSDARG00000008060qqscara3	0.0301397	-0.464332
ENSG00000141469qqSLC14A1qqENSDARG00000051914qqslc14a2	0.0317054	-0.781842
ENSG00000179094qqPER1qqENSDARG00000056885qqper1a	0.0317156	-0.751738
ENSG00000179094qqPER1qqENSDARG00000012499qqper1b	0.0317156	-0.751738
ENSG00000130522qqJUNDqqENSDARG00000067850qqjund	0.0322497	-0.61896
ENSG00000169918qqOTUD7AqqENSDARG00000045556qqOTUD7A	0.0335675	-0.519252
ENSG00000143420qqENSAqqENSDARG00000036944qqensaa	0.0346809	-0.436323
ENSG00000078295qqADCY2qqENSDARG00000014588qqadcy2b	0.0348963	-0.34795
ENSG00000078295qqADCY2qqENSDARG00000058392qqadcy2a	0.0348963	-0.34795
ENSG00000011243qqAKAP8LqqENSDARG00000099635qqakap8l	0.035332	-0.831533
ENSG00000008710qqPKD1qqENSDARG00000030417qqpkd1a	0.0366357	-0.811237
ENSG00000109099qqPMP22qqENSDARG00000060457qqpmp22b	0.0370376	-0.57224
ENSG00000109099qqPMP22qqENSDARG00000105223qqpmp22a	0.0370376	-0.57224
ENSG00000076356qqPLXNA2qqENSDARG00000060372qqplxna2	0.0388087	-0.267611
ENSG00000139970qqRTN1qqENSDARG00000021143qqrtn1b	0.0391554	-0.447962
ENSG00000182132qqKCNIP1qqENSDARG00000034808qqkcnip1b	0.039614	-0.384356
ENSG00000182132qqKCNIP1qqENSDARG00000102210qqKCNIP1	0.039614	-0.384356
ENSG00000152583qqSPARCL1qqENSDARG00000074989qqsparcl1	0.0426198	-0.497429
ENSG00000092820qqEZRqqENSDARG00000025091qqezrb	0.0427718	-0.752548
ENSG00000092820qqEZRqqENSDARG00000020944qqezra	0.0427718	-0.752548
ENSG00000117298qqECE1qqENSDARG00000061737qqece1	0.0432819	-0.374359
ENSG00000182095qqTNRC18qqENSDARG00000077052qqtnrc18	0.0487699	-0.335681

## Sheet: SFGBS6_4_vs_SFGBS0_4
	p_val	avg_log2FC
ENSG00000107317qqPTGDSqqENSDARG00000027088qqptgdsb.1	1.67141e-18	-2.31422
ENSG00000107317qqPTGDSqqENSDARG00000071626qqptgdsb.2	1.67141e-18	-2.31422
ENSG00000107317qqPTGDSqqENSDARG00000045979qqzgc:153704	1.67141e-18	-2.31422
ENSG00000197921qqHES5qqENSDARG00000055798qqheyl	2.98172e-15	-1.29993
ENSG00000197921qqHES5qqENSDARG00000017917qqher7	2.98172e-15	-1.29993
ENSG00000197921qqHES5qqENSDARG00000056732qqher4.1	2.98172e-15	-1.29993
ENSG00000197921qqHES5qqENSDARG00000056729qqher4.2	2.98172e-15	-1.29993
ENSG00000197921qqHES5qqENSDARG00000094426qqher4.2	2.98172e-15	-1.29993
ENSG00000197921qqHES5qqENSDARG00000009822qqher4.4	2.98172e-15	-1.29993
ENSG00000197921qqHES5qqENSDARG00000070770qqher4.3	2.98172e-15	-1.29993
ENSG00000169783qqLINGO1qqENSDARG00000034165qqlingo1a	1.85095e-11	-1.04471
ENSG00000169783qqLINGO1qqENSDARG00000035899qqlingo1b	1.85095e-11	-1.04471
ENSG00000167996qqFTH1qqENSDARG00000007975qqfth1b	2.83126e-11	1.86501
ENSG00000167996qqFTH1qqENSDARG00000015551qqfth1a	2.83126e-11	1.86501
ENSG00000174944qqP2RY14qqENSDARG00000103305qqP2RY14	1.84442e-09	2.08168
ENSG00000179889qqPDXDC1qqENSDARG00000101886qqpdxdc1	1.2908e-08	1.45154
ENSG00000173166qqRAPH1qqENSDARG00000061732qqraph1b	1.43355e-08	1.81622
ENSG00000173166qqRAPH1qqENSDARG00000006301qqraph1a	1.43355e-08	1.81622
ENSG00000198938qqMT-CO3qqENSDARG00000063912qqmt-co3	3.0758e-08	-1.16391
ENSG00000125148qqMT2AqqENSDARG00000041623qqmt2	5.06883e-08	1.96369
ENSG00000171223qqJUNBqqENSDARG00000074378qqjunba	5.37396e-08	1.97509
ENSG00000171223qqJUNBqqENSDARG00000104773qqjunbb	5.37396e-08	1.97509
ENSG00000103550qqKNOP1qqENSDARG00000077721qqknop1	9.9525e-08	1.51131
ENSG00000169084qqDHRSXqqENSDARG00000054797qqzgc:153441	1.39388e-07	1.47553
ENSG00000169084qqDHRSXqqENSDARG00000034577qqsi:dkey-23o4.6	1.39388e-07	1.47553
ENSG00000008394qqMGST1qqENSDARG00000022165qqmgst1.2	1.55934e-07	1.64613
ENSG00000008394qqMGST1qqENSDARG00000032618qqmgst1.1	1.55934e-07	1.64613
ENSG00000138735qqPDE5AqqENSDARG00000051915qqpde5ab	1.75328e-07	1.42196
ENSG00000156011qqPSD3qqENSDARG00000104820qqpsd3l	1.76266e-07	1.00829
ENSG00000106211qqHSPB1qqENSDARG00000041065qqhspb1	5.71005e-07	2.162
ENSG00000166710qqB2MqqENSDARG00000071168qqzmp:0000001138	6.57716e-07	1.73895
ENSG00000111783qqRFX4qqENSDARG00000026395qqrfx4	6.89184e-07	1.09998
ENSG00000082996qqRNF13qqENSDARG00000019438qqrnf13	7.00502e-07	1.33079
ENSG00000169902qqTPST1qqENSDARG00000073872qqtpst1	7.19709e-07	1.39318
ENSG00000149179qqC11orf49qqENSDARG00000102060qqzgc:92873	8.01491e-07	1.02798
ENSG00000167632qqTRAPPC9qqENSDARG00000099118qqTRAPPC9	8.22092e-07	1.47073
ENSG00000167632qqTRAPPC9qqENSDARG00000103106qqtrappc9	8.22092e-07	1.47073
ENSG00000179104qqTMTC2qqENSDARG00000035273qqtmtc2b	9.70688e-07	1.29364
ENSG00000179104qqTMTC2qqENSDARG00000045753qqtmtc2a	9.70688e-07	1.29364
ENSG00000187164qqSHTN1qqENSDARG00000039697qqshtn1	1.0052e-06	1.1182
ENSG00000103769qqRAB11AqqENSDARG00000041450qqrab11a	1.00825e-06	0.842917
ENSG00000133961qqNUMBqqENSDARG00000027279qqnumb	1.14651e-06	0.982891
ENSG00000164741qqDLC1qqENSDARG00000079317qqdlc1	1.55626e-06	1.32265
ENSG00000100650qqSRSF5qqENSDARG00000027734qqsrsf5b	1.72418e-06	1.27287
ENSG00000079841qqRIMS1qqENSDARG00000074680qqrims1a	1.80387e-06	1.48244
ENSG00000084676qqNCOA1qqENSDARG00000018257qqncoa1	1.92957e-06	0.89341
ENSG00000031003qqFAM13BqqENSDARG00000076779qqfam13b	2.00761e-06	1.22417
ENSG00000184903qqIMMP2LqqENSDARG00000004925qqimmp2l	2.08946e-06	1.05342
ENSG00000109381qqELF2qqENSDARG00000079626qqelf2b	2.10133e-06	1.17999
ENSG00000116183qqPAPPA2qqENSDARG00000076020qqpappa2	2.11312e-06	1.05266
ENSG00000109458qqGAB1qqENSDARG00000037018qqgab1	2.14164e-06	1.13665
ENSG00000109680qqTBC1D19qqENSDARG00000013842qqtbc1d19	2.60529e-06	1.14692
ENSG00000184005qqST6GALNAC3qqENSDARG00000058473qqst6galnac3	3.09155e-06	1.11923
ENSG00000109846qqCRYABqqENSDARG00000101380qqcryabb	3.24909e-06	1.41422
ENSG00000109846qqCRYABqqENSDARG00000042621qqcryaba	3.24909e-06	1.41422
ENSG00000178568qqERBB4qqENSDARG00000063207qqerbb4a	3.31467e-06	1.04366
ENSG00000178568qqERBB4qqENSDARG00000090408qqERBB4 (1 of many)	3.31467e-06	1.04366
ENSG00000178568qqERBB4qqENSDARG00000089536qqerbb4b	3.31467e-06	1.04366
ENSG00000088854qqC20orf194qqENSDARG00000079056qqsi:ch211-194c3.5	3.47389e-06	0.98334
ENSG00000092964qqDPYSL2qqENSDARG00000032083qqdpysl2b	3.78359e-06	0.848651
ENSG00000111837qqMAKqqENSDARG00000059287qqmak	3.90344e-06	1.11281
ENSG00000120742qqSERP1qqENSDARG00000076223qqSERP1	3.95791e-06	0.64113
ENSG00000120742qqSERP1qqENSDARG00000099439qqserp1	3.95791e-06	0.64113
ENSG00000130939qqUBE4BqqENSDARG00000037017qqube4b	5.05823e-06	1.24161
ENSG00000143198qqMGST3qqENSDARG00000102744qqmgst3a	5.24603e-06	1.27872
ENSG00000122741qqDCAF10qqENSDARG00000029600qqwdr32	5.24608e-06	0.979594
ENSG00000188641qqDPYDqqENSDARG00000010267qqdpydb	5.3408e-06	1.20501
ENSG00000188641qqDPYDqqENSDARG00000086853qqdpyda.3	5.3408e-06	1.20501
ENSG00000182667qqNTMqqENSDARG00000013005qqopcml	5.96749e-06	-0.728933
ENSG00000150991qqUBCqqENSDARG00000102632qqubc	6.26133e-06	1.68442
ENSG00000261787qqTCF24qqENSDARG00000086944qqTCF24	6.5071e-06	1.29327
ENSG00000173926qqMARCH3qqENSDARG00000062959qqzgc:158785	6.51956e-06	1.37701
ENSG00000185420qqSMYD3qqENSDARG00000058050qqsmyd3	6.76817e-06	0.771106
ENSG00000158321qqAUTS2qqENSDARG00000056427qqauts2a	7.85062e-06	0.905072
ENSG00000125246qqCLYBLqqENSDARG00000029729qqclybl	8.0092e-06	1.2586
ENSG00000064651qqSLC12A2qqENSDARG00000104573qqslc12a2	8.39955e-06	1.22641
ENSG00000138430qqOLA1qqENSDARG00000044565qqola1	8.71157e-06	1.2189
ENSG00000159216qqRUNX1qqENSDARG00000087646qqrunx1	9.31251e-06	0.978675
ENSG00000073803qqMAP3K13qqENSDARG00000009493qqMAP3K13	1.11589e-05	1.2567
ENSG00000085733qqCTTNqqENSDARG00000011777qqcttn	1.2492e-05	1.01711
ENSG00000141252qqVPS53qqENSDARG00000069324qqvps53	1.34273e-05	1.02673
ENSG00000087095qqNLKqqENSDARG00000028793qqnlk2	1.35991e-05	1.23447
ENSG00000180776qqZDHHC20qqENSDARG00000055066qqzdhhc20a	1.52986e-05	0.977208
ENSG00000180776qqZDHHC20qqENSDARG00000058178qqzdhhc20b	1.52986e-05	0.977208
ENSG00000163539qqCLASP2qqENSDARG00000020345qqclasp2	1.53364e-05	0.907188
ENSG00000142676qqRPL11qqENSDARG00000043509qqrpl11	1.62607e-05	0.989188
ENSG00000082068qqWDR70qqENSDARG00000109022qqWDR70	1.6765e-05	0.784949
ENSG00000176390qqCRLF3qqENSDARG00000070261qqcrlf3	1.7088e-05	1.07369
ENSG00000134490qqTMEM241qqENSDARG00000090685qqtmem241	1.74975e-05	1.18799
ENSG00000134490qqTMEM241qqENSDARG00000104905qqCABZ01075521.1	1.74975e-05	1.18799
ENSG00000066084qqDIP2BqqENSDARG00000005350qqdip2ba	1.77183e-05	0.754869
ENSG00000066084qqDIP2BqqENSDARG00000016348qqdip2bb	1.77183e-05	0.754869
ENSG00000150867qqPIP4K2AqqENSDARG00000003776qqpip4k2aa	1.78669e-05	1.28818
ENSG00000150867qqPIP4K2AqqENSDARG00000063544qqpip4k2ab	1.78669e-05	1.28818
ENSG00000196814qqMVB12BqqENSDARG00000091619qqmvb12ba	1.97223e-05	0.631979
ENSG00000196814qqMVB12BqqENSDARG00000079478qqmvb12bb	1.97223e-05	0.631979
ENSG00000145715qqRASA1qqENSDARG00000035535qqrasa1a	2.01554e-05	0.710854
ENSG00000145715qqRASA1qqENSDARG00000073665qqrasa1b	2.01554e-05	0.710854
ENSG00000149557qqFEZ1qqENSDARG00000023174qqfez1	2.02145e-05	1.13906
ENSG00000136237qqRAPGEF5qqENSDARG00000074307qqrapgef5b	2.03752e-05	1.45572
ENSG00000136237qqRAPGEF5qqENSDARG00000075271qqrapgef5a	2.03752e-05	1.45572
ENSG00000001631qqKRIT1qqENSDARG00000098916qqkrit1	2.16897e-05	0.963556
ENSG00000168297qqPXKqqENSDARG00000063195qqpxk	2.27084e-05	0.869762
ENSG00000113391qqFAM172AqqENSDARG00000052697qqfam172a	2.29055e-05	0.734212
ENSG00000171055qqFEZ2qqENSDARG00000073784qqsi:dkey-288i20.2	2.35834e-05	1.18416
ENSG00000171055qqFEZ2qqENSDARG00000022260qqsi:ch211-57i17.1	2.35834e-05	1.18416
ENSG00000188559qqRALGAPA2qqENSDARG00000005861qqralgapa2	2.45348e-05	0.416451
ENSG00000108582qqCPDqqENSDARG00000055648qqcpda	2.86367e-05	0.767926
ENSG00000164494qqPDSS2qqENSDARG00000012563qqpdss2	2.86367e-05	1.0893
ENSG00000108582qqCPDqqENSDARG00000053877qqcpdb	2.86367e-05	0.767926
ENSG00000092108qqSCFD1qqENSDARG00000000779qqscfd1	2.90112e-05	0.921169
ENSG00000162512qqSDC3qqENSDARG00000100562qqCABZ01080702.1	2.90765e-05	-1.8099
ENSG00000156639qqZFAND3qqENSDARG00000052833qqzfand3	2.96742e-05	0.952618
ENSG00000175309qqPHYKPLqqENSDARG00000040566qqphykpl	2.98114e-05	1.28543
ENSG00000122026qqRPL21qqENSDARG00000010516qqrpl21	2.98117e-05	1.39188
ENSG00000091138qqSLC26A3qqENSDARG00000003615qqslc26a3.2	3.04591e-05	-0.906487
ENSG00000091138qqSLC26A3qqENSDARG00000007371qqslc26a3.1	3.04591e-05	-0.906487
ENSG00000120594qqPLXDC2qqENSDARG00000059950qqplxdc2	3.14443e-05	1.08352
ENSG00000120594qqPLXDC2qqENSDARG00000077219qqsi:ch211-106h4.6	3.14443e-05	1.08352
ENSG00000160310qqPRMT2qqENSDARG00000063212qqprmt2	3.17181e-05	0.839656
ENSG00000198130qqHIBCHqqENSDARG00000054867qqhibch	3.20194e-05	1.08726
ENSG00000108654qqDDX5qqENSDARG00000038068qqddx5	3.33064e-05	0.732102
ENSG00000110693qqSOX6qqENSDARG00000015536qqsox6	3.38553e-05	0.695395
ENSG00000134851qqTMEM165qqENSDARG00000034600qqtmem165	3.47297e-05	1.05511
ENSG00000112081qqSRSF3qqENSDARG00000059360qqsrsf3b	3.52096e-05	0.750722
ENSG00000112081qqSRSF3qqENSDARG00000100815qqsrsf3a	3.52096e-05	0.750722
ENSG00000112081qqSRSF3qqENSDARG00000025397qqsrsf3a	3.52096e-05	0.750722
ENSG00000080824qqHSP90AA1qqENSDARG00000024746qqhsp90aa1.2	3.62895e-05	1.05997
ENSG00000080824qqHSP90AA1qqENSDARG00000010478qqhsp90aa1.1	3.62895e-05	1.05997
ENSG00000173889qqPHC3qqENSDARG00000056695qqphc2a	3.63888e-05	1.17722
ENSG00000173889qqPHC3qqENSDARG00000013224qqphc2b	3.63888e-05	1.17722
ENSG00000073417qqPDE8AqqENSDARG00000087941qqpde8a	3.73725e-05	1.06708
ENSG00000122884qqP4HA1qqENSDARG00000071082qqp4ha1b	3.77353e-05	1.07187
ENSG00000152904qqGGPS1qqENSDARG00000023627qqggps1	3.81336e-05	0.951914
ENSG00000154678qqPDE1CqqENSDARG00000090398qqCABZ01067973.1	3.88599e-05	1.17197
ENSG00000175582qqRAB6AqqENSDARG00000103714qqrab6a	3.89114e-05	0.963874
ENSG00000058668qqATP2B4qqENSDARG00000044902qqatp2b2	3.9656e-05	0.812587
ENSG00000196935qqSRGAP1qqENSDARG00000007461qqsrgap1a	4.17468e-05	1.01527
ENSG00000172985qqSH3RF3qqENSDARG00000102334qqSH3RF3	4.19204e-05	0.959712
ENSG00000197956qqS100A6qqENSDARG00000055589qqs100t	4.34708e-05	1.32027
ENSG00000197956qqS100A6qqENSDARG00000036773qqs100s	4.34708e-05	1.32027
ENSG00000138777qqPPA2qqENSDARG00000009685qqppa2	4.49493e-05	0.488212
ENSG00000175198qqPCCAqqENSDARG00000028982qqpcca	4.61694e-05	0.644067
ENSG00000123560qqPLP1qqENSDARG00000011929qqplp1b	4.75424e-05	0.513433
ENSG00000123560qqPLP1qqENSDARG00000103732qqplp1a	4.75424e-05	0.513433
ENSG00000158019qqBREqqENSDARG00000038863qqbabam2	4.84072e-05	0.769119
ENSG00000006453qqBAIAP2L1qqENSDARG00000029305qqbaiap2l1a	4.9631e-05	1.03555
ENSG00000006453qqBAIAP2L1qqENSDARG00000031119qqbaiap2l1b	4.9631e-05	1.03555
ENSG00000104375qqSTK3qqENSDARG00000011312qqstk3	4.96833e-05	0.89582
ENSG00000243156qqMICAL3qqENSDARG00000097017qqmical3a	5.07995e-05	0.879765
ENSG00000243156qqMICAL3qqENSDARG00000094732qqmical3b	5.07995e-05	0.879765
ENSG00000143951qqWDPCPqqENSDARG00000074590qqwdpcp	5.14626e-05	0.984395
ENSG00000089041qqP2RX7qqENSDARG00000042440qqp2rx7	5.20064e-05	0.914169
ENSG00000164402qqSEPT8qqENSDARG00000014233qqsept8b	5.26201e-05	1.05137
ENSG00000164402qqSEPT8qqENSDARG00000032606qqsept8a	5.26201e-05	1.05137
ENSG00000157426qqAASDHqqENSDARG00000022730qqaasdh	5.30044e-05	0.96693
ENSG00000081026qqMAGI3qqENSDARG00000101869qqmagi3a	5.45064e-05	0.911974
ENSG00000081026qqMAGI3qqENSDARG00000025974qqmagi3b	5.45064e-05	0.911974
ENSG00000204842qqATXN2qqENSDARG00000052897qqatxn2	5.50953e-05	0.937399
ENSG00000189043qqNDUFA4qqENSDARG00000099499qqndufa4l	5.72296e-05	0.816347
ENSG00000189043qqNDUFA4qqENSDARG00000056108qqndufa4	5.72296e-05	0.816347
ENSG00000124571qqXPO5qqENSDARG00000098868qqXPO5	5.72392e-05	1.0336
ENSG00000164597qqCOG5qqENSDARG00000008235qqcog5	5.76455e-05	0.851702
ENSG00000219545qqUMAD1qqENSDARG00000076008qqumad1	5.98387e-05	0.893576
ENSG00000177606qqJUNqqENSDARG00000043531qqjun	6.05116e-05	0.970399
ENSG00000119522qqDENND1AqqENSDARG00000014592qqdennd1a	6.06633e-05	0.851344
ENSG00000142541qqRPL13AqqENSDARG00000044093qqrpl13a	6.12458e-05	0.776801
ENSG00000168066qqSF1qqENSDARG00000008188qqsf1	6.1991e-05	0.821348
ENSG00000079337qqRAPGEF3qqENSDARG00000079291qqrapgef3	6.22277e-05	-1.68413
ENSG00000118181qqRPS25qqENSDARG00000041811qqrps25	6.34856e-05	1.06029
ENSG00000121957qqGPSM2qqENSDARG00000017311qqgpsm2	6.51533e-05	0.959584
ENSG00000147588qqPMP2qqENSDARG00000017299qqfabp11a	6.5154e-05	1.11403
ENSG00000111817qqDSEqqENSDARG00000017988qqdse	6.5154e-05	1.17679
ENSG00000147588qqPMP2qqENSDARG00000002311qqfabp11b	6.5154e-05	1.11403
ENSG00000147588qqPMP2qqENSDARG00000055893qqnmnat1-rbp7a	6.5154e-05	1.11403
ENSG00000147588qqPMP2qqENSDARG00000091906qqrbp7a	6.5154e-05	1.11403
ENSG00000147588qqPMP2qqENSDARG00000101481qqrbp5	6.5154e-05	1.11403
ENSG00000261609qqGANqqENSDARG00000100875qqGAN	6.69981e-05	0.702888
ENSG00000115414qqFN1qqENSDARG00000019815qqfn1a	6.71697e-05	0.952144
ENSG00000115414qqFN1qqENSDARG00000006526qqfn1b	6.71697e-05	0.952144
ENSG00000141027qqNCOR1qqENSDARG00000035285qqncor1	6.83566e-05	0.471643
ENSG00000107798qqLIPAqqENSDARG00000018529qqlipf	6.9011e-05	0.912051
ENSG00000100592qqDAAM1qqENSDARG00000009689qqdaam1b	6.92388e-05	0.666994
ENSG00000100592qqDAAM1qqENSDARG00000015059qqdaam1a	6.92388e-05	0.666994
ENSG00000170315qqUBBqqENSDARG00000002369qqUBB	7.00503e-05	0.945141
ENSG00000166233qqARIH1qqENSDARG00000036870qqarih1l	7.01502e-05	0.481154
ENSG00000166233qqARIH1qqENSDARG00000003616qqarih1	7.01502e-05	0.481154
ENSG00000170011qqMYRIPqqENSDARG00000038814qqmyrip	7.21594e-05	0.945729
ENSG00000170011qqMYRIPqqENSDARG00000075706qqsi:ch211-106h4.9	7.21594e-05	0.945729
ENSG00000132676qqDAP3qqENSDARG00000078500qqdap3	7.37165e-05	0.973163
ENSG00000137502qqRAB30qqENSDARG00000037884qqrab30	7.52945e-05	0.437295
ENSG00000198586qqTLK1qqENSDARG00000100715qqtlk1b	7.53161e-05	0.845909
ENSG00000198586qqTLK1qqENSDARG00000042467qqtlk1a	7.53161e-05	0.845909
ENSG00000049323qqLTBP1qqENSDARG00000056922qqltbp1	7.55426e-05	0.895335
ENSG00000119487qqMAPKAP1qqENSDARG00000091777qqmapkap1	7.56024e-05	0.810501
ENSG00000143344qqRGL1qqENSDARG00000005989qqrgl1	7.83503e-05	0.831426
ENSG00000197563qqPIGNqqENSDARG00000077532qqpign	7.97733e-05	0.872583
ENSG00000139132qqFGD4qqENSDARG00000101471qqfgd4a	8.00977e-05	0.549814
ENSG00000139132qqFGD4qqENSDARG00000060248qqfgd4b	8.00977e-05	0.549814
ENSG00000205364qqMT1MqqENSDARG00000041623qqmt2	8.04742e-05	1.42168
ENSG00000166295qqANAPC16qqENSDARG00000013822qqanapc16	8.04742e-05	0.770314
ENSG00000143797qqMBOAT2qqENSDARG00000042551qqmboat2b	8.24286e-05	0.815987
ENSG00000143797qqMBOAT2qqENSDARG00000031845qqmboat2a	8.24286e-05	0.815987
ENSG00000137266qqSLC22A23qqENSDARG00000078856qqslc22a23	8.38547e-05	0.78729
ENSG00000180287qqPLD5qqENSDARG00000063257qqsi:ch211-194e18.2	8.44201e-05	0.938024
ENSG00000144283qqPKP4qqENSDARG00000045331qqpkp4	8.44899e-05	0.931025
ENSG00000078747qqITCHqqENSDARG00000074903qqitcha	8.47247e-05	0.671753
ENSG00000078747qqITCHqqENSDARG00000099199qqitchb	8.47247e-05	0.671753
ENSG00000143353qqLYPLAL1qqENSDARG00000088764qqlyplal1	8.66495e-05	0.873384
ENSG00000067141qqNEO1qqENSDARG00000102855qqneo1a	8.77374e-05	0.664022
ENSG00000067141qqNEO1qqENSDARG00000075100qqneo1b	8.77374e-05	0.664022
ENSG00000118816qqCCNIqqENSDARG00000068214qqccni	9.51282e-05	0.71809
ENSG00000151532qqVTI1AqqENSDARG00000045065qqvti1a	9.72921e-05	0.704076
ENSG00000164506qqSTXBP5qqENSDARG00000002656qqstxbp5a	9.82659e-05	0.483247
ENSG00000164506qqSTXBP5qqENSDARG00000029234qqstxbp5b	9.82659e-05	0.483247
ENSG00000049618qqARID1BqqENSDARG00000092503qqarid1b	9.88733e-05	0.824541
ENSG00000120910qqPPP3CCqqENSDARG00000057456qqppp3ccb	9.9773e-05	0.869159
ENSG00000176463qqSLCO3A1qqENSDARG00000018726qqslco3a1	0.000101475	0.566342
ENSG00000176463qqSLCO3A1qqENSDARG00000068296qqSLCO3A1 (1 of many)	0.000101475	0.566342
ENSG00000135049qqAGTPBP1qqENSDARG00000105214qqagtpbp1	0.000101794	0.812047
ENSG00000112851qqERBB2IPqqENSDARG00000044281qqerbin	0.000102821	0.844456
ENSG00000172264qqMACROD2qqENSDARG00000032601qqmacrod2	0.000104746	0.661827
ENSG00000147202qqDIAPH2qqENSDARG00000076060qqdiaph2	0.000105501	0.866496
ENSG00000142687qqKIAA0319LqqENSDARG00000035660qqsi:ch211-193k19.1	0.000105501	0.556274
ENSG00000164050qqPLXNB1qqENSDARG00000075821qqplxnb1a	0.000108094	-1.46622
ENSG00000164050qqPLXNB1qqENSDARG00000017211qqplxnb1b	0.000108094	-1.46622
ENSG00000147604qqRPL7qqENSDARG00000007320qqrpl7	0.000109826	0.679242
ENSG00000141542qqRAB40BqqENSDARG00000042410qqrab40b	0.000111269	0.423454
ENSG00000104408qqEIF3EqqENSDARG00000090697qqeif3ea	0.000111269	0.64585
ENSG00000197892qqKIF13BqqENSDARG00000079731qqkif13ba	0.000111341	0.798433
ENSG00000197892qqKIF13BqqENSDARG00000073859qqkif13bb	0.000111341	0.798433
ENSG00000135697qqBCO1qqENSDARG00000104256qqbco1	0.000111669	1.00171
ENSG00000006459qqKDM7AqqENSDARG00000018111qqkdm7aa	0.000111669	0.860377
ENSG00000006459qqKDM7AqqENSDARG00000018559qqkdm7ab	0.000111669	0.860377
ENSG00000165185qqKIAA1958qqENSDARG00000060911qqsi:ch211-126i22.5	0.000122102	0.548461
ENSG00000115241qqPPM1GqqENSDARG00000075559qqppm1g	0.000122672	1.12164
ENSG00000128585qqMKLN1qqENSDARG00000025576qqmkln1	0.000123242	0.726372
ENSG00000075292qqZNF638qqENSDARG00000093237qqsi:ch211-89o9.4	0.000126137	0.382307
ENSG00000075292qqZNF638qqENSDARG00000104169qqsi:ch211-212k18.4	0.000126137	0.382307
ENSG00000095564qqBTAF1qqENSDARG00000060089qqbtaf1	0.00012923	0.955993
ENSG00000132122qqSPATA6qqENSDARG00000021115qqspata6	0.000130461	0.512912
ENSG00000171735qqCAMTA1qqENSDARG00000077428qqcamta1a	0.000131355	0.677918
ENSG00000171735qqCAMTA1qqENSDARG00000007824qqcamta1b	0.000131355	0.677918
ENSG00000173812qqEIF1qqENSDARG00000012688qqeif1b	0.000133142	0.621556
ENSG00000075213qqSEMA3AqqENSDARG00000042210qqsema3ab	0.00013416	0.923737
ENSG00000182168qqUNC5CqqENSDARG00000099133qqsi:ch73-72b7.1	0.000134696	0.622212
ENSG00000182168qqUNC5CqqENSDARG00000087341qqunc5c	0.000134696	0.622212
ENSG00000179796qqLRRC3BqqENSDARG00000063215qqlrrc3b	0.000138462	0.948493
ENSG00000197969qqVPS13AqqENSDARG00000039225qqvps13a	0.000139338	0.89244
ENSG00000198887qqSMC5qqENSDARG00000044282qqsmc5	0.000141195	0.78453
ENSG00000115840qqSLC25A12qqENSDARG00000102362qqslc25a12	0.000141278	0.651893
ENSG00000114573qqATP6V1AqqENSDARG00000034534qqatp6v1aa	0.000141715	1.00725
ENSG00000114573qqATP6V1AqqENSDARG00000076318qqatp6v1ab	0.000141715	1.00725
ENSG00000089876qqDHX32qqENSDARG00000079029qqdhx32b	0.000143185	0.44909
ENSG00000111913qqFAM65BqqENSDARG00000061752qqripor2	0.000143185	0.704483
ENSG00000089876qqDHX32qqENSDARG00000077461qqdhx32a	0.000143185	0.44909
ENSG00000121892qqPDS5AqqENSDARG00000055022qqpds5a	0.00014384	0.628387
ENSG00000249209qqAP000304.12qqENSDARG00000001788qqatp5po	0.000144672	0.7253
ENSG00000188529qqSRSF10qqENSDARG00000086411qqsrsf10b	0.000145803	0.760628
ENSG00000128016qqZFP36qqENSDARG00000057328qqcth1	0.000145803	1.09595
ENSG00000153707qqPTPRDqqENSDARG00000019945qqptprdb	0.000147141	1.03407
ENSG00000153707qqPTPRDqqENSDARG00000104937qqPTPRD	0.000147141	1.03407
ENSG00000152601qqMBNL1qqENSDARG00000052978qqmbnl1	0.000151908	0.784406
ENSG00000116117qqPARD3BqqENSDARG00000034555qqpard3bb	0.000154948	0.944203
ENSG00000116117qqPARD3BqqENSDARG00000092671qqsi:ch1073-345a8.1	0.000154948	0.944203
ENSG00000109046qqWSB1qqENSDARG00000021343qqwsb1	0.000158223	0.793879
ENSG00000106052qqTAX1BP1qqENSDARG00000056856qqtax1bp1b	0.000158937	0.477291
ENSG00000106052qqTAX1BP1qqENSDARG00000098288qqtax1bp1a	0.000158937	0.477291
ENSG00000163104qqSMARCAD1qqENSDARG00000014041qqsmarcad1a	0.000159538	1.04047
ENSG00000163104qqSMARCAD1qqENSDARG00000073721qqsmarcad1b	0.000159538	1.04047
ENSG00000139116qqKIF21AqqENSDARG00000061131qqkif21a	0.000160995	0.573793
ENSG00000139116qqKIF21AqqENSDARG00000100624qqCABZ01066312.1	0.000160995	0.573793
ENSG00000138443qqABI2qqENSDARG00000014875qqabi2b	0.0001611	0.655681
ENSG00000138443qqABI2qqENSDARG00000058207qqabi2a	0.0001611	0.655681
ENSG00000151746qqBICD1qqENSDARG00000079496qqbicd1a	0.000162157	0.57002
ENSG00000151746qqBICD1qqENSDARG00000098551qqCABZ01085700.1	0.000162157	0.57002
ENSG00000103544qqC16orf62qqENSDARG00000020041qqvps35l	0.000169452	0.498137
ENSG00000107669qqATE1qqENSDARG00000103813qqATE1	0.000169839	0.725044
ENSG00000167283qqATP5LqqENSDARG00000011841qqatp5l	0.000172395	0.94023
ENSG00000089009qqRPL6qqENSDARG00000058451qqrpl6	0.000173879	0.803296
ENSG00000081377qqCDC14BqqENSDARG00000021483qqcdc14b	0.000176313	0.593246
ENSG00000145439qqCBR4qqENSDARG00000009074qqcbr4	0.000178855	0.500055
ENSG00000147403qqRPL10qqENSDARG00000025581qqrpl10	0.000180201	0.758586
ENSG00000105372qqRPS19qqENSDARG00000030602qqrps19	0.00018295	0.889116
ENSG00000144749qqLRIG1qqENSDARG00000075625qqlrig1	0.00018362	1.01549
ENSG00000112096qqSOD2qqENSDARG00000042644qqsod2	0.000186402	1.01019
ENSG00000100644qqHIF1AqqENSDARG00000006181qqhif1aa	0.000186618	1.14674
ENSG00000100644qqHIF1AqqENSDARG00000034293qqhif1ab	0.000186618	1.14674
ENSG00000171476qqHOPXqqENSDARG00000089368qqhopx	0.000188758	0.281847
ENSG00000143033qqMTF2qqENSDARG00000005590qqmtf2	0.00019004	0.66083
ENSG00000185753qqCXorf38qqENSDARG00000089227qqsi:ch211-91p5.3	0.000190041	0.644053
ENSG00000096063qqSRPK1qqENSDARG00000031560qqsrpk1b	0.000190041	0.614336
ENSG00000007168qqPAFAH1B1qqENSDARG00000032013qqpafah1b1a	0.000190351	0.304767
ENSG00000007168qqPAFAH1B1qqENSDARG00000026595qqpafah1b1b	0.000190351	0.304767
ENSG00000130396qqMLLT4qqENSDARG00000029472qqafdna	0.000190372	0.462698
ENSG00000144426qqNBEAL1qqENSDARG00000099547qqnbeal1	0.000191107	0.584167
ENSG00000169715qqMT1EqqENSDARG00000041623qqmt2	0.000192629	1.2839
ENSG00000134283qqPPHLN1qqENSDARG00000045692qqpphln1	0.000193207	0.627431
ENSG00000160007qqARHGAP35qqENSDARG00000062577qqarhgap35a	0.00019321	0.708746
ENSG00000085832qqEPS15qqENSDARG00000078216qqeps15	0.000194063	0.621635
ENSG00000127184qqCOX7CqqENSDARG00000104537qqcox7c	0.000200123	0.751813
ENSG00000100852qqARHGAP5qqENSDARG00000061294qqarhgap5	0.000202182	0.692534
ENSG00000140600qqSH3GL3qqENSDARG00000007302qqsh3gl3b	0.000204078	0.781745
ENSG00000140600qqSH3GL3qqENSDARG00000013360qqsh3gl3a	0.000204078	0.781745
ENSG00000066044qqELAVL1qqENSDARG00000038695qqelavl1a	0.000205472	0.360133
ENSG00000066044qqELAVL1qqENSDARG00000101744qqelavl1b	0.000205472	0.360133
ENSG00000115904qqSOS1qqENSDARG00000100503qqsos1	0.00020657	0.317
ENSG00000081923qqATP8B1qqENSDARG00000060980qqatp8b1	0.000218449	0.808479
ENSG00000088448qqANKRD10qqENSDARG00000004771qqankrd10b	0.000218712	0.917442
ENSG00000088448qqANKRD10qqENSDARG00000037100qqankrd10a	0.000218712	0.917442
ENSG00000171862qqPTENqqENSDARG00000056623qqptenb	0.000223535	0.680926
ENSG00000083544qqTDRD3qqENSDARG00000025421qqtdrd3	0.000224433	1.07442
ENSG00000091513qqTFqqENSDARG00000013240qqzgc:172271	0.000237477	0.326698
ENSG00000158315qqRHBDL2qqENSDARG00000069833qqrhbdl2	0.000239513	0.535075
ENSG00000050438qqSLC4A8qqENSDARG00000015531qqslc4a8	0.000239513	0.647215
ENSG00000010017qqRANBP9qqENSDARG00000061048qqranbp9	0.000245439	0.594596
ENSG00000157450qqRNF111qqENSDARG00000078802qqrnf111	0.000246093	0.731253
ENSG00000133103qqCOG6qqENSDARG00000103149qqcog6	0.00024728	0.79797
ENSG00000163291qqPAQR3qqENSDARG00000044253qqpaqr3b	0.000247282	0.749791
ENSG00000112419qqPHACTR2qqENSDARG00000027172qqphactr2	0.000247282	0.578394
ENSG00000130856qqZNF236qqENSDARG00000095890qqznf236	0.000247282	0.962045
ENSG00000163291qqPAQR3qqENSDARG00000017703qqpaqr3a	0.000247282	0.749791
ENSG00000160563qqMED27qqENSDARG00000009681qqmed27	0.000247282	0.935682
ENSG00000133056qqPIK3C2BqqENSDARG00000086927qqpik3c2b	0.000247282	0.900132
ENSG00000168883qqUSP39qqENSDARG00000041908qqusp39	0.000251162	0.525821
ENSG00000177600qqRPLP2qqENSDARG00000011201qqrplp2l	0.000253245	0.762928
ENSG00000061676qqNCKAP1qqENSDARG00000060853qqnckap1	0.000255422	0.723381
ENSG00000101745qqANKRD12qqENSDARG00000052419qqankrd12	0.000258812	0.584078
ENSG00000122507qqBBS9qqENSDARG00000079217qqbbs9	0.000260116	0.659655
ENSG00000113916qqBCL6qqENSDARG00000070864qqbcl6aa	0.000263221	0.481383
ENSG00000113916qqBCL6qqENSDARG00000069295qqbcl6ab	0.000263221	0.481383
ENSG00000130338qqTULP4qqENSDARG00000045911qqtulp4a	0.000267169	0.71806
ENSG00000130338qqTULP4qqENSDARG00000063056qqtulp4b	0.000267169	0.71806
ENSG00000112306qqRPS12qqENSDARG00000036875qqrps12	0.000272396	1.09359
ENSG00000109756qqRAPGEF2qqENSDARG00000005482qqrapgef2	0.000273367	0.794741
ENSG00000158467qqAHCYL2qqENSDARG00000051873qqzgc:158222	0.000273648	0.515346
ENSG00000158467qqAHCYL2qqENSDARG00000039343qqahcyl2	0.000273648	0.515346
ENSG00000120725qqSIL1qqENSDARG00000100564qqsil1	0.000274306	0.51446
ENSG00000187147qqRNF220qqENSDARG00000060929qqrnf220a	0.000276789	1.12044
ENSG00000187147qqRNF220qqENSDARG00000075183qqrnf220b	0.000276789	1.12044
ENSG00000167693qqNXNqqENSDARG00000033978qqnxn	0.000280028	0.311443
ENSG00000106723qqSPIN1qqENSDARG00000035697qqspinb	0.000282547	0.77629
ENSG00000168036qqCTNNB1qqENSDARG00000014571qqctnnb1	0.000283408	0.342727
ENSG00000184792qqOSBP2qqENSDARG00000022772qqsi:ch211-106a19.1	0.000285756	0.354318
ENSG00000176485qqPLA2G16qqENSDARG00000077652qqlratb.2	0.000292112	0.855747
ENSG00000078070qqMCCC1qqENSDARG00000102538qqmccc1	0.000294449	0.713164
ENSG00000198399qqITSN2qqENSDARG00000054973qqitsn2b	0.000295392	0.673602
ENSG00000198399qqITSN2qqENSDARG00000000161qqitsn2a	0.000295392	0.673602
ENSG00000174469qqCNTNAP2qqENSDARG00000074558qqcntnap2b	0.000297403	1.06553
ENSG00000119917qqIFIT3qqENSDARG00000090977qqifit12	0.000305921	0.746178
ENSG00000119917qqIFIT3qqENSDARG00000057173qqifit8	0.000305921	0.746178
ENSG00000119917qqIFIT3qqENSDARG00000007467qqifit10	0.000305921	0.746178
ENSG00000119917qqIFIT3qqENSDARG00000090537qqifit11	0.000305921	0.746178
ENSG00000119917qqIFIT3qqENSDARG00000056976qqifit16	0.000305921	0.746178
ENSG00000119917qqIFIT3qqENSDARG00000043584qqifit15	0.000305921	0.746178
ENSG00000119917qqIFIT3qqENSDARG00000071012qqifit14	0.000305921	0.746178
ENSG00000119917qqIFIT3qqENSDARG00000088069qqCR759879.1	0.000305921	0.746178
ENSG00000106443qqPHF14qqENSDARG00000061458qqphf14	0.000306102	0.356299
ENSG00000104133qqSPG11qqENSDARG00000045968qqspg11	0.000306698	0.421825
ENSG00000227345qqPARGqqENSDARG00000061114qqparga	0.000312878	0.611069
ENSG00000110700qqRPS13qqENSDARG00000036298qqrps13	0.000313858	0.610606
ENSG00000196151qqWDSUB1qqENSDARG00000090418qqwdsub1	0.000313858	0.577604
ENSG00000147853qqAK3qqENSDARG00000058226qqak3	0.00031558	0.393619
ENSG00000071054qqMAP4K4qqENSDARG00000098670qqmap4k4	0.000317437	0.394811
ENSG00000135845qqPIGCqqENSDARG00000009113qqpigc	0.000317898	0.565203
ENSG00000146414qqSHPRHqqENSDARG00000075884qqshprh	0.000318217	0.500326
ENSG00000130203qqAPOEqqENSDARG00000040295qqapoeb	0.000318411	-1.88217
ENSG00000130203qqAPOEqqENSDARG00000102004qqapoea	0.000318411	-1.88217
ENSG00000082898qqXPO1qqENSDARG00000063229qqxpo1b	0.000321151	0.336626
ENSG00000011426qqANLNqqENSDARG00000060917qqanln	0.000321231	0.86269
ENSG00000129493qqHEATR5AqqENSDARG00000023999qqheatr5a	0.000321231	1.09882
ENSG00000198755qqRPL10AqqENSDARG00000042905qqrpl10a	0.000321231	0.805421
ENSG00000113312qqTTC1qqENSDARG00000044567qqttc1	0.00032452	1.016
ENSG00000132164qqSLC6A11qqENSDARG00000087981qqslc6a11b	0.000330337	1.21874
ENSG00000109332qqUBE2D3qqENSDARG00000099749qqube2d2l	0.000333813	0.794918
ENSG00000109332qqUBE2D3qqENSDARG00000038473qqube2d3	0.000333813	0.794918
ENSG00000131016qqAKAP12qqENSDARG00000091792qqakap12a	0.000344516	0.468886
ENSG00000131016qqAKAP12qqENSDARG00000055678qqakap12b	0.000344516	0.468886
ENSG00000136895qqGARNL3qqENSDARG00000060631qqGARNL3	0.000348856	0.687829
ENSG00000103540qqCCP110qqENSDARG00000101309qqsi:ch73-100l22.3	0.000349806	0.393397
ENSG00000196914qqARHGEF12qqENSDARG00000100913qqarhgef12b	0.000352269	0.717252
ENSG00000196914qqARHGEF12qqENSDARG00000030532qqarhgef12a	0.000352269	0.717252
ENSG00000198242qqRPL23AqqENSDARG00000006316qqrpl23a	0.000352316	0.641403
ENSG00000164587qqRPS14qqENSDARG00000036629qqrps14	0.000352316	1.06342
ENSG00000132953qqXPO4qqENSDARG00000010281qqxpo4	0.000352681	0.87526
ENSG00000018189qqRUFY3qqENSDARG00000029692qqrufy3	0.00035774	0.610716
ENSG00000170525qqPFKFB3qqENSDARG00000001953qqpfkfb3	0.000361432	0.415128
ENSG00000114126qqTFDP2qqENSDARG00000042835qqtfdp2	0.000363253	0.850166
ENSG00000107863qqARHGAP21qqENSDARG00000075673qqarhgap21b	0.00036509	0.568076
ENSG00000107863qqARHGAP21qqENSDARG00000104295qqarhgap21a	0.00036509	0.568076
ENSG00000111596qqCNOT2qqENSDARG00000061802qqcnot2	0.000366148	0.699825
ENSG00000099910qqKLHL22qqENSDARG00000088807qqklhl22	0.000366803	0.773121
ENSG00000107929qqLARP4BqqENSDARG00000062146qqlarp4b	0.00037489	0.927759
ENSG00000165516qqKLHDC2qqENSDARG00000104864qqklhdc2	0.000376317	0.765861
ENSG00000164124qqTMEM144qqENSDARG00000037409qqtmem144a	0.000378149	0.697867
ENSG00000164124qqTMEM144qqENSDARG00000036247qqtmem144b	0.000378149	0.697867
ENSG00000214402qqLCNL1qqENSDARG00000027088qqptgdsb.1	0.000379585	-1.36983
ENSG00000214402qqLCNL1qqENSDARG00000071626qqptgdsb.2	0.000379585	-1.36983
ENSG00000214402qqLCNL1qqENSDARG00000045979qqzgc:153704	0.000379585	-1.36983
ENSG00000137962qqARHGAP29qqENSDARG00000026329qqarhgap29a	0.000386062	0.737771
ENSG00000137962qqARHGAP29qqENSDARG00000017748qqarhgap29b	0.000386062	0.737771
ENSG00000133195qqSLC39A11qqENSDARG00000098194qqSLC39A11	0.000388258	0.416215
ENSG00000137941qqTTLL7qqENSDARG00000062973qqttll7	0.000388468	0.814966
ENSG00000156958qqGALK2qqENSDARG00000004059qqgalk2	0.000396042	0.632355
ENSG00000064999qqANKS1AqqENSDARG00000078901qqanks1ab	0.00039827	0.646604
ENSG00000064999qqANKS1AqqENSDARG00000062396qqanks1aa	0.00039827	0.646604
ENSG00000121390qqPSPC1qqENSDARG00000006621qqpspc1	0.00039827	0.608265
ENSG00000130255qqRPL36qqENSDARG00000100588qqrpl36	0.000399713	0.677266
ENSG00000137154qqRPS6qqENSDARG00000019778qqrps6	0.00040784	0.794769
ENSG00000116209qqTMEM59qqENSDARG00000019033qqtmem59	0.000407998	0.623282
ENSG00000173960qqUBXN2AqqENSDARG00000087180qqubxn2a	0.000407998	0.765563
ENSG00000115109qqEPB41L5qqENSDARG00000032324qqepb41l5	0.000411465	0.514804
ENSG00000196975qqANXA4qqENSDARG00000036456qqanxa4	0.000411465	0.464986
ENSG00000117118qqSDHBqqENSDARG00000092713qqsi:dkey-31b16.7	0.00041662	0.703543
ENSG00000198160qqMIER1qqENSDARG00000041072qqmier1a	0.00041662	0.76133
ENSG00000198160qqMIER1qqENSDARG00000001447qqmier1b	0.00041662	0.76133
ENSG00000117118qqSDHBqqENSDARG00000075768qqsdhb	0.00041662	0.703543
ENSG00000107771qqCCSER2qqENSDARG00000087749qqccser2a	0.000417158	0.853628
ENSG00000107771qqCCSER2qqENSDARG00000091535qqccser2b	0.000417158	0.853628
ENSG00000005893qqLAMP2qqENSDARG00000014914qqlamp2	0.000420638	0.724839
ENSG00000140988qqRPS2qqENSDARG00000077291qqrps2	0.00042317	0.741431
ENSG00000155849qqELMO1qqENSDARG00000098753qqelmo1	0.000425237	0.420093
ENSG00000155849qqELMO1qqENSDARG00000055400qqsi:dkey-56f14.7	0.000425237	0.420093
ENSG00000167772qqANGPTL4qqENSDARG00000035859qqangptl4	0.000427928	1.11416
ENSG00000114541qqFRMD4BqqENSDARG00000076496qqfrmd4bb	0.000432182	0.893149
ENSG00000114541qqFRMD4BqqENSDARG00000074599qqfrmd4ba	0.000432182	0.893149
ENSG00000110075qqPPP6R3qqENSDARG00000013379qqppp6r3	0.000433325	0.259046
ENSG00000172869qqDMXL1qqENSDARG00000098599qqCABZ01072810.1	0.00043585	0.769168
ENSG00000176102qqCSTF3qqENSDARG00000018904qqcstf3	0.000438531	0.902391
ENSG00000112249qqASCC3qqENSDARG00000086678qqascc3	0.00043933	0.983695
ENSG00000118418qqHMGN3qqENSDARG00000087636qqhmgn6	0.000447144	0.70715
ENSG00000157827qqFMNL2qqENSDARG00000012586qqfmnl2a	0.000454727	0.801386
ENSG00000148204qqCRB2qqENSDARG00000060081qqcrb2b	0.00045586	1.32819
ENSG00000204084qqINPP5BqqENSDARG00000103683qqinpp5b	0.000465143	1.14343
ENSG00000117643qqMAN1C1qqENSDARG00000067912qqMAN1C1	0.000476503	0.983918
ENSG00000116729qqWLSqqENSDARG00000009534qqwls	0.00047841	0.760557
ENSG00000165275qqTRMT10BqqENSDARG00000060176qqtrmt10b	0.00048004	0.783377
ENSG00000144815qqNXPE3qqENSDARG00000061690qqnxpe3	0.000480315	0.622104
ENSG00000172348qqRCAN2qqENSDARG00000021869qqrcan2	0.000480315	0.903153
ENSG00000020577qqSAMD4AqqENSDARG00000075759qqsamd4a	0.000483071	0.650127
ENSG00000184588qqPDE4BqqENSDARG00000032868qqpde4ba	0.000483576	0.543184
ENSG00000184588qqPDE4BqqENSDARG00000074233qqpde4bb	0.000483576	0.543184
ENSG00000111912qqNCOA7qqENSDARG00000077559qqLO017815.1	0.000484656	0.672369
ENSG00000111912qqNCOA7qqENSDARG00000101118qqCABZ01066813.1	0.000484656	0.672369
ENSG00000198874qqTYW1qqENSDARG00000062987qqtyw1	0.000488553	0.883108
ENSG00000146555qqSDK1qqENSDARG00000078866qqsdk1a	0.000494141	0.814356
ENSG00000170390qqDCLK2qqENSDARG00000102845qqdclk2b	0.000495808	0.476229
ENSG00000170390qqDCLK2qqENSDARG00000034093qqdclk2a	0.000495808	0.476229
ENSG00000120963qqZNF706qqENSDARG00000056307qqznf706	0.000499783	0.684125
ENSG00000163683qqSMIM14qqENSDARG00000005799qqsmim14	0.000500002	0.942073
ENSG00000138185qqENTPD1qqENSDARG00000045066qqentpd1	0.00050538	0.952637
ENSG00000107249qqGLIS3qqENSDARG00000069726qqglis3	0.00050903	1.04628
ENSG00000141376qqBCAS3qqENSDARG00000090764qqbcas3	0.000512797	0.45272
ENSG00000106772qqPRUNE2qqENSDARG00000059423qqprune2	0.000516196	1.00019
ENSG00000161016qqRPL8qqENSDARG00000014867qqrpl8	0.000518364	0.831836
ENSG00000099860qqGADD45BqqENSDARG00000013576qqgadd45bb	0.000518364	0.764066
ENSG00000104980qqTIMM44qqENSDARG00000104771qqtimm44	0.000518364	0.560381
ENSG00000099860qqGADD45BqqENSDARG00000027744qqgadd45ba	0.000518364	0.764066
ENSG00000092020qqPPP2R3CqqENSDARG00000043972qqppp2r3c	0.000519091	0.378844
ENSG00000046653qqGPM6BqqENSDARG00000001676qqgpm6bb	0.000521302	0.612508
ENSG00000133424qqLARGEqqENSDARG00000005126qqlarge1	0.00052173	0.538944
ENSG00000115677qqHDLBPqqENSDARG00000009830qqhdlbpa	0.00053166	0.288722
ENSG00000115295qqCLIP4qqENSDARG00000096961qqCLIP4	0.00053192	0.738231
ENSG00000163468qqCCT3qqENSDARG00000016173qqcct3	0.000532024	0.701019
ENSG00000114062qqUBE3AqqENSDARG00000055737qqube3a	0.000534328	0.274037
ENSG00000026508qqCD44qqENSDARG00000087863qqcd44a	0.000539488	0.799483
ENSG00000122033qqMTIF3qqENSDARG00000039649qqmtif3	0.000539488	0.646268
ENSG00000182973qqCNOT10qqENSDARG00000058528qqcnot10	0.000539488	0.64216
ENSG00000136141qqLRCH1qqENSDARG00000078778qqlrch1	0.000539488	0.699467
ENSG00000120798qqNR2C1qqENSDARG00000045527qqnr2c1	0.000539488	0.67179
ENSG00000122085qqMTERF4qqENSDARG00000079124qqMTERF4	0.000539488	0.800255
ENSG00000180398qqMCFD2qqENSDARG00000039757qqmcfd2	0.000539488	0.928947
ENSG00000141084qqRANBP10qqENSDARG00000062138qqranbp10	0.000539488	0.623967
ENSG00000026508qqCD44qqENSDARG00000089892qqcd44b	0.000539488	0.799483
ENSG00000172331qqBPGMqqENSDARG00000070826qqbpgm	0.000539488	0.634874
ENSG00000152689qqRASGRP3qqENSDARG00000077864qqrasgrp3	0.000539488	0.707337
ENSG00000083168qqKAT6AqqENSDARG00000018907qqkat6a	0.000540654	0.824417
ENSG00000169398qqPTK2qqENSDARG00000004672qqptk2ab	0.000543298	0.692258
ENSG00000169398qqPTK2qqENSDARG00000100456qqptk2aa	0.000543298	0.692258
ENSG00000150907qqFOXO1qqENSDARG00000099555qqfoxo1a	0.000544207	0.652074
ENSG00000150907qqFOXO1qqENSDARG00000061549qqfoxo1b	0.000544207	0.652074
ENSG00000129003qqVPS13CqqENSDARG00000074465qqvps13c	0.000558995	0.782682
ENSG00000114796qqKLHL24qqENSDARG00000021739qqklhl24a	0.000561974	0.53167
ENSG00000114796qqKLHL24qqENSDARG00000008275qqklhl24b	0.000561974	0.53167
ENSG00000164329qqPAPD4qqENSDARG00000099679qqtent2	0.000567623	0.620013
ENSG00000089335qqZNF302qqENSDARG00000068366qqsi:dkey-154p10.3	0.000569689	0.544489
ENSG00000089335qqZNF302qqENSDARG00000075916qqzgc:66472	0.000569689	0.544489
ENSG00000089335qqZNF302qqENSDARG00000094469qqsi:ch211-148l7.4	0.000569689	0.544489
ENSG00000089335qqZNF302qqENSDARG00000075545qqsi:dkey-89b17.4	0.000569689	0.544489
ENSG00000089335qqZNF302qqENSDARG00000097819qqznf576.1	0.000569689	0.544489
ENSG00000089335qqZNF302qqENSDARG00000061424qqznf646	0.000569689	0.544489
ENSG00000196358qqNTNG2qqENSDARG00000077367qqntng2a	0.000573644	-1.93704
ENSG00000196358qqNTNG2qqENSDARG00000087100qqntng2b	0.000573644	-1.93704
ENSG00000103091qqWDR59qqENSDARG00000088817qqwdr59	0.000573649	0.531378
ENSG00000198791qqCNOT7qqENSDARG00000032116qqcnot7	0.000577141	0.909586
ENSG00000163625qqWDFY3qqENSDARG00000078890qqwdfy3	0.000586294	0.331896
ENSG00000153558qqFBXL2qqENSDARG00000012135qqfbxl2	0.000589214	1.0512
ENSG00000136813qqKIAA0368qqENSDARG00000061952qqecpas	0.000589624	0.89488
ENSG00000137693qqYAP1qqENSDARG00000068401qqyap1	0.000590176	0.580671
ENSG00000118263qqKLF7qqENSDARG00000043821qqklf7b	0.000593652	0.493733
ENSG00000118263qqKLF7qqENSDARG00000073857qqklf7a	0.000593652	0.493733
ENSG00000154144qqTBRG1qqENSDARG00000074996qqtbrg1	0.00059589	0.529611
ENSG00000150672qqDLG2qqENSDARG00000099323qqdlg2	0.000598403	0.627755
ENSG00000102786qqINTS6qqENSDARG00000013025qqints6	0.000602567	0.964833
ENSG00000142168qqSOD1qqENSDARG00000043848qqsod1	0.000603606	0.96235
ENSG00000109906qqZBTB16qqENSDARG00000007184qqzbtb16a	0.000605669	0.353142
ENSG00000149177qqPTPRJqqENSDARG00000033042qqptprja	0.000609984	0.677387
ENSG00000149177qqPTPRJqqENSDARG00000091539qqptprjb.1	0.000609984	0.677387
ENSG00000149177qqPTPRJqqENSDARG00000086511qqptprjb.2	0.000609984	0.677387
ENSG00000100345qqMYH9qqENSDARG00000001014qqmyh9b	0.000611415	0.706115
ENSG00000100345qqMYH9qqENSDARG00000063295qqmyh9a	0.000611415	0.706115
ENSG00000131966qqACTR10qqENSDARG00000038432qqactr10	0.000611415	0.622913
ENSG00000162944qqRFTN2qqENSDARG00000056078qqrftn2	0.000611506	0.419484
ENSG00000114757qqPEX5LqqENSDARG00000022518qqpex5la	0.000614027	1.13602
ENSG00000114757qqPEX5LqqENSDARG00000074403qqpex5lb	0.000614027	1.13602
ENSG00000144741qqSLC25A26qqENSDARG00000058208qqslc25a26	0.000621571	0.427496
ENSG00000037637qqFBXO42qqENSDARG00000087545qqfbxo42	0.000623888	0.782736
ENSG00000095066qqHOOK2qqENSDARG00000039309qqhook2	0.000630967	0.30346
ENSG00000095066qqHOOK2qqENSDARG00000099235qqhook2	0.000630967	0.30346
ENSG00000006607qqFARP2qqENSDARG00000016429qqfarp2	0.000634295	0.66477
ENSG00000080802qqCNOT4qqENSDARG00000007639qqcnot4b	0.00064106	0.373264
ENSG00000080802qqCNOT4qqENSDARG00000007045qqcnot4a	0.00064106	0.373264
ENSG00000196865qqNHLRC2qqENSDARG00000089581qqnhlrc2	0.000643599	0.797715
ENSG00000168397qqATG4BqqENSDARG00000052104qqatg4b	0.000651781	0.426846
ENSG00000163728qqTTC14qqENSDARG00000013845qqttc14	0.000655335	0.895377
ENSG00000115760qqBIRC6qqENSDARG00000074166qqbirc6	0.000658604	0.384286
ENSG00000100784qqRPS6KA5qqENSDARG00000060551qqrps6ka5	0.000663512	0.618831
ENSG00000168209qqDDIT4qqENSDARG00000037618qqddit4	0.000663696	1.81478
ENSG00000135597qqREPS1qqENSDARG00000002877qqreps1	0.000666999	0.56569
ENSG00000159461qqAMFRqqENSDARG00000020218qqamfra	0.000668751	1.04298
ENSG00000144468qqRHBDD1qqENSDARG00000021046qqrhbdd1	0.000677354	0.981636
ENSG00000182185qqRAD51BqqENSDARG00000037046qqrad51b	0.000684402	0.623963
ENSG00000117758qqSTX12qqENSDARG00000098813qqstx12	0.000689442	0.600917
ENSG00000117758qqSTX12qqENSDARG00000044605qqstx12l	0.000689442	0.600917
ENSG00000132694qqARHGEF11qqENSDARG00000052482qqarhgef11	0.000689442	0.748342
ENSG00000143164qqDCAF6qqENSDARG00000078311qqdcaf6	0.000692373	0.271599
ENSG00000173226qqIQCB1qqENSDARG00000093431qqBX119909.1	0.000697527	0.690476
ENSG00000109065qqNAT9qqENSDARG00000071425qqnat9	0.000697527	0.485151
ENSG00000173226qqIQCB1qqENSDARG00000101032qqiqcb1	0.000697527	0.690476
ENSG00000069535qqMAOBqqENSDARG00000030478qqzgc:66484	0.000697527	0.813822
ENSG00000069535qqMAOBqqENSDARG00000092976qqsi:ch211-127i16.2	0.000697527	0.813822
ENSG00000115484qqCCT4qqENSDARG00000013475qqcct4	0.000697527	0.636731
ENSG00000143742qqSRP9qqENSDARG00000042851qqsrp9	0.000697527	0.632466
ENSG00000136436qqCALCOCO2qqENSDARG00000052515qqcalcoco2	0.000697527	0.756336
ENSG00000139433qqGLTPqqENSDARG00000061921qqgltpa	0.000697527	0.99423
ENSG00000168096qqANKS3qqENSDARG00000038557qqanks3	0.000697527	0.58112
ENSG00000069535qqMAOBqqENSDARG00000023712qqmao	0.000697527	0.813822
ENSG00000082074qqFYBqqENSDARG00000094764qqfyba	0.000697527	0.745025
ENSG00000082074qqFYBqqENSDARG00000044694qqfybb	0.000697527	0.745025
ENSG00000177200qqCHD9qqENSDARG00000074498qqchd9	0.000700208	0.64897
ENSG00000205268qqPDE7AqqENSDARG00000045305qqpde7a	0.000700842	0.607426
ENSG00000061936qqSFSWAPqqENSDARG00000005980qqsfswap	0.000707668	0.703619
ENSG00000163681qqSLMAPqqENSDARG00000054458qqslmapa	0.000708403	0.645347
ENSG00000117266qqCDK18qqENSDARG00000012204qqCDK18	0.000709885	0.656861
ENSG00000185946qqRNPC3qqENSDARG00000011247qqrnpc3	0.00071335	0.463538
ENSG00000159459qqUBR1qqENSDARG00000060480qqubr1	0.000714209	0.497857
ENSG00000159459qqUBR1qqENSDARG00000104306qqLO018474.1	0.000714209	0.497857
ENSG00000151320qqAKAP6qqENSDARG00000077295qqakap6	0.000717553	0.627953
ENSG00000143156qqNME7qqENSDARG00000056193qqnme7	0.000718725	0.810295
ENSG00000131626qqPPFIA1qqENSDARG00000098674qqppfia1	0.000734397	0.51514
ENSG00000134532qqSOX5qqENSDARG00000011582qqsox5	0.000740414	0.606838
ENSG00000129422qqMTUS1qqENSDARG00000071562qqmtus1a	0.000742198	0.451735
ENSG00000129422qqMTUS1qqENSDARG00000034105qqmtus1b	0.000742198	0.451735
ENSG00000115738qqID2qqENSDARG00000055283qqid2a	0.000751867	0.968372
ENSG00000110107qqPRPF19qqENSDARG00000015239qqprpf19	0.000754924	-1.59802
ENSG00000048707qqVPS13DqqENSDARG00000017986qqvps13d	0.000755227	0.926647
ENSG00000196586qqMYO6qqENSDARG00000042141qqmyo6b	0.000758619	0.564366
ENSG00000196586qqMYO6qqENSDARG00000044016qqmyo6a	0.000758619	0.564366
ENSG00000008086qqCDKL5qqENSDARG00000015240qqcdkl5	0.000759407	0.629914
ENSG00000084754qqHADHAqqENSDARG00000060594qqhadhab	0.000765739	0.404448
ENSG00000084754qqHADHAqqENSDARG00000057128qqhadhaa	0.000765739	0.404448
ENSG00000028528qqSNX1qqENSDARG00000071031qqsnx1a	0.000767687	0.738087
ENSG00000028528qqSNX1qqENSDARG00000103529qqsnx1b	0.000767687	0.738087
ENSG00000166405qqRIC3qqENSDARG00000105549qqRIC3	0.000768882	0.822477
ENSG00000166405qqRIC3qqENSDARG00000101185qqCABZ01095001.1	0.000768882	0.822477
ENSG00000109971qqHSPA8qqENSDARG00000037403qqsi:dkey-4p15.3	0.000769073	0.807102
ENSG00000109971qqHSPA8qqENSDARG00000068992qqhspa8	0.000769073	0.807102
ENSG00000138326qqRPS24qqENSDARG00000039347qqrps24	0.000775162	0.924073
ENSG00000113522qqRAD50qqENSDARG00000038917qqrad50	0.000783282	0.361947
ENSG00000135940qqCOX5BqqENSDARG00000015978qqCOX5B	0.000786927	0.595042
ENSG00000169933qqFRMPD4qqENSDARG00000075685qqtlr7	0.000791009	1.26212
ENSG00000140443qqIGF1RqqENSDARG00000027423qqigf1ra	0.000791041	0.432883
ENSG00000140443qqIGF1RqqENSDARG00000034434qqigf1rb	0.000791041	0.432883
ENSG00000078124qqACER3qqENSDARG00000093366qqacer3	0.000793353	0.540979
ENSG00000204634qqTBC1D8qqENSDARG00000104493qqLO018176.1	0.000793856	0.953856
ENSG00000121964qqGTDC1qqENSDARG00000020642qqgtdc1	0.000794182	0.486548
ENSG00000083097qqDOPEY1qqENSDARG00000019962qqdop1a	0.000794464	0.266542
ENSG00000068078qqFGFR3qqENSDARG00000004782qqfgfr3	0.00080298	-1.42699
ENSG00000186231qqKLHL32qqENSDARG00000003576qqklhl32	0.000828264	0.624333
ENSG00000132842qqAP3B1qqENSDARG00000100082qqap3b1a	0.000837776	0.283288
ENSG00000090266qqNDUFB2qqENSDARG00000045490qqndufb2	0.0008611	1.00022
ENSG00000198964qqSGMS1qqENSDARG00000029621qqsgms1	0.000868842	0.767651
ENSG00000198964qqSGMS1qqENSDARG00000057053qqzgc:91976	0.000868842	0.767651
ENSG00000182899qqRPL35AqqENSDARG00000088030qqrpl35a	0.000869385	0.637968
ENSG00000148408qqCACNA1BqqENSDARG00000021735qqcacna1ba	0.000871695	0.724016
ENSG00000148408qqCACNA1BqqENSDARG00000079295qqcacna1bb	0.000871695	0.724016
ENSG00000168310qqIRF2qqENSDARG00000007387qqirf2a	0.000882767	0.719555
ENSG00000168310qqIRF2qqENSDARG00000040465qqirf2	0.000882767	0.719555
ENSG00000166669qqATF7IP2qqENSDARG00000089698qqatf7ip2	0.000882772	0.481188
ENSG00000110435qqPDHXqqENSDARG00000051756qqpdhx	0.000883204	0.539883
ENSG00000143183qqTMCO1qqENSDARG00000069099qqtmco1	0.000883242	0.56241
ENSG00000155974qqGRIP1qqENSDARG00000015053qqgrip1	0.000885784	0.351168
ENSG00000163697qqAPBB2qqENSDARG00000099995qqapbb2b	0.000887236	0.745405
ENSG00000112893qqMAN2A1qqENSDARG00000102200qqman2a1	0.000887658	0.486585
ENSG00000188352qqFOCADqqENSDARG00000022020qqfocad	0.000895176	0.815999
ENSG00000067208qqEVI5qqENSDARG00000070839qqevi5b	0.00089518	0.456542
ENSG00000196104qqSPOCK3qqENSDARG00000070266qqspock3	0.000895724	0.751251
ENSG00000115524qqSF3B1qqENSDARG00000056138qqsf3b1	0.000898697	0.760824
ENSG00000139131qqYARS2qqENSDARG00000077299qqyars2	0.000900535	0.891365
ENSG00000130164qqLDLRqqENSDARG00000075974qqsi:dkey-258f14.3	0.000900535	0.476733
ENSG00000132530qqXAF1qqENSDARG00000068939qqxaf1	0.000900535	1.08109
ENSG00000130164qqLDLRqqENSDARG00000095925qqsi:dkey-258f14.7	0.000900535	0.476733
ENSG00000104365qqIKBKBqqENSDARG00000079123qqikbkb	0.000900535	0.792123
ENSG00000188243qqCOMMD6qqENSDARG00000074204qqcommd6	0.000900535	0.717459
ENSG00000147894qqC9orf72qqENSDARG00000011837qqzgc:100846	0.000900535	0.712849
ENSG00000175416qqCLTBqqENSDARG00000052368qqcltb	0.000900535	0.774043
ENSG00000169641qqLUZP1qqENSDARG00000075556qqluzp1	0.000914175	0.524559
ENSG00000136709qqWDR33qqENSDARG00000018272qqwdr33	0.000914866	0.575703
ENSG00000176658qqMYO1DqqENSDARG00000036863qqMYO1D	0.000917284	0.480626
ENSG00000136238qqRAC1qqENSDARG00000074849qqrac1a	0.000925674	0.567413
ENSG00000136238qqRAC1qqENSDARG00000087954qqrac1b	0.000925674	0.567413
ENSG00000136238qqRAC1qqENSDARG00000099506qqRAC1	0.000925674	0.567413
ENSG00000158966qqCACHD1qqENSDARG00000061590qqcachd1	0.000927165	0.456841
ENSG00000132849qqINADLqqENSDARG00000024964qqpatj	0.000939098	0.316956
ENSG00000198792qqTMEM184BqqENSDARG00000090876qqsi:dkey-217f16.5	0.000939302	0.468081
ENSG00000198792qqTMEM184BqqENSDARG00000091956qqtmem184bb	0.000939302	0.468081
ENSG00000198792qqTMEM184BqqENSDARG00000045147qqtmem184ba	0.000939302	0.468081
ENSG00000080608qqPUM3qqENSDARG00000087779qqpum3	0.00094661	0.525897
ENSG00000078140qqUBE2KqqENSDARG00000013505qqube2kb	0.000955101	0.562035
ENSG00000078140qqUBE2KqqENSDARG00000089055qqube2ka	0.000955101	0.562035
ENSG00000140743qqCDR2qqENSDARG00000037359qqsi:ch1073-272o11.3	0.000959866	0.451467
ENSG00000140743qqCDR2qqENSDARG00000035952qqcdr2a	0.000959866	0.451467
ENSG00000132424qqPNISRqqENSDARG00000069855qqpnisr	0.000960256	0.520875
ENSG00000134243qqSORT1qqENSDARG00000056252qqsort1b	0.000960955	0.852307
ENSG00000134243qqSORT1qqENSDARG00000029402qqsort1a	0.000960955	0.852307
ENSG00000173575qqCHD2qqENSDARG00000060687qqchd2	0.000964001	0.336826
ENSG00000230124qqACBD6qqENSDARG00000039456qqacbd6	0.000965732	0.677333
ENSG00000008294qqSPAG9qqENSDARG00000074531qqspag9a	0.000970731	0.552311
ENSG00000008294qqSPAG9qqENSDARG00000078142qqSPAG9	0.000970731	0.552311
ENSG00000103479qqRBL2qqENSDARG00000045636qqrbl2	0.000977193	0.786455
ENSG00000147421qqHMBOX1qqENSDARG00000027082qqhmbox1a	0.000979954	0.7376
ENSG00000011295qqTTC19qqENSDARG00000074435qqttc19	0.000984514	0.431888
ENSG00000156110qqADKqqENSDARG00000039429qqadka	0.000991473	0.884482
ENSG00000156110qqADKqqENSDARG00000095947qqadkb	0.000991473	0.884482
ENSG00000120129qqDUSP1qqENSDARG00000100515qqdusp1	0.00100014	1.67377
ENSG00000163328qqGPR155qqENSDARG00000090804qqgpr155a	0.00101475	0.50537
ENSG00000163328qqGPR155qqENSDARG00000071086qqgpr155b	0.00101475	0.50537
ENSG00000137776qqSLTMqqENSDARG00000052728qqsltm	0.001019	0.549879
ENSG00000165914qqTTC7BqqENSDARG00000061207qqttc7b	0.00102603	0.482865
ENSG00000163602qqRYBPqqENSDARG00000037773qqrybpa	0.00102612	0.532463
ENSG00000163602qqRYBPqqENSDARG00000053459qqrybpb	0.00102612	0.532463
ENSG00000218336qqTENM3qqENSDARG00000005479qqtenm3	0.00102756	0.62538
ENSG00000196504qqPRPF40AqqENSDARG00000058467qqprpf40a	0.00103905	1.12789
ENSG00000168214qqRBPJqqENSDARG00000052091qqrbpjb	0.00104123	0.484965
ENSG00000168214qqRBPJqqENSDARG00000003398qqrbpja	0.00104123	0.484965
ENSG00000166439qqRNF169qqENSDARG00000042825qqrnf169	0.00105237	1.027
ENSG00000075711qqDLG1qqENSDARG00000102216qqdlg1l	0.00105481	0.61988
ENSG00000147099qqHDAC8qqENSDARG00000003021qqhdac8	0.00105676	0.320321
ENSG00000102271qqKLHL4qqENSDARG00000016531qqklhl4	0.0010669	0.529487
ENSG00000214941qqZSWIM7qqENSDARG00000067608qqzswim7	0.0010669	0.649522
ENSG00000164548qqTRA2AqqENSDARG00000007863qqtra2a	0.00106807	0.48373
ENSG00000137601qqNEK1qqENSDARG00000022350qqnek1	0.00106974	0.576342
ENSG00000105810qqCDK6qqENSDARG00000070228qqcdk6	0.00108033	0.614908
ENSG00000163635qqATXN7qqENSDARG00000074804qqatxn7	0.00109015	0.607403
ENSG00000152795qqHNRNPDLqqENSDARG00000003429qqhnrnpdl	0.00109151	0.508831
ENSG00000169282qqKCNAB1qqENSDARG00000040741qqkcnab1b	0.00109297	0.849239
ENSG00000169282qqKCNAB1qqENSDARG00000008140qqkcnab1a	0.00109297	0.849239
ENSG00000095002qqMSH2qqENSDARG00000018022qqmsh2	0.00109311	0.547007
ENSG00000165219qqGAPVD1qqENSDARG00000090183qqgapvd1	0.0010939	0.627259
ENSG00000100473qqCOCHqqENSDARG00000024032qqcoch	0.0010939	0.64489
ENSG00000170776qqAKAP13qqENSDARG00000023868qqsi:dkey-172h23.2	0.00110193	0.334776
ENSG00000170776qqAKAP13qqENSDARG00000091607qqsi:ch211-272b8.6	0.00110193	0.334776
ENSG00000186073qqC15orf41qqENSDARG00000070461qqzgc:154061	0.00110702	0.865997
ENSG00000145794qqMEGF10qqENSDARG00000017229qqmegf10	0.00110724	0.747557
ENSG00000144535qqDIS3L2qqENSDARG00000033259qqdis3l2	0.00110724	0.623004
ENSG00000162520qqSYNCqqENSDARG00000035944qqsync	0.00110764	0.612224
ENSG00000141447qqOSBPL1AqqENSDARG00000105147qqosbpl1a	0.00111053	0.312918
ENSG00000141447qqOSBPL1AqqENSDARG00000053746qqCABZ01084566.1	0.00111053	0.312918
ENSG00000165409qqTSHRqqENSDARG00000037195qqtshr	0.00112153	0.376295
ENSG00000114770qqABCC5qqENSDARG00000061233qqabcc5	0.00112918	0.538097
ENSG00000101079qqNDRG3qqENSDARG00000010052qqndrg3b	0.00112918	0.692992
ENSG00000101079qqNDRG3qqENSDARG00000013087qqndrg3a	0.00112918	0.692992
ENSG00000184083qqFAM120CqqENSDARG00000019205qqfam120c	0.00113559	0.341738
ENSG00000100578qqKIAA0586qqENSDARG00000097772qqsi:ch211-185a18.2	0.00113559	0.334722
ENSG00000087884qqAAMDCqqENSDARG00000103957qqaamdc	0.00113559	0.512946
ENSG00000090989qqEXOC1qqENSDARG00000043019qqexoc1	0.00115516	0.584296
ENSG00000113966qqARL6qqENSDARG00000032056qqarl6	0.00116097	0.660925
ENSG00000023734qqSTRAPqqENSDARG00000007405qqstrap	0.00116097	0.727483
ENSG00000133398qqMED10qqENSDARG00000070623qqmed10	0.00116097	0.596232
ENSG00000052749qqRRP12qqENSDARG00000022410qqrrp12	0.00116097	0.64996
ENSG00000106692qqFKTNqqENSDARG00000059437qqfktn	0.00116097	0.581804
ENSG00000189409qqMMP23BqqENSDARG00000043079qqMMP23B	0.00116097	0.647395
ENSG00000254692qqRP11-468E2.1qqENSDARG00000022970qqtm9sf1	0.00116097	0.494261
ENSG00000102781qqKATNAL1qqENSDARG00000099156qqkatnal1	0.00116097	0.484044
ENSG00000061794qqMRPS35qqENSDARG00000038456qqmrps35	0.00116097	0.528438
ENSG00000108352qqRAPGEFL1qqENSDARG00000079912qqrapgefl1	0.00116273	0.848854
ENSG00000107186qqMPDZqqENSDARG00000094677qqsi:dkey-92j12.5	0.00116587	0.617268
ENSG00000173852qqDPY19L1qqENSDARG00000069995qqdpy19l1l	0.00116948	0.679467
ENSG00000080546qqSESN1qqENSDARG00000020693qqsesn1	0.00116992	0.554136
ENSG00000152578qqGRIA4qqENSDARG00000059368qqgria4b	0.00118131	0.843649
ENSG00000114423qqCBLBqqENSDARG00000015199qqcblb	0.00118215	0.461663
ENSG00000151490qqPTPROqqENSDARG00000100422qqptpro	0.00118215	0.605025
ENSG00000170624qqSGCDqqENSDARG00000098573qqsgcd	0.0011856	0.811745
ENSG00000152520qqPAN3qqENSDARG00000031637qqpan3	0.00118647	0.590407
ENSG00000197157qqSND1qqENSDARG00000006766qqsnd1	0.00118657	0.459437
ENSG00000140718qqFTOqqENSDARG00000044216qqfto	0.00118804	0.443828
ENSG00000032219qqARID4AqqENSDARG00000043873qqarid4a	0.00120361	0.560441
ENSG00000102753qqKPNA3qqENSDARG00000052641qqkpna3	0.00120868	0.450562
ENSG00000152348qqATG10qqENSDARG00000104846qqatg10	0.00121536	0.695018
ENSG00000054267qqARID4BqqENSDARG00000090656qqtomm20a	0.00122814	0.37603
ENSG00000120254qqMTHFD1LqqENSDARG00000042221qqmthfd1l	0.00123189	0.799089
ENSG00000149972qqCNTN5qqENSDARG00000021584qqcntn5	0.00123965	0.961151
ENSG00000164327qqRICTORqqENSDARG00000002020qqrictorb	0.00124482	0.42479
ENSG00000164327qqRICTORqqENSDARG00000100867qqrictora	0.00124482	0.42479
ENSG00000184672qqRALYLqqENSDARG00000053810qqhnrnpc	0.00124583	1.19216
ENSG00000184672qqRALYLqqENSDARG00000103845qqzgc:55733	0.00124583	1.19216
ENSG00000185737qqNRG3qqENSDARG00000089766qqnrg3b	0.00126107	0.55539
ENSG00000004897qqCDC27qqENSDARG00000056258qqcdc27	0.00127439	0.653665
ENSG00000063177qqRPL18qqENSDARG00000029533qqrpl18	0.00129846	0.748002
ENSG00000180891qqCUEDC1qqENSDARG00000068716qqcuedc1a	0.00130347	0.783971
ENSG00000180891qqCUEDC1qqENSDARG00000054748qqcuedc1b	0.00130347	0.783971
ENSG00000277149qqTYW1BqqENSDARG00000062987qqtyw1	0.00134194	0.577531
ENSG00000104859qqCLASRPqqENSDARG00000061742qqclasrp	0.00135309	0.577771
ENSG00000164880qqINTS1qqENSDARG00000100419qqints1	0.00135977	-1.58338
ENSG00000149273qqRPS3qqENSDARG00000103007qqrps3	0.00136721	0.483099
ENSG00000170832qqUSP32qqENSDARG00000061895qqusp32	0.00137236	0.536614
ENSG00000160746qqANO10qqENSDARG00000057736qqano10a	0.00137581	0.721896
ENSG00000070808qqCAMK2AqqENSDARG00000053617qqcamk2a	0.00137581	0.783627
ENSG00000112624qqGLTSCR1LqqENSDARG00000016089qqbicral	0.00138559	0.563142
ENSG00000120925qqRNF170qqENSDARG00000104069qqrnf170	0.00138724	0.550749
ENSG00000114098qqARMC8qqENSDARG00000062258qqarmc8	0.00139586	0.534162
ENSG00000183569qqSERHL2qqENSDARG00000032340qqserhl	0.00140324	0.615346
ENSG00000125966qqMMP24qqENSDARG00000018896qqmmp24	0.00140458	0.738122
ENSG00000143153qqATP1B1qqENSDARG00000076833qqatp1b1b	0.00140735	0.386001
ENSG00000143153qqATP1B1qqENSDARG00000013144qqatp1b1a	0.00140735	0.386001
ENSG00000073921qqPICALMqqENSDARG00000012866qqpicalma	0.00141623	0.553039
ENSG00000073921qqPICALMqqENSDARG00000014137qqpicalmb	0.00141623	0.553039
ENSG00000115866qqDARSqqENSDARG00000070043qqdars	0.00142057	0.586583
ENSG00000112309qqB3GAT2qqENSDARG00000030733qqb3gat2	0.00142102	0.69939
ENSG00000244754qqN4BP2L2qqENSDARG00000103507qqn4bp2l2	0.0014214	0.612018
ENSG00000106344qqRBM28qqENSDARG00000025332qqrbm28	0.00142212	0.587466
ENSG00000166979qqEVA1CqqENSDARG00000056024qqeva1c	0.0014228	0.732447
ENSG00000157764qqBRAFqqENSDARG00000017661qqbraf	0.00143462	0.434525
ENSG00000144290qqSLC4A10qqENSDARG00000063133qqslc4a10a	0.001439	0.965996
ENSG00000144290qqSLC4A10qqENSDARG00000060303qqslc4a10b	0.001439	0.965996
ENSG00000103061qqSLC7A6OSqqENSDARG00000010596qqslc7a6os	0.00143986	0.359762
ENSG00000156218qqADAMTSL3qqENSDARG00000027903qqadamtsl3	0.00143986	0.473636
ENSG00000064933qqPMS1qqENSDARG00000000476qqpms1	0.00144079	0.622282
ENSG00000134324qqLPIN1qqENSDARG00000020239qqlpin1	0.00145752	0.434353
ENSG00000134324qqLPIN1qqENSDARG00000103380qqsi:ch73-21k16.1	0.00145752	0.434353
ENSG00000183826qqBTBD9qqENSDARG00000068983qqbtbd9	0.00145777	0.519178
ENSG00000155085qqAK9qqENSDARG00000021913qqak9	0.0014578	0.409224
ENSG00000164466qqSFXN1qqENSDARG00000019963qqsfxn1	0.00145814	0.426515
ENSG00000115839qqRAB3GAP1qqENSDARG00000098079qqrab3gap1	0.00146444	0.520939
ENSG00000121440qqPDZRN3qqENSDARG00000073757qqpdzrn3a	0.00148212	0.367839
ENSG00000121440qqPDZRN3qqENSDARG00000073869qqpdzrn3b	0.00148212	0.367839
ENSG00000153956qqCACNA2D1qqENSDARG00000073752qqCACNA2D1	0.00148409	0.610598
ENSG00000153956qqCACNA2D1qqENSDARG00000014804qqcacna2d1a	0.00148409	0.610598
ENSG00000065809qqFAM107BqqENSDARG00000026865qqfam107b	0.0014852	0.585474
ENSG00000164985qqPSIP1qqENSDARG00000104710qqpsip1a	0.00149237	0.595046
ENSG00000073849qqST6GAL1qqENSDARG00000044514qqst6gal1	0.00149237	0.839456
ENSG00000145623qqOSMRqqENSDARG00000039863qqlifrb	0.00149469	0.61918
ENSG00000145623qqOSMRqqENSDARG00000098857qqlifra	0.00149469	0.61918
ENSG00000135862qqLAMC1qqENSDARG00000068288qqlamc2	0.00149469	0.752593
ENSG00000205129qqC4orf47qqENSDARG00000037142qqzgc:153146	0.00149469	0.572731
ENSG00000145623qqOSMRqqENSDARG00000007671qqghrb	0.00149469	0.61918
ENSG00000003987qqMTMR7qqENSDARG00000037101qqmtmr7a	0.00149469	0.539839
ENSG00000003987qqMTMR7qqENSDARG00000070412qqmtmr7b	0.00149469	0.539839
ENSG00000145623qqOSMRqqENSDARG00000054771qqghra	0.00149469	0.61918
ENSG00000145623qqOSMRqqENSDARG00000026736qqil11ra	0.00149469	0.61918
ENSG00000132963qqPOMPqqENSDARG00000032296qqpomp	0.00149469	0.558283
ENSG00000140948qqZCCHC14qqENSDARG00000101242qqzcchc14	0.00149469	0.493354
ENSG00000119636qqBBOF1qqENSDARG00000062924qqsi:ch211-243o19.4	0.00149469	0.567853
ENSG00000133135qqRNF128qqENSDARG00000016867qqrnf128a	0.00149469	0.478444
ENSG00000166946qqCCNDBP1qqENSDARG00000039328qqccndbp1	0.00149469	0.676391
ENSG00000029639qqTFB1MqqENSDARG00000040727qqtfb1m	0.00149469	0.603266
ENSG00000112079qqSTK38qqENSDARG00000018516qqstk38b	0.00149469	0.484617
ENSG00000112079qqSTK38qqENSDARG00000019973qqstk38a	0.00149469	0.484617
ENSG00000145623qqOSMRqqENSDARG00000104474qqil6r	0.00149469	0.61918
ENSG00000130158qqDOCK6qqENSDARG00000035706qqdock6	0.00149469	0.483416
ENSG00000052126qqPLEKHA5qqENSDARG00000045870qqplekha5	0.00149677	0.450466
ENSG00000172340qqSUCLG2qqENSDARG00000044914qqsuclg2	0.00150977	0.698646
ENSG00000174748qqRPL15qqENSDARG00000009285qqrpl15	0.00151613	0.388585
ENSG00000119705qqSLIRPqqENSDARG00000097753qqslirp	0.00152566	0.358558
ENSG00000139220qqPPFIA2qqENSDARG00000013000qqppfia2	0.00152741	0.292368
ENSG00000153827qqTRIP12qqENSDARG00000061397qqtrip12	0.00153082	0.465775
ENSG00000162434qqJAK1qqENSDARG00000020625qqjak1	0.0015432	0.261585
ENSG00000132780qqNASPqqENSDARG00000039208qqnasp	0.00154899	0.343188
ENSG00000214413qqBBIP1qqENSDARG00000071046qqbbip1	0.00156093	0.355039
ENSG00000169967qqMAP3K2qqENSDARG00000062884qqmap3k2	0.00156319	0.495087
ENSG00000075785qqRAB7AqqENSDARG00000020497qqrab7a	0.00156602	0.398485
ENSG00000185291qqIL3RAqqENSDARG00000039863qqlifrb	0.00158122	1.01973
ENSG00000185291qqIL3RAqqENSDARG00000098857qqlifra	0.00158122	1.01973
ENSG00000185291qqIL3RAqqENSDARG00000053702qqil2rgb	0.00158122	1.01973
ENSG00000185291qqIL3RAqqENSDARG00000007671qqghrb	0.00158122	1.01973
ENSG00000185291qqIL3RAqqENSDARG00000068858qqil2rga	0.00158122	1.01973
ENSG00000185291qqIL3RAqqENSDARG00000054771qqghra	0.00158122	1.01973
ENSG00000185291qqIL3RAqqENSDARG00000026736qqil11ra	0.00158122	1.01973
ENSG00000185291qqIL3RAqqENSDARG00000104474qqil6r	0.00158122	1.01973
ENSG00000185291qqIL3RAqqENSDARG00000090632qqBX601644.1	0.00158122	1.01973
ENSG00000077380qqDYNC1I2qqENSDARG00000078386qqdync1i2a	0.00159957	0.585028
ENSG00000077380qqDYNC1I2qqENSDARG00000103195qqdync1i2b	0.00159957	0.585028
ENSG00000081913qqPHLPP1qqENSDARG00000078694qqphlpp1	0.00160915	0.56328
ENSG00000065883qqCDK13qqENSDARG00000076791qqcdk13	0.00161164	0.579695
ENSG00000170234qqPWWP2AqqENSDARG00000075526qqpwwp2a	0.00161525	0.305533
ENSG00000075651qqPLD1qqENSDARG00000056228qqpld1a	0.00161636	0.610556
ENSG00000075651qqPLD1qqENSDARG00000057125qqpld1b	0.00161636	0.610556
ENSG00000047578qqKIAA0556qqENSDARG00000094441qqsi:dkey-161j23.5	0.00161811	0.545532
ENSG00000047578qqKIAA0556qqENSDARG00000092347qqsi:dkey-161j23.6	0.00161811	0.545532
ENSG00000047578qqKIAA0556qqENSDARG00000092882qqsi:dkey-161j23.7	0.00161811	0.545532
ENSG00000087495qqPHACTR3qqENSDARG00000058243qqphactr3a	0.00162321	0.297103
ENSG00000087495qqPHACTR3qqENSDARG00000019304qqphactr3b	0.00162321	0.297103
ENSG00000198948qqMFAP3LqqENSDARG00000062752qqmfap3l	0.00162912	0.506455
ENSG00000138688qqKIAA1109qqENSDARG00000062330qqsi:ch211-233a24.2	0.00163059	0.482466
ENSG00000160584qqSIK3qqENSDARG00000088083qqsik3	0.00163122	0.548582
ENSG00000083067qqTRPM3qqENSDARG00000039181qqtrpm3	0.00164021	0.741089
ENSG00000133112qqTPT1qqENSDARG00000092693qqtpt1	0.00165003	0.788368
ENSG00000158270qqCOLEC12qqENSDARG00000061140qqcolec12	0.00165243	0.343466
ENSG00000264522qqOTUD7BqqENSDARG00000017220qqotud7b	0.00167604	0.461839
ENSG00000054118qqTHRAP3qqENSDARG00000098228qqthrap3b	0.00167986	0.458677
ENSG00000054118qqTHRAP3qqENSDARG00000101989qqthrap3a	0.00167986	0.458677
ENSG00000174373qqRALGAPA1qqENSDARG00000076889qqralgapa1	0.00168109	0.530927
ENSG00000121380qqBCL2L14qqENSDARG00000090401qqCABZ01020840.1	0.0016815	0.625637
ENSG00000082269qqFAM135AqqENSDARG00000059843qqfam135a	0.00168538	0.4227
ENSG00000151338qqMIPOL1qqENSDARG00000104845qqmipol1	0.0016892	0.556907
ENSG00000048471qqSNX29qqENSDARG00000077317qqsnx29	0.00168996	0.449129
ENSG00000138311qqZNF365qqENSDARG00000087985qqznf365	0.00169003	0.417837
ENSG00000213741qqRPS29qqENSDARG00000041232qqrps29	0.00169989	0.836652
ENSG00000008277qqADAM22qqENSDARG00000060532qqadam22	0.00171335	0.696553
ENSG00000122218qqCOPAqqENSDARG00000004173qqcopa	0.00171449	0.366861
ENSG00000099968qqBCL2L13qqENSDARG00000096037qqsi:ch211-214j24.14	0.00171845	0.569199
ENSG00000099968qqBCL2L13qqENSDARG00000062370qqbcl2l13	0.00171845	0.569199
ENSG00000144445qqKANSL1LqqENSDARG00000075284qqkansl1l	0.00173576	0.495772
ENSG00000185049qqNELFAqqENSDARG00000061411qqnelfa	0.00175616	0.38173
ENSG00000152952qqPLOD2qqENSDARG00000011821qqplod2	0.00176008	0.773809
ENSG00000198626qqRYR2qqENSDARG00000003706qqryr2b	0.00176769	0.497945
ENSG00000044115qqCTNNA1qqENSDARG00000102441qqctnna1	0.00177353	0.468128
ENSG00000075539qqFRYLqqENSDARG00000040001qqfryl	0.00177622	0.30764
ENSG00000104231qqZFAND1qqENSDARG00000009178qqzfand1	0.0017987	0.629293
ENSG00000198729qqPPP1R14CqqENSDARG00000077341qqppp1r14c	0.00179872	0.545329
ENSG00000184752qqNDUFA12qqENSDARG00000042469qqndufa12	0.00181469	0.603951
ENSG00000188419qqCHMqqENSDARG00000003845qqchm	0.00182139	0.762317
ENSG00000111885qqMAN1A1qqENSDARG00000005652qqman1a1	0.00182139	0.754311
ENSG00000120265qqPCMT1qqENSDARG00000015201qqpcmt	0.0018231	0.486045
ENSG00000127804qqMETTL16qqENSDARG00000055838qqmettl16	0.0018231	0.396394
ENSG00000196236qqXPNPEP3qqENSDARG00000007916qqxpnpep3	0.00183653	0.705292
ENSG00000107521qqHPS1qqENSDARG00000026170qqhps1	0.00184432	0.640854
ENSG00000135341qqMAP3K7qqENSDARG00000020469qqmap3k7	0.0018457	0.367024
ENSG00000163738qqMTHFD2LqqENSDARG00000054199qqmthfd2l	0.00184571	0.408303
ENSG00000185418qqTARSL2qqENSDARG00000075385qqLO017852.1	0.00185377	0.516701
ENSG00000107745qqMICU1qqENSDARG00000063358qqmicu1	0.00185774	0.576734
ENSG00000261115qqTMEM178BqqENSDARG00000006747qqtmem178b	0.00186788	0.495313
ENSG00000261115qqTMEM178BqqENSDARG00000004577qqzgc:194665	0.00186788	0.495313
ENSG00000107077qqKDM4CqqENSDARG00000019103qqkdm4ab	0.00186858	0.403434
ENSG00000107077qqKDM4CqqENSDARG00000018782qqkdm4aa	0.00186858	0.403434
ENSG00000067113qqPLPP1qqENSDARG00000053381qqplpp1a	0.00187524	0.752818
ENSG00000067113qqPLPP1qqENSDARG00000079790qqLO018102.1	0.00187524	0.752818
ENSG00000178691qqSUZ12qqENSDARG00000098924qqsuz12b	0.00188143	0.424852
ENSG00000178691qqSUZ12qqENSDARG00000070256qqsuz12a	0.00188143	0.424852
ENSG00000163453qqIGFBP7qqENSDARG00000104138qqigfbp7	0.00188652	0.873102
ENSG00000144331qqZNF385BqqENSDARG00000006065qqznf385b	0.00189099	0.82236
ENSG00000118985qqELL2qqENSDARG00000006251qqell2	0.00189699	0.427553
ENSG00000067248qqDHX29qqENSDARG00000040326qqdhx29	0.00190585	0.446603
ENSG00000158458qqNRG2qqENSDARG00000086585qqnrg2b	0.00191092	0.672361
ENSG00000158458qqNRG2qqENSDARG00000077818qqnrg2a	0.00191092	0.672361
ENSG00000159023qqEPB41qqENSDARG00000099283qqepb41a	0.0019147	0.64205
ENSG00000152580qqIGSF10qqENSDARG00000077497qqigsf10	0.00192184	0.827735
ENSG00000117318qqID3qqENSDARG00000054823qqid3	0.00192184	1.06288
ENSG00000117425qqPTCH2qqENSDARG00000055026qqptch2	0.00192184	0.515587
ENSG00000111877qqMCM9qqENSDARG00000013528qqmcm9	0.00192184	0.611367
ENSG00000081181qqARG2qqENSDARG00000039269qqarg2	0.00192184	0.660115
ENSG00000100916qqBRMS1LqqENSDARG00000051955qqbrms1	0.00192184	0.651312
ENSG00000095261qqPSMD5qqENSDARG00000059046qqpsmd5	0.00192184	0.638327
ENSG00000232119qqMCTS1qqENSDARG00000025972qqmcts1	0.00192184	0.614631
ENSG00000116406qqEDEM3qqENSDARG00000074129qqedem3	0.00192184	0.505814
ENSG00000072609qqCHFRqqENSDARG00000075347qqchfr	0.00192312	0.60091
ENSG00000143543qqJTBqqENSDARG00000070150qqjtb	0.00192312	0.671606
ENSG00000143669qqLYSTqqENSDARG00000008575qqlyst	0.0019312	0.270579
ENSG00000166912qqMTMR10qqENSDARG00000010601qqmtmr10	0.00194293	0.508442
ENSG00000198742qqSMURF1qqENSDARG00000016086qqsmurf1	0.00194507	0.438907
ENSG00000100934qqSEC23AqqENSDARG00000104230qqsec23a	0.00194535	0.398973
ENSG00000134874qqDZIP1qqENSDARG00000000943qqdzip1	0.00196511	0.406231
ENSG00000187079qqTEAD1qqENSDARG00000059483qqtead1b	0.00196935	0.664962
ENSG00000184144qqCNTN2qqENSDARG00000009387qqrobo4	0.00197955	0.426842
ENSG00000114480qqGBE1qqENSDARG00000029051qqgbe1a	0.00197955	0.390295
ENSG00000114480qqGBE1qqENSDARG00000099524qqgbe1b	0.00197955	0.390295
ENSG00000138411qqHECW2qqENSDARG00000062447qqhecw2a	0.00198504	0.478546
ENSG00000138411qqHECW2qqENSDARG00000063253qqhecw2b	0.00198504	0.478546
ENSG00000106714qqCNTNAP3qqENSDARG00000067824qqcntnap3	0.00201014	0.3835
ENSG00000182923qqCEP63qqENSDARG00000056862qqcep63	0.00201344	0.583351
ENSG00000132002qqDNAJB1qqENSDARG00000041394qqdnajb1b	0.00202035	0.405102
ENSG00000132002qqDNAJB1qqENSDARG00000020953qqdnajb6b	0.00202035	0.405102
ENSG00000132002qqDNAJB1qqENSDARG00000056005qqdnajc18	0.00202035	0.405102
ENSG00000132002qqDNAJB1qqENSDARG00000099383qqdnajb1a	0.00202035	0.405102
ENSG00000100490qqCDKL1qqENSDARG00000017329qqcdkl1	0.00202205	0.388537
ENSG00000075568qqTMEM131qqENSDARG00000056259qqtmem131	0.00202205	0.376166
ENSG00000174197qqMGAqqENSDARG00000078784qqmgaa	0.00202788	0.355567
ENSG00000198919qqDZIP3qqENSDARG00000056829qqzmp:0000000662	0.00206004	0.38991
ENSG00000139990qqDCAF5qqENSDARG00000060320qqdcaf5	0.00206409	0.351586
ENSG00000149084qqHSD17B12qqENSDARG00000035872qqhsd17b12b	0.00206777	0.369862
ENSG00000149084qqHSD17B12qqENSDARG00000015709qqhsd17b12a	0.00206777	0.369862
ENSG00000173064qqHECTD4qqENSDARG00000101079qqHECTD4	0.00207912	0.315702
ENSG00000141449qqGREB1LqqENSDARG00000039196qqgreb1l	0.00208371	0.881214
ENSG00000185046qqANKS1BqqENSDARG00000003512qqanks1b	0.00208861	0.445707
ENSG00000147548qqWHSC1L1qqENSDARG00000062765qqnsd3	0.00209812	0.283441
ENSG00000196284qqSUPT3HqqENSDARG00000098141qqsupt3h	0.00210032	0.688648
ENSG00000147010qqSH3KBP1qqENSDARG00000075853qqsh3kbp1	0.00210339	0.634328
ENSG00000109654qqTRIM2qqENSDARG00000031817qqtrim2a	0.00213289	0.478826
ENSG00000188647qqPTAR1qqENSDARG00000102338qqptar1	0.00213856	0.763668
ENSG00000153904qqDDAH1qqENSDARG00000103042qqddah1	0.00213946	0.47926
ENSG00000135317qqSNX14qqENSDARG00000006332qqsnx14	0.00215418	0.593453
ENSG00000134152qqKATNBL1qqENSDARG00000042522qqkatnbl1	0.00217685	0.335035
ENSG00000062716qqVMP1qqENSDARG00000012450qqvmp1	0.00218411	0.460241
ENSG00000140575qqIQGAP1qqENSDARG00000078888qqiqgap1	0.00219639	0.354736
ENSG00000107864qqCPEB3qqENSDARG00000060103qqcpeb3	0.00221974	0.354652
ENSG00000136527qqTRA2BqqENSDARG00000002168qqtra2b	0.00221975	0.623645
ENSG00000144339qqTMEFF2qqENSDARG00000051824qqtmeff2a	0.00222714	0.416042
ENSG00000144339qqTMEFF2qqENSDARG00000058699qqtmeff2b	0.00222714	0.416042
ENSG00000154864qqPIEZO2qqENSDARG00000076005qqpiezo2a.2	0.00224371	0.711392
ENSG00000154864qqPIEZO2qqENSDARG00000107086qqCU179656.1	0.00224371	0.711392
ENSG00000048028qqUSP28qqENSDARG00000008880qqusp28	0.0022456	0.484123
ENSG00000116171qqSCP2qqENSDARG00000102356qqscp2b	0.00225652	0.601901
ENSG00000116171qqSCP2qqENSDARG00000012194qqscp2a	0.00225652	0.601901
ENSG00000140479qqPCSK6qqENSDARG00000104574qqpcsk6	0.0022637	0.403456
ENSG00000155097qqATP6V1C1qqENSDARG00000035880qqatp6v1c1b	0.00227707	0.364593
ENSG00000155097qqATP6V1C1qqENSDARG00000023967qqatp6v1c1a	0.00227707	0.364593
ENSG00000106397qqPLOD3qqENSDARG00000076317qqplod3	0.00227707	0.562563
ENSG00000115935qqWIPF1qqENSDARG00000104300qqwipf1a	0.00229611	0.615356
ENSG00000166398qqKIAA0355qqENSDARG00000105288qqsi:ch211-79l17.1	0.00230521	0.396156
ENSG00000166398qqKIAA0355qqENSDARG00000102796qqsi:ch1073-83b15.1	0.00230521	0.396156
ENSG00000143549qqTPM3qqENSDARG00000005162qqtpm3	0.00230521	0.4821
ENSG00000174839qqDENND6AqqENSDARG00000030239qqdennd6aa	0.00231703	0.338085
ENSG00000105953qqOGDHqqENSDARG00000103428qqogdhb	0.00231704	0.568696
ENSG00000105953qqOGDHqqENSDARG00000034270qqogdha	0.00231704	0.568696
ENSG00000102595qqUGGT2qqENSDARG00000062089qquggt2	0.00232389	0.310888
ENSG00000167526qqRPL13qqENSDARG00000099380qqrpl13	0.00232516	0.252031
ENSG00000138442qqWDR12qqENSDARG00000003287qqwdr12	0.00233124	0.592794
ENSG00000135537qqLACE1qqENSDARG00000011466qqafg1la	0.00233368	0.366742
ENSG00000133943qqC14orf159qqENSDARG00000005179qqdglucy	0.00233391	0.599089
ENSG00000154001qqPPP2R5EqqENSDARG00000069118qqppp2r5eb	0.00234197	0.387258
ENSG00000154001qqPPP2R5EqqENSDARG00000015474qqppp2r5ea	0.00234197	0.387258
ENSG00000051382qqPIK3CBqqENSDARG00000075253qqpik3cb	0.00234197	0.464654
ENSG00000165072qqMAMDC2qqENSDARG00000098345qqmamdc2a	0.00234528	0.334869
ENSG00000111850qqSMIM8qqENSDARG00000071040qqsmim8	0.00236245	0.36305
ENSG00000177119qqANO6qqENSDARG00000061544qqano6	0.00236246	0.361612
ENSG00000083457qqITGAEqqENSDARG00000057787qqitgae.2	0.00236246	0.37602
ENSG00000196876qqSCN8AqqENSDARG00000018032qqscn8ab	0.00236311	0.734218
ENSG00000196876qqSCN8AqqENSDARG00000005775qqscn8aa	0.00236311	0.734218
ENSG00000115183qqTANC1qqENSDARG00000089190qqtanc1b	0.0023801	0.462522
ENSG00000136021qqSCYL2qqENSDARG00000032627qqSCYL2	0.00239156	0.264165
ENSG00000084693qqAGBL5qqENSDARG00000045900qqagbl5	0.00239157	0.358563
ENSG00000169379qqARL13BqqENSDARG00000012763qqarl13b	0.00239157	0.300856
ENSG00000135926qqTMBIM1qqENSDARG00000058323qqtmbim1a	0.00239157	0.348281
ENSG00000198648qqSTK39qqENSDARG00000087203qqstk39	0.00239256	0.541779
ENSG00000151422qqFERqqENSDARG00000012196qqfer	0.0024054	0.5253
ENSG00000049759qqNEDD4LqqENSDARG00000060006qqnedd4l	0.0024205	0.765005
ENSG00000196588qqMKL1qqENSDARG00000076229qqmrtfab	0.0024395	0.386961
ENSG00000196588qqMKL1qqENSDARG00000075867qqmrtfaa	0.0024395	0.386961
ENSG00000188316qqENO4qqENSDARG00000070598qqeno4	0.00244237	0.380028
ENSG00000165629qqATP5C1qqENSDARG00000045514qqatp5f1c	0.00244237	0.47015
ENSG00000138640qqFAM13AqqENSDARG00000075564qqfam13a	0.00244414	0.429378
ENSG00000092531qqSNAP23qqENSDARG00000055252qqsnap23.2	0.0024455	0.471252
ENSG00000092531qqSNAP23qqENSDARG00000012874qqsnap23.1	0.0024455	0.471252
ENSG00000072364qqAFF4qqENSDARG00000001857qqaff4	0.0024571	0.297663
ENSG00000113643qqRARSqqENSDARG00000054530qqrars	0.00246797	0.504414
ENSG00000180817qqPPA1qqENSDARG00000030441qqppa1b	0.00246799	0.618719
ENSG00000146282qqRARS2qqENSDARG00000032277qqrars2	0.00246799	0.561904
ENSG00000004487qqKDM1AqqENSDARG00000060679qqkdm1a	0.00246799	0.50918
ENSG00000144867qqSRPRBqqENSDARG00000013240qqzgc:172271	0.00246799	0.522296
ENSG00000157800qqSLC37A3qqENSDARG00000055190qqslc17a5	0.00246799	0.479931
ENSG00000130520qqLSM4qqENSDARG00000023852qqlsm4	0.00246799	0.446652
ENSG00000163806qqSPDYAqqENSDARG00000059131qqspdya	0.00246799	0.538812
ENSG00000091732qqZC3HC1qqENSDARG00000062651qqzc3hc1	0.00246799	0.44462
ENSG00000103671qqTRIP4qqENSDARG00000098074qqtrip4	0.00246799	0.327246
ENSG00000177700qqPOLR2LqqENSDARG00000058349qqpolr2l	0.00246799	0.820707
ENSG00000155906qqRMND1qqENSDARG00000027465qqrmnd1	0.00246799	0.53325
ENSG00000180817qqPPA1qqENSDARG00000099933qqppa1a	0.00246799	0.618719
ENSG00000135972qqMRPS9qqENSDARG00000061505qqmrps9	0.00246799	0.34838
ENSG00000133816qqMICAL2qqENSDARG00000020395qqmical2b	0.00248065	0.678517
ENSG00000133816qqMICAL2qqENSDARG00000075608qqmical2a	0.00248065	0.678517
ENSG00000085982qqUSP40qqENSDARG00000071197qqusp40	0.00252509	0.530216
ENSG00000184156qqKCNQ3qqENSDARG00000060085qqkcnq3	0.00252556	0.420046
ENSG00000144674qqGOLGA4qqENSDARG00000075331qqgolga4	0.00252583	0.356471
ENSG00000138018qqEPT1qqENSDARG00000060484qqselenoi	0.00252623	0.399057
ENSG00000169519qqMETTL15qqENSDARG00000089236qqmettl15	0.0025263	0.276602
ENSG00000150995qqITPR1qqENSDARG00000074149qqitpr1b	0.00253051	0.754642
ENSG00000150995qqITPR1qqENSDARG00000014655qqitpr1a	0.00253051	0.754642
ENSG00000136960qqENPP2qqENSDARG00000011257qqenpp2	0.00253963	0.77432
ENSG00000054611qqTBC1D22AqqENSDARG00000045510qqtbc1d22a	0.00254775	0.576265
ENSG00000141279qqNPEPPSqqENSDARG00000044943qqnpepps	0.0025508	0.375425
ENSG00000188342qqGTF2F2qqENSDARG00000006816qqgtf2f2b	0.00255476	0.35542
ENSG00000106603qqCOA1qqENSDARG00000076360qqrpl37	0.00255476	0.357055
ENSG00000188342qqGTF2F2qqENSDARG00000069910qqgtf2f2a	0.00255476	0.35542
ENSG00000139117qqCPNE8qqENSDARG00000102191qqCPNE8	0.00255476	0.409466
ENSG00000070785qqEIF2B3qqENSDARG00000018106qqeif2b3	0.00255944	0.561958
ENSG00000198899qqMT-ATP6qqENSDARG00000063911qqmt-atp6	0.00256292	-0.847973
ENSG00000121988qqZRANB3qqENSDARG00000091538qqzranb3	0.00257423	0.663789
ENSG00000118260qqCREB1qqENSDARG00000093420qqcreb1b	0.0025776	0.376172
ENSG00000125247qqTMTC4qqENSDARG00000020447qqtmtc4	0.00257874	0.392151
ENSG00000158623qqCOPG2qqENSDARG00000034823qqcopg2	0.00258358	0.318591
ENSG00000135749qqPCNXL2qqENSDARG00000055698qqpcnx2	0.00261822	0.620979
ENSG00000139496qqNUP58qqENSDARG00000033965qqnup58	0.00263877	0.628231
ENSG00000145495qqMARCH6qqENSDARG00000076066qqmarch6	0.00264823	0.344177
ENSG00000198712qqMT-CO2qqENSDARG00000063908qqmt-co2	0.00268722	-1.00332
ENSG00000198625qqMDM4qqENSDARG00000057513qqmdm4	0.00270547	0.38373
ENSG00000196511qqTPK1qqENSDARG00000038040qqtpk1	0.00270869	0.417861
ENSG00000115761qqNOL10qqENSDARG00000020077qqnol10	0.00271769	0.388179
ENSG00000132938qqMTUS2qqENSDARG00000062347qqmtus2a	0.00273948	0.63304
ENSG00000132938qqMTUS2qqENSDARG00000074984qqLO017656.1	0.00273948	0.63304
ENSG00000158865qqSLC5A11qqENSDARG00000019932qqslc5a11	0.00274586	0.279012
ENSG00000144935qqTRPC1qqENSDARG00000061203qqtrpc1	0.0027625	0.702742
ENSG00000125144qqMT1GqqENSDARG00000041623qqmt2	0.0027655	0.903116
ENSG00000198589qqLRBAqqENSDARG00000031108qqlrba	0.00276927	0.363786
ENSG00000196950qqSLC39A10qqENSDARG00000005823qqslc39a10	0.00277058	0.677593
ENSG00000074201qqCLNS1AqqENSDARG00000103027qqclns1a	0.00277083	0.634269
ENSG00000092439qqTRPM7qqENSDARG00000036232qqtrpm7	0.00279039	0.447182
ENSG00000141627qqDYMqqENSDARG00000042555qqdym	0.00280352	0.427987
ENSG00000151413qqNUBPLqqENSDARG00000054821qqnubpl	0.00280502	0.500595
ENSG00000047634qqSCML1qqENSDARG00000002971qqphc1	0.00284065	0.687309
ENSG00000132153qqDHX30qqENSDARG00000077839qqdhx30	0.00284697	0.591862
ENSG00000099250qqNRP1qqENSDARG00000102153qqnrp1a	0.00287565	0.492687
ENSG00000181722qqZBTB20qqENSDARG00000005586qqzbtb20	0.00289575	0.445465
ENSG00000198121qqLPAR1qqENSDARG00000099840qqlpar1	0.00289826	0.846773
ENSG00000138380qqCARFqqENSDARG00000019950qqcarf	0.00289826	0.603072
ENSG00000175782qqSLC35E3qqENSDARG00000045493qqslc35e3	0.00290019	0.849408
ENSG00000187715qqKBTBD12qqENSDARG00000001882qqkbtbd12	0.00290019	0.925678
ENSG00000170345qqFOSqqENSDARG00000031683qqfosab	0.00290459	0.916724
ENSG00000148200qqNR6A1qqENSDARG00000101508qqnr6a1a	0.00290459	0.445735
ENSG00000171863qqRPS7qqENSDARG00000042566qqrps7	0.002922	0.544554
ENSG00000139154qqAEBP2qqENSDARG00000006038qqaebp2	0.00293716	0.654953
ENSG00000124214qqSTAU1qqENSDARG00000044182qqstau1	0.00294298	0.635475
ENSG00000164961qqKIAA0196qqENSDARG00000101543qqwashc5	0.00294679	0.461004
ENSG00000196569qqLAMA2qqENSDARG00000099390qqlama2	0.00294679	0.727163
ENSG00000005700qqIBTKqqENSDARG00000074424qqibtk	0.00296327	0.376616
ENSG00000100097qqLGALS1qqENSDARG00000044001qqlgals3b	0.0029641	0.595412
ENSG00000100097qqLGALS1qqENSDARG00000092923qqsi:dkey-95h12.2	0.0029641	0.595412
ENSG00000079691qqLRRC16AqqENSDARG00000103887qqcarmil1	0.00297682	0.703062
ENSG00000151012qqSLC7A11qqENSDARG00000037097qqslc7a2	0.00298099	0.639303
ENSG00000151012qqSLC7A11qqENSDARG00000071384qqslc7a11	0.00298099	0.639303
ENSG00000188906qqLRRK2qqENSDARG00000006169qqlrrk2	0.00298297	0.398064
ENSG00000188846qqRPL14qqENSDARG00000103433qqrpl14	0.00298457	0.723592
ENSG00000168610qqSTAT3qqENSDARG00000022712qqstat3	0.00299401	0.455921
ENSG00000138639qqARHGAP24qqENSDARG00000100973qqarhgap24	0.00300695	0.382992
ENSG00000186952qqTMEM232qqENSDARG00000067646qqtmem232	0.00301632	0.565377
ENSG00000143379qqSETDB1qqENSDARG00000041243qqsetdb1a	0.00301684	0.628137
ENSG00000143379qqSETDB1qqENSDARG00000099021qqsetdb1b	0.00301684	0.628137
ENSG00000112130qqRNF8qqENSDARG00000044949qqrnf8	0.00301955	0.379985
ENSG00000068912qqERLEC1qqENSDARG00000086309qqerlec1	0.00301955	0.407397
ENSG00000172171qqTEFMqqENSDARG00000100548qqtefm	0.00301955	0.383014
ENSG00000146243qqIRAK1BP1qqENSDARG00000036903qqirak1bp1	0.00303504	0.498681
ENSG00000126804qqZBTB1qqENSDARG00000023040qqzbtb1	0.00303504	0.677626
ENSG00000125779qqPANK2qqENSDARG00000003311qqpank2	0.00305654	0.263469
ENSG00000152061qqRABGAP1LqqENSDARG00000060315qqrabgap1l2	0.00305781	0.430268
ENSG00000152061qqRABGAP1LqqENSDARG00000061757qqrabgap1l	0.00305781	0.430268
ENSG00000158528qqPPP1R9AqqENSDARG00000061304qqppp1r9a	0.00306595	0.310613
ENSG00000257103qqLSM14AqqENSDARG00000100553qqlsm14ab	0.00308116	0.354463
ENSG00000206561qqCOLQqqENSDARG00000019692qqcolq	0.00309239	0.355865
ENSG00000206561qqCOLQqqENSDARG00000074216qqwu:fc38h03	0.00309239	0.355865
ENSG00000138771qqSHROOM3qqENSDARG00000102180qqshroom3	0.00310139	0.492768
ENSG00000165280qqVCPqqENSDARG00000020008qqvcp	0.00310459	0.493814
ENSG00000101966qqXIAPqqENSDARG00000016143qqxiap	0.00310459	0.395398
ENSG00000147526qqTACC1qqENSDARG00000073753qqtacc1	0.00312065	0.520435
ENSG00000183722qqLHFPqqENSDARG00000004363qqlhfpl6	0.00313151	0.580342
ENSG00000133884qqDPF2qqENSDARG00000037291qqdpf2l	0.00313991	0.450844
ENSG00000133884qqDPF2qqENSDARG00000012219qqdpf2	0.00313991	0.450844
ENSG00000090060qqPAPOLAqqENSDARG00000009585qqpapola	0.00313991	0.711148
ENSG00000120616qqEPC1qqENSDARG00000101579qqepc1a	0.00315693	0.45795
ENSG00000120616qqEPC1qqENSDARG00000060054qqepc1b	0.00315693	0.45795
ENSG00000100726qqTELO2qqENSDARG00000000830qqtelo2	0.00315796	-1.09217
ENSG00000087301qqTXNDC16qqENSDARG00000032256qqtxndc16	0.00316565	0.301955
ENSG00000136874qqSTX17qqENSDARG00000006869qqstx17	0.00316565	0.44014
ENSG00000197580qqBCO2qqENSDARG00000055722qqbco2a	0.00316568	0.57235
ENSG00000111615qqKRR1qqENSDARG00000011246qqkrr1	0.00316568	0.358724
ENSG00000125826qqRBCK1qqENSDARG00000031954qqrbck1	0.00316568	0.637321
ENSG00000164978qqNUDT2qqENSDARG00000058728qqnudt2	0.00316568	0.811405
ENSG00000084073qqZMPSTE24qqENSDARG00000044090qqzmpste24	0.00316568	0.344067
ENSG00000197930qqERO1AqqENSDARG00000015228qqero1a	0.00316568	0.455259
ENSG00000143870qqPDIA6qqENSDARG00000009001qqpdia6	0.00316568	0.547566
ENSG00000066629qqEML1qqENSDARG00000042840qqeml1	0.00316568	0.312842
ENSG00000116194qqANGPTL1qqENSDARG00000012071qqangptl1a	0.00316568	0.457574
ENSG00000136867qqSLC31A2qqENSDARG00000076092qqslc31a2	0.00316568	0.575009
ENSG00000197580qqBCO2qqENSDARG00000027620qqbco2l	0.00316568	0.57235
ENSG00000197580qqBCO2qqENSDARG00000041715qqbco2b	0.00316568	0.57235
ENSG00000072210qqALDH3A2qqENSDARG00000074791qqaldh3a1	0.00316568	0.387636
ENSG00000119616qqFCF1qqENSDARG00000102333qqfcf1	0.00316568	0.254075
ENSG00000116194qqANGPTL1qqENSDARG00000100159qqangptl1b	0.00316568	0.457574
ENSG00000173221qqGLRXqqENSDARG00000028106qqglrx	0.00316568	0.591159
ENSG00000163145qqC1QTNF7qqENSDARG00000074949qqc1qtnf7	0.00316568	0.760103
ENSG00000204852qqTCTN1qqENSDARG00000078447qqtctn1	0.00316568	0.454606
ENSG00000119013qqNDUFB3qqENSDARG00000075709qqndufb3	0.00316568	0.830047
ENSG00000100567qqPSMA3qqENSDARG00000086618qqpsma3	0.00317559	0.527949
ENSG00000241685qqARPC1AqqENSDARG00000008383qqarpc1a	0.00317559	0.415172
ENSG00000187109qqNAP1L1qqENSDARG00000101813qqnap1l1	0.00317727	0.251491
ENSG00000056097qqZFRqqENSDARG00000027109qqzfr	0.00317798	0.335824
ENSG00000183166qqCALN1qqENSDARG00000088898qqcaln1	0.00317817	0.536172
ENSG00000108510qqMED13qqENSDARG00000053884qqmed13a	0.00320495	0.304708
ENSG00000108510qqMED13qqENSDARG00000003910qqmed13b	0.00320495	0.304708
ENSG00000151835qqSACSqqENSDARG00000091042qqsacs	0.0032054	0.262425
ENSG00000171100qqMTM1qqENSDARG00000037560qqmtm1	0.0032054	0.393728
ENSG00000160613qqPCSK7qqENSDARG00000069968qqpcsk7	0.00321334	0.396455
ENSG00000135298qqADGRB3qqENSDARG00000059832qqadgrb3	0.00323041	0.556373
ENSG00000132970qqWASF3qqENSDARG00000062948qqwasf3b	0.00323558	0.513349
ENSG00000132970qqWASF3qqENSDARG00000059466qqwasf3a	0.00323558	0.513349
ENSG00000131374qqTBC1D5qqENSDARG00000036212qqtbc1d5	0.00324046	0.463587
ENSG00000134107qqBHLHE40qqENSDARG00000004060qqbhlhe40	0.0032413	0.376247
ENSG00000100320qqRBFOX2qqENSDARG00000052182qqrbfox2	0.00324537	0.31898
ENSG00000162604qqTM2D1qqENSDARG00000057042qqtm2d1	0.00324761	0.311545
ENSG00000138698qqRAP1GDS1qqENSDARG00000073741qqRAP1GDS1	0.00325725	0.517054
ENSG00000149571qqKIRREL3qqENSDARG00000075806qqkirrel3a	0.00326223	0.429807
ENSG00000119844qqAFTPHqqENSDARG00000071347qqaftphb	0.00328157	0.614338
ENSG00000119844qqAFTPHqqENSDARG00000069249qqaftpha	0.00328157	0.614338
ENSG00000051108qqHERPUD1qqENSDARG00000024314qqherpud1	0.00328486	0.302245
ENSG00000164830qqOXR1qqENSDARG00000063310qqoxr1b	0.00329582	0.778694
ENSG00000141564qqRPTORqqENSDARG00000098726qqrptor	0.00331618	0.279375
ENSG00000148634qqHERC4qqENSDARG00000059936qqherc4	0.00331784	0.325248
ENSG00000172765qqTMCC1qqENSDARG00000060954qqtmcc1b	0.00334034	0.639583
ENSG00000172765qqTMCC1qqENSDARG00000076747qqTMCC1	0.00334034	0.639583
ENSG00000149269qqPAK1qqENSDARG00000103959qqpak1	0.00335113	0.436475
ENSG00000092969qqTGFB2qqENSDARG00000027087qqtgfb2	0.00336197	0.611182
ENSG00000075391qqRASAL2qqENSDARG00000036257qqrasal2	0.00337181	0.530547
ENSG00000162244qqRPL29qqENSDARG00000077717qqrpl29	0.00338608	0.614756
ENSG00000160145qqKALRNqqENSDARG00000063538qqkalrnb	0.00340322	0.705455
ENSG00000160145qqKALRNqqENSDARG00000104119qqkalrna	0.00340322	0.705455
ENSG00000128563qqPRKRIP1qqENSDARG00000033126qqprkrip1	0.00341997	0.388028
ENSG00000054965qqFAM168AqqENSDARG00000098832qqfam168a	0.00343067	0.363947
ENSG00000090273qqNUDCqqENSDARG00000104837qqnudc	0.00343589	0.809962
ENSG00000006740qqARHGAP44qqENSDARG00000104549qqarhgap44	0.00343589	0.808521
ENSG00000006740qqARHGAP44qqENSDARG00000102424qqsi:ch211-114m9.1	0.00343589	0.808521
ENSG00000112584qqFAM120BqqENSDARG00000030804qqfam120b	0.00344587	0.52281
ENSG00000166165qqCKBqqENSDARG00000043257qqckbb	0.00344667	-0.973769
ENSG00000166165qqCKBqqENSDARG00000069752qqckba	0.00344667	-0.973769
ENSG00000073711qqPPP2R3AqqENSDARG00000077722qqppp2r3a	0.0034534	0.403791
ENSG00000180881qqCAPS2qqENSDARG00000058486qqcaps2	0.00345417	0.491674
ENSG00000088986qqDYNLL1qqENSDARG00000058454qqdynll1	0.00346941	0.318763
ENSG00000058673qqZC3H11AqqENSDARG00000009754qqzc3h11a	0.00348619	0.559174
ENSG00000157106qqSMG1qqENSDARG00000054570qqsmg1	0.00348619	0.464358
ENSG00000099991qqCABIN1qqENSDARG00000094868qqsi:ch73-313l22.2	0.00351376	0.313683
ENSG00000099991qqCABIN1qqENSDARG00000079326qqcabin1	0.00351376	0.313683
ENSG00000111670qqGNPTABqqENSDARG00000030153qqgnptab	0.00352351	0.40256
ENSG00000127124qqHIVEP3qqENSDARG00000075928qqhivep3a	0.00356181	0.348358
ENSG00000127124qqHIVEP3qqENSDARG00000037154qqhivep3b	0.00356181	0.348358
ENSG00000205213qqLGR4qqENSDARG00000060542qqlgr4	0.00356545	0.526421
ENSG00000125691qqRPL23qqENSDARG00000053457qqrpl23	0.00358305	0.790194
ENSG00000014824qqSLC30A9qqENSDARG00000057272qqslc30a9	0.0035941	0.389836
ENSG00000167552qqTUBA1AqqENSDARG00000045367qqtuba1b	0.00362024	0.505687
ENSG00000183087qqGAS6qqENSDARG00000007804qqgas6	0.00362697	0.561903
ENSG00000171435qqKSR2qqENSDARG00000094526qqksr2	0.00363954	0.576039
ENSG00000169554qqZEB2qqENSDARG00000062338qqzeb2a	0.0036418	0.373419
ENSG00000126091qqST3GAL3qqENSDARG00000015252qqst3gal3b	0.003666	0.309628
ENSG00000126091qqST3GAL3qqENSDARG00000015374qqst3gal3a	0.003666	0.309628
ENSG00000035681qqNSMAFqqENSDARG00000051920qqnsmaf	0.00367431	0.479608
ENSG00000042317qqSPATA7qqENSDARG00000075898qqspata7	0.00367778	0.636255
ENSG00000111266qqDUSP16qqENSDARG00000102474qqdusp16	0.00371548	0.551104
ENSG00000144642qqRBMS3qqENSDARG00000044574qqrbms3	0.0037343	0.32843
ENSG00000179604qqCDC42EP4qqENSDARG00000045036qqcdc42ep4b	0.00375597	0.675018
ENSG00000166224qqSGPL1qqENSDARG00000061375qqsgpl1	0.00375597	0.440691
ENSG00000179604qqCDC42EP4qqENSDARG00000101457qqcdc42ep4a	0.00375597	0.675018
ENSG00000130413qqSTK33qqENSDARG00000054318qqstk33	0.00375686	0.443123
ENSG00000174099qqMSRB3qqENSDARG00000045658qqmsrb3	0.00375688	0.680808
ENSG00000196369qqSRGAP2BqqENSDARG00000032161qqsrgap2	0.00375688	0.618193
ENSG00000172878qqMETAP1DqqENSDARG00000019715qqmetap1d	0.00375707	0.568321
ENSG00000129292qqPHF20L1qqENSDARG00000017427qqphf20l1	0.00375823	0.483279
ENSG00000140382qqHMG20AqqENSDARG00000031198qqhmg20a	0.00376172	0.636319
ENSG00000164176qqEDIL3qqENSDARG00000093413qqedil3a	0.00377839	0.702004
ENSG00000164176qqEDIL3qqENSDARG00000060877qqedil3b	0.00377839	0.702004
ENSG00000111300qqNAA25qqENSDARG00000075446qqnaa25	0.00378695	0.505678
ENSG00000079134qqTHOC1qqENSDARG00000088246qqthoc1	0.00379553	0.594596
ENSG00000182944qqEWSR1qqENSDARG00000020258qqewsr1a	0.00379906	0.390589
ENSG00000182944qqEWSR1qqENSDARG00000020465qqewsr1b	0.00379906	0.390589
ENSG00000136111qqTBC1D4qqENSDARG00000075156qqtbc1d4	0.00380352	0.658311
ENSG00000166340qqTPP1qqENSDARG00000042793qqtpp1	0.0038076	0.42396
ENSG00000082212qqME2qqENSDARG00000100718qqme2	0.00380762	0.380903
ENSG00000126261qqUBA2qqENSDARG00000101332qquba2	0.00380762	0.412625
ENSG00000145555qqMYO10qqENSDARG00000017004qqmyo10	0.0038389	0.347654
ENSG00000155368qqDBIqqENSDARG00000026369qqdbi	0.00384151	0.574238
ENSG00000047188qqYTHDC2qqENSDARG00000103525qqYTHDC2	0.00384151	0.438999
ENSG00000139668qqWDFY2qqENSDARG00000040453qqwdfy2	0.00384165	0.259459
ENSG00000015676qqNUDCD3qqENSDARG00000098361qqnudcd3	0.0038474	0.682326
ENSG00000071794qqHLTFqqENSDARG00000026053qqhltf	0.00385068	0.772586
ENSG00000169764qqUGP2qqENSDARG00000008200qqugp2b	0.00385147	0.506469
ENSG00000169764qqUGP2qqENSDARG00000005578qqugp2a	0.00385147	0.506469
ENSG00000106803qqSEC61BqqENSDARG00000076568qqsec61b	0.00385404	0.549984
ENSG00000082397qqEPB41L3qqENSDARG00000019917qqepb41l3b	0.00385404	0.38093
ENSG00000082397qqEPB41L3qqENSDARG00000002255qqepb41l3a	0.00385404	0.38093
ENSG00000213923qqCSNK1EqqENSDARG00000045150qqcsnk1e	0.00385835	0.340231
ENSG00000122705qqCLTAqqENSDARG00000045618qqclta	0.00387579	0.299061
ENSG00000113742qqCPEB4qqENSDARG00000056691qqcpeb4a	0.00387979	0.310739
ENSG00000069248qqNUP133qqENSDARG00000010078qqnup133	0.00389089	0.706156
ENSG00000028839qqTBPL1qqENSDARG00000036868qqtbpl1	0.00389837	0.45639
ENSG00000155313qqUSP25qqENSDARG00000012314qqusp25	0.00393484	0.408356
ENSG00000107036qqRIC1qqENSDARG00000108298qqRIC1	0.00393484	0.566521
ENSG00000183597qqTANGO2qqENSDARG00000056550qqtango2	0.0039466	0.570352
ENSG00000123607qqTTC21BqqENSDARG00000012368qqttc21b	0.0039466	0.588817
ENSG00000135932qqCAB39qqENSDARG00000043451qqcab39	0.00395773	0.341973
ENSG00000074416qqMGLLqqENSDARG00000036820qqmgll	0.00395805	0.55542
ENSG00000198663qqC6orf89qqENSDARG00000078301qqzgc:162255	0.00397924	0.487642
ENSG00000070081qqNUCB2qqENSDARG00000036291qqnucb2b	0.00397924	0.306619
ENSG00000070081qqNUCB2qqENSDARG00000036299qqnucb2a	0.00397924	0.306619
ENSG00000100266qqPACSIN2qqENSDARG00000078014qqpacsin2	0.00399537	0.719227
ENSG00000108559qqNUP88qqENSDARG00000003235qqnup88	0.00399537	0.793782
ENSG00000183621qqZNF438qqENSDARG00000061311qqznf438	0.00400732	0.450374
ENSG00000106554qqCHCHD3qqENSDARG00000034933qqchchd3b	0.00401107	0.391977
ENSG00000106554qqCHCHD3qqENSDARG00000032919qqchchd3a	0.00401107	0.391977
ENSG00000058272qqPPP1R12AqqENSDARG00000010784qqppp1r12a	0.00401108	0.298904
ENSG00000165795qqNDRG2qqENSDARG00000011170qqndrg2	0.00401575	-1.27764
ENSG00000185658qqBRWD1qqENSDARG00000074747qqbrwd1	0.00402367	0.398288
ENSG00000148516qqZEB1qqENSDARG00000013207qqzeb1b	0.00403606	0.601585
ENSG00000148516qqZEB1qqENSDARG00000016788qqzeb1a	0.00403606	0.601585
ENSG00000146409qqSLC18B1qqENSDARG00000044047qqslc18b1	0.00404019	0.345682
ENSG00000138399qqFASTKD1qqENSDARG00000056128qqfastkd1	0.00404019	0.250742
ENSG00000116514qqRNF19BqqENSDARG00000060926qqrnf19b	0.00404191	0.716976
ENSG00000163956qqLRPAP1qqENSDARG00000033604qqlrpap1	0.0040562	0.678031
ENSG00000006062qqMAP3K14qqENSDARG00000074060qqmap3k14a	0.0040562	0.460672
ENSG00000176046qqNUPR1qqENSDARG00000094557qqnupr1b	0.0040562	0.812326
ENSG00000139684qqESDqqENSDARG00000019496qqesd	0.0040562	0.575184
ENSG00000174796qqTHAP6qqENSDARG00000101320qqsi:dkey-50i6.5	0.0040562	0.439416
ENSG00000104886qqPLEKHJ1qqENSDARG00000025593qqplekhj1	0.0040562	0.744501
ENSG00000166900qqSTX3qqENSDARG00000051981qqSTX3	0.0040562	0.363401
ENSG00000174796qqTHAP6qqENSDARG00000075269qqsi:dkey-20i10.7	0.0040562	0.439416
ENSG00000055211qqGINM1qqENSDARG00000021975qqginm1	0.0040562	0.367191
ENSG00000143842qqSOX13qqENSDARG00000030297qqsox13	0.0040562	0.764553
ENSG00000006062qqMAP3K14qqENSDARG00000056582qqarf2b	0.0040562	0.460672
ENSG00000165240qqATP7AqqENSDARG00000003699qqatp7a	0.0040562	0.435839
ENSG00000169021qqUQCRFS1qqENSDARG00000007745qquqcrfs1	0.0040562	0.465972
ENSG00000254087qqLYNqqENSDARG00000067916qqlyn	0.0040562	0.777549
ENSG00000059377qqTBXAS1qqENSDARG00000002249qqtbxas1	0.0040562	0.779978
ENSG00000186714qqCCDC73qqENSDARG00000093805qqccdc73	0.0040562	0.2748
ENSG00000174796qqTHAP6qqENSDARG00000095125qqftr97	0.0040562	0.439416
ENSG00000110321qqEIF4G2qqENSDARG00000057167qqeif4g2b	0.0040562	0.410513
ENSG00000158793qqNIT1qqENSDARG00000070116qqnit1	0.0040562	0.681123
ENSG00000241127qqYAE1D1qqENSDARG00000045422qqotulina	0.0040562	0.401839
ENSG00000147123qqNDUFB11qqENSDARG00000043467qqndufb11	0.0040562	0.413345
ENSG00000107099qqDOCK8qqENSDARG00000055225qqdock8	0.0040562	0.848895
ENSG00000106266qqSNX8qqENSDARG00000078057qqsnx8b	0.0040562	0.473001
ENSG00000106266qqSNX8qqENSDARG00000074842qqsnx8a	0.0040562	0.473001
ENSG00000166900qqSTX3qqENSDARG00000001880qqstx3a	0.0040562	0.363401
ENSG00000174796qqTHAP6qqENSDARG00000098036qqsi:ch211-69l10.4	0.0040562	0.439416
ENSG00000174796qqTHAP6qqENSDARG00000070059qqsi:ch211-262i1.5	0.0040562	0.439416
ENSG00000174796qqTHAP6qqENSDARG00000070458qqzgc:153292	0.0040562	0.439416
ENSG00000174796qqTHAP6qqENSDARG00000099839qqsi:ch211-9d9.1	0.0040562	0.439416
ENSG00000174796qqTHAP6qqENSDARG00000037073qqsi:dkey-60a16.1	0.0040562	0.439416
ENSG00000174796qqTHAP6qqENSDARG00000076437qqzgc:163143	0.0040562	0.439416
ENSG00000174796qqTHAP6qqENSDARG00000104979qqCR388055.1	0.0040562	0.439416
ENSG00000143575qqHAX1qqENSDARG00000036764qqhax1	0.0040562	0.663041
ENSG00000100528qqCNIH1qqENSDARG00000020311qqcnih1	0.0040562	0.433743
ENSG00000165861qqZFYVE1qqENSDARG00000078652qqzfyve1	0.0040562	0.556761
ENSG00000174796qqTHAP6qqENSDARG00000099743qqzgc:113019	0.0040562	0.439416
ENSG00000174796qqTHAP6qqENSDARG00000076082qqCABZ01041962.1	0.0040562	0.439416
ENSG00000174796qqTHAP6qqENSDARG00000070845qqsi:dkey-56d12.4	0.0040562	0.439416
ENSG00000110321qqEIF4G2qqENSDARG00000020377qqeif4g2a	0.0040562	0.410513
ENSG00000129515qqSNX6qqENSDARG00000058444qqsnx6	0.00406939	0.636363
ENSG00000184611qqKCNH7qqENSDARG00000062687qqkcnh7	0.00406939	0.56565
ENSG00000154978qqVOPP1qqENSDARG00000038979qqsi:dkey-24c2.9	0.00408321	0.286953
ENSG00000154978qqVOPP1qqENSDARG00000076373qqvopp1	0.00408321	0.286953
ENSG00000115464qqUSP34qqENSDARG00000102252qqUSP34	0.00408669	0.350185
ENSG00000007174qqDNAH9qqENSDARG00000103383qqdnah9	0.00409455	0.49589
ENSG00000204138qqPHACTR4qqENSDARG00000015552qqphactr4a	0.00410108	0.493111
ENSG00000204138qqPHACTR4qqENSDARG00000032221qqphactr4b	0.00410108	0.493111
ENSG00000179222qqMAGED1qqENSDARG00000058212qqndnl2	0.00410287	0.569009
ENSG00000149932qqTMEM219qqENSDARG00000074226qqzgc:158398	0.0041053	0.308366
ENSG00000103064qqSLC7A6qqENSDARG00000054423qqslc7a6	0.00414495	0.563641
ENSG00000148848qqADAM12qqENSDARG00000079068qqadam12	0.00416897	0.67214
ENSG00000173715qqC11orf80qqENSDARG00000075203qqzgc:195212	0.00419597	0.400926
ENSG00000134769qqDTNAqqENSDARG00000031015qqdtna	0.00420294	0.376597
ENSG00000106415qqGLCCI1qqENSDARG00000008503qqglcci1a	0.00420635	0.918687
ENSG00000156026qqMCUqqENSDARG00000101175qqmcu	0.00421245	0.476188
ENSG00000160305qqDIP2AqqENSDARG00000078058qqdip2a	0.00422616	0.465976
ENSG00000123119qqNECAB1qqENSDARG00000056566qqnecab1	0.00423928	0.580277
ENSG00000147324qqMFHAS1qqENSDARG00000079104qqmfhas1	0.004246	0.356703
ENSG00000156467qqUQCRBqqENSDARG00000011146qquqcrb	0.00424821	0.414515
ENSG00000138031qqADCY3qqENSDARG00000077145qqadcy3a	0.0042553	0.369544
ENSG00000105193qqRPS16qqENSDARG00000045487qqrps16	0.00425635	0.413793
ENSG00000129317qqPUS7LqqENSDARG00000069780qqpus7l	0.00426798	0.383107
ENSG00000162869qqPPP1R21qqENSDARG00000103144qqppp1r21	0.00428334	0.520993
ENSG00000149311qqATMqqENSDARG00000002385qqatm	0.00428614	0.548062
ENSG00000158560qqDYNC1I1qqENSDARG00000060948qqdync1i1	0.00430066	0.566148
ENSG00000158560qqDYNC1I1qqENSDARG00000098090qqCABZ01088308.1	0.00430066	0.566148
ENSG00000138756qqBMP2KqqENSDARG00000020009qqbmp2k	0.00437048	0.462442
ENSG00000153936qqHS2ST1qqENSDARG00000062008qqhs2st1b	0.00443612	0.682766
ENSG00000153936qqHS2ST1qqENSDARG00000099478qqhs2st1a	0.00443612	0.682766
ENSG00000187514qqPTMAqqENSDARG00000076532qqsi:ch211-222l21.1	0.00443734	0.283085
ENSG00000139173qqTMEM117qqENSDARG00000088356qqtmem117	0.00443913	0.296971
ENSG00000134698qqAGO4qqENSDARG00000100854qqago4	0.00444181	0.33972
ENSG00000144668qqITGA9qqENSDARG00000032435qqitga9	0.00445365	0.599968
ENSG00000188186qqLAMTOR4qqENSDARG00000045542qqlamtor4	0.00445954	0.804529
ENSG00000079819qqEPB41L2qqENSDARG00000093374qqEPB41L2	0.00455384	0.298687
ENSG00000111581qqNUP107qqENSDARG00000016010qqnup107	0.00456911	0.595363
ENSG00000114374qqUSP9YqqENSDARG00000013708qqusp9	0.00457154	0.450953
ENSG00000160307qqS100BqqENSDARG00000057598qqs100b	0.00459621	0.266981
ENSG00000072110qqACTN1qqENSDARG00000007219qqactn1	0.00462089	0.46813
ENSG00000187094qqCCKqqENSDARG00000070810qqccka	0.00462272	0.408953
ENSG00000187094qqCCKqqENSDARG00000100052qqcckb	0.00462272	0.408953
ENSG00000175600qqSUGCTqqENSDARG00000102341qqsugct	0.00465038	0.60563
ENSG00000171877qqFRMD5qqENSDARG00000079622qqfrmd5	0.00466178	0.455659
ENSG00000171877qqFRMD5qqENSDARG00000075942qqFRMD5	0.00466178	0.455659
ENSG00000243317qqC7orf73qqENSDARG00000093058qqSTMP1	0.00468111	0.533377
ENSG00000034677qqRNF19AqqENSDARG00000012040qqrnf19a	0.00471694	0.28819
ENSG00000067900qqROCK1qqENSDARG00000058993qqrock1	0.0047187	0.403921
ENSG00000018510qqAGPSqqENSDARG00000042821qqagps	0.004738	0.417448
ENSG00000162885qqB3GALNT2qqENSDARG00000046133qqb3galnt2	0.00473803	0.462573
ENSG00000137818qqRPLP1qqENSDARG00000021864qqrplp1	0.0047589	0.479081
ENSG00000165502qqRPL36ALqqENSDARG00000058105qqrpl36a	0.00476178	0.768281
ENSG00000146278qqPNRC1qqENSDARG00000043904qqpnrc1	0.00478982	0.747027
ENSG00000143942qqCHAC2qqENSDARG00000055078qqchac2	0.00478982	0.920352
ENSG00000175764qqTTLL11qqENSDARG00000060374qqttll11	0.00479559	0.354963
ENSG00000095637qqSORBS1qqENSDARG00000103435qqsorbs1	0.0048053	0.381013
ENSG00000113240qqCLK4qqENSDARG00000089372qqclk4a	0.00480691	0.431377
ENSG00000187764qqSEMA4DqqENSDARG00000067801qqCABZ01064472.1	0.00481674	0.596425
ENSG00000145740qqSLC30A5qqENSDARG00000051921qqslc30a5	0.00485377	0.350158
ENSG00000163788qqSNRKqqENSDARG00000070832qqsnrka	0.00485377	0.345536
ENSG00000278540qqACACAqqENSDARG00000078512qqacaca	0.00487469	0.38642
ENSG00000138413qqIDH1qqENSDARG00000025375qqidh1	0.00491259	0.386165
ENSG00000009335qqUBE3CqqENSDARG00000035978qqube3c	0.00491273	0.266957
ENSG00000177058qqSLC38A9qqENSDARG00000032769qqslc38a9	0.00491745	0.380178
ENSG00000133104qqSPG20qqENSDARG00000103457qqspartb	0.00496652	0.251645
ENSG00000133104qqSPG20qqENSDARG00000068782qqsparta	0.00496652	0.251645
ENSG00000268163qqAC004076.9qqENSDARG00000074453qqzfx	0.00496926	0.873556
ENSG00000173542qqMOB1BqqENSDARG00000009169qqmob1ba	0.00496926	0.876858
ENSG00000268163qqAC004076.9qqENSDARG00000098424qqCABZ01079241.1	0.00496926	0.873556
ENSG00000170502qqNUDT9qqENSDARG00000087927qqnudt9	0.00497206	0.378452
ENSG00000172461qqFUT9qqENSDARG00000016460qqfut9a	0.0049825	0.515157
ENSG00000172461qqFUT9qqENSDARG00000042643qqsi:ch1073-440p11.2	0.0049825	0.515157
ENSG00000172461qqFUT9qqENSDARG00000059056qqft1	0.0049825	0.515157
ENSG00000172461qqFUT9qqENSDARG00000070979qqsi:dkey-88e12.3	0.0049825	0.515157
ENSG00000172461qqFUT9qqENSDARG00000074362qqzgc:165582	0.0049825	0.515157
ENSG00000014123qqUFL1qqENSDARG00000007496qqufl1	0.00502302	0.506403
ENSG00000163156qqSCNM1qqENSDARG00000003027qqscnm1	0.00503041	0.748956
ENSG00000163466qqARPC2qqENSDARG00000075989qqarpc2	0.00503041	0.447349
ENSG00000161040qqFBXL13qqENSDARG00000076191qqfbxl13	0.0050784	0.312218
ENSG00000156873qqPHKG2qqENSDARG00000054208qqphkg2	0.00509224	0.610101
ENSG00000102908qqNFAT5qqENSDARG00000020872qqnfat5a	0.00509961	0.285302
ENSG00000102908qqNFAT5qqENSDARG00000102556qqnfat5b	0.00509961	0.285302
ENSG00000175155qqYPEL2qqENSDARG00000087258qqypel2b	0.00514788	0.45737
ENSG00000009307qqCSDE1qqENSDARG00000089355qqsi:dkeyp-121d4.3	0.00514788	0.763476
ENSG00000100603qqSNW1qqENSDARG00000091563qqsnw1	0.00514788	0.767684
ENSG00000086102qqNFX1qqENSDARG00000105669qqNFX1	0.00517318	0.273476
ENSG00000164074qqABHD18qqENSDARG00000101961qqabhd18	0.00518449	0.276027
ENSG00000099785qqMARCH2qqENSDARG00000061738qqmarch2	0.00519082	0.485899
ENSG00000140105qqWARSqqENSDARG00000100954qqwars	0.00519204	0.523968
ENSG00000104043qqATP8B4qqENSDARG00000079453qqatp8b4	0.00519208	0.423327
ENSG00000170584qqNUDCD2qqENSDARG00000078059qqnudcd2	0.00519208	0.521108
ENSG00000173698qqADGRG2qqENSDARG00000094386qqadgrg4b	0.00519208	0.449839
ENSG00000163281qqGNPDA2qqENSDARG00000024443qqgnpda2	0.00519208	0.427806
ENSG00000022267qqFHL1qqENSDARG00000056653qqfhl1b	0.00519208	0.409507
ENSG00000019991qqHGFqqENSDARG00000045544qqhgfa	0.00519208	0.539325
ENSG00000154174qqTOMM70AqqENSDARG00000029639qqtomm70a	0.00519208	0.352594
ENSG00000130305qqNSUN5qqENSDARG00000043209qqnsun5	0.00519208	0.391616
ENSG00000138463qqDIRC2qqENSDARG00000009783qqdirc2	0.00519208	0.379658
ENSG00000110619qqCARSqqENSDARG00000036164qqcars	0.00519208	0.323003
ENSG00000175756qqAURKAIP1qqENSDARG00000074985qqaurkaip1	0.00519208	0.428409
ENSG00000175390qqEIF3FqqENSDARG00000077533qqeif3f	0.00519208	0.3616
ENSG00000129562qqDAD1qqENSDARG00000102105qqdad1	0.00519208	0.758719
ENSG00000167642qqSPINT2qqENSDARG00000069476qqspint2	0.00519208	0.409425
ENSG00000022267qqFHL1qqENSDARG00000071498qqfhl1a	0.00519208	0.409507
ENSG00000100426qqZBED4qqENSDARG00000024306qqzbed4	0.00519208	0.57074
ENSG00000122863qqCHST3qqENSDARG00000061070qqchst3a	0.00519208	0.524307
ENSG00000103222qqABCC1qqENSDARG00000104719qqabcc1	0.00519208	0.299375
ENSG00000187601qqMAGEH1qqENSDARG00000058212qqndnl2	0.00519208	0.320155
ENSG00000100028qqSNRPD3qqENSDARG00000076283qqsnrpd3l	0.00519208	0.255756
ENSG00000111237qqVPS29qqENSDARG00000069521qqvps29	0.00519208	0.336434
ENSG00000069998qqCECR5qqENSDARG00000105077qqhdhd5	0.00519208	0.478589
ENSG00000019991qqHGFqqENSDARG00000079076qqhgfb	0.00519208	0.539325
ENSG00000171204qqTMEM126BqqENSDARG00000014506qqtmem126a	0.00519208	0.476864
ENSG00000151067qqCACNA1CqqENSDARG00000008398qqcacna1c	0.00519832	0.257272
ENSG00000137074qqAPTXqqENSDARG00000027143qqaptx	0.00520529	0.385307
ENSG00000117713qqARID1AqqENSDARG00000101891qqarid1ab	0.00522903	0.265189
ENSG00000117713qqARID1AqqENSDARG00000101710qqarid1aa	0.00522903	0.265189
ENSG00000115977qqAAK1qqENSDARG00000011855qqaak1a	0.00525169	0.279181
ENSG00000115977qqAAK1qqENSDARG00000077686qqaak1b	0.00525169	0.279181
ENSG00000184863qqRBM33qqENSDARG00000068562qqrbm33a	0.00528512	0.482881
ENSG00000184863qqRBM33qqENSDARG00000094896qqrbm33b	0.00528512	0.482881
ENSG00000184640qqSEPT9qqENSDARG00000020235qqsept9a	0.00528512	0.564139
ENSG00000184640qqSEPT9qqENSDARG00000103900qqsept9b	0.00528512	0.564139
ENSG00000075142qqSRIqqENSDARG00000058593qqsri	0.00531545	0.355615
ENSG00000117139qqKDM5BqqENSDARG00000057093qqkdm5ba	0.0053191	0.320028
ENSG00000117139qqKDM5BqqENSDARG00000003098qqkdm5bb	0.0053191	0.320028
ENSG00000196227qqFAM217BqqENSDARG00000088505qqfam217b	0.00532184	0.709516
ENSG00000196227qqFAM217BqqENSDARG00000091799qqsi:ch211-266k22.6	0.00532184	0.709516
ENSG00000144746qqARL6IP5qqENSDARG00000016238qqarl6ip5b	0.00532184	0.349054
ENSG00000144746qqARL6IP5qqENSDARG00000077044qqarl6ip5a	0.00532184	0.349054
ENSG00000006576qqPHTF2qqENSDARG00000102123qqphtf2	0.00532184	0.410494
ENSG00000154380qqENAHqqENSDARG00000032049qqenah	0.00532736	0.398766
ENSG00000108671qqPSMD11qqENSDARG00000005134qqpsmd11b	0.00534648	0.978278
ENSG00000119042qqSATB2qqENSDARG00000061885qqsatb2	0.00534648	0.82082
ENSG00000108671qqPSMD11qqENSDARG00000060150qqpsmd11a	0.00534648	0.978278
ENSG00000065548qqZC3H15qqENSDARG00000015889qqzc3h15	0.00534648	0.592514
ENSG00000219438qqFAM19A5qqENSDARG00000045608qqfam19a5b	0.00535923	0.567654
ENSG00000219438qqFAM19A5qqENSDARG00000069160qqfam19a5a	0.00535923	0.567654
ENSG00000111731qqC2CD5qqENSDARG00000094590qqc2cd5	0.00539463	0.392302
ENSG00000104517qqUBR5qqENSDARG00000018192qqubr5	0.00540793	0.377263
ENSG00000125386qqFAM193AqqENSDARG00000102787qqfam193a	0.00548944	0.32768
ENSG00000198108qqCHSY3qqENSDARG00000069472qqchsy3	0.0055011	0.75405
ENSG00000147724qqFAM135BqqENSDARG00000105121qqFAM135B	0.00550619	0.56894
ENSG00000111605qqCPSF6qqENSDARG00000018618qqcpsf6	0.00552614	0.277931
ENSG00000146648qqEGFRqqENSDARG00000013847qqegfra	0.00554018	0.658779
ENSG00000146648qqEGFRqqENSDARG00000056909qqLO018309.1	0.00554018	0.658779
ENSG00000009413qqREV3LqqENSDARG00000058801qqrev3l	0.00554547	0.475115
ENSG00000213047qqDENND1BqqENSDARG00000101868qqdennd1b	0.00554732	0.332173
ENSG00000140264qqSERF2qqENSDARG00000075881qqsi:ch211-39k3.2	0.00557405	0.313663
ENSG00000140264qqSERF2qqENSDARG00000074340qqserf2	0.00557405	0.313663
ENSG00000168003qqSLC3A2qqENSDARG00000036427qqslc3a2a	0.00560285	0.277308
ENSG00000168003qqSLC3A2qqENSDARG00000055791qqzgc:158423	0.00560285	0.277308
ENSG00000168003qqSLC3A2qqENSDARG00000037012qqslc3a2b	0.00560285	0.277308
ENSG00000131095qqGFAPqqENSDARG00000025301qqgfap	0.0056218	0.594818
ENSG00000166839qqANKDD1AqqENSDARG00000098647qqankdd1a	0.00564324	0.329907
ENSG00000010244qqZNF207qqENSDARG00000101277qqznf207b	0.00565706	0.442245
ENSG00000010244qqZNF207qqENSDARG00000015538qqznf207a	0.00565706	0.442245
ENSG00000198879qqSFMBT2qqENSDARG00000045519qqsfmbt2	0.00570651	0.289765
ENSG00000249242qqTMEM150CqqENSDARG00000069590qqtmem150c	0.00574937	0.326946
ENSG00000188916qqFAM196AqqENSDARG00000107296qqCABZ01052810.1	0.00575661	0.813706
ENSG00000188916qqFAM196AqqENSDARG00000107576qqFP102911.1	0.00575661	0.813706
ENSG00000132680qqKIAA0907qqENSDARG00000035023qqkhdc4	0.00579426	0.472005
ENSG00000102858qqMGRN1qqENSDARG00000100072qqmgrn1a	0.00579426	0.434892
ENSG00000102858qqMGRN1qqENSDARG00000004796qqmgrn1b	0.00579426	0.434892
ENSG00000105819qqPMPCBqqENSDARG00000016979qqpmpcb	0.00581912	0.402104
ENSG00000132341qqRANqqENSDARG00000057026qqran	0.00581912	0.592901
ENSG00000165416qqSUGT1qqENSDARG00000100083qqsugt1	0.00588963	0.62544
ENSG00000101558qqVAPAqqENSDARG00000027824qqtop1mt	0.00591304	0.340602
ENSG00000167216qqKATNAL2qqENSDARG00000012275qqkatnal2	0.00591324	0.476577
ENSG00000173611qqSCAIqqENSDARG00000060865qqscai	0.00591512	0.364722
ENSG00000175054qqATRqqENSDARG00000079625qqatr	0.00594074	0.721355
ENSG00000120008qqWDR11qqENSDARG00000075245qqwdr11	0.00597355	0.488383
ENSG00000152518qqZFP36L2qqENSDARG00000021806qqzfp36l2	0.00600607	0.629104
ENSG00000107949qqBCCIPqqENSDARG00000004948qqbccip	0.00600607	0.430099
ENSG00000136003qqISCUqqENSDARG00000026582qqiscub	0.00601818	0.718039
ENSG00000136003qqISCUqqENSDARG00000035596qqISCU (1 of many)	0.00601818	0.718039
ENSG00000017797qqRALBP1qqENSDARG00000078653qqralbp1	0.00601818	0.645929
ENSG00000135698qqMPHOSPH6qqENSDARG00000093007qqmphosph6	0.00603297	0.499034
ENSG00000165449qqSLC16A9qqENSDARG00000013926qqslc16a9a	0.00603442	0.419537
ENSG00000165449qqSLC16A9qqENSDARG00000104687qqslc16a9b	0.00603442	0.419537
ENSG00000143756qqFBXO28qqENSDARG00000027159qqfbxo28	0.00603775	0.380233
ENSG00000162433qqAK4qqENSDARG00000006546qqak4	0.00607204	0.449935
ENSG00000107957qqSH3PXD2AqqENSDARG00000060148qqsh3pxd2aa	0.00609584	0.281768
ENSG00000107957qqSH3PXD2AqqENSDARG00000061758qqsh3pxd2ab	0.00609584	0.281768
ENSG00000150712qqMTMR12qqENSDARG00000059817qqmtmr12	0.00610581	0.30302
ENSG00000118961qqLDAHqqENSDARG00000079796qqldah	0.00610581	0.366318
ENSG00000178538qqCA8qqENSDARG00000039098qqca8	0.00610581	0.47496
ENSG00000111269qqCREBL2qqENSDARG00000104049qqcrebl2	0.00610581	0.605629
ENSG00000109475qqRPL34qqENSDARG00000029500qqrpl34	0.00610758	0.324035
ENSG00000132475qqH3F3BqqENSDARG00000068434qqh3f3b.1	0.00614494	0.489738
ENSG00000175931qqUBE2OqqENSDARG00000100674qqUBE2O	0.00615294	0.759612
ENSG00000164944qqKIAA1429qqENSDARG00000075824qqvirma	0.00617944	0.450298
ENSG00000148935qqGAS2qqENSDARG00000036152qqgas2b	0.00625013	0.532663
ENSG00000161692qqDBF4BqqENSDARG00000086550qqdbf4b	0.00625013	0.509863
ENSG00000148935qqGAS2qqENSDARG00000001259qqgas2a	0.00625013	0.532663
ENSG00000065518qqNDUFB4qqENSDARG00000019332qqndufb4	0.00625387	0.393155
ENSG00000139537qqCCDC65qqENSDARG00000032005qqccdc65	0.00625387	0.283799
ENSG00000172086qqKRCC1qqENSDARG00000074415qqzgc:171482	0.00625387	0.427502
ENSG00000169100qqSLC25A6qqENSDARG00000005853qqslc25a6	0.00627389	0.584384
ENSG00000142494qqSLC47A1qqENSDARG00000079340qqslc47a4	0.00632672	0.385927
ENSG00000151665qqPIGFqqENSDARG00000032780qqpigf	0.00632672	0.507838
ENSG00000142494qqSLC47A1qqENSDARG00000046012qqslc47a1	0.00632672	0.385927
ENSG00000123600qqMETTL8qqENSDARG00000017359qqmettl8	0.0063291	0.336752
ENSG00000134759qqELP2qqENSDARG00000017199qqelp2	0.00634251	0.316409
ENSG00000090263qqMRPS33qqENSDARG00000020015qqmrps33	0.00634251	0.304271
ENSG00000132824qqSERINC3qqENSDARG00000086133qqsi:ch73-267c23.10	0.00634251	0.347628
ENSG00000164161qqHHIPqqENSDARG00000060397qqhhip	0.00635652	0.44644
ENSG00000086015qqMAST2qqENSDARG00000074311qqmast2	0.00636018	0.542648
ENSG00000198814qqGKqqENSDARG00000053456qqGK3P	0.00640415	0.603417
ENSG00000116127qqALMS1qqENSDARG00000074779qqalms1	0.00640415	0.720207
ENSG00000110696qqC11orf58qqENSDARG00000022564qqzgc:56106	0.00640932	0.495474
ENSG00000138768qqUSO1qqENSDARG00000019581qquso1	0.00641149	0.267976
ENSG00000101871qqMID1qqENSDARG00000060482qqmid1	0.0064195	0.654513
ENSG00000067064qqIDI1qqENSDARG00000019976qqidi1	0.00643064	0.671709
ENSG00000198839qqZNF277qqENSDARG00000025346qqznf277	0.00643064	0.452907
ENSG00000009844qqVTA1qqENSDARG00000013732qqvta1	0.00643064	0.479329
ENSG00000083642qqPDS5BqqENSDARG00000098897qqpds5b	0.00645081	0.313791
ENSG00000075420qqFNDC3BqqENSDARG00000078179qqfndc3ba	0.00645497	0.388208
ENSG00000075420qqFNDC3BqqENSDARG00000062023qqfndc3bb	0.00645497	0.388208
ENSG00000206077qqZDHHC11BqqENSDARG00000076202qqzdhhc11	0.00648177	0.253146
ENSG00000198707qqCEP290qqENSDARG00000062727qqcep290	0.00652741	0.379066
ENSG00000148358qqGPR107qqENSDARG00000103200qqgpr107	0.00655242	0.407017
ENSG00000159352qqPSMD4qqENSDARG00000023279qqpsmd4b	0.00656158	0.408605
ENSG00000159352qqPSMD4qqENSDARG00000104952qqPSMD4 (1 of many)	0.00656158	0.408605
ENSG00000159352qqPSMD4qqENSDARG00000101295qqpsmd4a	0.00656158	0.408605
ENSG00000100554qqATP6V1DqqENSDARG00000011175qqatp6v1d	0.00657367	0.726617
ENSG00000188039qqNWD1qqENSDARG00000021110qqpoc1b	0.00660647	0.649068
ENSG00000188039qqNWD1qqENSDARG00000076110qqnwd1	0.00660647	0.649068
ENSG00000124193qqSRSF6qqENSDARG00000016783qqsrsf6b	0.0066184	0.677084
ENSG00000102760qqRGCCqqENSDARG00000035810qqrgcc	0.0066184	0.558945
ENSG00000124193qqSRSF6qqENSDARG00000013729qqsrsf6a	0.0066184	0.677084
ENSG00000076716qqGPC4qqENSDARG00000015472qqgpc4	0.00664007	0.566298
ENSG00000140307qqGTF2A2qqENSDARG00000053685qqgtf2a2	0.00664007	0.47061
ENSG00000113384qqGOLPH3qqENSDARG00000052851qqgolph3	0.00664013	0.592769
ENSG00000151726qqACSL1qqENSDARG00000003854qqacsl1b	0.00664013	0.464756
ENSG00000114026qqOGG1qqENSDARG00000060002qqogg1	0.00664013	0.387849
ENSG00000148153qqINIPqqENSDARG00000028523qqinip	0.00664013	0.456224
ENSG00000155287qqSLC25A28qqENSDARG00000052994qqslc25a28	0.00664013	0.790957
ENSG00000128463qqEMC4qqENSDARG00000039268qqemc4	0.00664013	0.474128
ENSG00000113384qqGOLPH3qqENSDARG00000044225qqsi:dkey-27b3.2	0.00664013	0.592769
ENSG00000077684qqJADE1qqENSDARG00000033707qqjade1	0.00664013	0.311286
ENSG00000130309qqCOLGALT1qqENSDARG00000058270qqCOLGALT1 (1 of many)	0.00664013	0.552456
ENSG00000169914qqOTUD3qqENSDARG00000022648qqotud3	0.00664013	0.381487
ENSG00000115271qqGCAqqENSDARG00000020187qqGCA	0.00664013	0.328335
ENSG00000116685qqKIAA2013qqENSDARG00000073801qqsi:dkeyp-104h9.5	0.00664013	0.566721
ENSG00000110031qqLPXNqqENSDARG00000079315qqlpxn	0.00664013	0.522291
ENSG00000139679qqLPAR6qqENSDARG00000069441qqlpar6b	0.00664013	0.506004
ENSG00000152942qqRAD17qqENSDARG00000018918qqrad17	0.00664013	0.485783
ENSG00000243927qqMRPS6qqENSDARG00000039543qqmrps6	0.00664013	0.855396
ENSG00000005884qqITGA3qqENSDARG00000012824qqitga3b	0.00664013	0.436294
ENSG00000104320qqNBNqqENSDARG00000040303qqnbn	0.00664013	0.352485
ENSG00000151726qqACSL1qqENSDARG00000030514qqacsl1a	0.00664013	0.464756
ENSG00000105053qqVRK3qqENSDARG00000036056qqvrk3	0.00664013	0.334363
ENSG00000113552qqGNPDA1qqENSDARG00000037307qqgnpda1	0.00664013	0.333391
ENSG00000112592qqTBPqqENSDARG00000014994qqtbp	0.00664013	0.466204
ENSG00000166024qqR3HCC1LqqENSDARG00000089243qqr3hcc1l	0.00664013	0.424696
ENSG00000130309qqCOLGALT1qqENSDARG00000073974qqcolgalt1	0.00664013	0.552456
ENSG00000109133qqTMEM33qqENSDARG00000041332qqtmem33	0.00664013	0.463249
ENSG00000136273qqHUS1qqENSDARG00000101611qqHUS1B	0.00664013	0.715099
ENSG00000139679qqLPAR6qqENSDARG00000062552qqlpar6a	0.00664013	0.506004
ENSG00000128463qqEMC4qqENSDARG00000102733qqCABZ01113812.1	0.00664013	0.474128
ENSG00000144895qqEIF2AqqENSDARG00000101061qqeif2a	0.00664013	0.518806
ENSG00000167863qqATP5HqqENSDARG00000098355qqatp5pd	0.00664013	0.435616
ENSG00000085276qqMECOMqqENSDARG00000060808qqmecom	0.00664013	0.783567
ENSG00000119929qqCUTCqqENSDARG00000077306qqcutc	0.00664013	0.376288
ENSG00000005884qqITGA3qqENSDARG00000037917qqitga3a	0.00664013	0.436294
ENSG00000213983qqAP1G2qqENSDARG00000054337qqap1g2	0.00664013	0.453682
ENSG00000164603qqC7orf60qqENSDARG00000062181qqbmt2	0.00664159	0.416106
ENSG00000106665qqCLIP2qqENSDARG00000059596qqclip2	0.00665695	0.321797
ENSG00000164182qqNDUFAF2qqENSDARG00000069286qqndufaf2	0.00671956	0.594891
ENSG00000164815qqORC5qqENSDARG00000021579qqorc5	0.00672247	0.636638
ENSG00000101577qqLPIN2qqENSDARG00000061214qqlpin2	0.0067347	0.442583
ENSG00000101181qqMTG2qqENSDARG00000063574qqmtg2	0.00679359	0.423606
ENSG00000079102qqRUNX1T1qqENSDARG00000003680qqrunx1t1	0.0067997	0.404828
ENSG00000138193qqPLCE1qqENSDARG00000087921qqplce1	0.00682282	0.511948
ENSG00000170144qqHNRNPA3qqENSDARG00000036161qqhnrnpa0l	0.00682393	0.502852
ENSG00000170144qqHNRNPA3qqENSDARG00000036162qqhnrnpa0b	0.00682393	0.502852
ENSG00000170144qqHNRNPA3qqENSDARG00000089302qqhnrnpa0a	0.00682393	0.502852
ENSG00000151474qqFRMD4AqqENSDARG00000042249qqFRMD4A	0.00682477	0.564289
ENSG00000118564qqFBXL5qqENSDARG00000043046qqfbxl5	0.00686523	0.384229
ENSG00000158985qqCDC42SE2qqENSDARG00000094577qqcdc42se2	0.00686523	0.303376
ENSG00000163075qqCFAP221qqENSDARG00000087107qqsi:ch73-222h13.1	0.00686836	0.282471
ENSG00000082014qqSMARCD3qqENSDARG00000019969qqsmarcd3b	0.00694993	0.514903
ENSG00000082014qqSMARCD3qqENSDARG00000038786qqsmarcd3a	0.00694993	0.514903
ENSG00000204977qqTRIM13qqENSDARG00000010010qqtrim13	0.00696224	0.363706
ENSG00000156687qqUNC5DqqENSDARG00000092722qqunc5da	0.00698173	0.83584
ENSG00000156687qqUNC5DqqENSDARG00000061541qqunc5db	0.00698173	0.83584
ENSG00000178980qqSEPW1qqENSDARG00000035136qqselenow1	0.00702434	0.261959
ENSG00000150760qqDOCK1qqENSDARG00000099093qqdock1	0.00707314	0.503538
ENSG00000018699qqTTC27qqENSDARG00000007918qqttc27	0.00714034	0.35314
ENSG00000035403qqVCLqqENSDARG00000044968qqvcla	0.00717486	0.278673
ENSG00000163947qqARHGEF3qqENSDARG00000013834qqarhgef3	0.00720822	0.272334
ENSG00000154529qqCNTNAP3BqqENSDARG00000067824qqcntnap3	0.00722314	0.47682
ENSG00000103089qqFA2HqqENSDARG00000090063qqfa2h	0.00725337	0.596854
ENSG00000187676qqB3GLCTqqENSDARG00000077740qqb3glctb	0.00727413	0.28856
ENSG00000187676qqB3GLCTqqENSDARG00000073917qqb3glcta	0.00727413	0.28856
ENSG00000135063qqFAM189A2qqENSDARG00000099946qqfam189a2	0.00727791	0.527181
ENSG00000053108qqFSTL4qqENSDARG00000044319qqfstl4	0.00731392	0.569836
ENSG00000100523qqDDHD1qqENSDARG00000037042qqddhd1b	0.00732751	0.529969
ENSG00000100523qqDDHD1qqENSDARG00000086808qqddhd1a	0.00732751	0.529969
ENSG00000170606qqHSPA4qqENSDARG00000018989qqhspa4b	0.00740212	0.694264
ENSG00000182601qqHS3ST4qqENSDARG00000052648qqhs3st4	0.00740212	0.604634
ENSG00000170606qqHSPA4qqENSDARG00000004754qqhspa4a	0.00740212	0.694264
ENSG00000198727qqMT-CYBqqENSDARG00000063924qqmt-cyb	0.00740285	-1.02029
ENSG00000171552qqBCL2L1qqENSDARG00000008434qqbcl2l1	0.00741021	0.274274
ENSG00000147050qqKDM6AqqENSDARG00000061759qqkdm6a	0.0074751	0.409062
ENSG00000101445qqPPP1R16BqqENSDARG00000079860qqppp1r16b	0.00748099	0.313423
ENSG00000079246qqXRCC5qqENSDARG00000099298qqxrcc5	0.00748099	0.275069
ENSG00000169020qqATP5IqqENSDARG00000068940qqatp5meb	0.00748602	0.336886
ENSG00000169020qqATP5IqqENSDARG00000078113qqatp5mea	0.00748602	0.336886
ENSG00000123505qqAMD1qqENSDARG00000043856qqamd1	0.00750809	0.310264
ENSG00000204120qqGIGYF2qqENSDARG00000009735qqgigyf2	0.00752961	0.302693
ENSG00000113318qqMSH3qqENSDARG00000063276qqmsh3	0.00754585	0.335013
ENSG00000139842qqCUL4AqqENSDARG00000096578qqcul4a	0.00754585	0.398984
ENSG00000165288qqBRWD3qqENSDARG00000035540qqbrwd3	0.00758138	0.570258
ENSG00000136643qqRPS6KC1qqENSDARG00000104103qqrps6kc1	0.00762574	0.47797
ENSG00000083290qqULK2qqENSDARG00000097205qqulk2	0.00763112	0.289222
ENSG00000155111qqCDK19qqENSDARG00000043858qqcdk19	0.00766883	0.252559
ENSG00000066777qqARFGEF1qqENSDARG00000063474qqarfgef1	0.00768103	0.513397
ENSG00000187231qqSESTD1qqENSDARG00000040614qqsestd1	0.00770877	0.471469
ENSG00000153048qqCARHSP1qqENSDARG00000053129qqcarhsp1	0.00770877	0.360704
ENSG00000162929qqKIAA1841qqENSDARG00000079857qqsi:ch211-189k9.2	0.00770877	0.265481
ENSG00000138696qqBMPR1BqqENSDARG00000104100qqbmpr1ba	0.00772586	0.316552
ENSG00000138696qqBMPR1BqqENSDARG00000102742qqbmpr1bb	0.00772586	0.316552
ENSG00000064419qqTNPO3qqENSDARG00000045680qqtnpo3	0.00774089	0.533327
ENSG00000077063qqCTTNBP2qqENSDARG00000040991qqcttnbp2	0.00777023	0.271023
ENSG00000089053qqANAPC5qqENSDARG00000008461qqanapc5	0.00785561	-0.339807
ENSG00000083750qqRRAGBqqENSDARG00000104149qqrraga	0.00785758	0.3937
ENSG00000113319qqRASGRF2qqENSDARG00000002816qqrasgrf2b	0.00785758	0.267179
ENSG00000113319qqRASGRF2qqENSDARG00000075054qqrasgrf2a	0.00785758	0.267179
ENSG00000153201qqRANBP2qqENSDARG00000014817qqranbp1	0.0079098	0.326963
ENSG00000134444qqKIAA1468qqENSDARG00000101443qqrelch	0.00791854	0.464016
ENSG00000112305qqSMAP1qqENSDARG00000031302qqsmap1	0.00791857	0.442436
ENSG00000063854qqHAGHqqENSDARG00000025338qqhagh	0.00794596	0.402272
ENSG00000159214qqCCDC24qqENSDARG00000038793qqccdc24	0.00795163	0.385577
ENSG00000136045qqPWP1qqENSDARG00000015921qqpwp1	0.00795163	0.27598
ENSG00000154743qqTSEN2qqENSDARG00000091851qqtsen2	0.00795163	0.272383
ENSG00000021574qqSPASTqqENSDARG00000024933qqspast	0.00799549	0.294177
ENSG00000172339qqALG14qqENSDARG00000103093qqalg14	0.00799899	0.334439
ENSG00000178974qqFBXO34qqENSDARG00000071259qqfbxo34	0.00802193	0.442886
ENSG00000134852qqCLOCKqqENSDARG00000003631qqclockb	0.00802643	0.411982
ENSG00000134852qqCLOCKqqENSDARG00000011703qqclocka	0.00802643	0.411982
ENSG00000174842qqGLMNqqENSDARG00000010958qqglmnb	0.00804587	0.447182
ENSG00000174842qqGLMNqqENSDARG00000058267qqglmna	0.00804587	0.447182
ENSG00000151116qqUEVLDqqENSDARG00000009266qquevld	0.00804587	0.52976
ENSG00000144134qqRABL2AqqENSDARG00000063321qqrabl2	0.00804587	0.343877
ENSG00000155792qqDEPTORqqENSDARG00000040930qqdeptor	0.008082	0.58043
ENSG00000100142qqPOLR2FqqENSDARG00000036625qqpolr2f	0.00809116	0.474908
ENSG00000137070qqIL11RAqqENSDARG00000007671qqghrb	0.00810823	-1.3505
ENSG00000137070qqIL11RAqqENSDARG00000054771qqghra	0.00810823	-1.3505
ENSG00000137070qqIL11RAqqENSDARG00000026736qqil11ra	0.00810823	-1.3505
ENSG00000137070qqIL11RAqqENSDARG00000104474qqil6r	0.00810823	-1.3505
ENSG00000072415qqMPP5qqENSDARG00000004721qqmpp5b	0.00811	0.40017
ENSG00000072415qqMPP5qqENSDARG00000006272qqmpp5a	0.00811	0.40017
ENSG00000213551qqDNAJC9qqENSDARG00000031293qqdnajc9	0.00811	0.791071
ENSG00000020256qqZFP64qqENSDARG00000061147qqzfp64	0.00811	0.396436
ENSG00000152413qqHOMER1qqENSDARG00000101759qqhomer1b	0.0081438	0.391472
ENSG00000165868qqHSPA12AqqENSDARG00000070603qqhspa12a	0.00819894	0.415703
ENSG00000186908qqZDHHC17qqENSDARG00000070441qqzdhhc17	0.00822289	0.443258
ENSG00000151778qqSERP2qqENSDARG00000094003qqserp2	0.0082428	0.532905
ENSG00000163960qqUBXN7qqENSDARG00000009436qqubxn7	0.0082428	0.655186
ENSG00000140740qqUQCRC2qqENSDARG00000071691qquqcrc2b	0.00827239	0.268426
ENSG00000122786qqCALD1qqENSDARG00000086391qqcald1b	0.00827253	0.69097
ENSG00000100243qqCYB5R3qqENSDARG00000005891qqcyb5r3	0.00828875	0.612505
ENSG00000133706qqLARSqqENSDARG00000019280qqlarsb	0.00828875	0.344873
ENSG00000133706qqLARSqqENSDARG00000090988qqlarsa	0.00828875	0.344873
ENSG00000180628qqPCGF5qqENSDARG00000052388qqpcgf5b	0.00831515	0.349671
ENSG00000184226qqPCDH9qqENSDARG00000105441qqpcdh11	0.00833208	0.338256
ENSG00000184226qqPCDH9qqENSDARG00000063264qqpcdh9	0.00833208	0.338256
ENSG00000109265qqKIAA1211qqENSDARG00000011602qqsi:dkeyp-117h8.2	0.00834287	0.438696
ENSG00000171103qqTRMT61BqqENSDARG00000097465qqtrmt61b	0.00834661	0.286952
ENSG00000167323qqSTIM1qqENSDARG00000061560qqstim1b	0.00843103	0.473019
ENSG00000167323qqSTIM1qqENSDARG00000060723qqstim1a	0.00843103	0.473019
ENSG00000174482qqLINGO2qqENSDARG00000074535qqlingo2a	0.00843652	0.361834
ENSG00000174482qqLINGO2qqENSDARG00000069970qqlingo2b	0.00843652	0.361834
ENSG00000119185qqITGB1BP1qqENSDARG00000007169qqitgb1bp1	0.00844402	0.451673
ENSG00000225190qqPLEKHM1qqENSDARG00000099954qqplekhm1	0.00844402	0.571878
ENSG00000140526qqABHD2qqENSDARG00000045804qqabhd2b	0.00846946	0.262529
ENSG00000140526qqABHD2qqENSDARG00000025797qqabhd2a	0.00846946	0.262529
ENSG00000167491qqGATAD2AqqENSDARG00000006192qqgatad2ab	0.00847101	0.338994
ENSG00000118946qqPCDH17qqENSDARG00000027041qqpcdh17	0.0085113	0.647425
ENSG00000144959qqNCEH1qqENSDARG00000020427qqnceh1a	0.00852503	0.272923
ENSG00000144959qqNCEH1qqENSDARG00000062087qqnceh1b.1	0.00852503	0.272923
ENSG00000178913qqTAF7qqENSDARG00000019572qqtaf7	0.00854627	0.585356
ENSG00000184178qqSCFD2qqENSDARG00000093336qqsi:ch73-249k16.4	0.00855302	0.479734
ENSG00000184178qqSCFD2qqENSDARG00000040005qqscfd2	0.00855302	0.479734
ENSG00000115268qqRPS15qqENSDARG00000070849qqrps15	0.00856059	0.381314
ENSG00000164038qqSLC9B2qqENSDARG00000052700qqSLC9B2	0.00856343	0.471975
ENSG00000250479qqCHCHD10qqENSDARG00000010717qqchchd10	0.00856348	0.479559
ENSG00000031698qqSARSqqENSDARG00000008237qqsars	0.00856348	0.257375
ENSG00000170759qqKIF5BqqENSDARG00000074131qqkif5ba	0.00858819	-0.456452
ENSG00000170759qqKIF5BqqENSDARG00000103394qqkif5ba	0.00858819	-0.456452
ENSG00000125388qqGRK4qqENSDARG00000070448qqgrk4	0.0086161	0.829995
ENSG00000163491qqNEK10qqENSDARG00000025335qqnek10	0.00864963	0.397528
ENSG00000175161qqCADM2qqENSDARG00000009930qqcadm2a	0.00868816	0.522719
ENSG00000175161qqCADM2qqENSDARG00000062633qqcadm2b	0.00868816	0.522719
ENSG00000130312qqMRPL34qqENSDARG00000092954qqmrpl34	0.0087541	0.711661
ENSG00000102452qqNALCNqqENSDARG00000001835qqnalcn	0.00876914	0.450742
ENSG00000144357qqUBR3qqENSDARG00000042508qqubr3	0.00879241	0.346247
ENSG00000135823qqSTX6qqENSDARG00000042742qqstx6	0.0088597	0.451178
ENSG00000171044qqXKR6qqENSDARG00000043410qqxkr6b	0.00898274	0.259055
ENSG00000171044qqXKR6qqENSDARG00000020443qqxkr6a	0.00898274	0.259055
ENSG00000166128qqRAB8BqqENSDARG00000068628qqrab8b	0.00907432	0.45419
ENSG00000166128qqRAB8BqqENSDARG00000103934qqmegf8	0.00907432	0.45419
ENSG00000168702qqLRP1BqqENSDARG00000004789qqlrp1ba	0.00909153	0.400147
ENSG00000168702qqLRP1BqqENSDARG00000061517qqlrp1bb	0.00909153	0.400147
ENSG00000146592qqCREB5qqENSDARG00000070536qqcreb5b	0.00909886	0.344947
ENSG00000146592qqCREB5qqENSDARG00000099002qqcreb5a	0.00909886	0.344947
ENSG00000123983qqACSL3qqENSDARG00000014674qqacsl3b	0.0091364	0.498509
ENSG00000130477qqUNC13AqqENSDARG00000061829qqUNC13A	0.00913748	0.294136
ENSG00000043093qqDCUN1D1qqENSDARG00000099642qqdcun1d1	0.00928545	0.312898
ENSG00000187605qqTET3qqENSDARG00000062646qqtet3	0.00931722	0.719166
ENSG00000196482qqESRRGqqENSDARG00000004861qqesrrga	0.00933711	0.265077
ENSG00000196482qqESRRGqqENSDARG00000011696qqesrrgb	0.00933711	0.265077
ENSG00000115459qqELMOD3qqENSDARG00000074742qqelmod3	0.00935231	0.404775
ENSG00000121067qqSPOPqqENSDARG00000100519qqspop	0.00935231	0.258815
ENSG00000165006qqUBAP1qqENSDARG00000058746qqubap1	0.00935666	0.403605
ENSG00000145730qqPAMqqENSDARG00000100170qqpam	0.00943391	0.47334
ENSG00000136930qqPSMB7qqENSDARG00000037962qqpsmb7	0.00943711	0.576753
ENSG00000164879qqCA3qqENSDARG00000011166qqcahz	0.00951752	0.455016
ENSG00000164879qqCA3qqENSDARG00000014488qqca2	0.00951752	0.455016
ENSG00000205937qqRNPS1qqENSDARG00000100188qqRNPS1	0.00952521	0.254971
ENSG00000012817qqKDM5DqqENSDARG00000061504qqkdm4c	0.00953898	0.63321
ENSG00000140374qqETFAqqENSDARG00000101631qqetfa	0.00962479	0.521559
ENSG00000163116qqSTPG2qqENSDARG00000061060qqstpg2	0.00969654	0.457708
ENSG00000157851qqDPYSL5qqENSDARG00000059311qqdpysl5b	0.00974558	0.364638
ENSG00000157851qqDPYSL5qqENSDARG00000011141qqdpysl5a	0.00974558	0.364638
ENSG00000104412qqEMC2qqENSDARG00000003308qqemc2	0.00974558	0.451686
ENSG00000163694qqRBM47qqENSDARG00000061985qqrbm47	0.00974628	0.33411
ENSG00000156973qqPDE6DqqENSDARG00000074892qqpde6d	0.00974628	0.436248
ENSG00000162437qqRAVER2qqENSDARG00000075034qqraver2	0.00974628	0.416065
ENSG00000074356qqNCBP3qqENSDARG00000044597qqncbp3	0.00974628	0.567132
ENSG00000066923qqSTAG3qqENSDARG00000104388qqstag3	0.00985036	0.266808
ENSG00000118420qqUBE3DqqENSDARG00000026178qqube3d	0.00985036	0.286715
ENSG00000148082qqSHC3qqENSDARG00000098909qqSHC3	0.00986249	0.30045
ENSG00000166266qqCUL5qqENSDARG00000004260qqcul5b	0.00987057	0.448149
ENSG00000063978qqRNF4qqENSDARG00000090993qqrnf4	0.00991756	0.356516
ENSG00000008869qqHEATR5BqqENSDARG00000059116qqheatr5b	0.00991756	0.362022
ENSG00000186566qqGPATCH8qqENSDARG00000059768qqgpatch8	0.00992078	0.321561
ENSG00000088812qqATRNqqENSDARG00000062164qqatrn	0.00995508	0.597918
ENSG00000173267qqSNCGqqENSDARG00000034423qqsncga	0.00995615	0.472536
ENSG00000120158qqRCL1qqENSDARG00000038312qqrcl1	0.00995615	0.37751
ENSG00000278259qqMYO19qqENSDARG00000073761qqmyo19	0.00997987	0.298872
ENSG00000196091qqMYBPC1qqENSDARG00000045560qqmybpc1	0.00997993	0.472581
ENSG00000160199qqPKNOX1qqENSDARG00000036542qqpknox1.2	0.00997993	0.430186
ENSG00000160199qqPKNOX1qqENSDARG00000018765qqpknox1.1	0.00997993	0.430186
ENSG00000104219qqZDHHC2qqENSDARG00000034757qqzdhhc2	0.00997993	0.496911
ENSG00000135525qqMAP7qqENSDARG00000101490qqsi:ch73-281i18.6	0.0100245	0.397532
ENSG00000135525qqMAP7qqENSDARG00000103395qqsi:ch73-281i18.7	0.0100245	0.397532
ENSG00000135525qqMAP7qqENSDARG00000089402qqsi:ch73-281i18.3	0.0100245	0.397532
ENSG00000135525qqMAP7qqENSDARG00000104435qqsi:ch73-217b7.1	0.0100245	0.397532
ENSG00000135525qqMAP7qqENSDARG00000102533qqsi:ch73-281i18.4	0.0100245	0.397532
ENSG00000135525qqMAP7qqENSDARG00000078241qqmap7a	0.0100245	0.397532
ENSG00000198917qqC9orf114qqENSDARG00000019707qqspout1	0.0100986	0.277349
ENSG00000139351qqSYCP3qqENSDARG00000013438qqsycp3	0.0100986	0.286533
ENSG00000140395qqWDR61qqENSDARG00000007755qqwdr61	0.0100986	0.256954
ENSG00000102316qqMAGED2qqENSDARG00000058212qqndnl2	0.0100986	0.315546
ENSG00000151743qqAMN1qqENSDARG00000070478qqamn1	0.0101171	0.41821
ENSG00000123352qqSPATS2qqENSDARG00000104316qqCABZ01078055.1	0.0101429	0.411512
ENSG00000055044qqNOP58qqENSDARG00000104353qqnop58	0.0102182	0.468858
ENSG00000121691qqCATqqENSDARG00000104702qqcat	0.0102186	0.265789
ENSG00000128849qqCGNL1qqENSDARG00000015805qqcgnl1	0.0102186	0.264614
ENSG00000167081qqPBX3qqENSDARG00000013615qqpbx3b	0.0102186	0.318219
ENSG00000103494qqRPGRIP1LqqENSDARG00000051754qqrpgrip1l	0.0102213	0.682935
ENSG00000115685qqPPP1R7qqENSDARG00000104834qqANO7	0.0102796	0.494177
ENSG00000153922qqCHD1qqENSDARG00000103787qqchd1	0.0103203	0.399676
ENSG00000134138qqMEIS2qqENSDARG00000098240qqmeis2a	0.0103376	0.279125
ENSG00000005249qqPRKAR2BqqENSDARG00000036446qqPRKAR2B	0.0103451	0.427454
ENSG00000197321qqSVILqqENSDARG00000055075qqsvila	0.0103451	0.601407
ENSG00000197321qqSVILqqENSDARG00000014651qqsvilb	0.0103451	0.601407
ENSG00000234545qqFAM133BqqENSDARG00000013863qqfam133b	0.0103895	0.439444
ENSG00000213066qqFGFR1OPqqENSDARG00000003058qqfgfr1op	0.0104232	0.276737
ENSG00000071189qqSNX13qqENSDARG00000013828qqsnx13	0.0104351	0.500456
ENSG00000134996qqOSTF1qqENSDARG00000091555qqostf1	0.0104352	0.35572
ENSG00000163001qqCFAP36qqENSDARG00000037079qqcfap36	0.0104701	0.498043
ENSG00000196712qqNF1qqENSDARG00000004184qqnf1b	0.0104704	0.301385
ENSG00000100099qqHPS4qqENSDARG00000013795qqhps4	0.0105004	0.287656
ENSG00000089060qqSLC8B1qqENSDARG00000105584qqslc8b1	0.0105482	0.592795
ENSG00000187446qqCHP1qqENSDARG00000052859qqchp1	0.0106624	0.412906
ENSG00000108344qqPSMD3qqENSDARG00000018124qqpsmd3	0.0107242	0.860031
ENSG00000163110qqPDLIM5qqENSDARG00000101777qqpdlim5a	0.0107792	0.516641
ENSG00000163110qqPDLIM5qqENSDARG00000027600qqpdlim5b	0.0107792	0.516641
ENSG00000075884qqARHGAP15qqENSDARG00000062349qqarhgap15	0.0108533	0.530497
ENSG00000161010qqC5orf45qqENSDARG00000074071qqmrnip	0.0108533	0.49171
ENSG00000055917qqPUM2qqENSDARG00000061040qqpum2	0.0108832	0.467498
ENSG00000147677qqEIF3HqqENSDARG00000036116qqeif3hb	0.0108941	0.326086
ENSG00000147677qqEIF3HqqENSDARG00000102452qqeif3ha	0.0108941	0.326086
ENSG00000011275qqRNF216qqENSDARG00000087893qqrnf216	0.0109801	0.341465
ENSG00000158486qqDNAH3qqENSDARG00000068468qqdnah3	0.0109838	0.374642
ENSG00000135093qqUSP30qqENSDARG00000056842qqusp30	0.0109838	0.366718
ENSG00000136603qqSKILqqENSDARG00000022904qqskilb	0.0109838	0.364873
ENSG00000136603qqSKILqqENSDARG00000023933qqskila	0.0109838	0.364873
ENSG00000135093qqUSP30qqENSDARG00000104175qqCABZ01011209.1	0.0109838	0.366718
ENSG00000135365qqPHF21AqqENSDARG00000006878qqphf21aa	0.0110365	0.378782
ENSG00000135365qqPHF21AqqENSDARG00000021378qqphf21ab	0.0110365	0.378782
ENSG00000109689qqSTIM2qqENSDARG00000001776qqstim2b	0.0110973	0.622593
ENSG00000109689qqSTIM2qqENSDARG00000074867qqstim2a	0.0110973	0.622593
ENSG00000006831qqADIPOR2qqENSDARG00000101849qqadipor2	0.0111141	0.269891
ENSG00000185760qqKCNQ5qqENSDARG00000069954qqkcnq5a	0.0111142	0.524238
ENSG00000125968qqID1qqENSDARG00000040764qqid1	0.0111157	1.0784
ENSG00000197601qqFAR1qqENSDARG00000006899qqfar1	0.0111429	-0.31862
ENSG00000175197qqDDIT3qqENSDARG00000059836qqddit3	0.01128	0.497985
ENSG00000160058qqBSDC1qqENSDARG00000052623qqbsdc1	0.0113449	0.281941
ENSG00000005020qqSKAP2qqENSDARG00000000906qqskap2	0.0113836	0.481419
ENSG00000134779qqTPGS2qqENSDARG00000011926qqtpgs2	0.0113836	0.4592
ENSG00000141458qqNPC1qqENSDARG00000017180qqnpc1	0.0114216	0.400233
ENSG00000164463qqCREBRFqqENSDARG00000105114qqcrebrf	0.0114929	0.436623
ENSG00000253729qqPRKDCqqENSDARG00000075083qqprkdc	0.0115779	0.43546
ENSG00000092529qqCAPN3qqENSDARG00000043035qqcapn3b	0.0116573	0.59776
ENSG00000148158qqSNX30qqENSDARG00000069601qqsnx30	0.0116573	0.412118
ENSG00000092529qqCAPN3qqENSDARG00000041864qqcapn3a	0.0116573	0.59776
ENSG00000134376qqCRB1qqENSDARG00000100506qqcrb1	0.0116625	0.663057
ENSG00000179454qqKLHL28qqENSDARG00000101676qqKLHL28	0.0118467	0.375192
ENSG00000169905qqTOR1AIP2qqENSDARG00000094336qqsi:dkeyp-82a1.6	0.0118661	0.385965
ENSG00000169905qqTOR1AIP2qqENSDARG00000069102qqzgc:112962	0.0118661	0.385965
ENSG00000274070qqGATSL2qqENSDARG00000018985qqcastor2	0.0119369	0.517634
ENSG00000151465qqCDC123qqENSDARG00000075025qqcdc123	0.0119369	0.50094
ENSG00000001626qqCFTRqqENSDARG00000041107qqcftr	0.0119369	0.598466
ENSG00000095485qqCWF19L1qqENSDARG00000002128qqcwf19l1	0.0119369	0.345747
ENSG00000087470qqDNM1LqqENSDARG00000015006qqdnm1l	0.0119584	0.529419
ENSG00000039123qqSKIV2L2qqENSDARG00000013457qqmtrex	0.011963	0.25496
ENSG00000095787qqWACqqENSDARG00000012577qqwaca	0.0120071	0.321637
ENSG00000095787qqWACqqENSDARG00000099015qqwacb	0.0120071	0.321637
ENSG00000109099qqPMP22qqENSDARG00000060457qqpmp22b	0.0120176	0.267166
ENSG00000109099qqPMP22qqENSDARG00000105223qqpmp22a	0.0120176	0.267166
ENSG00000147684qqNDUFB9qqENSDARG00000041314qqndufb9	0.0120788	0.544276
ENSG00000180182qqMED14qqENSDARG00000009953qqmed14	0.0121208	0.451409
ENSG00000139746qqRBM26qqENSDARG00000104130qqrbm26	0.0121615	0.289192
ENSG00000133401qqPDZD2qqENSDARG00000059801qqpdzd2	0.0121959	-0.442927
ENSG00000029364qqSLC39A9qqENSDARG00000070447qqslc39a9	0.0122223	0.389822
ENSG00000049449qqRCN1qqENSDARG00000070006qqrcn1	0.0122223	0.595763
ENSG00000165084qqC8orf34qqENSDARG00000095034qqzgc:162928	0.012234	0.468415
ENSG00000102144qqPGK1qqENSDARG00000054191qqpgk1	0.012234	0.5288
ENSG00000139737qqSLAIN1qqENSDARG00000019185qqslain1a	0.0122522	0.408949
ENSG00000139737qqSLAIN1qqENSDARG00000104974qqslain1b	0.0122522	0.408949
ENSG00000077147qqTM9SF3qqENSDARG00000028748qqtm9sf3	0.0122987	0.637964
ENSG00000159921qqGNEqqENSDARG00000099771qqgne	0.0123673	0.348494
ENSG00000169371qqSNUPNqqENSDARG00000008395qqsnupn	0.0123673	0.367297
ENSG00000145526qqCDH18qqENSDARG00000061371qqcdh18a	0.0124775	0.598695
ENSG00000145526qqCDH18qqENSDARG00000102769qqCDH18	0.0124775	0.598695
ENSG00000186001qqLRCH3qqENSDARG00000100679qqlrch3	0.0125101	0.255708
ENSG00000152558qqTMEM123qqENSDARG00000095674qqtmem123	0.0125138	0.323958
ENSG00000103316qqCRYMqqENSDARG00000062817qqcrym	0.0125138	0.264993
ENSG00000160799qqCCDC12qqENSDARG00000023003qqccdc12	0.0125138	0.526065
ENSG00000161021qqMAML1qqENSDARG00000076466qqmaml1	0.0125138	0.370338
ENSG00000137642qqSORL1qqENSDARG00000013892qqsorl1	0.0125407	0.28481
ENSG00000151893qqCACUL1qqENSDARG00000021885qqcacul1	0.0125561	0.404343
ENSG00000119318qqRAD23BqqENSDARG00000021550qqrad23b	0.0126009	0.419557
ENSG00000156299qqTIAM1qqENSDARG00000078430qqtiam1a	0.0126143	0.437625
ENSG00000156299qqTIAM1qqENSDARG00000025920qqtiam1b	0.0126143	0.437625
ENSG00000130997qqPOLNqqENSDARG00000103961qqpoln	0.0126448	0.335122
ENSG00000117475qqBLZF1qqENSDARG00000011299qqblzf1	0.0126617	0.38153
ENSG00000008018qqPSMB1qqENSDARG00000009640qqpsmb1	0.0126618	0.272313
ENSG00000100316qqRPL3qqENSDARG00000003599qqrpl3	0.0127193	0.31549
ENSG00000134108qqARL8BqqENSDARG00000070318qqarl8bb	0.0127253	0.532604
ENSG00000134108qqARL8BqqENSDARG00000006915qqarl8ba	0.0127253	0.532604
ENSG00000117360qqPRPF3qqENSDARG00000086425qqprpf3	0.0127789	0.301449
ENSG00000169239qqCA5BqqENSDARG00000101778qqca5a	0.0127789	0.283227
ENSG00000140350qqANP32AqqENSDARG00000006487qqanp32a	0.0128113	0.295143
ENSG00000082146qqSTRADBqqENSDARG00000088225qqFO082877.1	0.0128114	0.252312
ENSG00000138078qqPREPLqqENSDARG00000017853qqprepl	0.01282	0.32118
ENSG00000169155qqZBTB43qqENSDARG00000045983qqzbtb43	0.0128509	0.394216
ENSG00000129460qqNGDNqqENSDARG00000045372qqngdn	0.0129625	0.274585
ENSG00000146005qqPSD2qqENSDARG00000063036qqpsd2	0.0129731	0.505259
ENSG00000119280qqC1orf198qqENSDARG00000043842qqsi:ch73-111k22.2	0.0130508	0.37669
ENSG00000178188qqSH2B1qqENSDARG00000057679qqsh2b1	0.0131052	0.346103
ENSG00000256061qqDYX1C1qqENSDARG00000099161qqdnaaf4	0.0131174	0.633251
ENSG00000172824qqCES4AqqENSDARG00000062376qqnlgn3b	0.0131174	0.403259
ENSG00000172824qqCES4AqqENSDARG00000102234qqsi:ch211-71n6.4	0.0131174	0.403259
ENSG00000172824qqCES4AqqENSDARG00000041569qqces2	0.0131174	0.403259
ENSG00000172824qqCES4AqqENSDARG00000041595qqces3	0.0131174	0.403259
ENSG00000172824qqCES4AqqENSDARG00000079251qqnlgn2b	0.0131174	0.403259
ENSG00000105640qqRPL18AqqENSDARG00000025073qqrpl18a	0.0131285	0.764533
ENSG00000151779qqNBASqqENSDARG00000008593qqnbas	0.0131841	0.412656
ENSG00000166435qqXRRA1qqENSDARG00000089578qqxrra1	0.0131906	0.379379
ENSG00000204152qqTIMM23BqqENSDARG00000071396qqtimm23a	0.0132005	0.341108
ENSG00000204152qqTIMM23BqqENSDARG00000100375qqtimm23b	0.0132005	0.341108
ENSG00000079950qqSTX7qqENSDARG00000069208qqstx7l	0.0132341	0.252843
ENSG00000183474qqGTF2H2CqqENSDARG00000016514qqgtf2h2	0.0132341	0.299026
ENSG00000168234qqTTC39CqqENSDARG00000102308qqttc39c	0.0132582	0.376741
ENSG00000102738qqMRPS31qqENSDARG00000057855qqmrps31	0.0132862	0.565625
ENSG00000117298qqECE1qqENSDARG00000061737qqece1	0.0133853	0.292963
ENSG00000004660qqCAMKK1qqENSDARG00000035452qqcamkk1a	0.0134456	0.295128
ENSG00000186106qqANKRD46qqENSDARG00000015780qqankrd46b	0.0134456	0.365977
ENSG00000145741qqBTF3qqENSDARG00000035400qqbtf3	0.0134456	0.418237
ENSG00000004660qqCAMKK1qqENSDARG00000015134qqcamkk1b	0.0134456	0.295128
ENSG00000072756qqTRNT1qqENSDARG00000075297qqtrnt1	0.0134456	0.51397
ENSG00000172809qqRPL38qqENSDARG00000006413qqrpl38	0.0134923	0.335684
ENSG00000078053qqAMPHqqENSDARG00000007663qqamph	0.0134951	0.736836
ENSG00000132669qqRIN2qqENSDARG00000077040qqsi:ch211-85n16.4	0.0135072	0.283902
ENSG00000132669qqRIN2qqENSDARG00000074589qqrin2	0.0135072	0.283902
ENSG00000145349qqCAMK2DqqENSDARG00000043010qqcamk2d1	0.013516	0.317542
ENSG00000115966qqATF2qqENSDARG00000023903qqatf2	0.0135437	0.352012
ENSG00000113761qqZNF346qqENSDARG00000060695qqznf346	0.0135437	0.459394
ENSG00000138674qqSEC31AqqENSDARG00000021082qqsec31a	0.0135576	0.568991
ENSG00000106459qqNRF1qqENSDARG00000000018qqnrf1	0.0136005	0.34921
ENSG00000124783qqSSR1qqENSDARG00000101627qqssr1	0.0136273	0.255122
ENSG00000182732qqRGS6qqENSDARG00000015627qqrgs6	0.0136713	0.617418
ENSG00000169093qqASMTLqqENSDARG00000021433qqasmtl	0.0136885	0.485917
ENSG00000177030qqDEAF1qqENSDARG00000088844qqdeaf1	0.0136885	0.333614
ENSG00000164169qqPRMT9qqENSDARG00000036755qqprmt9	0.0136885	0.365001
ENSG00000067992qqPDK3qqENSDARG00000014527qqpdk3a	0.0137696	0.27195
ENSG00000067992qqPDK3qqENSDARG00000099791qqpdk3b	0.0137696	0.27195
ENSG00000110074qqFOXRED1qqENSDARG00000099705qqfoxred1	0.0138347	0.423882
ENSG00000006652qqIFRD1qqENSDARG00000068708qqifrd1	0.0138952	0.624739
ENSG00000180263qqFGD6qqENSDARG00000045528qqfgd6	0.0138952	0.470291
ENSG00000163249qqCCNYL1qqENSDARG00000099692qqccnyl1	0.0139341	0.431511
ENSG00000150627qqWDR17qqENSDARG00000075098qqwdr17	0.0140452	0.414247
ENSG00000154027qqAK5qqENSDARG00000012555qqak5	0.0140723	0.430285
ENSG00000074803qqSLC12A1qqENSDARG00000098096qqslc12a1	0.0141004	0.283346
ENSG00000159267qqHLCSqqENSDARG00000039934qqhlcs	0.014122	0.326668
ENSG00000158470qqB4GALT5qqENSDARG00000010301qqb4galt6	0.0141311	0.335519
ENSG00000028116qqVRK2qqENSDARG00000021547qqvrk2	0.0141311	0.417893
ENSG00000108946qqPRKAR1AqqENSDARG00000101755qqprkar1ab	0.0142815	0.465715
ENSG00000108946qqPRKAR1AqqENSDARG00000076128qqprkar1aa	0.0142815	0.465715
ENSG00000076554qqTPD52qqENSDARG00000061713qqtpd52	0.0143824	0.293946
ENSG00000102038qqSMARCA1qqENSDARG00000012776qqsmarca1	0.0144382	0.304796
ENSG00000276644qqDACH1qqENSDARG00000003142qqdachc	0.0144382	0.574892
ENSG00000276644qqDACH1qqENSDARG00000069440qqdachd	0.0144382	0.574892
ENSG00000159210qqSNF8qqENSDARG00000058076qqsnf8	0.0144382	0.338483
ENSG00000108100qqCCNYqqENSDARG00000063677qqccny	0.014462	0.266222
ENSG00000153914qqSREK1qqENSDARG00000009764qqsrek1	0.0144911	0.359821
ENSG00000163527qqSTT3BqqENSDARG00000001890qqstt3b	0.0145863	0.433348
ENSG00000187135qqVSTM2BqqENSDARG00000098810qqVSTM2B	0.0145863	0.279937
ENSG00000169504qqCLIC4qqENSDARG00000022995qqclic4	0.0146092	0.331301
ENSG00000112038qqOPRM1qqENSDARG00000039434qqoprm1	0.0146098	0.317575
ENSG00000100804qqPSMB5qqENSDARG00000075445qqpsmb5	0.0146098	0.559938
ENSG00000049246qqPER3qqENSDARG00000010519qqper3	0.01464	0.359302
ENSG00000156875qqMFSD14AqqENSDARG00000043055qqhiat1b	0.0147269	0.360825
ENSG00000112137qqPHACTR1qqENSDARG00000023916qqphactr1	0.0147494	0.305848
ENSG00000186951qqPPARAqqENSDARG00000054323qqpparab	0.0147808	0.250108
ENSG00000186951qqPPARAqqENSDARG00000031777qqpparaa	0.0147808	0.250108
ENSG00000145425qqRPS3AqqENSDARG00000035692qqrps3a	0.0147831	0.684467
ENSG00000151150qqANK3qqENSDARG00000061736qqank3a	0.0148132	0.456464
ENSG00000150401qqDCUN1D2qqENSDARG00000040838qqdcun1d2a	0.0151353	0.46811
ENSG00000075790qqBCAP29qqENSDARG00000016231qqbcap29	0.0151353	0.471603
ENSG00000150401qqDCUN1D2qqENSDARG00000041592qqdcun1d2b	0.0151353	0.46811
ENSG00000107736qqCDH23qqENSDARG00000007561qqcdh23	0.0151353	0.594864
ENSG00000021645qqNRXN3qqENSDARG00000043746qqnrxn3a	0.0151546	0.3959
ENSG00000136147qqPHF11qqENSDARG00000021677qqphf11	0.0151831	0.258364
ENSG00000165732qqDDX21qqENSDARG00000063626qqddx21	0.0152133	0.606384
ENSG00000050405qqLIMA1qqENSDARG00000101441qqlima1a	0.0152143	0.429308
ENSG00000168952qqSTXBP6qqENSDARG00000028354qqstxbp6l	0.0153008	0.298943
ENSG00000168952qqSTXBP6qqENSDARG00000088862qqstxbp6	0.0153008	0.298943
ENSG00000266028qqSRGAP2qqENSDARG00000032161qqsrgap2	0.0153055	0.287735
ENSG00000138036qqDYNC2LI1qqENSDARG00000039770qqdync2li1	0.0153632	0.488693
ENSG00000156304qqSCAF4qqENSDARG00000077093qqscaf4a	0.0153632	0.501439
ENSG00000156304qqSCAF4qqENSDARG00000018854qqscaf4b	0.0153632	0.501439
ENSG00000157168qqNRG1qqENSDARG00000104314qqnrg1	0.0154468	0.513703
ENSG00000164258qqNDUFS4qqENSDARG00000052840qqndufs4	0.0155134	0.410354
ENSG00000172428qqMYEOV2qqENSDARG00000045296qqcops9	0.0155357	0.348393
ENSG00000130475qqFCHO1qqENSDARG00000015356qqfcho1	0.0155357	0.453597
ENSG00000198804qqMT-CO1qqENSDARG00000063905qqmt-co1	0.0155689	-0.93002
ENSG00000189337qqKAZNqqENSDARG00000076923qqkazna	0.0155933	0.316494
ENSG00000130222qqGADD45GqqENSDARG00000019417qqgadd45ga	0.0156649	0.882645
ENSG00000130222qqGADD45GqqENSDARG00000016725qqgadd45gb.1	0.0156649	0.882645
ENSG00000196821qqC6orf106qqENSDARG00000078075qqzgc:101577	0.0156774	0.466536
ENSG00000161048qqNAPEPLDqqENSDARG00000009252qqnapepld	0.0157352	0.496715
ENSG00000162670qqBRINP3qqENSDARG00000061051qqbrinp3a.2	0.0157846	0.466249
ENSG00000138785qqINTS12qqENSDARG00000091678qqints12	0.0158618	0.328688
ENSG00000105926qqMPP6qqENSDARG00000029761qqmpp6b	0.0158618	0.440688
ENSG00000105926qqMPP6qqENSDARG00000056892qqmpp6a	0.0158618	0.440688
ENSG00000150636qqCCDC102BqqENSDARG00000076534qqsi:ch211-14a17.10	0.0158618	0.360871
ENSG00000128534qqLSM8qqENSDARG00000091656qqlsm8	0.0158618	0.369531
ENSG00000108091qqCCDC6qqENSDARG00000043334qqccdc6a	0.015864	0.251051
ENSG00000133657qqATP13A3qqENSDARG00000076622qqatp13a3	0.015864	0.325504
ENSG00000147576qqADHFE1qqENSDARG00000053518qqadhfe1	0.015864	0.350892
ENSG00000108091qqCCDC6qqENSDARG00000017595qqccdc6b	0.015864	0.251051
ENSG00000049167qqERCC8qqENSDARG00000069283qqercc8	0.0159718	0.355551
ENSG00000168438qqCDC40qqENSDARG00000041226qqcdc40	0.0160482	0.288608
ENSG00000171045qqTSNARE1qqENSDARG00000088650qqsi:ch211-208k15.1	0.0160482	0.306971
ENSG00000168876qqANKRD49qqENSDARG00000023508qqankrd49	0.0160482	0.30103
ENSG00000110172qqCHORDC1qqENSDARG00000003973qqchordc1a	0.0160482	0.254358
ENSG00000110172qqCHORDC1qqENSDARG00000017067qqchordc1b	0.0160482	0.254358
ENSG00000186310qqNAP1L3qqENSDARG00000070560qqnap1l4a	0.0160911	-1.05106
ENSG00000186310qqNAP1L3qqENSDARG00000005015qqtspy	0.0160911	-1.05106
ENSG00000145592qqRPL37qqENSDARG00000034291qqrpl37	0.0161272	0.274896
ENSG00000114982qqKANSL3qqENSDARG00000029556qqkansl3	0.0161984	0.441331
ENSG00000172986qqGXYLT2qqENSDARG00000044191qqgxylt2	0.0162365	0.329533
ENSG00000044459qqCNTLNqqENSDARG00000033345qqcntln	0.0162365	0.270671
ENSG00000153560qqUBP1qqENSDARG00000018000qqubp1	0.0162914	0.637239
ENSG00000188580qqNKAIN2qqENSDARG00000069427qqnkain2	0.016431	0.305819
ENSG00000162729qqIGSF8qqENSDARG00000038467qqigsf8	0.0166395	0.803378
ENSG00000148090qqAUHqqENSDARG00000042975qqauh	0.0166836	0.264843
ENSG00000151247qqEIF4EqqENSDARG00000077012qqeif4ea	0.016816	0.363913
ENSG00000151247qqEIF4EqqENSDARG00000013274qqeif4eb	0.016816	0.363913
ENSG00000007341qqST7LqqENSDARG00000032603qqst7l	0.0168403	-0.65824
ENSG00000058335qqRASGRF1qqENSDARG00000073824qqRASGRF1	0.0168448	0.264875
ENSG00000188227qqZNF793qqENSDARG00000074453qqzfx	0.0169941	0.458643
ENSG00000189308qqLIN54qqENSDARG00000063194qqlin54	0.0169941	0.353965
ENSG00000188227qqZNF793qqENSDARG00000098424qqCABZ01079241.1	0.0169941	0.458643
ENSG00000162733qqDDR2qqENSDARG00000058695qqddr2b	0.0170616	0.257329
ENSG00000162733qqDDR2qqENSDARG00000100693qqddr2a	0.0170616	0.257329
ENSG00000168434qqCOG7qqENSDARG00000061372qqcog7	0.0170692	0.318812
ENSG00000126785qqRHOJqqENSDARG00000020250qqrhoj	0.0170742	0.354545
ENSG00000196323qqZBTB44qqENSDARG00000061110qqzbtb44	0.017088	0.430898
ENSG00000143641qqGALNT2qqENSDARG00000003829qqgalnt2	0.0171347	0.555178
ENSG00000122435qqTRMT13qqENSDARG00000102846qqtrmt13	0.0171739	0.314149
ENSG00000150787qqPTSqqENSDARG00000045269qqpts	0.0171739	0.516284
ENSG00000182240qqBACE2qqENSDARG00000044781qqbace2	0.0172487	0.361327
ENSG00000152822qqGRM1qqENSDARG00000098320qqgrm1b	0.0172487	0.421693
ENSG00000152822qqGRM1qqENSDARG00000026796qqgrm1a	0.0172487	0.421693
ENSG00000124181qqPLCG1qqENSDARG00000038442qqplcg1	0.0172606	0.271153
ENSG00000156170qqNDUFAF6qqENSDARG00000053652qqndufaf6	0.0172986	0.334312
ENSG00000092203qqTOX4qqENSDARG00000100163qqtox4b	0.0173553	0.313325
ENSG00000163964qqPIGXqqENSDARG00000063559qqpigx	0.0173553	0.321383
ENSG00000086061qqDNAJA1qqENSDARG00000030972qqdnaja1	0.0173553	0.298896
ENSG00000056586qqRC3H2qqENSDARG00000063050qqrc3h2	0.0173553	0.556274
ENSG00000198832qqSELMqqENSDARG00000051957qqselenom	0.0173553	0.325662
ENSG00000092203qqTOX4qqENSDARG00000002031qqtox4a	0.0173553	0.313325
ENSG00000107263qqRAPGEF1qqENSDARG00000043593qqrapgef1a	0.0173801	0.326858
ENSG00000107263qqRAPGEF1qqENSDARG00000015971qqrapgef1b	0.0173801	0.326858
ENSG00000198513qqATL1qqENSDARG00000060481qqatl1	0.0174473	0.379943
ENSG00000121274qqPAPD5qqENSDARG00000060071qqtent4b	0.0174539	0.292252
ENSG00000157214qqSTEAP2qqENSDARG00000062887qqsteap2	0.0174539	0.392104
ENSG00000163349qqHIPK1qqENSDARG00000063594qqhipk1a	0.0174539	0.467951
ENSG00000163349qqHIPK1qqENSDARG00000077095qqsi:ch211-160o17.4	0.0174539	0.467951
ENSG00000112237qqCCNCqqENSDARG00000009607qqccnc	0.0174539	0.467028
ENSG00000057757qqPITHD1qqENSDARG00000098600qqpithd1	0.0174539	0.253912
ENSG00000013293qqSLC7A14qqENSDARG00000010816qqslc7a14a	0.0175385	0.911864
ENSG00000140945qqCDH13qqENSDARG00000014215qqcdh13	0.0176303	0.323036
ENSG00000109670qqFBXW7qqENSDARG00000060994qqfbxw7	0.0176474	0.394561
ENSG00000154889qqMPPE1qqENSDARG00000045416qqmppe1	0.0176611	0.400258
ENSG00000103245qqNARFLqqENSDARG00000062216qqnarfl	0.0176611	0.962624
ENSG00000146733qqPSPHqqENSDARG00000040314qqpsph	0.0176611	0.459325
ENSG00000151025qqGPR158qqENSDARG00000079665qqgpr158b	0.0177233	0.595527
ENSG00000151025qqGPR158qqENSDARG00000077134qqgpr158a	0.0177233	0.595527
ENSG00000134982qqAPCqqENSDARG00000058868qqapc	0.0177617	0.346757
ENSG00000174939qqASPHD1qqENSDARG00000075813qqasphd1	0.017822	0.374017
ENSG00000165802qqNSMFqqENSDARG00000101234qqnsmfb	0.017856	-1.3598
ENSG00000165802qqNSMFqqENSDARG00000060025qqnsmfa	0.017856	-1.3598
ENSG00000134871qqCOL4A2qqENSDARG00000104110qqcol4a2	0.0178705	0.610918
ENSG00000153989qqNUS1qqENSDARG00000027813qqnus1	0.0178705	0.318063
ENSG00000198690qqFAN1qqENSDARG00000062269qqfan1	0.0178705	0.512594
ENSG00000109171qqSLAIN2qqENSDARG00000032114qqslain2	0.0178705	0.329322
ENSG00000096093qqEFHC1qqENSDARG00000009743qqefhc1	0.0178705	0.531163
ENSG00000149577qqSIDT2qqENSDARG00000045976qqsidt2	0.0178705	0.323931
ENSG00000143473qqKCNH1qqENSDARG00000024167qqkcnh1a	0.0179098	0.547645
ENSG00000116984qqMTRqqENSDARG00000104906qqmtr	0.0179098	0.339944
ENSG00000101199qqARFGAP1qqENSDARG00000101616qqarfgap1	0.0179802	-1.32183
ENSG00000173517qqPEAK1qqENSDARG00000079756qqpeak1	0.0180109	0.405573
ENSG00000155970qqMICU3qqENSDARG00000078599qqmicu3a	0.018017	0.430595
ENSG00000155970qqMICU3qqENSDARG00000074255qqmicu3b	0.018017	0.430595
ENSG00000138767qqCNOT6LqqENSDARG00000054597qqcnot6l	0.0180821	0.523371
ENSG00000165061qqZMAT4qqENSDARG00000061419qqzmat4b	0.0180821	0.479856
ENSG00000165061qqZMAT4qqENSDARG00000092987qqzmat4a	0.0180821	0.479856
ENSG00000154305qqMIA3qqENSDARG00000008184qqmia3	0.0180981	0.340002
ENSG00000084710qqEFR3BqqENSDARG00000033516qqefr3ba	0.0181167	-0.271106
ENSG00000084710qqEFR3BqqENSDARG00000069318qqefr3bb	0.0181167	-0.271106
[truncated: 437 more rows]

## Sheet: SFGBS6_1_vs_SFGBS0_1
	p_val	avg_log2FC
ENSG00000169783qqLINGO1qqENSDARG00000034165qqlingo1a	1.1976e-105	-1.00042
ENSG00000169783qqLINGO1qqENSDARG00000035899qqlingo1b	1.1976e-105	-1.00042
ENSG00000198938qqMT-CO3qqENSDARG00000063912qqmt-co3	1.33737e-100	-1.59092
ENSG00000167996qqFTH1qqENSDARG00000007975qqfth1b	1.08519e-81	1.72085
ENSG00000167996qqFTH1qqENSDARG00000015551qqfth1a	1.08519e-81	1.72085
ENSG00000138735qqPDE5AqqENSDARG00000051915qqpde5ab	3.60447e-66	1.26453
ENSG00000198899qqMT-ATP6qqENSDARG00000063911qqmt-atp6	6.65242e-62	-1.45093
ENSG00000176390qqCRLF3qqENSDARG00000070261qqcrlf3	4.49009e-60	1.31986
ENSG00000198804qqMT-CO1qqENSDARG00000063905qqmt-co1	3.2054e-57	-1.03186
ENSG00000198712qqMT-CO2qqENSDARG00000063908qqmt-co2	2.27969e-55	-1.26035
ENSG00000198886qqMT-ND4qqENSDARG00000063917qqmt-nd4	1.19545e-54	-1.39069
ENSG00000111817qqDSEqqENSDARG00000017988qqdse	3.70827e-50	1.65572
ENSG00000154146qqNRGNqqENSDARG00000039626qqnrgna	2.05634e-47	-1.109
ENSG00000154146qqNRGNqqENSDARG00000069361qqspa17	2.05634e-47	-1.109
ENSG00000101210qqEEF1A2qqENSDARG00000006838qqeef1a2	3.21803e-47	-1.33487
ENSG00000198727qqMT-CYBqqENSDARG00000063924qqmt-cyb	1.87847e-46	-1.26336
ENSG00000179889qqPDXDC1qqENSDARG00000101886qqpdxdc1	1.02086e-45	1.11447
ENSG00000176884qqGRIN1qqENSDARG00000027828qqgrin1a	2.28605e-45	-1.08718
ENSG00000176884qqGRIN1qqENSDARG00000025728qqgrin1b	2.28605e-45	-1.08718
ENSG00000106853qqPTGR1qqENSDARG00000024877qqptgr1	1.05581e-44	1.25381
ENSG00000106853qqPTGR1qqENSDARG00000087017qqsi:dkey-11k2.7	1.05581e-44	1.25381
ENSG00000198888qqMT-ND1qqENSDARG00000063895qqmt-nd1	4.57304e-42	-1.19261
ENSG00000198763qqMT-ND2qqENSDARG00000063899qqmt-nd2	1.04e-41	-1.07374
ENSG00000174576qqNPAS4qqENSDARG00000087753qqCR388166.1	2.83692e-37	-1.02443
ENSG00000174576qqNPAS4qqENSDARG00000055752qqnpas4a	2.83692e-37	-1.02443
ENSG00000198840qqMT-ND3qqENSDARG00000063914qqmt-nd3	7.4805e-37	-1.33367
ENSG00000174944qqP2RY14qqENSDARG00000103305qqP2RY14	9.32337e-37	0.547642
ENSG00000164587qqRPS14qqENSDARG00000036629qqrps14	1.93493e-36	1.22226
ENSG00000111837qqMAKqqENSDARG00000059287qqmak	3.95746e-36	0.80928
ENSG00000139537qqCCDC65qqENSDARG00000032005qqccdc65	3.90648e-34	0.77218
ENSG00000147604qqRPL7qqENSDARG00000007320qqrpl7	4.22955e-34	0.838396
ENSG00000122026qqRPL21qqENSDARG00000010516qqrpl21	1.73666e-33	1.21401
ENSG00000006453qqBAIAP2L1qqENSDARG00000029305qqbaiap2l1a	6.25866e-33	1.1634
ENSG00000006453qqBAIAP2L1qqENSDARG00000031119qqbaiap2l1b	6.25866e-33	1.1634
ENSG00000118816qqCCNIqqENSDARG00000068214qqccni	7.59957e-32	0.986608
ENSG00000116194qqANGPTL1qqENSDARG00000012071qqangptl1a	7.24618e-31	0.510198
ENSG00000116194qqANGPTL1qqENSDARG00000100159qqangptl1b	7.24618e-31	0.510198
ENSG00000186468qqRPS23qqENSDARG00000021838qqrps23	1.94554e-30	1.04325
ENSG00000118181qqRPS25qqENSDARG00000041811qqrps25	5.06995e-30	1.03427
ENSG00000228716qqDHFRqqENSDARG00000004251qqdhfr	6.08561e-30	-0.882386
ENSG00000228716qqDHFRqqENSDARG00000068876qqzgc:153031	6.08561e-30	-0.882386
ENSG00000198755qqRPL10AqqENSDARG00000042905qqrpl10a	4.22609e-29	0.716983
ENSG00000136003qqISCUqqENSDARG00000026582qqiscub	5.72849e-29	1.09308
ENSG00000136003qqISCUqqENSDARG00000035596qqISCU (1 of many)	5.72849e-29	1.09308
ENSG00000164091qqWDR82qqENSDARG00000014083qqwdr82	7.35856e-29	-0.909949
ENSG00000125148qqMT2AqqENSDARG00000041623qqmt2	1.14541e-28	1.12966
ENSG00000185753qqCXorf38qqENSDARG00000089227qqsi:ch211-91p5.3	1.29559e-28	0.446471
ENSG00000091138qqSLC26A3qqENSDARG00000003615qqslc26a3.2	1.98782e-28	-0.669399
ENSG00000091138qqSLC26A3qqENSDARG00000007371qqslc26a3.1	1.98782e-28	-0.669399
ENSG00000261787qqTCF24qqENSDARG00000086944qqTCF24	2.28176e-28	0.562531
ENSG00000161835qqGRASPqqENSDARG00000000588qqgrasp	4.11023e-28	-0.708804
ENSG00000103769qqRAB11AqqENSDARG00000041450qqrab11a	4.44352e-28	0.603627
ENSG00000089009qqRPL6qqENSDARG00000058451qqrpl6	7.22643e-28	0.964716
ENSG00000109475qqRPL34qqENSDARG00000029500qqrpl34	1.12061e-27	0.808965
ENSG00000173166qqRAPH1qqENSDARG00000061732qqraph1b	1.28722e-27	0.758389
ENSG00000173166qqRAPH1qqENSDARG00000006301qqraph1a	1.28722e-27	0.758389
ENSG00000008394qqMGST1qqENSDARG00000022165qqmgst1.2	1.7524e-27	0.520944
ENSG00000008394qqMGST1qqENSDARG00000032618qqmgst1.1	1.7524e-27	0.520944
ENSG00000147403qqRPL10qqENSDARG00000025581qqrpl10	1.97232e-27	0.796742
ENSG00000105887qqMTPNqqENSDARG00000104018qqmtpn	3.27092e-27	-0.914881
ENSG00000109680qqTBC1D19qqENSDARG00000013842qqtbc1d19	3.95931e-27	0.759758
ENSG00000100650qqSRSF5qqENSDARG00000027734qqsrsf5b	5.14714e-27	0.572334
ENSG00000130522qqJUNDqqENSDARG00000067850qqjund	7.59378e-27	-0.79663
ENSG00000244754qqN4BP2L2qqENSDARG00000103507qqn4bp2l2	1.71238e-26	0.719069
ENSG00000100316qqRPL3qqENSDARG00000003599qqrpl3	2.29992e-26	0.861528
ENSG00000158315qqRHBDL2qqENSDARG00000069833qqrhbdl2	6.51281e-26	0.429378
ENSG00000132639qqSNAP25qqENSDARG00000058117qqsnap25b	1.13814e-25	-0.639162
ENSG00000132639qqSNAP25qqENSDARG00000020609qqsnap25a	1.13814e-25	-0.639162
ENSG00000139318qqDUSP6qqENSDARG00000070914qqdusp6	1.33094e-25	-0.629779
ENSG00000189043qqNDUFA4qqENSDARG00000099499qqndufa4l	1.48647e-25	0.830608
ENSG00000189043qqNDUFA4qqENSDARG00000056108qqndufa4	1.48647e-25	0.830608
ENSG00000137818qqRPLP1qqENSDARG00000021864qqrplp1	2.26282e-25	0.931061
ENSG00000107317qqPTGDSqqENSDARG00000027088qqptgdsb.1	6.16626e-25	-1.27071
ENSG00000107317qqPTGDSqqENSDARG00000071626qqptgdsb.2	6.16626e-25	-1.27071
ENSG00000107317qqPTGDSqqENSDARG00000045979qqzgc:153704	6.16626e-25	-1.27071
ENSG00000187189qqTSPYL4qqENSDARG00000070560qqnap1l4a	7.45386e-25	-0.918588
ENSG00000187189qqTSPYL4qqENSDARG00000005015qqtspy	7.45386e-25	-0.918588
ENSG00000145425qqRPS3AqqENSDARG00000035692qqrps3a	1.66358e-24	0.984
ENSG00000100479qqPOLE2qqENSDARG00000100028qqpole2	1.94858e-24	0.437696
ENSG00000116183qqPAPPA2qqENSDARG00000076020qqpappa2	3.27028e-24	0.563932
ENSG00000100836qqPABPN1qqENSDARG00000045373qqpabpn1	3.76384e-24	-0.929694
ENSG00000204977qqTRIM13qqENSDARG00000010010qqtrim13	3.90529e-24	0.550404
ENSG00000249209qqAP000304.12qqENSDARG00000001788qqatp5po	4.09803e-24	0.433171
ENSG00000009724qqMASP2qqENSDARG00000007988qqmasp2	4.31476e-24	0.443331
ENSG00000137154qqRPS6qqENSDARG00000019778qqrps6	4.7876e-24	0.844673
ENSG00000152464qqRPP38qqENSDARG00000040350qqrpp38	5.68192e-24	0.429008
ENSG00000167702qqKIFC2qqENSDARG00000053431qqsi:ch211-257p13.3	5.78563e-24	-0.968899
ENSG00000120899qqPTK2BqqENSDARG00000022841qqptk2ba	6.56266e-24	-1.18282
ENSG00000120899qqPTK2BqqENSDARG00000039577qqptk2bb	6.56266e-24	-1.18282
ENSG00000213741qqRPS29qqENSDARG00000041232qqrps29	9.00696e-24	0.977182
ENSG00000184831qqAPOOqqENSDARG00000026444qqapoob	1.16424e-23	0.860867
ENSG00000184831qqAPOOqqENSDARG00000104696qqapooa	1.16424e-23	0.860867
ENSG00000172270qqBSGqqENSDARG00000019881qqbsg	1.38803e-23	-0.877581
ENSG00000100473qqCOCHqqENSDARG00000024032qqcoch	1.60564e-23	0.652934
ENSG00000169306qqIL1RAPL1qqENSDARG00000062045qqil1rapl1a	1.64632e-23	0.695436
ENSG00000169306qqIL1RAPL1qqENSDARG00000104853qqil1rapl1b	1.64632e-23	0.695436
ENSG00000115825qqPRKD3qqENSDARG00000079967qqprkd3	2.16629e-23	0.464912
ENSG00000115414qqFN1qqENSDARG00000019815qqfn1a	3.73931e-23	0.476105
ENSG00000115414qqFN1qqENSDARG00000006526qqfn1b	3.73931e-23	0.476105
ENSG00000142676qqRPL11qqENSDARG00000043509qqrpl11	6.88967e-23	0.787267
ENSG00000162512qqSDC3qqENSDARG00000100562qqCABZ01080702.1	7.95251e-23	-0.880273
ENSG00000115268qqRPS15qqENSDARG00000070849qqrps15	7.95406e-23	0.780059
ENSG00000121380qqBCL2L14qqENSDARG00000090401qqCABZ01020840.1	1.11778e-22	0.557868
ENSG00000182899qqRPL35AqqENSDARG00000088030qqrpl35a	1.16397e-22	0.759866
ENSG00000197106qqSLC6A17qqENSDARG00000068787qqslc6a17	2.62764e-22	-0.828618
ENSG00000108819qqPPP1R9BqqENSDARG00000079366qqppp1r9ba	2.92268e-22	-0.734927
ENSG00000108819qqPPP1R9BqqENSDARG00000071709qqppp1r9bb	2.92268e-22	-0.734927
ENSG00000129317qqPUS7LqqENSDARG00000069780qqpus7l	3.23435e-22	0.501238
ENSG00000106976qqDNM1qqENSDARG00000010042qqdnm1a	3.93425e-22	-0.813875
ENSG00000106976qqDNM1qqENSDARG00000009281qqdnm1b	3.93425e-22	-0.813875
ENSG00000176490qqDIRAS1qqENSDARG00000009372qqdiras1b	4.00587e-22	-0.542061
ENSG00000176490qqDIRAS1qqENSDARG00000028066qqdiras1a	4.00587e-22	-0.542061
ENSG00000087152qqATXN7L3qqENSDARG00000029331qqatxn7l3	5.12068e-22	-0.741688
ENSG00000110700qqRPS13qqENSDARG00000036298qqrps13	6.64116e-22	0.728208
ENSG00000174748qqRPL15qqENSDARG00000009285qqrpl15	6.83357e-22	0.720609
ENSG00000198242qqRPL23AqqENSDARG00000006316qqrpl23a	7.0772e-22	1.04863
ENSG00000189241qqTSPYL1qqENSDARG00000070560qqnap1l4a	7.91684e-22	-0.76388
ENSG00000189241qqTSPYL1qqENSDARG00000005015qqtspy	7.91684e-22	-0.76388
ENSG00000105419qqMEIS3qqENSDARG00000002795qqmeis3	1.03527e-21	-0.61034
ENSG00000165275qqTRMT10BqqENSDARG00000060176qqtrmt10b	1.974e-21	0.363855
ENSG00000198034qqRPS4XqqENSDARG00000014690qqrps4x	2.48152e-21	0.824166
ENSG00000159216qqRUNX1qqENSDARG00000087646qqrunx1	7.44528e-21	0.583207
ENSG00000075292qqZNF638qqENSDARG00000093237qqsi:ch211-89o9.4	7.90994e-21	0.533875
ENSG00000075292qqZNF638qqENSDARG00000104169qqsi:ch211-212k18.4	7.90994e-21	0.533875
ENSG00000013297qqCLDN11qqENSDARG00000030723qqcldn11b	7.94754e-21	0.810601
ENSG00000013297qqCLDN11qqENSDARG00000020031qqcldn11a	7.94754e-21	0.810601
ENSG00000183775qqKCTD16qqENSDARG00000004648qqkctd16a	9.8699e-21	0.599665
ENSG00000183775qqKCTD16qqENSDARG00000020102qqkctd16b	9.8699e-21	0.599665
ENSG00000144668qqITGA9qqENSDARG00000032435qqitga9	1.04064e-20	0.497288
ENSG00000165802qqNSMFqqENSDARG00000101234qqnsmfb	1.1453e-20	-0.815074
ENSG00000165802qqNSMFqqENSDARG00000060025qqnsmfa	1.1453e-20	-0.815074
ENSG00000118418qqHMGN3qqENSDARG00000087636qqhmgn6	1.9238e-20	0.408627
ENSG00000034713qqGABARAPL2qqENSDARG00000027200qqgabarapl2	2.41039e-20	0.79699
ENSG00000106554qqCHCHD3qqENSDARG00000034933qqchchd3b	2.55216e-20	0.692928
ENSG00000106554qqCHCHD3qqENSDARG00000032919qqchchd3a	2.55216e-20	0.692928
ENSG00000142541qqRPL13AqqENSDARG00000044093qqrpl13a	2.65139e-20	0.814878
ENSG00000164880qqINTS1qqENSDARG00000100419qqints1	3.83395e-20	-0.571848
ENSG00000116030qqSUMO1qqENSDARG00000044267qqsumo1	4.1024e-20	0.663854
ENSG00000154723qqATP5JqqENSDARG00000077967qqsi:ch211-140m22.7	4.16534e-20	0.851609
ENSG00000154723qqATP5JqqENSDARG00000089853qqsi:dkey-22n8.3	4.16534e-20	0.851609
ENSG00000154723qqATP5JqqENSDARG00000014313qqatp5pf	4.16534e-20	0.851609
ENSG00000044115qqCTNNA1qqENSDARG00000102441qqctnna1	4.66043e-20	0.550229
ENSG00000166710qqB2MqqENSDARG00000071168qqzmp:0000001138	5.11398e-20	0.879613
ENSG00000133742qqCA1qqENSDARG00000011166qqcahz	6.50939e-20	0.286965
ENSG00000133742qqCA1qqENSDARG00000014488qqca2	6.50939e-20	0.286965
ENSG00000127184qqCOX7CqqENSDARG00000104537qqcox7c	6.77022e-20	0.675916
ENSG00000099625qqCBARPqqENSDARG00000071325qqcbarpb	8.1426e-20	-0.30294
ENSG00000164176qqEDIL3qqENSDARG00000093413qqedil3a	8.99842e-20	0.489075
ENSG00000164176qqEDIL3qqENSDARG00000060877qqedil3b	8.99842e-20	0.489075
ENSG00000128708qqHAT1qqENSDARG00000034916qqhat1	9.16156e-20	0.448032
ENSG00000149806qqFAUqqENSDARG00000099022qqfaua	1.54151e-19	0.768288
ENSG00000119917qqIFIT3qqENSDARG00000090977qqifit12	2.07675e-19	0.402018
ENSG00000119917qqIFIT3qqENSDARG00000057173qqifit8	2.07675e-19	0.402018
ENSG00000119917qqIFIT3qqENSDARG00000007467qqifit10	2.07675e-19	0.402018
ENSG00000119917qqIFIT3qqENSDARG00000090537qqifit11	2.07675e-19	0.402018
ENSG00000119917qqIFIT3qqENSDARG00000056976qqifit16	2.07675e-19	0.402018
ENSG00000119917qqIFIT3qqENSDARG00000043584qqifit15	2.07675e-19	0.402018
ENSG00000119917qqIFIT3qqENSDARG00000071012qqifit14	2.07675e-19	0.402018
ENSG00000119917qqIFIT3qqENSDARG00000088069qqCR759879.1	2.07675e-19	0.402018
ENSG00000105270qqCLIP3qqENSDARG00000054456qqclip3	2.11176e-19	-0.836951
ENSG00000156508qqEEF1A1qqENSDARG00000039502qqeef1a1a	2.31138e-19	0.926229
ENSG00000156508qqEEF1A1qqENSDARG00000069951qqeef1a1b	2.31138e-19	0.926229
ENSG00000182985qqCADM1qqENSDARG00000042677qqcadm1b	2.41458e-19	0.508683
ENSG00000182985qqCADM1qqENSDARG00000031075qqcadm1a	2.41458e-19	0.508683
ENSG00000032219qqARID4AqqENSDARG00000043873qqarid4a	2.5993e-19	0.512403
ENSG00000100401qqRANGAP1qqENSDARG00000041317qqrangap1a	2.77465e-19	-0.81535
ENSG00000100401qqRANGAP1qqENSDARG00000056059qqrangap1b	2.77465e-19	-0.81535
ENSG00000127561qqSYNGR3qqENSDARG00000025034qqsyngr3b	2.81567e-19	-0.678291
ENSG00000127561qqSYNGR3qqENSDARG00000014871qqsyngr3a	2.81567e-19	-0.678291
ENSG00000138777qqPPA2qqENSDARG00000009685qqppa2	2.99785e-19	0.601697
ENSG00000116254qqCHD5qqENSDARG00000105083qqchd5	3.56397e-19	-0.806896
ENSG00000104888qqSLC17A7qqENSDARG00000090106qqslc17a7b	3.85698e-19	-0.92934
ENSG00000104888qqSLC17A7qqENSDARG00000016480qqslc17a7a	3.85698e-19	-0.92934
ENSG00000176204qqLRRTM4qqENSDARG00000080015qqlrrtm4l1	4.23198e-19	0.700363
ENSG00000176204qqLRRTM4qqENSDARG00000078839qqsi:dkey-28o19.1	4.23198e-19	0.700363
ENSG00000176204qqLRRTM4qqENSDARG00000106522qqLRRTM4	4.23198e-19	0.700363
ENSG00000176204qqLRRTM4qqENSDARG00000099386qqlrrtm4l2	4.23198e-19	0.700363
ENSG00000131584qqACAP3qqENSDARG00000075990qqacap3a	4.53427e-19	-0.980353
ENSG00000131584qqACAP3qqENSDARG00000099240qqacap3b	4.53427e-19	-0.980353
ENSG00000105372qqRPS19qqENSDARG00000030602qqrps19	6.70417e-19	0.82555
ENSG00000186566qqGPATCH8qqENSDARG00000059768qqgpatch8	1.02033e-18	0.542455
ENSG00000095066qqHOOK2qqENSDARG00000039309qqhook2	1.34808e-18	0.407475
ENSG00000095066qqHOOK2qqENSDARG00000099235qqhook2	1.34808e-18	0.407475
ENSG00000169764qqUGP2qqENSDARG00000008200qqugp2b	1.36741e-18	0.588532
ENSG00000169764qqUGP2qqENSDARG00000005578qqugp2a	1.36741e-18	0.588532
ENSG00000005486qqRHBDD2qqENSDARG00000092463qqrhbdd2	1.49711e-18	-0.786432
ENSG00000137941qqTTLL7qqENSDARG00000062973qqttll7	1.55789e-18	0.603829
ENSG00000109971qqHSPA8qqENSDARG00000037403qqsi:dkey-4p15.3	1.59206e-18	0.629111
ENSG00000109971qqHSPA8qqENSDARG00000068992qqhspa8	1.59206e-18	0.629111
ENSG00000179915qqNRXN1qqENSDARG00000063635qqnrxn1b	1.98798e-18	0.505341
ENSG00000184672qqRALYLqqENSDARG00000053810qqhnrnpc	2.44812e-18	0.730446
ENSG00000184672qqRALYLqqENSDARG00000103845qqzgc:55733	2.44812e-18	0.730446
ENSG00000089169qqRPH3AqqENSDARG00000063436qqrph3aa	2.44988e-18	-0.758221
ENSG00000089169qqRPH3AqqENSDARG00000105490qqrph3ab	2.44988e-18	-0.758221
ENSG00000100354qqTNRC6BqqENSDARG00000076389qqsi:dkey-217f16.6	3.16928e-18	0.523941
ENSG00000100354qqTNRC6BqqENSDARG00000079723qqsi:dkey-46g23.1	3.16928e-18	0.523941
ENSG00000100354qqTNRC6BqqENSDARG00000074161qqtnrc6b	3.16928e-18	0.523941
ENSG00000136295qqTTYH3qqENSDARG00000007678qqttyh3b	3.36909e-18	-0.664701
ENSG00000136295qqTTYH3qqENSDARG00000034473qqttyh3a	3.36909e-18	-0.664701
ENSG00000161040qqFBXL13qqENSDARG00000076191qqfbxl13	3.67e-18	0.352472
ENSG00000089335qqZNF302qqENSDARG00000068366qqsi:dkey-154p10.3	4.08951e-18	0.363392
ENSG00000089335qqZNF302qqENSDARG00000075916qqzgc:66472	4.08951e-18	0.363392
ENSG00000089335qqZNF302qqENSDARG00000094469qqsi:ch211-148l7.4	4.08951e-18	0.363392
ENSG00000089335qqZNF302qqENSDARG00000075545qqsi:dkey-89b17.4	4.08951e-18	0.363392
ENSG00000089335qqZNF302qqENSDARG00000097819qqznf576.1	4.08951e-18	0.363392
ENSG00000089335qqZNF302qqENSDARG00000061424qqznf646	4.08951e-18	0.363392
ENSG00000111783qqRFX4qqENSDARG00000026395qqrfx4	4.35828e-18	0.439541
ENSG00000129911qqKLF16qqENSDARG00000069342qqzgc:153115	4.46876e-18	-0.400566
ENSG00000129911qqKLF16qqENSDARG00000061368qqklf13	4.46876e-18	-0.400566
ENSG00000125740qqFOSBqqENSDARG00000055751qqfosb	4.80435e-18	-0.491546
ENSG00000108298qqRPL19qqENSDARG00000013307qqrpl19	5.0521e-18	0.870386
ENSG00000009413qqREV3LqqENSDARG00000058801qqrev3l	5.58676e-18	0.350665
ENSG00000134330qqIAH1qqENSDARG00000015765qqiah1	5.68829e-18	0.422311
ENSG00000174672qqBRSK2qqENSDARG00000061421qqFQ311928.1	6.18173e-18	-0.768997
ENSG00000075711qqDLG1qqENSDARG00000102216qqdlg1l	7.48084e-18	0.469119
ENSG00000157450qqRNF111qqENSDARG00000078802qqrnf111	7.4859e-18	0.608713
ENSG00000106153qqCHCHD2qqENSDARG00000059304qqchchd2	7.66099e-18	0.695758
ENSG00000198786qqMT-ND5qqENSDARG00000063921qqmt-nd5	7.97659e-18	-0.619733
ENSG00000088986qqDYNLL1qqENSDARG00000058454qqdynll1	8.02607e-18	0.752251
ENSG00000103550qqKNOP1qqENSDARG00000077721qqknop1	8.69981e-18	0.569806
ENSG00000089486qqCDIP1qqENSDARG00000076118qqcdip1	8.99336e-18	-0.693925
ENSG00000144445qqKANSL1LqqENSDARG00000075284qqkansl1l	1.05019e-17	0.553953
ENSG00000115875qqSRSF7qqENSDARG00000101057qqsrsf7b	1.1012e-17	0.262297
ENSG00000141458qqNPC1qqENSDARG00000017180qqnpc1	1.13737e-17	0.502652
ENSG00000109846qqCRYABqqENSDARG00000101380qqcryabb	1.14319e-17	0.795358
ENSG00000109846qqCRYABqqENSDARG00000042621qqcryaba	1.14319e-17	0.795358
ENSG00000171951qqSCG2qqENSDARG00000038574qqscg2b	1.3413e-17	-0.745747
ENSG00000166435qqXRRA1qqENSDARG00000089578qqxrra1	1.44927e-17	0.475245
ENSG00000171450qqCDK5R2qqENSDARG00000071011qqcdk5r2a	1.48156e-17	-0.769752
ENSG00000171450qqCDK5R2qqENSDARG00000078671qqcdk5r2b	1.48156e-17	-0.769752
ENSG00000196972qqSMIM10L2BqqENSDARG00000100331qqSMIM10	1.53902e-17	-0.428893
ENSG00000163806qqSPDYAqqENSDARG00000059131qqspdya	1.67854e-17	0.341981
ENSG00000184897qqH1FXqqENSDARG00000054058qqh1fx	1.69232e-17	-0.783423
ENSG00000185737qqNRG3qqENSDARG00000089766qqnrg3b	1.84236e-17	0.513798
ENSG00000004534qqRBM6qqENSDARG00000077060qqrbm6	1.98431e-17	0.438321
ENSG00000147684qqNDUFB9qqENSDARG00000041314qqndufb9	2.04769e-17	0.469013
ENSG00000128585qqMKLN1qqENSDARG00000025576qqmkln1	2.18259e-17	0.573975
ENSG00000227345qqPARGqqENSDARG00000061114qqparga	2.59695e-17	0.356101
ENSG00000156170qqNDUFAF6qqENSDARG00000053652qqndufaf6	2.76574e-17	0.501382
ENSG00000078328qqRBFOX1qqENSDARG00000014746qqrbfox1	2.86449e-17	0.49272
ENSG00000104067qqTJP1qqENSDARG00000077506qqtjp1a	3.70541e-17	0.547881
ENSG00000104067qqTJP1qqENSDARG00000079374qqtjp1b	3.70541e-17	0.547881
ENSG00000135931qqARMC9qqENSDARG00000087299qqarmc9	4.01228e-17	0.695722
ENSG00000114062qqUBE3AqqENSDARG00000055737qqube3a	4.73379e-17	0.537526
ENSG00000183569qqSERHL2qqENSDARG00000032340qqserhl	4.73711e-17	0.398338
ENSG00000011295qqTTC19qqENSDARG00000074435qqttc19	5.2079e-17	0.36859
ENSG00000084764qqMAPRE3qqENSDARG00000020231qqmapre3a	5.76399e-17	-0.836144
ENSG00000084764qqMAPRE3qqENSDARG00000102878qqmapre3b	5.76399e-17	-0.836144
ENSG00000150471qqADGRL3qqENSDARG00000090624qqADGRL3	5.88238e-17	0.482862
ENSG00000109452qqINPP4BqqENSDARG00000075201qqinpp4b	7.7097e-17	0.716979
ENSG00000134516qqDOCK2qqENSDARG00000108038qqCABZ01109481.1	7.94666e-17	0.494848
ENSG00000143951qqWDPCPqqENSDARG00000074590qqwdpcp	8.23539e-17	0.399728
ENSG00000102763qqVWA8qqENSDARG00000078593qqvwa8	8.59688e-17	0.50502
ENSG00000204979qqMS4A13qqENSDARG00000014024qqms4a17a.4	8.79962e-17	0.276533
ENSG00000204979qqMS4A13qqENSDARG00000093546qqms4a17a.10	8.79962e-17	0.276533
ENSG00000204979qqMS4A13qqENSDARG00000090552qqsi:dkey-7j14.6	8.79962e-17	0.276533
ENSG00000204979qqMS4A13qqENSDARG00000091970qqms4a17a.3	8.79962e-17	0.276533
ENSG00000204979qqMS4A13qqENSDARG00000028659qqms4a17c.2	8.79962e-17	0.276533
ENSG00000204979qqMS4A13qqENSDARG00000093512qqsi:dkey-238j22.1	8.79962e-17	0.276533
ENSG00000204979qqMS4A13qqENSDARG00000094643qqms4a17c.1	8.79962e-17	0.276533
ENSG00000204979qqMS4A13qqENSDARG00000007018qqms4a17a.6	8.79962e-17	0.276533
ENSG00000204979qqMS4A13qqENSDARG00000092593qqsi:dkey-174k12.3	8.79962e-17	0.276533
ENSG00000204979qqMS4A13qqENSDARG00000043796qqms4a17a.7	8.79962e-17	0.276533
ENSG00000204979qqMS4A13qqENSDARG00000097527qqms4a17a.5	8.79962e-17	0.276533
ENSG00000204979qqMS4A13qqENSDARG00000053563qqms4a17a.3	8.79962e-17	0.276533
ENSG00000204979qqMS4A13qqENSDARG00000095695qqms4a17a.10	8.79962e-17	0.276533
ENSG00000204979qqMS4A13qqENSDARG00000098387qqtmem176l.3a	8.79962e-17	0.276533
ENSG00000204979qqMS4A13qqENSDARG00000020548qqsi:dkey-77f5.10	8.79962e-17	0.276533
ENSG00000204979qqMS4A13qqENSDARG00000026616qqzgc:113425	8.79962e-17	0.276533
ENSG00000204979qqMS4A13qqENSDARG00000043798qqms4a17a.1	8.79962e-17	0.276533
ENSG00000204979qqMS4A13qqENSDARG00000043802qqms4a17a.8	8.79962e-17	0.276533
ENSG00000204979qqMS4A13qqENSDARG00000094854qqms4a17a.9	8.79962e-17	0.276533
ENSG00000204979qqMS4A13qqENSDARG00000092204qqms4a17a.5	8.79962e-17	0.276533
ENSG00000204979qqMS4A13qqENSDARG00000105674qqms4a17a.2	8.79962e-17	0.276533
ENSG00000204979qqMS4A13qqENSDARG00000094809qqms4a17a.11	8.79962e-17	0.276533
ENSG00000204979qqMS4A13qqENSDARG00000054898qqms4a17a.16	8.79962e-17	0.276533
ENSG00000101199qqARFGAP1qqENSDARG00000101616qqarfgap1	9.93002e-17	-0.82091
ENSG00000203879qqGDI1qqENSDARG00000056122qqgdi1	9.93361e-17	-0.636126
ENSG00000170310qqSTX8qqENSDARG00000103173qqstx8	1.06447e-16	0.448003
ENSG00000185291qqIL3RAqqENSDARG00000039863qqlifrb	1.15019e-16	0.47242
ENSG00000185291qqIL3RAqqENSDARG00000098857qqlifra	1.15019e-16	0.47242
ENSG00000185291qqIL3RAqqENSDARG00000053702qqil2rgb	1.15019e-16	0.47242
ENSG00000185291qqIL3RAqqENSDARG00000007671qqghrb	1.15019e-16	0.47242
ENSG00000185291qqIL3RAqqENSDARG00000068858qqil2rga	1.15019e-16	0.47242
ENSG00000185291qqIL3RAqqENSDARG00000054771qqghra	1.15019e-16	0.47242
ENSG00000185291qqIL3RAqqENSDARG00000026736qqil11ra	1.15019e-16	0.47242
ENSG00000185291qqIL3RAqqENSDARG00000104474qqil6r	1.15019e-16	0.47242
ENSG00000185291qqIL3RAqqENSDARG00000090632qqBX601644.1	1.15019e-16	0.47242
ENSG00000081189qqMEF2CqqENSDARG00000009418qqmef2cb	1.15048e-16	0.562083
ENSG00000081181qqARG2qqENSDARG00000039269qqarg2	1.2853e-16	0.463567
ENSG00000165072qqMAMDC2qqENSDARG00000098345qqmamdc2a	1.40829e-16	0.41537
ENSG00000112695qqCOX7A2qqENSDARG00000053217qqcox7a2a	1.55641e-16	0.580768
ENSG00000172428qqMYEOV2qqENSDARG00000045296qqcops9	1.71535e-16	0.453634
ENSG00000167283qqATP5LqqENSDARG00000011841qqatp5l	2.42211e-16	0.789036
ENSG00000187391qqMAGI2qqENSDARG00000021590qqmagi2a	2.61417e-16	0.424156
ENSG00000187391qqMAGI2qqENSDARG00000073769qqmagi2b	2.61417e-16	0.424156
ENSG00000166295qqANAPC16qqENSDARG00000013822qqanapc16	2.79898e-16	0.394755
ENSG00000177200qqCHD9qqENSDARG00000074498qqchd9	2.91129e-16	0.44093
ENSG00000052126qqPLEKHA5qqENSDARG00000045870qqplekha5	3.11876e-16	0.556172
ENSG00000168883qqUSP39qqENSDARG00000041908qqusp39	3.16284e-16	0.39135
ENSG00000178947qqSMIM10L2AqqENSDARG00000100331qqSMIM10	3.30582e-16	-0.624286
ENSG00000031003qqFAM13BqqENSDARG00000076779qqfam13b	3.51247e-16	0.448758
ENSG00000089041qqP2RX7qqENSDARG00000042440qqp2rx7	3.61342e-16	0.380775
ENSG00000171863qqRPS7qqENSDARG00000042566qqrps7	4.00211e-16	0.82054
ENSG00000165502qqRPL36ALqqENSDARG00000058105qqrpl36a	4.16031e-16	0.589553
ENSG00000171877qqFRMD5qqENSDARG00000079622qqfrmd5	4.25065e-16	0.671981
ENSG00000171877qqFRMD5qqENSDARG00000075942qqFRMD5	4.25065e-16	0.671981
ENSG00000146276qqGABRR1qqENSDARG00000043902qqgabrr1	4.3284e-16	0.396713
ENSG00000146276qqGABRR1qqENSDARG00000098081qqGABRR1 (1 of many)	4.3284e-16	0.396713
ENSG00000149927qqDOC2AqqENSDARG00000078736qqdoc2a	4.94673e-16	-0.649909
ENSG00000183011qqNAA38qqENSDARG00000099122qqnaa38	5.33958e-16	0.316302
ENSG00000172461qqFUT9qqENSDARG00000016460qqfut9a	5.38004e-16	0.50586
ENSG00000172461qqFUT9qqENSDARG00000042643qqsi:ch1073-440p11.2	5.38004e-16	0.50586
ENSG00000172461qqFUT9qqENSDARG00000059056qqft1	5.38004e-16	0.50586
ENSG00000172461qqFUT9qqENSDARG00000070979qqsi:dkey-88e12.3	5.38004e-16	0.50586
ENSG00000172461qqFUT9qqENSDARG00000074362qqzgc:165582	5.38004e-16	0.50586
ENSG00000149930qqTAOK2qqENSDARG00000100620qqtaok2b	5.83182e-16	-0.518665
ENSG00000149930qqTAOK2qqENSDARG00000074899qqtaok2a	5.83182e-16	-0.518665
ENSG00000198589qqLRBAqqENSDARG00000031108qqlrba	6.1946e-16	0.257776
ENSG00000100722qqZC3H14qqENSDARG00000041402qqzc3h14	7.81878e-16	0.371389
ENSG00000131469qqRPL27qqENSDARG00000015128qqrpl27	8.37072e-16	0.718047
ENSG00000156482qqRPL30qqENSDARG00000035871qqrpl30	9.14127e-16	0.609592
ENSG00000135845qqPIGCqqENSDARG00000009113qqpigc	9.48527e-16	0.345874
ENSG00000135472qqFAIM2qqENSDARG00000105362qqfaim2b	1.01763e-15	-0.641326
ENSG00000167971qqCASKIN1qqENSDARG00000100166qqsi:dkeyp-9d4.3	1.02652e-15	-0.579436
ENSG00000167971qqCASKIN1qqENSDARG00000046107qqcaskin1	1.02652e-15	-0.579436
ENSG00000103257qqSLC7A5qqENSDARG00000099265qqslc7a5	1.13351e-15	-0.429466
ENSG00000130725qqUBE2MqqENSDARG00000101521qqUBE2M	1.14883e-15	-0.662334
ENSG00000198689qqSLC9A6qqENSDARG00000075382qqslc9a6b	1.16672e-15	-0.834678
ENSG00000198689qqSLC9A6qqENSDARG00000009209qqslc9a6a	1.16672e-15	-0.834678
ENSG00000144426qqNBEAL1qqENSDARG00000099547qqnbeal1	1.16746e-15	0.44056
ENSG00000142494qqSLC47A1qqENSDARG00000079340qqslc47a4	1.19715e-15	0.508495
ENSG00000142494qqSLC47A1qqENSDARG00000046012qqslc47a1	1.19715e-15	0.508495
ENSG00000185386qqMAPK11qqENSDARG00000045836qqmapk11	1.34433e-15	-0.721554
ENSG00000092439qqTRPM7qqENSDARG00000036232qqtrpm7	1.42788e-15	0.363537
ENSG00000183878qqUTYqqENSDARG00000061759qqkdm6a	1.48035e-15	0.412447
ENSG00000135439qqAGAP2qqENSDARG00000099874qqagap2	1.50038e-15	-0.571977
ENSG00000197530qqMIB2qqENSDARG00000103609qqmib2	1.52401e-15	-0.627048
ENSG00000132963qqPOMPqqENSDARG00000032296qqpomp	1.60406e-15	0.545364
ENSG00000120616qqEPC1qqENSDARG00000101579qqepc1a	1.64657e-15	0.510772
ENSG00000120616qqEPC1qqENSDARG00000060054qqepc1b	1.64657e-15	0.510772
ENSG00000145715qqRASA1qqENSDARG00000035535qqrasa1a	1.65829e-15	0.351552
ENSG00000145715qqRASA1qqENSDARG00000073665qqrasa1b	1.65829e-15	0.351552
ENSG00000168137qqSETD5qqENSDARG00000078576qqsetd5	1.77734e-15	0.497554
ENSG00000091879qqANGPT2qqENSDARG00000014946qqangpt2a	1.78662e-15	0.332592
ENSG00000167693qqNXNqqENSDARG00000033978qqnxn	1.87879e-15	0.354958
ENSG00000073670qqADAM11qqENSDARG00000079204qqadam11	1.96516e-15	-0.836279
ENSG00000179292qqTMEM151AqqENSDARG00000079908qqtmem151a	2.10028e-15	-0.442208
ENSG00000179292qqTMEM151AqqENSDARG00000077986qqTMEM151A	2.10028e-15	-0.442208
ENSG00000122644qqARL4AqqENSDARG00000099918qqarl4aa	2.17819e-15	0.416157
ENSG00000122644qqARL4AqqENSDARG00000033182qqarl4ab	2.17819e-15	0.416157
ENSG00000133195qqSLC39A11qqENSDARG00000098194qqSLC39A11	2.31541e-15	0.385083
ENSG00000104408qqEIF3EqqENSDARG00000090697qqeif3ea	2.49415e-15	0.378363
ENSG00000151474qqFRMD4AqqENSDARG00000042249qqFRMD4A	2.55907e-15	0.540898
ENSG00000198707qqCEP290qqENSDARG00000062727qqcep290	2.69569e-15	0.406119
ENSG00000008735qqMAPK8IP2qqENSDARG00000063157qqmapk8ip2	2.76816e-15	-0.780381
ENSG00000143776qqCDC42BPAqqENSDARG00000016464qqcdc42bpab	2.78016e-15	0.453469
ENSG00000143776qqCDC42BPAqqENSDARG00000104283qqcdc42bpaa	2.78016e-15	0.453469
ENSG00000158321qqAUTS2qqENSDARG00000056427qqauts2a	3.22849e-15	0.505955
ENSG00000171435qqKSR2qqENSDARG00000094526qqksr2	3.46163e-15	0.451574
ENSG00000228594qqC1orf233qqENSDARG00000078657qqFNDC10	3.52422e-15	-0.338427
ENSG00000074803qqSLC12A1qqENSDARG00000098096qqslc12a1	3.90831e-15	0.261054
ENSG00000119335qqSETqqENSDARG00000031495qqseta	4.54745e-15	0.555653
ENSG00000119335qqSETqqENSDARG00000003920qqsetb	4.54745e-15	0.555653
ENSG00000127914qqAKAP9qqENSDARG00000079610qqakap9	5.19933e-15	0.381465
ENSG00000211445qqGPX3qqENSDARG00000006207qqgpx1b	5.30849e-15	-0.394111
ENSG00000211445qqGPX3qqENSDARG00000018146qqgpx1a	5.30849e-15	-0.394111
ENSG00000211445qqGPX3qqENSDARG00000043342qqgpx3	5.30849e-15	-0.394111
ENSG00000082805qqERC1qqENSDARG00000031930qqerc1b	5.38585e-15	0.521774
ENSG00000082805qqERC1qqENSDARG00000076014qqERC1	5.38585e-15	0.521774
ENSG00000082805qqERC1qqENSDARG00000009941qqerc1a	5.38585e-15	0.521774
ENSG00000113269qqRNF130qqENSDARG00000089767qqrnf130	5.59206e-15	0.516721
ENSG00000124571qqXPO5qqENSDARG00000098868qqXPO5	5.6115e-15	0.614923
ENSG00000067840qqPDZD4qqENSDARG00000090564qqPDZD4	5.85905e-15	-0.56886
ENSG00000067840qqPDZD4qqENSDARG00000098823qqCT583651.2	5.85905e-15	-0.56886
ENSG00000184408qqKCND2qqENSDARG00000074746qqkcnd1	5.92064e-15	0.491216
ENSG00000007516qqBAIAP3qqENSDARG00000079264qqbaiap3	6.1063e-15	-0.863091
ENSG00000138107qqACTR1AqqENSDARG00000011611qqactr1	6.33299e-15	-0.624431
ENSG00000163156qqSCNM1qqENSDARG00000003027qqscnm1	6.40124e-15	0.301903
ENSG00000150672qqDLG2qqENSDARG00000099323qqdlg2	6.5721e-15	0.419784
ENSG00000114126qqTFDP2qqENSDARG00000042835qqtfdp2	6.71057e-15	0.463839
ENSG00000121753qqADGRB2qqENSDARG00000025667qqadgrb2	6.7856e-15	-0.68287
ENSG00000137822qqTUBGCP4qqENSDARG00000005374qqtubgcp4	6.79575e-15	0.323601
ENSG00000277149qqTYW1BqqENSDARG00000062987qqtyw1	6.83759e-15	0.405664
ENSG00000164258qqNDUFS4qqENSDARG00000052840qqndufs4	7.48267e-15	0.260709
ENSG00000096060qqFKBP5qqENSDARG00000028396qqfkbp5	7.68095e-15	0.46962
ENSG00000178425qqNT5DC1qqENSDARG00000006797qqnt5dc1	8.61225e-15	0.371826
ENSG00000145526qqCDH18qqENSDARG00000061371qqcdh18a	8.648e-15	0.433884
ENSG00000145526qqCDH18qqENSDARG00000102769qqCDH18	8.648e-15	0.433884
ENSG00000151914qqDSTqqENSDARG00000102406qqsi:ch211-165e15.1	8.74077e-15	0.459558
ENSG00000151914qqDSTqqENSDARG00000098631qqCABZ01044277.1	8.74077e-15	0.459558
ENSG00000151914qqDSTqqENSDARG00000101858qqDST	8.74077e-15	0.459558
ENSG00000171310qqCHST11qqENSDARG00000034375qqchst11	8.94212e-15	0.501612
ENSG00000169398qqPTK2qqENSDARG00000004672qqptk2ab	9.55074e-15	0.400721
ENSG00000169398qqPTK2qqENSDARG00000100456qqptk2aa	9.55074e-15	0.400721
ENSG00000120742qqSERP1qqENSDARG00000076223qqSERP1	9.94635e-15	0.446228
ENSG00000120742qqSERP1qqENSDARG00000099439qqserp1	9.94635e-15	0.446228
ENSG00000064933qqPMS1qqENSDARG00000000476qqpms1	1.00271e-14	0.350007
ENSG00000130643qqCALYqqENSDARG00000036008qqcaly	1.01498e-14	-0.656762
ENSG00000112309qqB3GAT2qqENSDARG00000030733qqb3gat2	1.03071e-14	0.300876
ENSG00000167526qqRPL13qqENSDARG00000099380qqrpl13	1.04066e-14	0.503058
ENSG00000175161qqCADM2qqENSDARG00000009930qqcadm2a	1.15988e-14	0.413877
ENSG00000175161qqCADM2qqENSDARG00000062633qqcadm2b	1.15988e-14	0.413877
ENSG00000108312qqUBTFqqENSDARG00000035066qqubtf	1.1702e-14	-0.567399
ENSG00000105325qqFZR1qqENSDARG00000015254qqfzr1a	1.1898e-14	-0.555799
ENSG00000165995qqCACNB2qqENSDARG00000099045qqcacnb2a	1.35641e-14	0.596841
ENSG00000243147qqMRPL33qqENSDARG00000104031qqmrpl33	1.40608e-14	0.622312
ENSG00000115252qqPDE1AqqENSDARG00000060875qqpde1a	1.42407e-14	0.51765
ENSG00000109458qqGAB1qqENSDARG00000037018qqgab1	1.51444e-14	0.489004
ENSG00000167615qqLENG8qqENSDARG00000076805qqleng8	1.694e-14	-1.03345
ENSG00000137216qqTMEM63BqqENSDARG00000103608qqzgc:153431	1.75316e-14	-0.696558
ENSG00000137216qqTMEM63BqqENSDARG00000104559qqtmem63ba	1.75316e-14	-0.696558
ENSG00000137216qqTMEM63BqqENSDARG00000106631qqtmem63bb	1.75316e-14	-0.696558
ENSG00000135298qqADGRB3qqENSDARG00000059832qqadgrb3	1.77256e-14	0.5016
ENSG00000113391qqFAM172AqqENSDARG00000052697qqfam172a	1.89619e-14	0.465125
ENSG00000090266qqNDUFB2qqENSDARG00000045490qqndufb2	1.91051e-14	0.494531
ENSG00000092020qqPPP2R3CqqENSDARG00000043972qqppp2r3c	2.04982e-14	0.4649
ENSG00000115241qqPPM1GqqENSDARG00000075559qqppm1g	2.26375e-14	0.680455
ENSG00000150867qqPIP4K2AqqENSDARG00000003776qqpip4k2aa	2.31581e-14	0.63611
ENSG00000150867qqPIP4K2AqqENSDARG00000063544qqpip4k2ab	2.31581e-14	0.63611
ENSG00000167657qqDAPK3qqENSDARG00000074447qqdapk3	2.32347e-14	-0.494748
ENSG00000114480qqGBE1qqENSDARG00000029051qqgbe1a	2.51653e-14	0.281801
ENSG00000114480qqGBE1qqENSDARG00000099524qqgbe1b	2.51653e-14	0.281801
ENSG00000058404qqCAMK2BqqENSDARG00000100089qqcamk2b2	2.58007e-14	-0.697889
ENSG00000058404qqCAMK2BqqENSDARG00000011065qqcamk2b1	2.58007e-14	-0.697889
ENSG00000178531qqCTXN1qqENSDARG00000098284qqctxn1	2.60002e-14	-0.776422
ENSG00000126214qqKLC1qqENSDARG00000009796qqklc1a	2.60896e-14	-0.77063
ENSG00000119383qqPPP2R4qqENSDARG00000031985qqptpa	2.78109e-14	-0.778362
ENSG00000006459qqKDM7AqqENSDARG00000018111qqkdm7aa	2.86905e-14	0.366828
ENSG00000006459qqKDM7AqqENSDARG00000018559qqkdm7ab	2.86905e-14	0.366828
ENSG00000233954qqUQCRHLqqENSDARG00000059128qquqcrh	2.92168e-14	0.618115
ENSG00000102466qqFGF14qqENSDARG00000040982qqfgf14	3.1834e-14	0.457231
ENSG00000121905qqHPCAqqENSDARG00000018397qqhpca	3.21486e-14	-0.830465
ENSG00000100784qqRPS6KA5qqENSDARG00000060551qqrps6ka5	3.34563e-14	0.381506
ENSG00000130312qqMRPL34qqENSDARG00000092954qqmrpl34	3.47817e-14	0.459218
ENSG00000117152qqRGS4qqENSDARG00000070047qqrgs4	3.61241e-14	-0.527153
ENSG00000137177qqKIF13AqqENSDARG00000069594qqkif13a	3.79472e-14	0.498823
ENSG00000171992qqSYNPOqqENSDARG00000106873qqLO018188.1	3.81776e-14	-0.700465
ENSG00000008118qqCAMK1GqqENSDARG00000008788qqcamk1gb	3.93682e-14	-0.533666
ENSG00000008118qqCAMK1GqqENSDARG00000044526qqcamk1ga	3.93682e-14	-0.533666
ENSG00000166348qqUSP54qqENSDARG00000077948qqusp54a	4.48954e-14	0.511788
ENSG00000166348qqUSP54qqENSDARG00000077749qqusp54b	4.48954e-14	0.511788
ENSG00000156650qqKAT6BqqENSDARG00000055429qqkat6b	4.5199e-14	0.390672
ENSG00000133302qqSLF1qqENSDARG00000102118qqslf1	4.59466e-14	0.279448
ENSG00000054392qqHHATqqENSDARG00000074428qqhhat	5.03723e-14	0.283794
ENSG00000119705qqSLIRPqqENSDARG00000097753qqslirp	5.06633e-14	0.38373
ENSG00000134982qqAPCqqENSDARG00000058868qqapc	5.38631e-14	0.262928
ENSG00000230124qqACBD6qqENSDARG00000039456qqacbd6	5.50394e-14	0.443169
ENSG00000107890qqANKRD26qqENSDARG00000099768qqsi:ch211-272n13.3	5.65536e-14	0.370617
ENSG00000184545qqDUSP8qqENSDARG00000009299qqdusp8a	5.83396e-14	-0.628059
ENSG00000150760qqDOCK1qqENSDARG00000099093qqdock1	5.84879e-14	0.498513
ENSG00000107036qqRIC1qqENSDARG00000108298qqRIC1	5.88251e-14	0.466675
ENSG00000131558qqEXOC4qqENSDARG00000004336qqexoc4	6.32405e-14	0.458778
ENSG00000221890qqNPTXRqqENSDARG00000097543qqcbx6b	6.33805e-14	-0.642081
ENSG00000221890qqNPTXRqqENSDARG00000071051qqcbx6a	6.33805e-14	-0.642081
ENSG00000172354qqGNB2qqENSDARG00000035357qqgnb2	6.40456e-14	-0.629801
ENSG00000104218qqCSPP1qqENSDARG00000091628qqcspp1b	6.52575e-14	0.441181
ENSG00000104218qqCSPP1qqENSDARG00000100236qqcspp1a	6.52575e-14	0.441181
ENSG00000096063qqSRPK1qqENSDARG00000031560qqsrpk1b	6.80728e-14	0.321004
ENSG00000078618qqNRDCqqENSDARG00000019596qqnrd1a	7.25926e-14	0.293202
ENSG00000078618qqNRDCqqENSDARG00000062372qqnrd1b	7.25926e-14	0.293202
ENSG00000169855qqROBO1qqENSDARG00000026784qqrobo1	7.44953e-14	0.603438
ENSG00000164169qqPRMT9qqENSDARG00000036755qqprmt9	7.48551e-14	0.40553
ENSG00000070214qqSLC44A1qqENSDARG00000090982qqslc44a1b	7.52728e-14	0.667421
ENSG00000088179qqPTPN4qqENSDARG00000000631qqptpn4a	7.5274e-14	0.442098
ENSG00000088179qqPTPN4qqENSDARG00000000183qqptpn4b	7.5274e-14	0.442098
ENSG00000102226qqUSP11qqENSDARG00000076303qqusp11	7.67795e-14	-0.592023
ENSG00000152061qqRABGAP1LqqENSDARG00000060315qqrabgap1l2	7.74927e-14	0.4956
ENSG00000152061qqRABGAP1LqqENSDARG00000061757qqrabgap1l	7.74927e-14	0.4956
ENSG00000173821qqRNF213qqENSDARG00000103551qqrnf213b	7.78809e-14	0.365243
ENSG00000231500qqRPS18qqENSDARG00000100392qqrps18	8.14916e-14	0.714975
ENSG00000107863qqARHGAP21qqENSDARG00000075673qqarhgap21b	8.40247e-14	0.540157
ENSG00000107863qqARHGAP21qqENSDARG00000104295qqarhgap21a	8.40247e-14	0.540157
ENSG00000137145qqDENND4CqqENSDARG00000102766qqdennd4c	8.73227e-14	0.419265
ENSG00000177990qqDPY19L2qqENSDARG00000069995qqdpy19l1l	8.90035e-14	0.329933
ENSG00000087460qqGNASqqENSDARG00000043094qqgnas	8.98004e-14	-0.717338
ENSG00000233927qqRPS28qqENSDARG00000035860qqrps28	9.70358e-14	0.483506
ENSG00000117114qqADGRL2qqENSDARG00000069356qqadgrl2a	1.02194e-13	0.59285
ENSG00000090372qqSTRN4qqENSDARG00000102902qqstrn4	1.0461e-13	-0.589783
ENSG00000138768qqUSO1qqENSDARG00000019581qquso1	1.0911e-13	0.408319
ENSG00000105520qqPLPPR2qqENSDARG00000044600qqplppr2b	1.10575e-13	-0.679767
ENSG00000105520qqPLPPR2qqENSDARG00000101478qqplppr2a	1.10575e-13	-0.679767
ENSG00000103034qqNDRG4qqENSDARG00000103937qqndrg4	1.16053e-13	-0.725953
ENSG00000178980qqSEPW1qqENSDARG00000035136qqselenow1	1.18967e-13	0.743976
ENSG00000171368qqTPPPqqENSDARG00000105029qqTPPP	1.22802e-13	-0.651228
ENSG00000152208qqGRID2qqENSDARG00000055302qqgrid2	1.23877e-13	0.384464
ENSG00000186310qqNAP1L3qqENSDARG00000070560qqnap1l4a	1.25912e-13	-0.748175
ENSG00000186310qqNAP1L3qqENSDARG00000005015qqtspy	1.25912e-13	-0.748175
ENSG00000132475qqH3F3BqqENSDARG00000068434qqh3f3b.1	1.26892e-13	0.448725
ENSG00000186231qqKLHL32qqENSDARG00000003576qqklhl32	1.28245e-13	0.483962
ENSG00000141449qqGREB1LqqENSDARG00000039196qqgreb1l	1.43087e-13	0.423198
ENSG00000087116qqADAMTS2qqENSDARG00000075930qqadamts2	1.43412e-13	0.332049
ENSG00000087116qqADAMTS2qqENSDARG00000100772qqsi:ch211-154c21.1	1.43412e-13	0.332049
ENSG00000173406qqDAB1qqENSDARG00000059939qqdab1a	1.6173e-13	0.372893
ENSG00000173406qqDAB1qqENSDARG00000003290qqdab1b	1.6173e-13	0.372893
ENSG00000172171qqTEFMqqENSDARG00000100548qqtefm	1.63624e-13	0.250067
ENSG00000070081qqNUCB2qqENSDARG00000036291qqnucb2b	1.70646e-13	0.256926
ENSG00000070081qqNUCB2qqENSDARG00000036299qqnucb2a	1.70646e-13	0.256926
ENSG00000146243qqIRAK1BP1qqENSDARG00000036903qqirak1bp1	1.94164e-13	0.348254
ENSG00000173889qqPHC3qqENSDARG00000056695qqphc2a	1.97276e-13	0.459306
ENSG00000173889qqPHC3qqENSDARG00000013224qqphc2b	1.97276e-13	0.459306
ENSG00000115904qqSOS1qqENSDARG00000100503qqsos1	2.42605e-13	0.3342
ENSG00000197956qqS100A6qqENSDARG00000055589qqs100t	2.42945e-13	0.517735
ENSG00000197956qqS100A6qqENSDARG00000036773qqs100s	2.42945e-13	0.517735
ENSG00000084693qqAGBL5qqENSDARG00000045900qqagbl5	2.43423e-13	0.353152
ENSG00000181409qqAATKqqENSDARG00000078222qqaatka	2.44236e-13	-0.79035
ENSG00000181409qqAATKqqENSDARG00000104442qqaatkb	2.44236e-13	-0.79035
ENSG00000120594qqPLXDC2qqENSDARG00000059950qqplxdc2	2.51508e-13	0.570603
ENSG00000120594qqPLXDC2qqENSDARG00000077219qqsi:ch211-106h4.6	2.51508e-13	0.570603
ENSG00000105193qqRPS16qqENSDARG00000045487qqrps16	2.6753e-13	0.809863
ENSG00000168135qqKCNJ4qqENSDARG00000068110qqCABZ01079818.1	2.76581e-13	-0.389489
ENSG00000176208qqATAD5qqENSDARG00000101126qqatad5b	3.0763e-13	0.314019
ENSG00000176208qqATAD5qqENSDARG00000070568qqatad5a	3.0763e-13	0.314019
ENSG00000078403qqMLLT10qqENSDARG00000045401qqmllt10	3.14883e-13	0.452233
ENSG00000188191qqPRKAR1BqqENSDARG00000103800qqprkar1b	3.21268e-13	-0.655794
ENSG00000144771qqLRTM1qqENSDARG00000098742qqlrtm1	3.30099e-13	0.415865
ENSG00000132842qqAP3B1qqENSDARG00000100082qqap3b1a	3.37787e-13	0.318374
ENSG00000152822qqGRM1qqENSDARG00000098320qqgrm1b	3.44438e-13	0.366176
ENSG00000152822qqGRM1qqENSDARG00000026796qqgrm1a	3.44438e-13	0.366176
ENSG00000136936qqXPAqqENSDARG00000038114qqxpa	3.6852e-13	0.331762
ENSG00000166886qqNAB2qqENSDARG00000078076qqnab2	3.69518e-13	-0.458464
ENSG00000164494qqPDSS2qqENSDARG00000012563qqpdss2	4.15906e-13	0.451032
ENSG00000225921qqNOL7qqENSDARG00000075795qqnol7	4.61399e-13	0.288822
ENSG00000168959qqGRM5qqENSDARG00000004445qqgrm5a	4.72769e-13	0.52147
ENSG00000168959qqGRM5qqENSDARG00000102067qqgrm5b	4.72769e-13	0.52147
ENSG00000108262qqGIT1qqENSDARG00000039489qqgit1	4.84167e-13	-0.580046
ENSG00000123358qqNR4A1qqENSDARG00000000796qqnr4a1	4.85878e-13	-0.271741
ENSG00000130294qqKIF1AqqENSDARG00000061817qqkif1aa	4.95084e-13	-0.614073
ENSG00000007001qqUPP2qqENSDARG00000036833qqupp2	5.46359e-13	0.360537
ENSG00000136643qqRPS6KC1qqENSDARG00000104103qqrps6kc1	5.51504e-13	0.535466
ENSG00000196482qqESRRGqqENSDARG00000004861qqesrrga	5.89778e-13	0.536522
ENSG00000196482qqESRRGqqENSDARG00000011696qqesrrgb	5.89778e-13	0.536522
ENSG00000006576qqPHTF2qqENSDARG00000102123qqphtf2	5.91551e-13	0.301867
ENSG00000164134qqNAA15qqENSDARG00000030368qqnaa15b	6.00068e-13	0.527351
ENSG00000164134qqNAA15qqENSDARG00000003213qqnaa15a	6.00068e-13	0.527351
ENSG00000067191qqCACNB1qqENSDARG00000002167qqcacnb1	6.05596e-13	-0.632014
ENSG00000120549qqKIAA1217qqENSDARG00000031658qqsi:ch211-207d6.2	6.63018e-13	0.564758
ENSG00000120549qqKIAA1217qqENSDARG00000059333qqsi:ch211-285f17.1	6.63018e-13	0.564758
ENSG00000120549qqKIAA1217qqENSDARG00000092172qqsi:dkey-96n2.1	6.63018e-13	0.564758
ENSG00000165409qqTSHRqqENSDARG00000037195qqtshr	6.98285e-13	0.279182
ENSG00000122085qqMTERF4qqENSDARG00000079124qqMTERF4	7.23495e-13	0.279468
ENSG00000105258qqPOLR2IqqENSDARG00000040443qqpolr2i	7.38515e-13	0.484553
ENSG00000134884qqARGLU1qqENSDARG00000018319qqarglu1b	7.59247e-13	0.290093
ENSG00000134884qqARGLU1qqENSDARG00000019223qqarglu1a	7.59247e-13	0.290093
ENSG00000179104qqTMTC2qqENSDARG00000035273qqtmtc2b	7.97558e-13	0.610352
ENSG00000179104qqTMTC2qqENSDARG00000045753qqtmtc2a	7.97558e-13	0.610352
ENSG00000182771qqGRID1qqENSDARG00000074583qqgrid1a	8.02171e-13	0.444607
ENSG00000182771qqGRID1qqENSDARG00000044161qqgrid1b	8.02171e-13	0.444607
ENSG00000114279qqFGF12qqENSDARG00000027957qqfgf12a	8.87291e-13	0.455306
ENSG00000080224qqEPHA6qqENSDARG00000022971qqepha6	9.01062e-13	0.693755
ENSG00000171843qqMLLT3qqENSDARG00000006754qqmllt3	1.01465e-12	0.327851
ENSG00000143977qqSNRPGqqENSDARG00000099667qqsnrpg	1.02707e-12	0.493694
ENSG00000118007qqSTAG1qqENSDARG00000061205qqstag1a	1.03281e-12	0.436675
ENSG00000118007qqSTAG1qqENSDARG00000062137qqstag1b	1.03281e-12	0.436675
ENSG00000020129qqNCDNqqENSDARG00000098544qqncdn	1.03558e-12	-0.729736
ENSG00000090263qqMRPS33qqENSDARG00000020015qqmrps33	1.05893e-12	0.373677
ENSG00000162520qqSYNCqqENSDARG00000035944qqsync	1.1109e-12	0.345753
ENSG00000075223qqSEMA3CqqENSDARG00000034300qqsema3c	1.14965e-12	0.495546
ENSG00000177628qqGBAqqENSDARG00000076058qqgba	1.26897e-12	-0.582716
ENSG00000113396qqSLC27A6qqENSDARG00000046053qqslc27a6	1.31296e-12	-0.774801
ENSG00000063177qqRPL18qqENSDARG00000029533qqrpl18	1.32595e-12	0.757186
ENSG00000112531qqQKIqqENSDARG00000010018qqqki2	1.36972e-12	0.457538
ENSG00000115840qqSLC25A12qqENSDARG00000102362qqslc25a12	1.49903e-12	0.475549
ENSG00000167470qqMIDNqqENSDARG00000018524qqmidn	1.51066e-12	-0.374865
ENSG00000188573qqFBLL1qqENSDARG00000053912qqfbl	1.54131e-12	-0.37841
ENSG00000143669qqLYSTqqENSDARG00000008575qqlyst	1.61784e-12	0.299414
ENSG00000151150qqANK3qqENSDARG00000061736qqank3a	1.61945e-12	0.28097
ENSG00000162244qqRPL29qqENSDARG00000077717qqrpl29	1.63991e-12	0.436128
ENSG00000152457qqDCLRE1CqqENSDARG00000045704qqdclre1c	1.75666e-12	0.296465
ENSG00000171634qqBPTFqqENSDARG00000077361qqbptf	1.8417e-12	0.370635
ENSG00000141298qqSSH2qqENSDARG00000088440qqssh2a	1.85611e-12	0.306238
ENSG00000141298qqSSH2qqENSDARG00000098955qqssh2b	1.85611e-12	0.306238
ENSG00000008710qqPKD1qqENSDARG00000030417qqpkd1a	1.91857e-12	-0.902223
ENSG00000138834qqMAPK8IP3qqENSDARG00000062531qqmapk8ip3	1.92704e-12	-0.693948
ENSG00000101298qqSNPHqqENSDARG00000078485qqsnpha	1.93579e-12	-0.615518
ENSG00000101298qqSNPHqqENSDARG00000075539qqsnphb	1.93579e-12	-0.615518
ENSG00000114933qqINO80DqqENSDARG00000062226qqino80db	2.01832e-12	-0.450539
ENSG00000114933qqINO80DqqENSDARG00000104727qqino80da	2.01832e-12	-0.450539
ENSG00000170396qqZNF804AqqENSDARG00000027079qqznf804a	2.04009e-12	0.449968
[truncated: 1,554 more rows]

## Sheet: SFGBS6_12_vs_SFGBS0_12
	p_val	avg_log2FC
[truncated: 2,457 more rows]

## Sheet: SFGBS6_6_vs_SFGBS0_6
	p_val	avg_log2FC
[truncated: 833 more rows]

[truncated: 1 more sheets: SFGBS6_18_vs_SFGBS0_18]
