# Supplementary material for: Single Cell/Nucleus Transcriptomics Comparison in Zebrafish and Humans Reveals Common and Distinct Molecular Responses to Alzheimer’s Disease
Source: Cells. 2022 May 31;11(11):1807. doi: 10.3390/cells11111807 (PMC9180693; doi:10.3390/cells11111807)
Supplement: Supplementary file 1 [file cells-11-01807-s001.zip › Supplementary_Data/DataS4/dataS4_all.degs.EC.withDEGs_EC_6vs0.xlsx]

## Sheet: ECBS6_24_vs_ECBS0_24
	p_val	avg_log2FC
ENSG00000198840qqMT-ND3qqENSDARG00000063914qqmt-nd3	9.75215e-11	-2.56219
ENSG00000166710qqB2MqqENSDARG00000071168qqzmp:0000001138	1.31193e-09	2.28478
ENSG00000116604qqMEF2DqqENSDARG00000040237qqmef2d	1.38642e-09	-2.22465
ENSG00000198938qqMT-CO3qqENSDARG00000063912qqmt-co3	3.70156e-09	-2.20645
ENSG00000198712qqMT-CO2qqENSDARG00000063908qqmt-co2	7.8632e-09	-2.62606
ENSG00000198763qqMT-ND2qqENSDARG00000063899qqmt-nd2	1.51377e-08	-2.20195
ENSG00000106236qqNPTX2qqENSDARG00000045164qqnptx2b	1.85867e-08	-1.46532
ENSG00000106236qqNPTX2qqENSDARG00000037794qqnptx2a	1.85867e-08	-1.46532
ENSG00000198886qqMT-ND4qqENSDARG00000063917qqmt-nd4	2.13953e-08	-2.14818
ENSG00000198888qqMT-ND1qqENSDARG00000063895qqmt-nd1	4.00459e-08	-2.54014
ENSG00000137818qqRPLP1qqENSDARG00000021864qqrplp1	3.4896e-07	2.83156
ENSG00000228594qqC1orf233qqENSDARG00000078657qqFNDC10	5.80876e-07	-1.09539
ENSG00000091138qqSLC26A3qqENSDARG00000003615qqslc26a3.2	5.87925e-07	-1.59391
ENSG00000091138qqSLC26A3qqENSDARG00000007371qqslc26a3.1	5.87925e-07	-1.59391
ENSG00000198727qqMT-CYBqqENSDARG00000063924qqmt-cyb	6.61882e-07	-2.25879
ENSG00000244754qqN4BP2L2qqENSDARG00000103507qqn4bp2l2	1.47277e-06	1.54796
ENSG00000198804qqMT-CO1qqENSDARG00000063905qqmt-co1	3.06653e-06	-1.60862
ENSG00000075043qqKCNQ2qqENSDARG00000091130qqkcnq2b	3.1763e-06	-1.63797
ENSG00000075043qqKCNQ2qqENSDARG00000075307qqkcnq2a	3.1763e-06	-1.63797
ENSG00000125148qqMT2AqqENSDARG00000041623qqmt2	4.23918e-06	1.96621
ENSG00000174748qqRPL15qqENSDARG00000009285qqrpl15	4.32314e-06	2.56698
ENSG00000169783qqLINGO1qqENSDARG00000034165qqlingo1a	5.96979e-06	-1.57766
ENSG00000169783qqLINGO1qqENSDARG00000035899qqlingo1b	5.96979e-06	-1.57766
ENSG00000198899qqMT-ATP6qqENSDARG00000063911qqmt-atp6	6.80619e-06	-2.03393
ENSG00000112096qqSOD2qqENSDARG00000042644qqsod2	1.25207e-05	2.65368
ENSG00000167996qqFTH1qqENSDARG00000007975qqfth1b	1.51433e-05	1.13325
ENSG00000167996qqFTH1qqENSDARG00000015551qqfth1a	1.51433e-05	1.13325
ENSG00000091879qqANGPT2qqENSDARG00000014946qqangpt2a	1.65859e-05	2.53501
ENSG00000087087qqSRRTqqENSDARG00000017762qqsrrt	1.95556e-05	-1.39083
ENSG00000132475qqH3F3BqqENSDARG00000068434qqh3f3b.1	2.66267e-05	1.35498
ENSG00000140988qqRPS2qqENSDARG00000077291qqrps2	3.15338e-05	2.0399
ENSG00000179832qqMROH1qqENSDARG00000016573qqmroh1	3.23342e-05	-1.7551
ENSG00000147604qqRPL7qqENSDARG00000007320qqrpl7	3.38037e-05	2.32384
ENSG00000138792qqENPEPqqENSDARG00000057064qqenpep	4.32745e-05	-2.35293
ENSG00000059915qqPSDqqENSDARG00000078102qqpsda	4.58239e-05	-1.85271
ENSG00000059915qqPSDqqENSDARG00000076702qqCABZ01068356.1	4.58239e-05	-1.85271
ENSG00000179889qqPDXDC1qqENSDARG00000101886qqpdxdc1	4.70621e-05	1.91407
ENSG00000081177qqEXD2qqENSDARG00000016117qqexd2	4.73326e-05	-1.96083
ENSG00000035664qqDAPK2qqENSDARG00000061096qqdapk2a	4.85153e-05	-1.04047
ENSG00000176454qqLPCAT4qqENSDARG00000035028qqlpcat4	5.13561e-05	-0.709193
ENSG00000221869qqCEBPDqqENSDARG00000087303qqcebpd	5.36414e-05	2.19072
ENSG00000058404qqCAMK2BqqENSDARG00000100089qqcamk2b2	6.45798e-05	-1.90843
ENSG00000058404qqCAMK2BqqENSDARG00000011065qqcamk2b1	6.45798e-05	-1.90843
ENSG00000049167qqERCC8qqENSDARG00000069283qqercc8	8.4601e-05	-1.68262
ENSG00000138670qqRASGEF1BqqENSDARG00000033614qqrasgef1ba	9.39834e-05	-1.05839
ENSG00000168883qqUSP39qqENSDARG00000041908qqusp39	9.58288e-05	1.82982
ENSG00000178980qqSEPW1qqENSDARG00000035136qqselenow1	9.82458e-05	1.66246
ENSG00000165949qqIFI27qqENSDARG00000074754qqsi:dkey-188i13.9	0.000100613	2.048
ENSG00000165949qqIFI27qqENSDARG00000078389qqifi46	0.000100613	2.048
ENSG00000122026qqRPL21qqENSDARG00000010516qqrpl21	0.00011045	1.94132
ENSG00000147403qqRPL10qqENSDARG00000025581qqrpl10	0.00011388	1.20159
ENSG00000130522qqJUNDqqENSDARG00000067850qqjund	0.000119181	-1.98476
ENSG00000108654qqDDX5qqENSDARG00000038068qqddx5	0.000121301	1.70241
ENSG00000113396qqSLC27A6qqENSDARG00000046053qqslc27a6	0.000128619	-2.16696
ENSG00000101439qqCST3qqENSDARG00000069192qqzgc:163030	0.000137678	1.638
ENSG00000101439qqCST3qqENSDARG00000007795qqcst3	0.000137678	1.638
ENSG00000184205qqTSPYL2qqENSDARG00000070560qqnap1l4a	0.000145019	-1.95927
ENSG00000184205qqTSPYL2qqENSDARG00000005015qqtspy	0.000145019	-1.95927
ENSG00000221890qqNPTXRqqENSDARG00000097543qqcbx6b	0.000146768	-1.59693
ENSG00000221890qqNPTXRqqENSDARG00000071051qqcbx6a	0.000146768	-1.59693
ENSG00000118181qqRPS25qqENSDARG00000041811qqrps25	0.000157985	1.7691
ENSG00000132510qqKDM6BqqENSDARG00000056929qqkdm6bb	0.000187805	-1.55035
ENSG00000132510qqKDM6BqqENSDARG00000088087qqkdm6ba	0.000187805	-1.55035
ENSG00000130066qqSAT1qqENSDARG00000032272qqsat1b	0.000199715	1.6201
ENSG00000130066qqSAT1qqENSDARG00000095908qqsat1a.2	0.000199715	1.6201
ENSG00000130066qqSAT1qqENSDARG00000035652qqsat1a.1	0.000199715	1.6201
ENSG00000109475qqRPL34qqENSDARG00000029500qqrpl34	0.000203685	1.97339
ENSG00000189058qqAPODqqENSDARG00000057437qqapodb	0.000223643	2.75095
ENSG00000189058qqAPODqqENSDARG00000060350qqapoda.2	0.000223643	2.75095
ENSG00000189058qqAPODqqENSDARG00000060345qqapoda.1	0.000223643	2.75095
ENSG00000127863qqTNFRSF19qqENSDARG00000041869qqtnfrsf19	0.000227968	-1.33892
ENSG00000063660qqGPC1qqENSDARG00000019341qqgpc1a	0.000231489	-1.64681
ENSG00000063660qqGPC1qqENSDARG00000090585qqgpc1b	0.000231489	-1.64681
ENSG00000118816qqCCNIqqENSDARG00000068214qqccni	0.000250029	2.00623
ENSG00000165507qqC10orf10qqENSDARG00000073704qqsi:dkeyp-72g9.4	0.000257203	2.46285
ENSG00000165507qqC10orf10qqENSDARG00000096031qqsi:ch73-6k14.2	0.000257203	2.46285
ENSG00000198242qqRPL23AqqENSDARG00000006316qqrpl23a	0.00026161	1.70334
ENSG00000164076qqCAMKVqqENSDARG00000027963qqcamkva	0.000263702	-1.64003
ENSG00000164076qqCAMKVqqENSDARG00000005141qqcamkvb	0.000263702	-1.64003
ENSG00000198786qqMT-ND5qqENSDARG00000063921qqmt-nd5	0.00026489	-2.47603
ENSG00000189403qqHMGB1qqENSDARG00000030479qqhmgb1b	0.000269077	1.70056
ENSG00000189403qqHMGB1qqENSDARG00000099175qqhmgb1a	0.000269077	1.70056
ENSG00000100316qqRPL3qqENSDARG00000003599qqrpl3	0.000271258	1.89275
ENSG00000187514qqPTMAqqENSDARG00000076532qqsi:ch211-222l21.1	0.000286973	1.43372
ENSG00000011295qqTTC19qqENSDARG00000074435qqttc19	0.000298302	1.70946
ENSG00000117318qqID3qqENSDARG00000054823qqid3	0.000312386	1.79995
ENSG00000176390qqCRLF3qqENSDARG00000070261qqcrlf3	0.000339535	1.94975
ENSG00000109680qqTBC1D19qqENSDARG00000013842qqtbc1d19	0.000355195	1.57706
ENSG00000205364qqMT1MqqENSDARG00000041623qqmt2	0.000378944	2.07085
ENSG00000182872qqRBM10qqENSDARG00000077400qqrbm10	0.000434912	-1.81432
ENSG00000044574qqHSPA5qqENSDARG00000103846qqhspa5	0.000438986	1.87918
ENSG00000165072qqMAMDC2qqENSDARG00000098345qqmamdc2a	0.000451951	2.05709
ENSG00000104853qqCLPTM1qqENSDARG00000018973qqclptm1	0.000486427	-1.61857
ENSG00000105372qqRPS19qqENSDARG00000030602qqrps19	0.000496476	1.12015
ENSG00000164880qqINTS1qqENSDARG00000100419qqints1	0.000509196	-1.34433
ENSG00000124571qqXPO5qqENSDARG00000098868qqXPO5	0.000536154	1.75578
ENSG00000145425qqRPS3AqqENSDARG00000035692qqrps3a	0.000566047	1.54467
ENSG00000142676qqRPL11qqENSDARG00000043509qqrpl11	0.00059175	1.56619
ENSG00000167526qqRPL13qqENSDARG00000099380qqrpl13	0.000618507	1.30205
ENSG00000120885qqCLUqqENSDARG00000010434qqclu	0.00063043	1.97689
ENSG00000156976qqEIF4A2qqENSDARG00000016477qqeif4a2	0.000651312	1.41842
ENSG00000185477qqGPRIN3qqENSDARG00000075043qqsi:dkeyp-123h10.2	0.000671619	-1.70678
ENSG00000082805qqERC1qqENSDARG00000031930qqerc1b	0.000676468	1.53088
ENSG00000082805qqERC1qqENSDARG00000076014qqERC1	0.000676468	1.53088
ENSG00000082805qqERC1qqENSDARG00000009941qqerc1a	0.000676468	1.53088
ENSG00000157450qqRNF111qqENSDARG00000078802qqrnf111	0.000694702	1.85903
ENSG00000116147qqTNRqqENSDARG00000020771qqtnr	0.000701538	-1.48862
ENSG00000106153qqCHCHD2qqENSDARG00000059304qqchchd2	0.000727979	1.52112
ENSG00000130643qqCALYqqENSDARG00000036008qqcaly	0.000748747	-1.0353
ENSG00000108298qqRPL19qqENSDARG00000013307qqrpl19	0.000769749	1.46167
ENSG00000184226qqPCDH9qqENSDARG00000105441qqpcdh11	0.000816898	1.22019
ENSG00000184226qqPCDH9qqENSDARG00000063264qqpcdh9	0.000816898	1.22019
ENSG00000124422qqUSP22qqENSDARG00000040407qqusp22	0.000851597	-1.95005
ENSG00000068697qqLAPTM4AqqENSDARG00000006397qqlaptm4a	0.000960389	1.61627
ENSG00000105894qqPTNqqENSDARG00000102340qqptn	0.00106799	1.55355
ENSG00000114933qqINO80DqqENSDARG00000062226qqino80db	0.00108801	-1.08333
ENSG00000114933qqINO80DqqENSDARG00000104727qqino80da	0.00108801	-1.08333
ENSG00000136699qqSMPD4qqENSDARG00000020730qqsmpd4	0.00109782	-1.49417
ENSG00000233927qqRPS28qqENSDARG00000035860qqrps28	0.00116981	1.33616
ENSG00000104290qqFZD3qqENSDARG00000021664qqfzd3a	0.00123623	-1.28868
ENSG00000104290qqFZD3qqENSDARG00000058692qqfzd3b	0.00123623	-1.28868
ENSG00000110422qqHIPK3qqENSDARG00000062082qqhipk3b	0.00125754	1.68873
ENSG00000110422qqHIPK3qqENSDARG00000062469qqhipk3a	0.00125754	1.68873
ENSG00000075292qqZNF638qqENSDARG00000093237qqsi:ch211-89o9.4	0.00127626	1.29686
ENSG00000075292qqZNF638qqENSDARG00000104169qqsi:ch211-212k18.4	0.00127626	1.29686
ENSG00000108582qqCPDqqENSDARG00000055648qqcpda	0.00130428	2.03319
ENSG00000108582qqCPDqqENSDARG00000053877qqcpdb	0.00130428	2.03319
ENSG00000006453qqBAIAP2L1qqENSDARG00000029305qqbaiap2l1a	0.00132533	1.39732
ENSG00000006453qqBAIAP2L1qqENSDARG00000031119qqbaiap2l1b	0.00132533	1.39732
ENSG00000163638qqADAMTS9qqENSDARG00000077778qqadamts9	0.00132806	2.32814
ENSG00000181409qqAATKqqENSDARG00000078222qqaatka	0.00133727	-1.23363
ENSG00000181409qqAATKqqENSDARG00000104442qqaatkb	0.00133727	-1.23363
ENSG00000116030qqSUMO1qqENSDARG00000044267qqsumo1	0.00135046	1.37403
ENSG00000149806qqFAUqqENSDARG00000099022qqfaua	0.00136416	1.75517
ENSG00000141551qqCSNK1DqqENSDARG00000006125qqcsnk1db	0.00139451	-1.585
ENSG00000141551qqCSNK1DqqENSDARG00000008370qqcsnk1da	0.00139451	-1.585
ENSG00000115414qqFN1qqENSDARG00000019815qqfn1a	0.0014298	1.13863
ENSG00000115414qqFN1qqENSDARG00000006526qqfn1b	0.0014298	1.13863
ENSG00000177600qqRPLP2qqENSDARG00000011201qqrplp2l	0.00143204	1.2478
ENSG00000116514qqRNF19BqqENSDARG00000060926qqrnf19b	0.0014439	1.84596
ENSG00000168309qqFAM107AqqENSDARG00000079869qqsi:ch211-218o21.4	0.00144778	1.8512
ENSG00000168309qqFAM107AqqENSDARG00000086300qqFAM107A (1 of many)	0.00144778	1.8512
ENSG00000168309qqFAM107AqqENSDARG00000075540qqFAM107A (1 of many)	0.00144778	1.8512
ENSG00000172809qqRPL38qqENSDARG00000006413qqrpl38	0.00148619	1.66239
ENSG00000152253qqSPC25qqENSDARG00000078433qqspc25	0.00152532	1.62527
ENSG00000169230qqPRELID1qqENSDARG00000098671qqprelid1a	0.00152532	1.41173
ENSG00000100644qqHIF1AqqENSDARG00000006181qqhif1aa	0.00170596	1.16871
ENSG00000100644qqHIF1AqqENSDARG00000034293qqhif1ab	0.00170596	1.16871
ENSG00000173517qqPEAK1qqENSDARG00000079756qqpeak1	0.0017218	1.39585
ENSG00000122862qqSRGNqqENSDARG00000077069qqsrgn	0.00175677	1.12066
ENSG00000062716qqVMP1qqENSDARG00000012450qqvmp1	0.00178617	0.689151
ENSG00000063244qqU2AF2qqENSDARG00000011740qqu2af2b	0.00179296	-1.22955
ENSG00000063244qqU2AF2qqENSDARG00000012505qqu2af2a	0.00179296	-1.22955
ENSG00000106554qqCHCHD3qqENSDARG00000034933qqchchd3b	0.00184895	0.672739
ENSG00000106554qqCHCHD3qqENSDARG00000032919qqchchd3a	0.00184895	0.672739
ENSG00000164587qqRPS14qqENSDARG00000036629qqrps14	0.00187825	1.44431
ENSG00000129657qqSEC14L1qqENSDARG00000101792qqSEC14L1	0.00187825	1.4003
ENSG00000160972qqPPP1R16AqqENSDARG00000076980qqppp1r16a	0.00189991	-1.40211
ENSG00000131873qqCHSY1qqENSDARG00000079027qqchsy1	0.00194247	1.49356
ENSG00000105835qqNAMPTqqENSDARG00000076694qqNAMPT (1 of many)	0.00201129	0.713709
ENSG00000105835qqNAMPTqqENSDARG00000078738qqsi:dkey-145c18.3	0.00201129	0.713709
ENSG00000105835qqNAMPTqqENSDARG00000030598qqnampta	0.00201129	0.713709
ENSG00000105835qqNAMPTqqENSDARG00000100321qqBX248331.1	0.00201129	0.713709
ENSG00000099864qqPALMqqENSDARG00000026882qqpalm1a	0.00203809	-1.4171
ENSG00000099864qqPALMqqENSDARG00000007818qqpalm1b	0.00203809	-1.4171
ENSG00000127184qqCOX7CqqENSDARG00000104537qqcox7c	0.00208163	1.48676
ENSG00000137154qqRPS6qqENSDARG00000019778qqrps6	0.00210088	1.36458
ENSG00000133318qqRTN3qqENSDARG00000091348qqrtn3	0.00210548	1.69251
ENSG00000134333qqLDHAqqENSDARG00000101251qqldha	0.00219017	1.3445
ENSG00000110841qqPPFIBP1qqENSDARG00000045749qqppfibp1a	0.00219992	0.943487
ENSG00000110841qqPPFIBP1qqENSDARG00000100057qqppfibp1b	0.00219992	0.943487
ENSG00000011465qqDCNqqENSDARG00000012066qqdcn	0.00220204	0.963243
ENSG00000102580qqDNAJC3qqENSDARG00000041110qqdnajc3a	0.00220722	1.74657
ENSG00000150907qqFOXO1qqENSDARG00000099555qqfoxo1a	0.00229007	1.44019
ENSG00000150907qqFOXO1qqENSDARG00000061549qqfoxo1b	0.00229007	1.44019
ENSG00000102804qqTSC22D1qqENSDARG00000038306qqtsc22d1	0.00230206	0.803725
ENSG00000102804qqTSC22D1qqENSDARG00000034086qqzgc:65895	0.00230206	0.803725
ENSG00000089006qqSNX5qqENSDARG00000020442qqsnx5	0.00236478	-1.12505
ENSG00000176884qqGRIN1qqENSDARG00000027828qqgrin1a	0.00237447	-1.11082
ENSG00000176884qqGRIN1qqENSDARG00000025728qqgrin1b	0.00237447	-1.11082
ENSG00000109332qqUBE2D3qqENSDARG00000099749qqube2d2l	0.00242592	0.678277
ENSG00000109332qqUBE2D3qqENSDARG00000038473qqube2d3	0.00242592	0.678277
ENSG00000158417qqEIF5BqqENSDARG00000042065qqeef2a.2	0.00242609	1.3496
ENSG00000158417qqEIF5BqqENSDARG00000042094qqeef2a.1	0.00242609	1.3496
ENSG00000171055qqFEZ2qqENSDARG00000073784qqsi:dkey-288i20.2	0.00243499	1.73564
ENSG00000171055qqFEZ2qqENSDARG00000022260qqsi:ch211-57i17.1	0.00243499	1.73564
ENSG00000104888qqSLC17A7qqENSDARG00000090106qqslc17a7b	0.00246046	-1.47838
ENSG00000104888qqSLC17A7qqENSDARG00000016480qqslc17a7a	0.00246046	-1.47838
ENSG00000099860qqGADD45BqqENSDARG00000013576qqgadd45bb	0.00246805	1.54854
ENSG00000099860qqGADD45BqqENSDARG00000027744qqgadd45ba	0.00246805	1.54854
ENSG00000100836qqPABPN1qqENSDARG00000045373qqpabpn1	0.00255845	-1.64756
ENSG00000170315qqUBBqqENSDARG00000002369qqUBB	0.00260309	1.57479
ENSG00000138081qqFBXO11qqENSDARG00000102294qqfbxo11a	0.00266521	1.70027
ENSG00000138081qqFBXO11qqENSDARG00000061631qqfbxo11a	0.00266521	1.70027
ENSG00000189043qqNDUFA4qqENSDARG00000099499qqndufa4l	0.00277967	1.37431
ENSG00000189043qqNDUFA4qqENSDARG00000056108qqndufa4	0.00277967	1.37431
ENSG00000185274qqWBSCR17qqENSDARG00000042418qqgalnt17	0.00277967	1.5735
ENSG00000143549qqTPM3qqENSDARG00000005162qqtpm3	0.00277967	1.27578
ENSG00000184903qqIMMP2LqqENSDARG00000004925qqimmp2l	0.00287639	1.17308
ENSG00000103769qqRAB11AqqENSDARG00000041450qqrab11a	0.00288373	0.905206
ENSG00000198034qqRPS4XqqENSDARG00000014690qqrps4x	0.00291812	1.35351
ENSG00000179218qqCALRqqENSDARG00000076290qqcalr	0.00293713	1.83602
ENSG00000196924qqFLNAqqENSDARG00000074201qqflna	0.00296903	-1.35113
ENSG00000114391qqRPL24qqENSDARG00000099104qqrpl24	0.00298631	1.71275
ENSG00000108946qqPRKAR1AqqENSDARG00000101755qqprkar1ab	0.00298966	1.03389
ENSG00000108946qqPRKAR1AqqENSDARG00000076128qqprkar1aa	0.00298966	1.03389
ENSG00000109452qqINPP4BqqENSDARG00000075201qqinpp4b	0.00305241	-1.47961
ENSG00000089009qqRPL6qqENSDARG00000058451qqrpl6	0.00305253	0.698326
ENSG00000186468qqRPS23qqENSDARG00000021838qqrps23	0.00307462	1.19914
ENSG00000154978qqVOPP1qqENSDARG00000038979qqsi:dkey-24c2.9	0.00312894	1.22391
ENSG00000154978qqVOPP1qqENSDARG00000076373qqvopp1	0.00312894	1.22391
ENSG00000130255qqRPL36qqENSDARG00000100588qqrpl36	0.00316728	1.04281
ENSG00000105784qqRUNDC3BqqENSDARG00000009961qqrundc3b	0.00318373	1.81708
ENSG00000027075qqPRKCHqqENSDARG00000018382qqprkcha	0.00328184	1.28949
ENSG00000027075qqPRKCHqqENSDARG00000043243qqprkchb	0.00328184	1.28949
ENSG00000169504qqCLIC4qqENSDARG00000022995qqclic4	0.00328904	1.57348
ENSG00000170145qqSIK2qqENSDARG00000079618qqsik2a	0.00332125	1.07166
ENSG00000170145qqSIK2qqENSDARG00000062315qqsik2b	0.00332125	1.07166
ENSG00000152583qqSPARCL1qqENSDARG00000074989qqsparcl1	0.00337558	0.780869
ENSG00000150867qqPIP4K2AqqENSDARG00000003776qqpip4k2aa	0.00340615	1.35302
ENSG00000150867qqPIP4K2AqqENSDARG00000063544qqpip4k2ab	0.00340615	1.35302
ENSG00000131584qqACAP3qqENSDARG00000075990qqacap3a	0.00346205	-1.36754
ENSG00000131584qqACAP3qqENSDARG00000099240qqacap3b	0.00346205	-1.36754
ENSG00000130511qqSSBP4qqENSDARG00000056490qqzgc:110158	0.00350416	-1.71548
ENSG00000130511qqSSBP4qqENSDARG00000056483qqssbp4	0.00350416	-1.71548
ENSG00000164327qqRICTORqqENSDARG00000002020qqrictorb	0.00352021	1.27088
ENSG00000164327qqRICTORqqENSDARG00000100867qqrictora	0.00352021	1.27088
ENSG00000183011qqNAA38qqENSDARG00000099122qqnaa38	0.00352021	1.45736
ENSG00000213741qqRPS29qqENSDARG00000041232qqrps29	0.00355953	0.927622
ENSG00000046653qqGPM6BqqENSDARG00000001676qqgpm6bb	0.0035644	0.778377
ENSG00000164548qqTRA2AqqENSDARG00000007863qqtra2a	0.0036022	1.02774
ENSG00000115268qqRPS15qqENSDARG00000070849qqrps15	0.00369193	1.03958
ENSG00000139117qqCPNE8qqENSDARG00000102191qqCPNE8	0.00376632	1.33872
ENSG00000233276qqGPX1qqENSDARG00000003077qqgpx9	0.00378706	1.37163
ENSG00000123983qqACSL3qqENSDARG00000014674qqacsl3b	0.0037931	1.04034
ENSG00000070808qqCAMK2AqqENSDARG00000053617qqcamk2a	0.00384461	-1.1348
ENSG00000102755qqFLT1qqENSDARG00000019371qqflt1	0.00392307	0.952421
ENSG00000132963qqPOMPqqENSDARG00000032296qqpomp	0.00392993	1.4128
ENSG00000081803qqCADPS2qqENSDARG00000013312qqcadps2	0.00395087	1.27932
ENSG00000109971qqHSPA8qqENSDARG00000037403qqsi:dkey-4p15.3	0.00395834	1.25988
ENSG00000109971qqHSPA8qqENSDARG00000068992qqhspa8	0.00395834	1.25988
ENSG00000115970qqTHADAqqENSDARG00000053082qqthada	0.00395835	1.52438
ENSG00000166295qqANAPC16qqENSDARG00000013822qqanapc16	0.00404279	1.39915
ENSG00000142733qqMAP3K6qqENSDARG00000104760qqsi:ch211-1i11.3	0.00404995	-1.30125
ENSG00000116254qqCHD5qqENSDARG00000105083qqchd5	0.00410735	-1.49201
ENSG00000126461qqSCAF1qqENSDARG00000054010qqscaf1	0.00416964	-1.56574
ENSG00000100243qqCYB5R3qqENSDARG00000005891qqcyb5r3	0.00417665	1.10009
ENSG00000088986qqDYNLL1qqENSDARG00000058454qqdynll1	0.00419982	1.10019
ENSG00000184557qqSOCS3qqENSDARG00000026611qqsocs3b	0.00425164	0.584247
ENSG00000184557qqSOCS3qqENSDARG00000025428qqsocs3a	0.00425164	0.584247
ENSG00000120129qqDUSP1qqENSDARG00000100515qqdusp1	0.00436254	1.2054
ENSG00000108819qqPPP1R9BqqENSDARG00000079366qqppp1r9ba	0.0044144	-1.30076
ENSG00000108819qqPPP1R9BqqENSDARG00000071709qqppp1r9bb	0.0044144	-1.30076
ENSG00000107317qqPTGDSqqENSDARG00000027088qqptgdsb.1	0.00443706	-1.22439
ENSG00000107317qqPTGDSqqENSDARG00000071626qqptgdsb.2	0.00443706	-1.22439
ENSG00000107317qqPTGDSqqENSDARG00000045979qqzgc:153704	0.00443706	-1.22439
ENSG00000142494qqSLC47A1qqENSDARG00000079340qqslc47a4	0.00444639	1.56221
ENSG00000142494qqSLC47A1qqENSDARG00000046012qqslc47a1	0.00444639	1.56221
ENSG00000101608qqMYL12AqqENSDARG00000025326qqmyl12.2	0.0045241	1.27773
ENSG00000156052qqGNAQqqENSDARG00000011487qqgnaq	0.00460178	1.09189
ENSG00000156052qqGNAQqqENSDARG00000035178qqgna14	0.00460178	1.09189
ENSG00000128731qqHERC2qqENSDARG00000073841qqherc2	0.00466453	1.01863
ENSG00000156508qqEEF1A1qqENSDARG00000039502qqeef1a1a	0.0046912	1.14427
ENSG00000156508qqEEF1A1qqENSDARG00000069951qqeef1a1b	0.0046912	1.14427
ENSG00000154917qqRAB6BqqENSDARG00000031343qqrab6bb	0.00469967	-0.972459
ENSG00000154917qqRAB6BqqENSDARG00000034522qqrab6ba	0.00469967	-0.972459
ENSG00000242802qqAP5Z1qqENSDARG00000078111qqap5z1	0.00469967	-0.921425
ENSG00000131095qqGFAPqqENSDARG00000025301qqgfap	0.00479469	1.17697
ENSG00000105193qqRPS16qqENSDARG00000045487qqrps16	0.00480552	1.12269
ENSG00000204977qqTRIM13qqENSDARG00000010010qqtrim13	0.00499741	1.39947
ENSG00000163683qqSMIM14qqENSDARG00000005799qqsmim14	0.00499741	1.26216
ENSG00000138071qqACTR2qqENSDARG00000052438qqactr2a	0.00502774	1.37125
ENSG00000138071qqACTR2qqENSDARG00000070076qqactr2b	0.00502774	1.37125
ENSG00000115241qqPPM1GqqENSDARG00000075559qqppm1g	0.00517429	1.03074
ENSG00000140264qqSERF2qqENSDARG00000075881qqsi:ch211-39k3.2	0.00518276	0.614388
ENSG00000140264qqSERF2qqENSDARG00000074340qqserf2	0.00518276	0.614388
ENSG00000115183qqTANC1qqENSDARG00000089190qqtanc1b	0.00519652	1.33239
ENSG00000066084qqDIP2BqqENSDARG00000005350qqdip2ba	0.00532762	0.929548
ENSG00000066084qqDIP2BqqENSDARG00000016348qqdip2bb	0.00532762	0.929548
ENSG00000151789qqZNF385DqqENSDARG00000086162qqznf385d	0.00538609	1.61451
ENSG00000143850qqPLEKHA6qqENSDARG00000020328qqplekha6	0.00541474	1.42797
ENSG00000108100qqCCNYqqENSDARG00000063677qqccny	0.00548929	0.986745
ENSG00000183580qqFBXL7qqENSDARG00000062251qqfbxl7	0.00552947	1.07501
ENSG00000144426qqNBEAL1qqENSDARG00000099547qqnbeal1	0.00558253	0.802466
ENSG00000182541qqLIMK2qqENSDARG00000005104qqlimk2	0.00561098	1.02419
ENSG00000111605qqCPSF6qqENSDARG00000018618qqcpsf6	0.00561099	1.17153
ENSG00000126653qqNSRP1qqENSDARG00000015221qqnsrp1	0.00561099	1.08327
ENSG00000154945qqANKRD40qqENSDARG00000076490qqankrd40	0.00561099	1.07657
ENSG00000100320qqRBFOX2qqENSDARG00000052182qqrbfox2	0.00564278	0.72625
ENSG00000100647qqSUSD6qqENSDARG00000030116qqsusd6	0.00568176	1.40518
ENSG00000151623qqNR3C2qqENSDARG00000102082qqnr3c2	0.00593884	1.10207
ENSG00000052126qqPLEKHA5qqENSDARG00000045870qqplekha5	0.00596382	1.59041
ENSG00000047457qqCPqqENSDARG00000010312qqcp	0.00598517	1.37362
ENSG00000105854qqPON2qqENSDARG00000016856qqpon2	0.00617459	1.22597
ENSG00000105854qqPON2qqENSDARG00000040290qqpon3.2	0.00617459	1.22597
ENSG00000105854qqPON2qqENSDARG00000032496qqpon1	0.00617459	1.22597
ENSG00000105854qqPON2qqENSDARG00000097789qqpon3.2	0.00617459	1.22597
ENSG00000165476qqREEP3qqENSDARG00000017569qqreep3a	0.00625439	0.916688
ENSG00000197956qqS100A6qqENSDARG00000055589qqs100t	0.00629192	1.49701
ENSG00000197956qqS100A6qqENSDARG00000036773qqs100s	0.00629192	1.49701
ENSG00000205362qqMT1AqqENSDARG00000041623qqmt2	0.00629692	1.38798
ENSG00000249209qqAP000304.12qqENSDARG00000001788qqatp5po	0.00629692	1.3865
ENSG00000175792qqRUVBL1qqENSDARG00000002591qqruvbl1	0.00629692	1.30101
ENSG00000162174qqASRGL1qqENSDARG00000021681qqasrgl1	0.00629692	1.13785
ENSG00000154310qqTNIKqqENSDARG00000056218qqtnika	0.00629692	1.34435
ENSG00000118217qqATF6qqENSDARG00000012656qqatf6	0.00636243	1.25751
ENSG00000180357qqZNF609qqENSDARG00000103388qqznf609a	0.00637417	0.89636
ENSG00000180357qqZNF609qqENSDARG00000104530qqznf609b	0.00637417	0.89636
ENSG00000113712qqCSNK1A1qqENSDARG00000052674qqcsnk1a1	0.00638499	0.802589
ENSG00000162374qqELAVL4qqENSDARG00000045639qqelavl4	0.0066599	-1.39275
ENSG00000110700qqRPS13qqENSDARG00000036298qqrps13	0.00673703	1.50107
ENSG00000168028qqRPSAqqENSDARG00000019181qqrpsa	0.00674679	1.4486
ENSG00000138443qqABI2qqENSDARG00000014875qqabi2b	0.00706008	1.71737
ENSG00000138443qqABI2qqENSDARG00000058207qqabi2a	0.00706008	1.71737
ENSG00000188916qqFAM196AqqENSDARG00000107296qqCABZ01052810.1	0.00706342	1.26091
ENSG00000188916qqFAM196AqqENSDARG00000107576qqFP102911.1	0.00706342	1.26091
ENSG00000168702qqLRP1BqqENSDARG00000004789qqlrp1ba	0.00706672	0.879779
ENSG00000168702qqLRP1BqqENSDARG00000061517qqlrp1bb	0.00706672	0.879779
ENSG00000104728qqARHGEF10qqENSDARG00000077788qqarhgef10	0.00709329	1.19573
ENSG00000131097qqHIGD1BqqENSDARG00000022303qqhigd1a	0.00718215	1.58836
ENSG00000067840qqPDZD4qqENSDARG00000090564qqPDZD4	0.00720763	-1.32126
ENSG00000067840qqPDZD4qqENSDARG00000098823qqCT583651.2	0.00720763	-1.32126
ENSG00000151532qqVTI1AqqENSDARG00000045065qqvti1a	0.00725507	0.496927
ENSG00000168003qqSLC3A2qqENSDARG00000036427qqslc3a2a	0.00730572	1.41555
ENSG00000168003qqSLC3A2qqENSDARG00000055791qqzgc:158423	0.00730572	1.41555
ENSG00000168003qqSLC3A2qqENSDARG00000037012qqslc3a2b	0.00730572	1.41555
ENSG00000064651qqSLC12A2qqENSDARG00000104573qqslc12a2	0.00742059	1.37498
ENSG00000104133qqSPG11qqENSDARG00000045968qqspg11	0.00760509	1.30718
ENSG00000020181qqADGRA2qqENSDARG00000076994qqadgra2	0.00767592	-1.29713
ENSG00000115825qqPRKD3qqENSDARG00000079967qqprkd3	0.00773411	1.33183
ENSG00000100968qqNFATC4qqENSDARG00000054162qqnfatc4	0.00779545	-1.47185
ENSG00000130653qqPNPLA7qqENSDARG00000040002qqpnpla7b	0.00779545	-1.43459
ENSG00000130653qqPNPLA7qqENSDARG00000062986qqpnpla7a	0.00779545	-1.43459
ENSG00000079337qqRAPGEF3qqENSDARG00000079291qqrapgef3	0.00779545	-1.26189
ENSG00000142937qqRPS8qqENSDARG00000055996qqrps8a	0.00790132	1.09412
ENSG00000142937qqRPS8qqENSDARG00000057368qqrps8b	0.00790132	1.09412
ENSG00000147010qqSH3KBP1qqENSDARG00000075853qqsh3kbp1	0.00791966	1.19526
ENSG00000119139qqTJP2qqENSDARG00000023443qqtjp2b	0.00791966	1.29502
ENSG00000111716qqLDHBqqENSDARG00000071076qqldhbb	0.00791966	1.37542
ENSG00000111716qqLDHBqqENSDARG00000019644qqldhba	0.00791966	1.37542
ENSG00000142687qqKIAA0319LqqENSDARG00000035660qqsi:ch211-193k19.1	0.00791966	1.18764
ENSG00000119139qqTJP2qqENSDARG00000063309qqtjp2a	0.00791966	1.29502
ENSG00000145996qqCDKAL1qqENSDARG00000104848qqcdkal1	0.00792749	0.688148
ENSG00000078747qqITCHqqENSDARG00000074903qqitcha	0.00797213	1.09887
ENSG00000078747qqITCHqqENSDARG00000099199qqitchb	0.00797213	1.09887
ENSG00000158470qqB4GALT5qqENSDARG00000010301qqb4galt6	0.00815546	1.25627
ENSG00000085276qqMECOMqqENSDARG00000060808qqmecom	0.00840317	0.859822
ENSG00000171223qqJUNBqqENSDARG00000074378qqjunba	0.00846688	0.720028
ENSG00000171223qqJUNBqqENSDARG00000104773qqjunbb	0.00846688	0.720028
ENSG00000173812qqEIF1qqENSDARG00000012688qqeif1b	0.00854503	0.898361
ENSG00000171314qqPGAM1qqENSDARG00000014068qqpgam1b	0.00887583	0.999403
ENSG00000171314qqPGAM1qqENSDARG00000005423qqpgam1a	0.00887583	0.999403
ENSG00000144445qqKANSL1LqqENSDARG00000075284qqkansl1l	0.00895332	1.28673
ENSG00000163513qqTGFBR2qqENSDARG00000034541qqtgfbr2b	0.00915577	0.822038
ENSG00000163513qqTGFBR2qqENSDARG00000059363qqtgfbr2a	0.00915577	0.822038
ENSG00000140718qqFTOqqENSDARG00000044216qqfto	0.0091629	0.846263
ENSG00000108406qqDHX40qqENSDARG00000041586qqdhx40	0.00916515	-0.432456
ENSG00000113369qqARRDC3qqENSDARG00000052690qqarrdc3a	0.00921455	1.54918
ENSG00000113369qqARRDC3qqENSDARG00000036028qqarrdc3b	0.00921455	1.54918
ENSG00000125772qqGPCPD1qqENSDARG00000016011qqgpcpd1	0.00921457	1.41494
ENSG00000004534qqRBM6qqENSDARG00000077060qqrbm6	0.00969	0.891044
ENSG00000167283qqATP5LqqENSDARG00000011841qqatp5l	0.00969307	1.13951
ENSG00000149932qqTMEM219qqENSDARG00000074226qqzgc:158398	0.00994324	1.12473
ENSG00000100219qqXBP1qqENSDARG00000035622qqxbp1	0.00994324	1.17249
ENSG00000090060qqPAPOLAqqENSDARG00000009585qqpapola	0.00996336	1.09438
ENSG00000133612qqAGAP3qqENSDARG00000087822qqagap3	0.0101113	-1.01572
ENSG00000175161qqCADM2qqENSDARG00000009930qqcadm2a	0.0102352	1.07766
ENSG00000175161qqCADM2qqENSDARG00000062633qqcadm2b	0.0102352	1.07766
ENSG00000143614qqGATAD2BqqENSDARG00000005834qqgatad2b	0.0103844	1.43299
ENSG00000227345qqPARGqqENSDARG00000061114qqparga	0.0104722	1.42724
ENSG00000119771qqKLHL29qqENSDARG00000043799qqzmp:0000000619	0.0105955	-1.76049
ENSG00000119771qqKLHL29qqENSDARG00000087688qqklhl29	0.0105955	-1.76049
ENSG00000120254qqMTHFD1LqqENSDARG00000042221qqmthfd1l	0.0107278	0.699299
ENSG00000008952qqSEC62qqENSDARG00000019951qqsec62	0.0109393	1.07611
ENSG00000116786qqPLEKHM2qqENSDARG00000078850qqplekhm2	0.0109808	-1.40679
ENSG00000107669qqATE1qqENSDARG00000103813qqATE1	0.0111345	1.12447
ENSG00000166949qqSMAD3qqENSDARG00000010207qqsmad3b	0.0111345	1.17975
ENSG00000111011qqRSRC2qqENSDARG00000042534qqrsrc2	0.0111345	1.0142
ENSG00000070540qqWIPI1qqENSDARG00000040657qqwipi1	0.0111345	1.28396
ENSG00000166949qqSMAD3qqENSDARG00000036096qqsmad3a	0.0111345	1.17975
ENSG00000019582qqCD74qqENSDARG00000009087qqcd74a	0.011599	1.52459
ENSG00000019582qqCD74qqENSDARG00000036628qqcd74b	0.011599	1.52459
ENSG00000064393qqHIPK2qqENSDARG00000042518qqhipk2	0.0116967	1.20175
ENSG00000028203qqVEZTqqENSDARG00000075215qqvezt	0.0117952	1.49416
ENSG00000063177qqRPL18qqENSDARG00000029533qqrpl18	0.0119364	1.31615
ENSG00000135905qqDOCK10qqENSDARG00000075327qqdock10	0.0119835	0.660883
ENSG00000184347qqSLIT3qqENSDARG00000034268qqslit3	0.0123228	-1.19829
ENSG00000065978qqYBX1qqENSDARG00000004757qqybx1	0.0124636	0.854433
ENSG00000159592qqGPBP1L1qqENSDARG00000075569qqgpbp1l1	0.0124636	1.20213
ENSG00000125966qqMMP24qqENSDARG00000018896qqmmp24	0.0124636	1.23302
ENSG00000133195qqSLC39A11qqENSDARG00000098194qqSLC39A11	0.0124636	1.02002
ENSG00000055917qqPUM2qqENSDARG00000061040qqpum2	0.0125542	0.715561
ENSG00000068650qqATP11AqqENSDARG00000008413qqatp11a	0.0126389	1.18027
ENSG00000066044qqELAVL1qqENSDARG00000038695qqelavl1a	0.0127538	0.91963
ENSG00000066044qqELAVL1qqENSDARG00000101744qqelavl1b	0.0127538	0.91963
ENSG00000136111qqTBC1D4qqENSDARG00000075156qqtbc1d4	0.0127627	1.00045
ENSG00000144560qqVGLL4qqENSDARG00000094332qqvgll4a	0.0128293	0.94299
ENSG00000144560qqVGLL4qqENSDARG00000103730qqvgll4b	0.0128293	0.94299
ENSG00000147454qqSLC25A37qqENSDARG00000073743qqslc25a37	0.0129304	1.1062
ENSG00000012660qqELOVL5qqENSDARG00000004979qqelovl5	0.0129516	0.853689
ENSG00000168056qqLTBP3qqENSDARG00000035682qqFP102018.1	0.0130124	-1.57068
ENSG00000169715qqMT1EqqENSDARG00000041623qqmt2	0.0130746	0.848344
ENSG00000136156qqITM2BqqENSDARG00000041505qqitm2bb	0.0131016	0.57788
ENSG00000136156qqITM2BqqENSDARG00000007098qqitm2ba	0.0131016	0.57788
ENSG00000112249qqASCC3qqENSDARG00000086678qqascc3	0.0131681	1.23528
ENSG00000075142qqSRIqqENSDARG00000058593qqsri	0.0132786	1.08045
ENSG00000142168qqSOD1qqENSDARG00000043848qqsod1	0.0133797	0.591825
ENSG00000178104qqPDE4DIPqqENSDARG00000054723qqsi:ch211-242b18.1	0.0134334	1.09289
ENSG00000182899qqRPL35AqqENSDARG00000088030qqrpl35a	0.0134436	0.959321
ENSG00000110328qqGALNT18qqENSDARG00000100889qqgalnt18a	0.0138529	0.797895
ENSG00000110328qqGALNT18qqENSDARG00000059438qqgalnt18b	0.0138529	0.797895
ENSG00000120963qqZNF706qqENSDARG00000056307qqznf706	0.0139461	1.23692
ENSG00000164754qqRAD21qqENSDARG00000035655qqrad21b	0.0139461	1.03082
ENSG00000155052qqCNTNAP5qqENSDARG00000073920qqcntnap5a	0.0139461	1.20777
ENSG00000135679qqMDM2qqENSDARG00000033443qqmdm2	0.0139461	0.873542
ENSG00000123384qqLRP1qqENSDARG00000029146qqlrp1ab	0.0139461	1.19325
ENSG00000155052qqCNTNAP5qqENSDARG00000073802qqcntnap5l	0.0139461	1.20777
ENSG00000164754qqRAD21qqENSDARG00000006092qqrad21a	0.0139461	1.03082
ENSG00000145741qqBTF3qqENSDARG00000035400qqbtf3	0.0139461	1.10644
ENSG00000123384qqLRP1qqENSDARG00000097827qqlrp1aa	0.0139461	1.19325
ENSG00000155052qqCNTNAP5qqENSDARG00000075189qqcntnap5b	0.0139461	1.20777
ENSG00000104979qqC19orf53qqENSDARG00000059816qqzgc:136864	0.0139461	0.985767
ENSG00000198363qqASPHqqENSDARG00000078703qqunm-hu7910	0.0139461	1.11806
ENSG00000165527qqARF6qqENSDARG00000101626qqarf6a	0.0139461	1.08448
ENSG00000111837qqMAKqqENSDARG00000059287qqmak	0.0139461	0.985317
ENSG00000170989qqS1PR1qqENSDARG00000042690qqs1pr1	0.0139461	1.1164
ENSG00000120742qqSERP1qqENSDARG00000076223qqSERP1	0.0139731	0.453355
ENSG00000120742qqSERP1qqENSDARG00000099439qqserp1	0.0139731	0.453355
ENSG00000135439qqAGAP2qqENSDARG00000099874qqagap2	0.0140288	-1.15182
ENSG00000154229qqPRKCAqqENSDARG00000099841qqprkcab	0.014046	0.730563
ENSG00000162244qqRPL29qqENSDARG00000077717qqrpl29	0.0141176	0.855809
ENSG00000166734qqCASC4qqENSDARG00000074490qqcasc4	0.0142786	0.828239
ENSG00000163714qqU2SURPqqENSDARG00000061490qqu2surp	0.0143098	1.11925
ENSG00000127920qqGNG11qqENSDARG00000035798qqgngt1	0.0143698	1.37471
ENSG00000135931qqARMC9qqENSDARG00000087299qqarmc9	0.0144144	1.02391
ENSG00000162869qqPPP1R21qqENSDARG00000103144qqppp1r21	0.0144286	1.01463
ENSG00000145390qqUSP53qqENSDARG00000076499qqusp53b	0.0144557	1.7404
ENSG00000145390qqUSP53qqENSDARG00000078615qqUSP53 (1 of many)	0.0144557	1.7404
ENSG00000184831qqAPOOqqENSDARG00000026444qqapoob	0.0144652	1.32949
ENSG00000184831qqAPOOqqENSDARG00000104696qqapooa	0.0144652	1.32949
ENSG00000008710qqPKD1qqENSDARG00000030417qqpkd1a	0.0145985	-1.41033
ENSG00000113558qqSKP1qqENSDARG00000003151qqskp1	0.014664	1.25491
ENSG00000151702qqFLI1qqENSDARG00000054632qqfli1a	0.0146759	1.03073
ENSG00000078369qqGNB1qqENSDARG00000104372qqgnb1b	0.0146908	0.834773
ENSG00000003436qqTFPIqqENSDARG00000034718qqtfpia	0.0148113	0.738487
ENSG00000116260qqQSOX1qqENSDARG00000039459qqqsox1	0.0148415	-1.04435
ENSG00000119522qqDENND1AqqENSDARG00000014592qqdennd1a	0.0148468	0.974436
ENSG00000168137qqSETD5qqENSDARG00000078576qqsetd5	0.0149143	0.661784
ENSG00000081154qqPCNPqqENSDARG00000037713qqpcnp	0.0149315	0.629538
ENSG00000085733qqCTTNqqENSDARG00000011777qqcttn	0.014941	1.32732
ENSG00000182809qqCRIP2qqENSDARG00000033201qqzgc:101840	0.0150391	1.14811
ENSG00000182809qqCRIP2qqENSDARG00000070670qqcrip2	0.0150391	1.14811
ENSG00000161654qqLSM12qqENSDARG00000028848qqlsm12a	0.0151401	-1.73838
ENSG00000007168qqPAFAH1B1qqENSDARG00000032013qqpafah1b1a	0.0153752	0.765336
ENSG00000007168qqPAFAH1B1qqENSDARG00000026595qqpafah1b1b	0.0153752	0.765336
ENSG00000120251qqGRIA2qqENSDARG00000070173qqgria2a	0.0153799	-1.16992
ENSG00000120251qqGRIA2qqENSDARG00000052765qqgria2b	0.0153799	-1.16992
ENSG00000145860qqRNF145qqENSDARG00000032373qqrnf145b	0.0153826	0.402745
ENSG00000145860qqRNF145qqENSDARG00000002609qqrnf145a	0.0153826	0.402745
ENSG00000116857qqTMEM9qqENSDARG00000055757qqtmem9	0.015478	-1.05964
ENSG00000129422qqMTUS1qqENSDARG00000071562qqmtus1a	0.0155137	0.73987
ENSG00000129422qqMTUS1qqENSDARG00000034105qqmtus1b	0.0155137	0.73987
ENSG00000175470qqPPP2R2DqqENSDARG00000102009qqppp2r2d	0.0155471	-1.54547
ENSG00000165478qqHEPACAMqqENSDARG00000056934qqhepacama	0.0155994	0.806454
ENSG00000130164qqLDLRqqENSDARG00000075974qqsi:dkey-258f14.3	0.0155994	0.871516
ENSG00000182117qqNOP10qqENSDARG00000104227qqnop10	0.0155994	0.959878
ENSG00000120694qqHSPH1qqENSDARG00000019874qqhsph1	0.0155994	0.802947
ENSG00000134152qqKATNBL1qqENSDARG00000042522qqkatnbl1	0.0155994	1.02031
ENSG00000130164qqLDLRqqENSDARG00000095925qqsi:dkey-258f14.7	0.0155994	0.871516
ENSG00000175550qqDRAP1qqENSDARG00000041203qqdrap1	0.0155994	1.04075
ENSG00000138074qqSLC5A6qqENSDARG00000014599qqslc5a6b	0.0155994	1.24962
ENSG00000171310qqCHST11qqENSDARG00000034375qqchst11	0.0155994	1.05593
ENSG00000067167qqTRAM1qqENSDARG00000019137qqtram1	0.0155994	1.04382
ENSG00000114784qqEIF1BqqENSDARG00000029445qqzgc:56676	0.0155994	0.86178
ENSG00000138074qqSLC5A6qqENSDARG00000042859qqslc5a6a	0.0155994	1.24962
ENSG00000167491qqGATAD2AqqENSDARG00000006192qqgatad2ab	0.0155994	0.814351
ENSG00000107581qqEIF3AqqENSDARG00000076815qqeif3s10	0.0155994	0.95651
ENSG00000112081qqSRSF3qqENSDARG00000059360qqsrsf3b	0.0156479	0.894399
ENSG00000112081qqSRSF3qqENSDARG00000100815qqsrsf3a	0.0156479	0.894399
ENSG00000112081qqSRSF3qqENSDARG00000025397qqsrsf3a	0.0156479	0.894399
ENSG00000101558qqVAPAqqENSDARG00000027824qqtop1mt	0.0157243	1.06747
ENSG00000257103qqLSM14AqqENSDARG00000100553qqlsm14ab	0.0157357	1.18118
ENSG00000118473qqSGIP1qqENSDARG00000097897qqsgip1a	0.0159712	-1.78523
ENSG00000118473qqSGIP1qqENSDARG00000101215qqsgip1b	0.0159712	-1.78523
ENSG00000100941qqPNNqqENSDARG00000015851qqpnn	0.0159971	0.887046
ENSG00000198682qqPAPSS2qqENSDARG00000056600qqpapss2b	0.0161426	0.721005
ENSG00000198682qqPAPSS2qqENSDARG00000071021qqpapss2a	0.0161426	0.721005
ENSG00000160801qqPTH1RqqENSDARG00000020957qqpth1ra	0.0164428	-1.47415
ENSG00000155363qqMOV10qqENSDARG00000061177qqmov10b.1	0.0166715	-1.38606
ENSG00000155363qqMOV10qqENSDARG00000056065qqmov10b.2	0.0166715	-1.38606
ENSG00000155363qqMOV10qqENSDARG00000015829qqmov10a	0.0166715	-1.38606
ENSG00000100473qqCOCHqqENSDARG00000024032qqcoch	0.0167086	1.00695
ENSG00000145362qqANK2qqENSDARG00000043313qqank2b	0.016885	0.471617
ENSG00000116183qqPAPPA2qqENSDARG00000076020qqpappa2	0.016909	1.0026
ENSG00000065883qqCDK13qqENSDARG00000076791qqcdk13	0.0174223	0.948486
ENSG00000087365qqSF3B2qqENSDARG00000018049qqsf3b2	0.0174428	1.05215
ENSG00000111266qqDUSP16qqENSDARG00000102474qqdusp16	0.0174428	0.824187
ENSG00000119655qqNPC2qqENSDARG00000096979qqNPC2 (1 of many)	0.0174429	1.03896
ENSG00000119655qqNPC2qqENSDARG00000090912qqnpc2	0.0174429	1.03896
ENSG00000184752qqNDUFA12qqENSDARG00000042469qqndufa12	0.0174429	0.855609
ENSG00000113318qqMSH3qqENSDARG00000063276qqmsh3	0.0174429	1.18084
ENSG00000173267qqSNCGqqENSDARG00000034423qqsncga	0.0174429	1.10992
ENSG00000120705qqETF1qqENSDARG00000043976qqetf1b	0.0174429	0.956268
ENSG00000078668qqVDAC3qqENSDARG00000003695qqvdac3	0.0174429	1.12113
ENSG00000120705qqETF1qqENSDARG00000105210qqetf1a	0.0174429	0.956268
ENSG00000005108qqTHSD7AqqENSDARG00000061479qqthsd7aa	0.017448	1.33192
ENSG00000005108qqTHSD7AqqENSDARG00000090496qqthsd7ab	0.017448	1.33192
ENSG00000198832qqSELMqqENSDARG00000051957qqselenom	0.017448	1.19452
ENSG00000089157qqRPLP0qqENSDARG00000051783qqrplp0	0.0178125	0.748981
ENSG00000086061qqDNAJA1qqENSDARG00000030972qqdnaja1	0.0178393	0.748252
ENSG00000147316qqMCPH1qqENSDARG00000058372qqmcph1	0.0178515	0.831915
ENSG00000186566qqGPATCH8qqENSDARG00000059768qqgpatch8	0.0178744	0.42753
ENSG00000119541qqVPS4BqqENSDARG00000095837qqsi:dkey-185p13.1	0.0179079	-1.13175
ENSG00000005483qqKMT2EqqENSDARG00000007523qqkmt2e	0.0179221	0.692397
ENSG00000102144qqPGK1qqENSDARG00000054191qqpgk1	0.0181961	1.03755
ENSG00000145191qqEIF2B5qqENSDARG00000074995qqeif2b5	0.018275	0.606741
ENSG00000166435qqXRRA1qqENSDARG00000089578qqxrra1	0.0183442	1.06309
ENSG00000196792qqSTRN3qqENSDARG00000001729qqstrn3	0.0184148	1.0195
ENSG00000135862qqLAMC1qqENSDARG00000068288qqlamc2	0.0185385	0.75236
ENSG00000143324qqXPR1qqENSDARG00000062449qqxpr1a	0.0185464	0.970539
ENSG00000169756qqLIMS1qqENSDARG00000014976qqlims2	0.01858	1.28249
ENSG00000164405qqUQCRQqqENSDARG00000029064qquqcrq	0.01858	1.3037
ENSG00000168209qqDDIT4qqENSDARG00000037618qqddit4	0.01858	1.09848
ENSG00000179104qqTMTC2qqENSDARG00000035273qqtmtc2b	0.0186081	0.640434
ENSG00000179104qqTMTC2qqENSDARG00000045753qqtmtc2a	0.0186081	0.640434
ENSG00000155850qqSLC26A2qqENSDARG00000011618qqslc26a2	0.0187339	1.17091
ENSG00000125952qqMAXqqENSDARG00000024844qqmax	0.018734	1.19558
ENSG00000184014qqDENND5AqqENSDARG00000017006qqdennd5a	0.018734	1.24682
ENSG00000137959qqIFI44LqqENSDARG00000060322qqzgc:153654	0.0187929	1.40228
ENSG00000137959qqIFI44LqqENSDARG00000075791qqsi:dkey-79f11.5	0.0187929	1.40228
ENSG00000137959qqIFI44LqqENSDARG00000029720qqsi:dkeyp-9d4.2	0.0187929	1.40228
ENSG00000137959qqIFI44LqqENSDARG00000092361qqsi:dkey-79f11.7	0.0187929	1.40228
ENSG00000137959qqIFI44LqqENSDARG00000095673qqsi:dkey-79f11.8	0.0187929	1.40228
ENSG00000137959qqIFI44LqqENSDARG00000093857qqsi:dkey-79f11.10	0.0187929	1.40228
ENSG00000137959qqIFI44LqqENSDARG00000095309qqsi:dkey-79f11.9	0.0187929	1.40228
ENSG00000137959qqIFI44LqqENSDARG00000092883qqsi:dkey-193b15.5	0.0187929	1.40228
ENSG00000137959qqIFI44LqqENSDARG00000015678qqsi:dkeyp-75b4.9	0.0187929	1.40228
ENSG00000137959qqIFI44LqqENSDARG00000071361qqsi:ch211-197g15.10	0.0187929	1.40228
ENSG00000137959qqIFI44LqqENSDARG00000002293qqsi:ch211-197g15.6	0.0187929	1.40228
ENSG00000137959qqIFI44LqqENSDARG00000094984qqsi:ch211-197g15.8	0.0187929	1.40228
ENSG00000137959qqIFI44LqqENSDARG00000071355qqsi:ch211-197g15.7	0.0187929	1.40228
ENSG00000137959qqIFI44LqqENSDARG00000094747qqsi:ch211-197g15.6	0.0187929	1.40228
ENSG00000137959qqIFI44LqqENSDARG00000009673qqsi:ch211-197g15.6	0.0187929	1.40228
ENSG00000137959qqIFI44LqqENSDARG00000056501qqsi:ch211-208g24.8	0.0187929	1.40228
ENSG00000170832qqUSP32qqENSDARG00000061895qqusp32	0.0187929	1.44812
ENSG00000137959qqIFI44LqqENSDARG00000089661qqFO704622.1	0.0187929	1.40228
ENSG00000137959qqIFI44LqqENSDARG00000010729qqCABZ01073795.1	0.0187929	1.40228
ENSG00000137959qqIFI44LqqENSDARG00000107486qqCR855320.3	0.0187929	1.40228
ENSG00000137959qqIFI44LqqENSDARG00000092634qqCABZ01000634.1	0.0187929	1.40228
ENSG00000107249qqGLIS3qqENSDARG00000069726qqglis3	0.0188803	0.587351
ENSG00000166669qqATF7IP2qqENSDARG00000089698qqatf7ip2	0.0189361	1.37784
ENSG00000131446qqMGAT1qqENSDARG00000036065qqmgat1b	0.019361	0.990497
ENSG00000131446qqMGAT1qqENSDARG00000012407qqmgat1a	0.019361	0.990497
ENSG00000112851qqERBB2IPqqENSDARG00000044281qqerbin	0.0193658	0.902154
ENSG00000144331qqZNF385BqqENSDARG00000006065qqznf385b	0.0194758	1.3627
ENSG00000173786qqCNPqqENSDARG00000070822qqcnp	0.0194979	0.986501
ENSG00000166439qqRNF169qqENSDARG00000042825qqrnf169	0.019498	1.11499
ENSG00000164171qqITGA2qqENSDARG00000062974qqitga2.2	0.019498	1.07357
ENSG00000100632qqERHqqENSDARG00000032866qqerh	0.019498	0.981706
ENSG00000115109qqEPB41L5qqENSDARG00000032324qqepb41l5	0.019498	0.944837
ENSG00000164171qqITGA2qqENSDARG00000069390qqitga2.1	0.019498	1.07357
ENSG00000129292qqPHF20L1qqENSDARG00000017427qqphf20l1	0.019498	0.854634
ENSG00000156958qqGALK2qqENSDARG00000004059qqgalk2	0.019498	0.995017
ENSG00000136147qqPHF11qqENSDARG00000021677qqphf11	0.019498	0.8498
ENSG00000169905qqTOR1AIP2qqENSDARG00000094336qqsi:dkeyp-82a1.6	0.019498	1.02069
ENSG00000164171qqITGA2qqENSDARG00000086838qqitga2.3	0.019498	1.07357
ENSG00000158201qqABHD3qqENSDARG00000018809qqabhd3	0.019498	0.971871
ENSG00000169905qqTOR1AIP2qqENSDARG00000069102qqzgc:112962	0.019498	1.02069
ENSG00000164929qqBAALCqqENSDARG00000089549qqbaalcb	0.019498	0.664189
ENSG00000089123qqTASP1qqENSDARG00000060580qqtasp1	0.019498	1.12689
ENSG00000100479qqPOLE2qqENSDARG00000100028qqpole2	0.019498	1.16653
ENSG00000143333qqRGS16qqENSDARG00000070037qqrgs8	0.0196538	-1.40765
ENSG00000171530qqTBCAqqENSDARG00000016754qqtbca	0.0196841	0.610322
ENSG00000149257qqSERPINH1qqENSDARG00000075954qqserpinh1a	0.0198399	1.11399
ENSG00000149257qqSERPINH1qqENSDARG00000019949qqserpinh1b	0.0198399	1.11399
ENSG00000088448qqANKRD10qqENSDARG00000004771qqankrd10b	0.0200362	0.949263
ENSG00000088448qqANKRD10qqENSDARG00000037100qqankrd10a	0.0200362	0.949263
ENSG00000204628qqGNB2L1qqENSDARG00000041619qqrack1	0.0200537	0.711415
ENSG00000120616qqEPC1qqENSDARG00000101579qqepc1a	0.0200537	0.960628
ENSG00000120616qqEPC1qqENSDARG00000060054qqepc1b	0.0200537	0.960628
ENSG00000070366qqSMG6qqENSDARG00000100481qqsmg6	0.0201365	1.23791
ENSG00000072803qqFBXW11qqENSDARG00000017230qqfbxw11b	0.0201365	0.887065
ENSG00000072803qqFBXW11qqENSDARG00000104806qqfbxw11a	0.0201365	0.887065
ENSG00000166979qqEVA1CqqENSDARG00000056024qqeva1c	0.020544	1.05723
ENSG00000018189qqRUFY3qqENSDARG00000029692qqrufy3	0.0206052	0.39698
ENSG00000143776qqCDC42BPAqqENSDARG00000016464qqcdc42bpab	0.0206582	0.648166
ENSG00000143776qqCDC42BPAqqENSDARG00000104283qqcdc42bpaa	0.0206582	0.648166
ENSG00000177700qqPOLR2LqqENSDARG00000058349qqpolr2l	0.0206968	0.519084
ENSG00000196104qqSPOCK3qqENSDARG00000070266qqspock3	0.0208626	-0.422912
ENSG00000142669qqSH3BGRL3qqENSDARG00000098075qqsh3bgrl3	0.0208626	0.322109
ENSG00000163681qqSLMAPqqENSDARG00000054458qqslmapa	0.0208626	0.347822
ENSG00000188529qqSRSF10qqENSDARG00000086411qqsrsf10b	0.0208626	0.553121
ENSG00000036549qqZZZ3qqENSDARG00000077581qqzzz3	0.0210503	1.33664
ENSG00000113811qqSELKqqENSDARG00000100823qqselenok	0.0210503	1.06627
ENSG00000135090qqTAOK3qqENSDARG00000060751qqtaok3a	0.0212113	1.19656
ENSG00000135090qqTAOK3qqENSDARG00000094052qqtaok3b	0.0212113	1.19656
ENSG00000138468qqSENP7qqENSDARG00000061138qqsenp7b	0.0212238	1.35235
ENSG00000138468qqSENP7qqENSDARG00000062148qqsi:dkey-100n23.3	0.0212238	1.35235
ENSG00000116731qqPRDM2qqENSDARG00000076451qqprdm2b	0.0212238	1.02218
ENSG00000153015qqCWC27qqENSDARG00000043727qqcwc27	0.0212238	1.03714
ENSG00000170385qqSLC30A1qqENSDARG00000053896qqslc30a1b	0.0213985	1.16961
ENSG00000170385qqSLC30A1qqENSDARG00000005463qqslc30a1a	0.0213985	1.16961
ENSG00000133106qqEPSTI1qqENSDARG00000074696qqzgc:194621	0.0214574	1.04214
ENSG00000133106qqEPSTI1qqENSDARG00000094578qqepsti1	0.0214574	1.04214
ENSG00000087250qqMT3qqENSDARG00000041623qqmt2	0.0214951	0.901811
ENSG00000092148qqHECTD1qqENSDARG00000054213qqhectd1	0.0215193	0.392042
ENSG00000095951qqHIVEP1qqENSDARG00000103658qqhivep1	0.0215744	1.2397
ENSG00000153113qqCASTqqENSDARG00000058693qqcast	0.0216779	0.95024
ENSG00000175582qqRAB6AqqENSDARG00000103714qqrab6a	0.0216779	0.760933
ENSG00000152518qqZFP36L2qqENSDARG00000021806qqzfp36l2	0.0217887	0.816461
ENSG00000185291qqIL3RAqqENSDARG00000039863qqlifrb	0.0217887	0.88065
ENSG00000185291qqIL3RAqqENSDARG00000098857qqlifra	0.0217887	0.88065
ENSG00000185291qqIL3RAqqENSDARG00000053702qqil2rgb	0.0217887	0.88065
ENSG00000185291qqIL3RAqqENSDARG00000007671qqghrb	0.0217887	0.88065
ENSG00000185291qqIL3RAqqENSDARG00000068858qqil2rga	0.0217887	0.88065
ENSG00000139537qqCCDC65qqENSDARG00000032005qqccdc65	0.0217887	0.85543
ENSG00000175756qqAURKAIP1qqENSDARG00000074985qqaurkaip1	0.0217887	0.803225
ENSG00000141503qqMINK1qqENSDARG00000035360qqmink1	0.0217887	0.798199
ENSG00000205268qqPDE7AqqENSDARG00000045305qqpde7a	0.0217887	1.02432
ENSG00000185291qqIL3RAqqENSDARG00000054771qqghra	0.0217887	0.88065
ENSG00000185291qqIL3RAqqENSDARG00000026736qqil11ra	0.0217887	0.88065
ENSG00000155368qqDBIqqENSDARG00000026369qqdbi	0.0217887	0.824706
ENSG00000005700qqIBTKqqENSDARG00000074424qqibtk	0.0217887	0.87222
ENSG00000005436qqGCFC2qqENSDARG00000079020qqgcfc2	0.0217887	0.821888
ENSG00000111229qqARPC3qqENSDARG00000057882qqarpc3	0.0217887	1.06322
ENSG00000185291qqIL3RAqqENSDARG00000104474qqil6r	0.0217887	0.88065
ENSG00000185291qqIL3RAqqENSDARG00000090632qqBX601644.1	0.0217887	0.88065
ENSG00000116209qqTMEM59qqENSDARG00000019033qqtmem59	0.0217912	0.874588
ENSG00000231500qqRPS18qqENSDARG00000100392qqrps18	0.0218248	0.881886
ENSG00000181722qqZBTB20qqENSDARG00000005586qqzbtb20	0.0218696	0.647678
ENSG00000101972qqSTAG2qqENSDARG00000011783qqstag2a	0.0221099	1.06605
ENSG00000101972qqSTAG2qqENSDARG00000053668qqstag2b	0.0221099	1.06605
ENSG00000156011qqPSD3qqENSDARG00000104820qqpsd3l	0.0221148	-1.65713
ENSG00000115310qqRTN4qqENSDARG00000044601qqrtn4a	0.0221856	0.769244
ENSG00000117868qqESYT2qqENSDARG00000030824qqesyt2a	0.0227486	0.494273
ENSG00000117868qqESYT2qqENSDARG00000078964qqesyt2b	0.0227486	0.494273
ENSG00000174444qqRPL4qqENSDARG00000041182qqrpl4	0.0227732	1.07902
ENSG00000107719qqPALD1qqENSDARG00000039352qqpald1b	0.0230566	0.377126
ENSG00000107719qqPALD1qqENSDARG00000098946qqpald1a	0.0230566	0.377126
ENSG00000080298qqRFX3qqENSDARG00000014550qqrfx3	0.0230723	0.976253
ENSG00000183431qqSF3A3qqENSDARG00000100114qqsf3a3	0.0231706	-1.29523
ENSG00000198843qqSELTqqENSDARG00000058354qqselenot1a	0.02345	0.927672
ENSG00000198843qqSELTqqENSDARG00000027595qqselenot1b	0.02345	0.927672
ENSG00000147421qqHMBOX1qqENSDARG00000027082qqhmbox1a	0.02345	1.25405
ENSG00000110321qqEIF4G2qqENSDARG00000057167qqeif4g2b	0.0234886	1.24844
ENSG00000110321qqEIF4G2qqENSDARG00000020377qqeif4g2a	0.0234886	1.24844
ENSG00000185624qqP4HBqqENSDARG00000105116qqp4hb	0.0236426	1.01621
ENSG00000111817qqDSEqqENSDARG00000017988qqdse	0.0236811	1.02459
ENSG00000121653qqMAPK8IP1qqENSDARG00000102229qqmapk8ip1a	0.0236953	-1.11799
ENSG00000121653qqMAPK8IP1qqENSDARG00000090326qqMAPK8IP1 (1 of many)	0.0236953	-1.11799
ENSG00000111669qqTPI1qqENSDARG00000025012qqtpi1a	0.023732	1.06464
ENSG00000111669qqTPI1qqENSDARG00000040988qqtpi1b	0.023732	1.06464
ENSG00000145715qqRASA1qqENSDARG00000035535qqrasa1a	0.0237861	1.07233
ENSG00000145715qqRASA1qqENSDARG00000073665qqrasa1b	0.0237861	1.07233
ENSG00000162521qqRBBP4qqENSDARG00000029058qqrbbp4	0.0238365	1.04383
ENSG00000176105qqYES1qqENSDARG00000005941qqyes1	0.023979	1.05489
ENSG00000162512qqSDC3qqENSDARG00000100562qqCABZ01080702.1	0.0241766	-0.953062
ENSG00000006831qqADIPOR2qqENSDARG00000101849qqadipor2	0.0242263	0.656102
ENSG00000125037qqEMC3qqENSDARG00000020607qqemc3	0.024342	0.735917
ENSG00000147684qqNDUFB9qqENSDARG00000041314qqndufb9	0.024342	0.833052
ENSG00000106682qqEIF4HqqENSDARG00000042252qqeif4h	0.024342	0.745118
ENSG00000117410qqATP6V0BqqENSDARG00000031681qqatp6v0b	0.024342	1.0037
ENSG00000125835qqSNRPBqqENSDARG00000011125qqsnrpb	0.024342	0.806661
ENSG00000175390qqEIF3FqqENSDARG00000077533qqeif3f	0.024342	0.844616
ENSG00000023734qqSTRAPqqENSDARG00000007405qqstrap	0.024342	1.10315
ENSG00000111832qqRWDD1qqENSDARG00000015930qqrwdd1	0.024342	0.817552
ENSG00000171476qqHOPXqqENSDARG00000089368qqhopx	0.024342	0.674718
ENSG00000154734qqADAMTS1qqENSDARG00000103519qqadamts1	0.024342	0.92904
ENSG00000137393qqRNF144BqqENSDARG00000024940qqrnf144b	0.0245409	0.898373
ENSG00000196369qqSRGAP2BqqENSDARG00000032161qqsrgap2	0.0245873	1.1232
ENSG00000103196qqCRISPLD2qqENSDARG00000088595qqcrispld2	0.0246538	-1.21018
ENSG00000125534qqPPDPFqqENSDARG00000007682qqppdpfa	0.0247256	0.862905
ENSG00000125534qqPPDPFqqENSDARG00000031317qqppdpfb	0.0247256	0.862905
ENSG00000109686qqSH3D19qqENSDARG00000088202qqsh3d19	0.02478	1.1331
ENSG00000110696qqC11orf58qqENSDARG00000022564qqzgc:56106	0.0247963	0.66606
ENSG00000198900qqTOP1qqENSDARG00000086775qqtop1	0.024859	0.904264
ENSG00000198900qqTOP1qqENSDARG00000070545qqtop1l	0.024859	0.904264
ENSG00000132670qqPTPRAqqENSDARG00000001769qqptpra	0.0249958	1.01114
ENSG00000121064qqSCPEP1qqENSDARG00000040072qqscpep1	0.0250525	-1.89758
ENSG00000065243qqPKN2qqENSDARG00000101983qqpkn2	0.0251222	1.23193
ENSG00000065243qqPKN2qqENSDARG00000101293qqPKN2	0.0251222	1.23193
ENSG00000111678qqC12orf57qqENSDARG00000030038qqgrcc10	0.025645	1.27112
ENSG00000142279qqWTIPqqENSDARG00000103607qqwtip	0.0258987	-0.937137
ENSG00000121380qqBCL2L14qqENSDARG00000090401qqCABZ01020840.1	0.0262577	0.783394
ENSG00000165029qqABCA1qqENSDARG00000074635qqabca1a	0.0263275	1.19266
ENSG00000165029qqABCA1qqENSDARG00000079009qqabca1b	0.0263275	1.19266
ENSG00000128656qqCHN1qqENSDARG00000101735qqchn1	0.026641	-1.11689
ENSG00000102908qqNFAT5qqENSDARG00000020872qqnfat5a	0.026703	0.930825
ENSG00000102908qqNFAT5qqENSDARG00000102556qqnfat5b	0.026703	0.930825
ENSG00000189067qqLITAFqqENSDARG00000103483qqlitaf	0.0267594	0.953248
ENSG00000121892qqPDS5AqqENSDARG00000055022qqpds5a	0.0267981	0.752049
ENSG00000155849qqELMO1qqENSDARG00000098753qqelmo1	0.0268214	0.974182
ENSG00000155849qqELMO1qqENSDARG00000055400qqsi:dkey-56f14.7	0.0268214	0.974182
ENSG00000119509qqINVSqqENSDARG00000002213qqinvs	0.0268546	1.23174
ENSG00000102760qqRGCCqqENSDARG00000035810qqrgcc	0.0270309	1.38954
ENSG00000124762qqCDKN1AqqENSDARG00000076554qqcdkn1a	0.0270498	-0.70104
ENSG00000135821qqGLULqqENSDARG00000099776qqglula	0.0271511	0.654144
ENSG00000135821qqGLULqqENSDARG00000100003qqglulb	0.0271511	0.654144
ENSG00000134470qqIL15RAqqENSDARG00000069311qqzgc:195175	0.0271877	0.872891
ENSG00000084693qqAGBL5qqENSDARG00000045900qqagbl5	0.0271878	1.09804
ENSG00000070367qqEXOC5qqENSDARG00000060323qqexoc5	0.0271878	0.782559
ENSG00000125944qqHNRNPRqqENSDARG00000014569qqhnrnpr	0.0271878	0.817765
ENSG00000065518qqNDUFB4qqENSDARG00000019332qqndufb4	0.0271878	0.836978
ENSG00000106993qqCDC37L1qqENSDARG00000044265qqcdc37l1	0.0271878	0.901588
ENSG00000134330qqIAH1qqENSDARG00000015765qqiah1	0.0271878	0.93623
ENSG00000158793qqNIT1qqENSDARG00000070116qqnit1	0.0271878	0.697108
ENSG00000122299qqZC3H7AqqENSDARG00000102195qqzc3h7a	0.0271878	0.792977
ENSG00000114757qqPEX5LqqENSDARG00000022518qqpex5la	0.0271878	0.948477
ENSG00000136243qqNUPL2qqENSDARG00000029043qqnupl2	0.0271878	0.871264
ENSG00000170606qqHSPA4qqENSDARG00000018989qqhspa4b	0.0271878	0.826174
ENSG00000090520qqDNAJB11qqENSDARG00000015088qqdnajb11	0.0271878	0.939372
ENSG00000077063qqCTTNBP2qqENSDARG00000040991qqcttnbp2	0.0271878	0.813403
ENSG00000114757qqPEX5LqqENSDARG00000074403qqpex5lb	0.0271878	0.948477
ENSG00000170606qqHSPA4qqENSDARG00000004754qqhspa4a	0.0271878	0.826174
ENSG00000148516qqZEB1qqENSDARG00000013207qqzeb1b	0.0274008	0.458872
ENSG00000148516qqZEB1qqENSDARG00000016788qqzeb1a	0.0274008	0.458872
ENSG00000164134qqNAA15qqENSDARG00000030368qqnaa15b	0.027449	0.86253
ENSG00000164134qqNAA15qqENSDARG00000003213qqnaa15a	0.027449	0.86253
ENSG00000243147qqMRPL33qqENSDARG00000104031qqmrpl33	0.0275709	1.00828
ENSG00000122406qqRPL5qqENSDARG00000020197qqrpl5a	0.0277339	1.00727
ENSG00000122406qqRPL5qqENSDARG00000015862qqrpl5b	0.0277339	1.00727
ENSG00000160307qqS100BqqENSDARG00000057598qqs100b	0.0281315	0.653803
ENSG00000157152qqSYN2qqENSDARG00000045945qqsyn2a	0.0281368	-0.383262
ENSG00000131558qqEXOC4qqENSDARG00000004336qqexoc4	0.0281509	0.81031
ENSG00000100994qqPYGBqqENSDARG00000002021qqpygb	0.0284483	-1.55917
ENSG00000119048qqUBE2BqqENSDARG00000026035qqube2b	0.0284649	0.903436
ENSG00000031081qqARHGAP31qqENSDARG00000059472qqarhgap31	0.0285263	0.741309
ENSG00000133121qqSTARD13qqENSDARG00000098954qqstard13b	0.028562	0.275464
ENSG00000133121qqSTARD13qqENSDARG00000079542qqstard13a	0.028562	0.275464
ENSG00000189283qqFHITqqENSDARG00000078195qqfhit	0.0285978	0.676306
ENSG00000137962qqARHGAP29qqENSDARG00000026329qqarhgap29a	0.0287629	0.6959
ENSG00000137962qqARHGAP29qqENSDARG00000017748qqarhgap29b	0.0287629	0.6959
ENSG00000178568qqERBB4qqENSDARG00000063207qqerbb4a	0.0288965	1.20857
ENSG00000178568qqERBB4qqENSDARG00000090408qqERBB4 (1 of many)	0.0288965	1.20857
ENSG00000178568qqERBB4qqENSDARG00000089536qqerbb4b	0.0288965	1.20857
ENSG00000110367qqDDX6qqENSDARG00000061338qqddx6	0.0290122	1.17481
ENSG00000109911qqELP4qqENSDARG00000008852qqelp4	0.0291041	1.18442
ENSG00000060237qqWNK1qqENSDARG00000039392qqwnk1b	0.0291197	0.276188
ENSG00000060237qqWNK1qqENSDARG00000078992qqwnk1a	0.0291197	0.276188
ENSG00000145416qqMARCH1qqENSDARG00000037487qqmarch1	0.0293187	1.32548
ENSG00000160584qqSIK3qqENSDARG00000088083qqsik3	0.0296198	0.290529
ENSG00000080824qqHSP90AA1qqENSDARG00000024746qqhsp90aa1.2	0.0296726	0.498956
ENSG00000080824qqHSP90AA1qqENSDARG00000010478qqhsp90aa1.1	0.0296726	0.498956
ENSG00000083845qqRPS5qqENSDARG00000043453qqrps5	0.0297057	0.825941
ENSG00000133056qqPIK3C2BqqENSDARG00000086927qqpik3c2b	0.0300283	0.988445
ENSG00000033627qqATP6V0A1qqENSDARG00000015174qqatp6v0a1b	0.0300644	-1.42036
ENSG00000033627qqATP6V0A1qqENSDARG00000020847qqatp6v0a1a	0.0300644	-1.42036
ENSG00000197971qqMBPqqENSDARG00000036186qqmbpa	0.0300786	1.0437
ENSG00000197971qqMBPqqENSDARG00000089413qqmbpb	0.0300786	1.0437
ENSG00000132669qqRIN2qqENSDARG00000077040qqsi:ch211-85n16.4	0.0300961	0.87792
ENSG00000132669qqRIN2qqENSDARG00000074589qqrin2	0.0300961	0.87792
ENSG00000119335qqSETqqENSDARG00000031495qqseta	0.0301577	0.377577
ENSG00000119335qqSETqqENSDARG00000003920qqsetb	0.0301577	0.377577
ENSG00000171877qqFRMD5qqENSDARG00000079622qqfrmd5	0.030332	0.793481
ENSG00000171877qqFRMD5qqENSDARG00000075942qqFRMD5	0.030332	0.793481
ENSG00000095139qqARCN1qqENSDARG00000002792qqarcn1a	0.0303594	0.915808
ENSG00000095139qqARCN1qqENSDARG00000031214qqarcn1b	0.0303594	0.915808
ENSG00000021355qqSERPINB1qqENSDARG00000055416qqserpinb1	0.0303595	0.658787
ENSG00000162032qqSPSB3qqENSDARG00000077487qqspsb3b	0.0303595	0.93208
ENSG00000178741qqCOX5AqqENSDARG00000088383qqcox5aa	0.0303595	0.791554
ENSG00000188643qqS100A16qqENSDARG00000009978qqicn	0.0303595	0.853889
ENSG00000148660qqCAMK2GqqENSDARG00000056206qqcamk2g2	0.0303595	0.802461
ENSG00000021355qqSERPINB1qqENSDARG00000070396qqserpinb1l2	0.0303595	0.658787
ENSG00000101294qqHM13qqENSDARG00000037846qqhm13	0.0303595	0.785952
ENSG00000137876qqRSL24D1qqENSDARG00000040439qqrsl24d1	0.0303595	0.767564
ENSG00000188643qqS100A16qqENSDARG00000055514qqicn2	0.0303595	0.853889
ENSG00000162032qqSPSB3qqENSDARG00000077737qqspsb3a	0.0303595	0.93208
ENSG00000139318qqDUSP6qqENSDARG00000070914qqdusp6	0.0303595	0.87444
ENSG00000146872qqTLK2qqENSDARG00000010779qqtlk2	0.0303595	0.941346
ENSG00000119686qqFLVCR2qqENSDARG00000031506qqflvcr2b	0.0303595	0.874281
ENSG00000119686qqFLVCR2qqENSDARG00000038957qqflvcr2a	0.0303595	0.874281
ENSG00000165629qqATP5C1qqENSDARG00000045514qqatp5f1c	0.0303595	0.879224
ENSG00000102935qqZNF423qqENSDARG00000095732qqznf423	0.0303595	0.977019
ENSG00000146729qqGBASqqENSDARG00000007264qqnipsnap2	0.0303595	0.96126
ENSG00000178741qqCOX5AqqENSDARG00000099663qqcox5ab	0.0303595	0.791554
ENSG00000113273qqARSBqqENSDARG00000108788qqARSB	0.0303595	0.91102
ENSG00000110435qqPDHXqqENSDARG00000051756qqpdhx	0.0303595	0.785011
ENSG00000171943qqSRGAP2CqqENSDARG00000032161qqsrgap2	0.0306211	1.11308
ENSG00000167772qqANGPTL4qqENSDARG00000035859qqangptl4	0.0306908	1.12521
ENSG00000186260qqMKL2qqENSDARG00000088307qqmrtfba	0.0307509	0.572463
ENSG00000186260qqMKL2qqENSDARG00000076867qqmrtfbb	0.0307509	0.572463
ENSG00000169902qqTPST1qqENSDARG00000073872qqtpst1	0.030989	0.848382
ENSG00000018408qqWWTR1qqENSDARG00000067719qqwwtr1	0.0310542	0.557319
ENSG00000123094qqRASSF8qqENSDARG00000045485qqrassf8b	0.0312057	0.870369
ENSG00000123094qqRASSF8qqENSDARG00000045596qqrassf8a	0.0312057	0.870369
ENSG00000182670qqTTC3qqENSDARG00000086075qqttc3	0.0319743	0.503422
ENSG00000173193qqPARP14qqENSDARG00000040445qqsi:ch211-219a4.3	0.031981	0.924375
ENSG00000168066qqSF1qqENSDARG00000008188qqsf1	0.0320267	0.822681
ENSG00000189079qqARID2qqENSDARG00000007413qqarid2	0.0322118	0.682659
ENSG00000118418qqHMGN3qqENSDARG00000087636qqhmgn6	0.0322356	0.959944
ENSG00000170759qqKIF5BqqENSDARG00000074131qqkif5ba	0.0327072	0.693874
ENSG00000170759qqKIF5BqqENSDARG00000103394qqkif5ba	0.0327072	0.693874
ENSG00000163399qqATP1A1qqENSDARG00000040252qqatp1a1a.5	0.032809	0.779256
ENSG00000163399qqATP1A1qqENSDARG00000039131qqatp1a1a.3	0.032809	0.779256
ENSG00000163399qqATP1A1qqENSDARG00000002791qqatp1a1a.1	0.032809	0.779256
ENSG00000163399qqATP1A1qqENSDARG00000007739qqatp1a1a.2	0.032809	0.779256
ENSG00000163399qqATP1A1qqENSDARG00000019856qqatp1a1b	0.032809	0.779256
ENSG00000163399qqATP1A1qqENSDARG00000001870qqatp1a1a.4	0.032809	0.779256
ENSG00000074317qqSNCBqqENSDARG00000104945qqsncb	0.0328764	-1.42923
ENSG00000145555qqMYO10qqENSDARG00000017004qqmyo10	0.0328926	0.66052
ENSG00000137845qqADAM10qqENSDARG00000053468qqadam10a	0.0330282	0.951621
ENSG00000137845qqADAM10qqENSDARG00000057138qqzgc:174164	0.0330282	0.951621
ENSG00000137845qqADAM10qqENSDARG00000015502qqadam10b	0.0330282	0.951621
ENSG00000116132qqPRRX1qqENSDARG00000042027qqprrx1b	0.0331443	1.38665
ENSG00000116132qqPRRX1qqENSDARG00000033971qqprrx1a	0.0331443	1.38665
ENSG00000126432qqPRDX5qqENSDARG00000055064qqprdx5	0.0331443	1.00073
ENSG00000126458qqRRASqqENSDARG00000006553qqrras	0.0332213	-1.14318
ENSG00000084676qqNCOA1qqENSDARG00000018257qqncoa1	0.0333113	0.315376
ENSG00000134864qqGGACTqqENSDARG00000070579qqggact.3	0.0334128	1.02107
ENSG00000134864qqGGACTqqENSDARG00000038248qqggact.2	0.0334128	1.02107
ENSG00000134864qqGGACTqqENSDARG00000070581qqggact.1	0.0334128	1.02107
ENSG00000101335qqMYL9qqENSDARG00000038123qqmyl9a	0.0334956	-1.54355
ENSG00000101335qqMYL9qqENSDARG00000008030qqmyl9b	0.0334956	-1.54355
ENSG00000174021qqGNG5qqENSDARG00000039830qqgng5	0.0336831	0.890126
ENSG00000104408qqEIF3EqqENSDARG00000090697qqeif3ea	0.0336831	0.912301
ENSG00000139679qqLPAR6qqENSDARG00000069441qqlpar6b	0.0336831	1.12757
ENSG00000139679qqLPAR6qqENSDARG00000062552qqlpar6a	0.0336831	1.12757
ENSG00000162687qqKCNT2qqENSDARG00000075812qqkcnt2	0.0337457	1.1574
ENSG00000136754qqABI1qqENSDARG00000010155qqabi1a	0.0339097	0.926061
ENSG00000136754qqABI1qqENSDARG00000062991qqabi1b	0.0339097	0.926061
ENSG00000141337qqARSGqqENSDARG00000101715qqarsg	0.0343174	0.578463
ENSG00000141337qqARSGqqENSDARG00000103261qqCABZ01038699.1	0.0343174	0.578463
ENSG00000100097qqLGALS1qqENSDARG00000044001qqlgals3b	0.0344289	0.600375
ENSG00000100097qqLGALS1qqENSDARG00000092923qqsi:dkey-95h12.2	0.0344289	0.600375
ENSG00000169862qqCTNND2qqENSDARG00000003779qqctnnd2b	0.0345283	0.842412
ENSG00000169862qqCTNND2qqENSDARG00000062415qqctnnd2a	0.0345283	0.842412
ENSG00000197329qqPELI1qqENSDARG00000044083qqpeli1b	0.0349157	1.24247
ENSG00000197329qqPELI1qqENSDARG00000091592qqpeli1a	0.0349157	1.24247
ENSG00000150938qqCRIM1qqENSDARG00000029668qqcrim1	0.0349486	0.524656
ENSG00000144642qqRBMS3qqENSDARG00000044574qqrbms3	0.0353897	0.709391
ENSG00000105640qqRPL18AqqENSDARG00000025073qqrpl18a	0.0354282	1.10655
ENSG00000139910qqNOVA1qqENSDARG00000020178qqnova1	0.0355151	0.767964
ENSG00000139910qqNOVA1qqENSDARG00000017673qqnova2	0.0355151	0.767964
ENSG00000126709qqIFI6qqENSDARG00000074754qqsi:dkey-188i13.9	0.0355322	0.976723
ENSG00000126709qqIFI6qqENSDARG00000078389qqifi46	0.0355322	0.976723
ENSG00000196730qqDAPK1qqENSDARG00000060093qqdapk1	0.035647	0.395847
ENSG00000187109qqNAP1L1qqENSDARG00000101813qqnap1l1	0.0356515	0.798517
ENSG00000163602qqRYBPqqENSDARG00000037773qqrybpa	0.0357645	0.252356
ENSG00000163602qqRYBPqqENSDARG00000053459qqrybpb	0.0357645	0.252356
ENSG00000059758qqCDK17qqENSDARG00000079470qqcdk17	0.0357889	0.554901
ENSG00000160888qqIER2qqENSDARG00000086881qqier2b	0.0361638	0.668126
ENSG00000140545qqMFGE8qqENSDARG00000015349qqmfge8a	0.0362869	-1.10363
ENSG00000140545qqMFGE8qqENSDARG00000045803qqmfge8b	0.0362869	-1.10363
ENSG00000166348qqUSP54qqENSDARG00000077948qqusp54a	0.0363732	0.993032
ENSG00000166348qqUSP54qqENSDARG00000077749qqusp54b	0.0363732	0.993032
ENSG00000090857qqPDPRqqENSDARG00000103288qqPDPR	0.0364678	-1.2306
ENSG00000270647qqTAF15qqENSDARG00000070019qqtaf15	0.0365946	0.577041
ENSG00000148655qqC10orf11qqENSDARG00000057166qqlrmda	0.0366743	0.805922
ENSG00000101187qqSLCO4A1qqENSDARG00000075948qqslco4a1	0.036938	0.759657
ENSG00000166398qqKIAA0355qqENSDARG00000105288qqsi:ch211-79l17.1	0.0369441	0.376246
ENSG00000166398qqKIAA0355qqENSDARG00000102796qqsi:ch1073-83b15.1	0.0369441	0.376246
ENSG00000126602qqTRAP1qqENSDARG00000024317qqtrap1	0.0369551	-0.736184
ENSG00000184076qqUQCR10qqENSDARG00000104517qquqcr10	0.0370752	0.801305
ENSG00000178105qqDDX10qqENSDARG00000061865qqddx10	0.0372344	0.836449
ENSG00000196376qqSLC35F1qqENSDARG00000053003qqslc35f1	0.0372726	1.09577
ENSG00000138326qqRPS24qqENSDARG00000039347qqrps24	0.0375165	0.983834
ENSG00000159692qqCTBP1qqENSDARG00000057007qqctbp1	0.0376084	-1.03524
ENSG00000159692qqCTBP1qqENSDARG00000019213qqCTBP1	0.0376084	-1.03524
ENSG00000230989qqHSBP1qqENSDARG00000041921qqhsbp1b	0.0376679	0.97718
ENSG00000230989qqHSBP1qqENSDARG00000069425qqhsbp1a	0.0376679	0.97718
ENSG00000170017qqALCAMqqENSDARG00000058538qqalcamb	0.0377683	1.18429
ENSG00000119487qqMAPKAP1qqENSDARG00000091777qqmapkap1	0.0377683	1.1206
ENSG00000170017qqALCAMqqENSDARG00000026531qqalcama	0.0377683	1.18429
ENSG00000140105qqWARSqqENSDARG00000100954qqwars	0.0377683	1.09488
ENSG00000123560qqPLP1qqENSDARG00000011929qqplp1b	0.0379135	0.570319
ENSG00000123560qqPLP1qqENSDARG00000103732qqplp1a	0.0379135	0.570319
ENSG00000138107qqACTR1AqqENSDARG00000011611qqactr1	0.0380939	-1.07605
ENSG00000069849qqATP1B3qqENSDARG00000042837qqatp1b3b	0.0381607	0.395433
ENSG00000069849qqATP1B3qqENSDARG00000015790qqatp1b3a	0.0381607	0.395433
ENSG00000173905qqGOLIM4qqENSDARG00000008732qqzgc:66479	0.0383628	1.16444
ENSG00000139218qqSCAF11qqENSDARG00000045885qqscaf11	0.0384167	0.484708
ENSG00000122786qqCALD1qqENSDARG00000086391qqcald1b	0.0386581	-1.15101
ENSG00000114315qqHES1qqENSDARG00000006514qqher6	0.0387191	0.667625
ENSG00000137776qqSLTMqqENSDARG00000052728qqsltm	0.0387317	0.36149
ENSG00000178252qqWDR6qqENSDARG00000078571qqwdr6	0.0387792	-0.935169
ENSG00000148053qqNTRK2qqENSDARG00000059897qqntrk2a	0.0388378	0.540218
ENSG00000072274qqTFRCqqENSDARG00000101322qqtfr1a	0.0388834	1.01687
ENSG00000072274qqTFRCqqENSDARG00000077372qqtfr1b	0.0388834	1.01687
ENSG00000135341qqMAP3K7qqENSDARG00000020469qqmap3k7	0.0389956	1.02766
ENSG00000061987qqMON2qqENSDARG00000099798qqmon2	0.039022	0.360231
ENSG00000153904qqDDAH1qqENSDARG00000103042qqddah1	0.039022	0.577175
ENSG00000140807qqNKD1qqENSDARG00000020053qqnkd1	0.0391528	-1.34267
ENSG00000113140qqSPARCqqENSDARG00000019353qqsparc	0.0394194	0.483093
ENSG00000160953qqMUM1qqENSDARG00000060395qqsi:dkey-57k2.7	0.0394947	0.858191
ENSG00000135870qqRC3H1qqENSDARG00000063182qqrc3h1b	0.0397637	1.13477
ENSG00000135870qqRC3H1qqENSDARG00000062550qqrc3h1a	0.0397637	1.13477
ENSG00000107290qqSETXqqENSDARG00000022996qqsetx	0.0399301	0.650646
ENSG00000107290qqSETXqqENSDARG00000078759qqdna2	0.0399301	0.650646
ENSG00000091136qqLAMB1qqENSDARG00000101209qqlamb1a	0.0402872	0.980303
ENSG00000091136qqLAMB1qqENSDARG00000045524qqlamb1b	0.0402872	0.980303
ENSG00000117758qqSTX12qqENSDARG00000098813qqstx12	0.0404918	0.600751
ENSG00000117758qqSTX12qqENSDARG00000044605qqstx12l	0.0404918	0.600751
ENSG00000152795qqHNRNPDLqqENSDARG00000003429qqhnrnpdl	0.0405359	0.766928
ENSG00000081913qqPHLPP1qqENSDARG00000078694qqphlpp1	0.0407214	0.814213
ENSG00000185305qqARL15qqENSDARG00000057995qqarl15b	0.0409683	-0.278494
ENSG00000185305qqARL15qqENSDARG00000076040qqarl15a	0.0409683	-0.278494
ENSG00000182240qqBACE2qqENSDARG00000044781qqbace2	0.0411759	0.696252
ENSG00000054654qqSYNE2qqENSDARG00000053484qqsyne2b	0.0413697	0.436795
ENSG00000054654qqSYNE2qqENSDARG00000030107qqsi:ch211-207i1.2	0.0413697	0.436795
ENSG00000156931qqVPS8qqENSDARG00000060477qqvps8	0.0416629	0.859095
ENSG00000100804qqPSMB5qqENSDARG00000075445qqpsmb5	0.0416629	1.01333
ENSG00000120158qqRCL1qqENSDARG00000038312qqrcl1	0.0416629	1.22892
ENSG00000139793qqMBNL2qqENSDARG00000018460qqmbnl2	0.0418035	0.92876
ENSG00000134107qqBHLHE40qqENSDARG00000004060qqbhlhe40	0.0420284	0.647386
ENSG00000151276qqMAGI1qqENSDARG00000003169qqmagi1b	0.0423532	0.651729
ENSG00000151276qqMAGI1qqENSDARG00000070145qqmagi1a	0.0423532	0.651729
ENSG00000186001qqLRCH3qqENSDARG00000100679qqlrch3	0.0423756	0.831164
ENSG00000198964qqSGMS1qqENSDARG00000029621qqsgms1	0.0424337	0.963269
ENSG00000198964qqSGMS1qqENSDARG00000057053qqzgc:91976	0.0424337	0.963269
ENSG00000125675qqGRIA3qqENSDARG00000032737qqgria3a	0.042479	-0.934087
ENSG00000125675qqGRIA3qqENSDARG00000037498qqgria3b	0.042479	-0.934087
ENSG00000165219qqGAPVD1qqENSDARG00000090183qqgapvd1	0.0426723	1.11914
ENSG00000130024qqPHF10qqENSDARG00000070084qqphf10	0.0429318	-1.35393
ENSG00000171617qqENC1qqENSDARG00000035398qqenc1	0.0430216	-1.08859
ENSG00000083168qqKAT6AqqENSDARG00000018907qqkat6a	0.0430733	0.92288
ENSG00000204634qqTBC1D8qqENSDARG00000104493qqLO018176.1	0.0433567	0.92612
ENSG00000145012qqLPPqqENSDARG00000023578qqlpp	0.0433649	-0.924637
ENSG00000100592qqDAAM1qqENSDARG00000009689qqdaam1b	0.0433746	0.414872
ENSG00000100592qqDAAM1qqENSDARG00000015059qqdaam1a	0.0433746	0.414872
ENSG00000010818qqHIVEP2qqENSDARG00000039987qqhivep2a	0.0435753	0.413537
ENSG00000101745qqANKRD12qqENSDARG00000052419qqankrd12	0.0436077	0.414611
ENSG00000188559qqRALGAPA2qqENSDARG00000005861qqralgapa2	0.043712	0.259483
ENSG00000107864qqCPEB3qqENSDARG00000060103qqcpeb3	0.0438458	0.61596
ENSG00000157764qqBRAFqqENSDARG00000017661qqbraf	0.0438471	0.523738
ENSG00000261787qqTCF24qqENSDARG00000086944qqTCF24	0.0439039	0.805632
ENSG00000198755qqRPL10AqqENSDARG00000042905qqrpl10a	0.0439962	0.748234
ENSG00000104375qqSTK3qqENSDARG00000011312qqstk3	0.0440321	0.719859
ENSG00000138061qqCYP1B1qqENSDARG00000068934qqcyp1b1	0.0440798	1.6437
ENSG00000169918qqOTUD7AqqENSDARG00000045556qqOTUD7A	0.0445502	-1.45828
ENSG00000103034qqNDRG4qqENSDARG00000103937qqndrg4	0.0447227	-1.01483
ENSG00000092964qqDPYSL2qqENSDARG00000032083qqdpysl2b	0.0450362	0.504258
ENSG00000148842qqCNNM2qqENSDARG00000061195qqcnnm2a	0.0452788	-1.46686
ENSG00000148842qqCNNM2qqENSDARG00000078733qqcnnm2b	0.0452788	-1.46686
ENSG00000154122qqANKHqqENSDARG00000014969qqankhb	0.0456731	0.363991
ENSG00000154122qqANKHqqENSDARG00000071724qqankha	0.0456731	0.363991
ENSG00000115464qqUSP34qqENSDARG00000102252qqUSP34	0.0457461	0.625866
ENSG00000182774qqRPS17qqENSDARG00000046157qqRPS17	0.045749	0.658924
ENSG00000139990qqDCAF5qqENSDARG00000060320qqdcaf5	0.0460083	0.70044
ENSG00000172270qqBSGqqENSDARG00000019881qqbsg	0.046098	-0.676847
ENSG00000138385qqSSBqqENSDARG00000029252qqssb	0.0461875	0.798377
ENSG00000183783qqKCTD8qqENSDARG00000067507qqkctd8	0.046273	0.693127
ENSG00000166068qqSPRED1qqENSDARG00000041449qqspred1	0.0463402	0.527267
ENSG00000141552qqANAPC11qqENSDARG00000102531qqanapc11	0.0463672	0.649328
ENSG00000138639qqARHGAP24qqENSDARG00000100973qqarhgap24	0.0463672	0.678069
ENSG00000148926qqADMqqENSDARG00000015263qqadma	0.0463672	0.753466
ENSG00000148926qqADMqqENSDARG00000069027qqadmb	0.0463672	0.753466
ENSG00000151240qqDIP2CqqENSDARG00000062154qqdip2ca	0.0464537	0.631635
ENSG00000154582qqTCEB1qqENSDARG00000045359qqelocb	0.0466866	0.975909
ENSG00000165494qqPCF11qqENSDARG00000044625qqpcf11	0.0467284	0.812964
ENSG00000136238qqRAC1qqENSDARG00000074849qqrac1a	0.0468803	0.588455
ENSG00000136238qqRAC1qqENSDARG00000087954qqrac1b	0.0468803	0.588455
ENSG00000136238qqRAC1qqENSDARG00000099506qqRAC1	0.0468803	0.588455
ENSG00000160213qqCSTBqqENSDARG00000045352qqcst14a.2	0.046916	0.993055
ENSG00000160213qqCSTBqqENSDARG00000028164qqcst14a.1	0.046916	0.993055
ENSG00000106070qqGRB10qqENSDARG00000035308qqgrb10b	0.046916	1.13674
ENSG00000106070qqGRB10qqENSDARG00000002013qqgrb10a	0.046916	1.13674
ENSG00000162944qqRFTN2qqENSDARG00000056078qqrftn2	0.0470591	1.4454
ENSG00000131236qqCAP1qqENSDARG00000016350qqcap1	0.0470592	1.0126
ENSG00000185825qqBCAP31qqENSDARG00000044972qqbcap31	0.0470592	0.740638
ENSG00000100401qqRANGAP1qqENSDARG00000041317qqrangap1a	0.0470758	-1.23558
ENSG00000100401qqRANGAP1qqENSDARG00000056059qqrangap1b	0.0470758	-1.23558
ENSG00000114062qqUBE3AqqENSDARG00000055737qqube3a	0.0471063	0.427404
ENSG00000143742qqSRP9qqENSDARG00000042851qqsrp9	0.0472696	1.19389
ENSG00000186642qqPDE2AqqENSDARG00000079064qqCABZ01079080.1	0.0473281	-1.12601
ENSG00000116661qqFBXO2qqENSDARG00000099306qqzgc:175088	0.0474344	0.77764
ENSG00000134444qqKIAA1468qqENSDARG00000101443qqrelch	0.0474344	0.988622
ENSG00000034713qqGABARAPL2qqENSDARG00000027200qqgabarapl2	0.0474344	0.957036
ENSG00000106665qqCLIP2qqENSDARG00000059596qqclip2	0.0477822	-1.67177
ENSG00000164494qqPDSS2qqENSDARG00000012563qqpdss2	0.0478629	0.974096
ENSG00000080503qqSMARCA2qqENSDARG00000008904qqsmarca2	0.0478811	0.984746
ENSG00000080503qqSMARCA2qqENSDARG00000060578qqsi:dkey-226m8.10	0.0478811	0.984746
ENSG00000142599qqREREqqENSDARG00000075670qqrereb	0.0479672	0.381165
ENSG00000142599qqREREqqENSDARG00000077353qqrerea	0.0479672	0.381165
ENSG00000163939qqPBRM1qqENSDARG00000003877qqpbrm1	0.0479933	1.12755
ENSG00000125257qqABCC4qqENSDARG00000058953qqabcc4	0.0480347	0.886603
ENSG00000155511qqGRIA1qqENSDARG00000032714qqgria1b	0.0481141	-0.791713
ENSG00000155511qqGRIA1qqENSDARG00000021352qqgria1a	0.0481141	-0.791713
ENSG00000119705qqSLIRPqqENSDARG00000097753qqslirp	0.0481972	0.424052
ENSG00000137331qqIER3qqENSDARG00000099411qqzgc:158343	0.0481972	0.520866
ENSG00000182185qqRAD51BqqENSDARG00000037046qqrad51b	0.0482643	0.426154
ENSG00000185104qqFAF1qqENSDARG00000022418qqfaf1	0.048425	0.390222
ENSG00000025293qqPHF20qqENSDARG00000038737qqphf20b	0.0485384	0.807912
ENSG00000025293qqPHF20qqENSDARG00000002750qqphf20a	0.0485384	0.807912
ENSG00000075790qqBCAP29qqENSDARG00000016231qqbcap29	0.0485749	0.846027
ENSG00000151414qqNEK7qqENSDARG00000056966qqnek7	0.0489602	0.980974
ENSG00000152894qqPTPRKqqENSDARG00000063416qqptprk	0.0496121	0.455636
ENSG00000111058qqACSS3qqENSDARG00000032218qqacss3	0.0496474	1.11599
ENSG00000147601qqTERF1qqENSDARG00000058710qqterf1	0.0497384	0.8892
ENSG00000215301qqDDX3XqqENSDARG00000020573qqddx3xa	0.0499134	0.547133
ENSG00000215301qqDDX3XqqENSDARG00000005774qqddx3xb	0.0499134	0.547133

## Sheet: ECBS6_4_vs_ECBS0_4
	p_val	avg_log2FC
ENSG00000197921qqHES5qqENSDARG00000055798qqheyl	2.904e-17	-1.98462
ENSG00000197921qqHES5qqENSDARG00000017917qqher7	2.904e-17	-1.98462
ENSG00000197921qqHES5qqENSDARG00000056732qqher4.1	2.904e-17	-1.98462
ENSG00000197921qqHES5qqENSDARG00000056729qqher4.2	2.904e-17	-1.98462
ENSG00000197921qqHES5qqENSDARG00000094426qqher4.2	2.904e-17	-1.98462
ENSG00000197921qqHES5qqENSDARG00000009822qqher4.4	2.904e-17	-1.98462
ENSG00000197921qqHES5qqENSDARG00000070770qqher4.3	2.904e-17	-1.98462
ENSG00000125148qqMT2AqqENSDARG00000041623qqmt2	1.19851e-09	3.14833
ENSG00000171587qqDSCAMqqENSDARG00000024865qqdscama	1.317e-08	-3.54383
ENSG00000171587qqDSCAMqqENSDARG00000028118qqdscamb	1.317e-08	-3.54383
ENSG00000187416qqLHFPL3qqENSDARG00000021595qqlhfpl3	1.7096e-08	-2.996
ENSG00000116147qqTNRqqENSDARG00000020771qqtnr	1.92945e-08	-3.34652
ENSG00000183715qqOPCMLqqENSDARG00000018065qqntm	2.75596e-08	-2.87969
ENSG00000176204qqLRRTM4qqENSDARG00000080015qqlrrtm4l1	4.99378e-08	-2.36251
ENSG00000176204qqLRRTM4qqENSDARG00000078839qqsi:dkey-28o19.1	4.99378e-08	-2.36251
ENSG00000176204qqLRRTM4qqENSDARG00000106522qqLRRTM4	4.99378e-08	-2.36251
ENSG00000176204qqLRRTM4qqENSDARG00000099386qqlrrtm4l2	4.99378e-08	-2.36251
ENSG00000179104qqTMTC2qqENSDARG00000035273qqtmtc2b	6.43478e-08	2.20427
ENSG00000179104qqTMTC2qqENSDARG00000045753qqtmtc2a	6.43478e-08	2.20427
ENSG00000175497qqDPP10qqENSDARG00000104767qqCR381531.2	2.78811e-07	1.4633
ENSG00000061938qqTNK2qqENSDARG00000090646qqtnk2a	4.49826e-07	-2.66546
ENSG00000169715qqMT1EqqENSDARG00000041623qqmt2	5.52825e-07	2.10906
ENSG00000167996qqFTH1qqENSDARG00000007975qqfth1b	1.01068e-06	2.09261
ENSG00000167996qqFTH1qqENSDARG00000015551qqfth1a	1.01068e-06	2.09261
ENSG00000125144qqMT1GqqENSDARG00000041623qqmt2	1.12118e-06	3.29643
ENSG00000079691qqLRRC16AqqENSDARG00000103887qqcarmil1	1.48404e-06	2.13046
ENSG00000109846qqCRYABqqENSDARG00000101380qqcryabb	1.91049e-06	3.08826
ENSG00000109846qqCRYABqqENSDARG00000042621qqcryaba	1.91049e-06	3.08826
ENSG00000150275qqPCDH15qqENSDARG00000098257qqpcdh15a	2.19285e-06	-2.60301
ENSG00000150275qqPCDH15qqENSDARG00000008127qqpcdh15b	2.19285e-06	-2.60301
ENSG00000185774qqKCNIP4qqENSDARG00000037256qqsi:ch211-145b13.5	5.1549e-06	-2.38526
ENSG00000185774qqKCNIP4qqENSDARG00000088100qqKCNIP4	5.1549e-06	-2.38526
ENSG00000100650qqSRSF5qqENSDARG00000027734qqsrsf5b	7.00574e-06	1.77367
ENSG00000157890qqMEGF11qqENSDARG00000062686qqmegf11	7.18826e-06	-2.6684
ENSG00000147481qqSNTG1qqENSDARG00000061832qqsntg1	7.61501e-06	-2.11311
ENSG00000092964qqDPYSL2qqENSDARG00000032083qqdpysl2b	7.89142e-06	1.21502
ENSG00000183580qqFBXL7qqENSDARG00000062251qqfbxl7	9.14721e-06	0.978983
ENSG00000205364qqMT1MqqENSDARG00000041623qqmt2	1.16333e-05	2.12805
ENSG00000116514qqRNF19BqqENSDARG00000060926qqrnf19b	1.1989e-05	2.92863
ENSG00000083067qqTRPM3qqENSDARG00000039181qqtrpm3	1.50291e-05	1.18251
ENSG00000198938qqMT-CO3qqENSDARG00000063912qqmt-co3	1.71713e-05	-1.48722
ENSG00000198732qqSMOC1qqENSDARG00000088255qqsmoc1	2.17118e-05	-2.77384
ENSG00000107863qqARHGAP21qqENSDARG00000075673qqarhgap21b	2.55425e-05	1.29555
ENSG00000107863qqARHGAP21qqENSDARG00000104295qqarhgap21a	2.55425e-05	1.29555
ENSG00000159176qqCSRP1qqENSDARG00000006603qqcsrp1a	2.91574e-05	2.14216
ENSG00000159176qqCSRP1qqENSDARG00000030980qqcsrp1b	2.91574e-05	2.14216
ENSG00000115268qqRPS15qqENSDARG00000070849qqrps15	3.05837e-05	1.93391
ENSG00000123560qqPLP1qqENSDARG00000011929qqplp1b	3.23384e-05	2.22354
ENSG00000123560qqPLP1qqENSDARG00000103732qqplp1a	3.23384e-05	2.22354
ENSG00000138735qqPDE5AqqENSDARG00000051915qqpde5ab	4.07231e-05	2.07625
ENSG00000145362qqANK2qqENSDARG00000043313qqank2b	6.53043e-05	1.10445
ENSG00000103550qqKNOP1qqENSDARG00000077721qqknop1	6.63609e-05	1.73204
ENSG00000164124qqTMEM144qqENSDARG00000037409qqtmem144a	7.22356e-05	2.1353
ENSG00000164124qqTMEM144qqENSDARG00000036247qqtmem144b	7.22356e-05	2.1353
ENSG00000151914qqDSTqqENSDARG00000102406qqsi:ch211-165e15.1	7.4385e-05	1.24258
ENSG00000151914qqDSTqqENSDARG00000098631qqCABZ01044277.1	7.4385e-05	1.24258
ENSG00000151914qqDSTqqENSDARG00000101858qqDST	7.4385e-05	1.24258
ENSG00000196338qqNLGN3qqENSDARG00000104786qqnlgn3a	7.62424e-05	-2.00503
ENSG00000087250qqMT3qqENSDARG00000041623qqmt2	7.99688e-05	1.43087
ENSG00000147459qqDOCK5qqENSDARG00000001968qqdock5	8.37234e-05	1.28556
ENSG00000151552qqQDPRqqENSDARG00000090822qqzgc:171517	9.00578e-05	1.52415
ENSG00000151552qqQDPRqqENSDARG00000037378qqqdprb1	9.00578e-05	1.52415
ENSG00000151552qqQDPRqqENSDARG00000086859qqqdprb2	9.00578e-05	1.52415
ENSG00000151552qqQDPRqqENSDARG00000040190qqqdpra	9.00578e-05	1.52415
ENSG00000151552qqQDPRqqENSDARG00000090118qqqdprb2	9.00578e-05	1.52415
ENSG00000091513qqTFqqENSDARG00000013240qqzgc:172271	9.88483e-05	1.35353
ENSG00000080224qqEPHA6qqENSDARG00000022971qqepha6	9.88483e-05	1.33463
ENSG00000133195qqSLC39A11qqENSDARG00000098194qqSLC39A11	0.00010355	1.56934
ENSG00000211584qqSLC48A1qqENSDARG00000026109qqslc48a1b	0.000107524	1.56391
ENSG00000211584qqSLC48A1qqENSDARG00000026907qqslc48a1a	0.000107524	1.56391
ENSG00000116641qqDOCK7qqENSDARG00000078675qqdock7	0.000117462	1.66532
ENSG00000101439qqCST3qqENSDARG00000069192qqzgc:163030	0.000117661	1.25061
ENSG00000101439qqCST3qqENSDARG00000007795qqcst3	0.000117661	1.25061
ENSG00000100852qqARHGAP5qqENSDARG00000061294qqarhgap5	0.00012963	1.36448
ENSG00000055208qqTAB2qqENSDARG00000021509qqtab2	0.000173261	1.96003
ENSG00000106624qqAEBP1qqENSDARG00000006901qqsi:ch1073-459j12.1	0.000188514	1.71518
ENSG00000106624qqAEBP1qqENSDARG00000091726qqaebp1	0.000188514	1.71518
ENSG00000173546qqCSPG4qqENSDARG00000078227qqcspg4	0.000206323	-2.21528
ENSG00000165246qqNLGN4YqqENSDARG00000079455qqnlgn4xa	0.000210846	-1.91889
ENSG00000165246qqNLGN4YqqENSDARG00000077761qqnlgn4xb	0.000210846	-1.91889
ENSG00000120742qqSERP1qqENSDARG00000076223qqSERP1	0.000213517	1.56674
ENSG00000120742qqSERP1qqENSDARG00000099439qqserp1	0.000213517	1.56674
ENSG00000131626qqPPFIA1qqENSDARG00000098674qqppfia1	0.000229327	1.44152
ENSG00000005893qqLAMP2qqENSDARG00000014914qqlamp2	0.000230825	1.79183
ENSG00000187398qqLUZP2qqENSDARG00000068247qqluzp2	0.000235622	-2.03167
ENSG00000154975qqCA10qqENSDARG00000052644qqca10a	0.000251485	-1.88998
ENSG00000154975qqCA10qqENSDARG00000009568qqca10b	0.000251485	-1.88998
ENSG00000120885qqCLUqqENSDARG00000010434qqclu	0.000255249	0.918667
ENSG00000261609qqGANqqENSDARG00000100875qqGAN	0.000277697	1.10387
ENSG00000115738qqID2qqENSDARG00000055283qqid2a	0.000277713	2.14591
ENSG00000172461qqFUT9qqENSDARG00000016460qqfut9a	0.000278357	1.23546
ENSG00000172461qqFUT9qqENSDARG00000042643qqsi:ch1073-440p11.2	0.000278357	1.23546
ENSG00000172461qqFUT9qqENSDARG00000059056qqft1	0.000278357	1.23546
ENSG00000172461qqFUT9qqENSDARG00000070979qqsi:dkey-88e12.3	0.000278357	1.23546
ENSG00000172461qqFUT9qqENSDARG00000074362qqzgc:165582	0.000278357	1.23546
ENSG00000165966qqPDZRN4qqENSDARG00000045687qqpdzrn4	0.000309371	-2.35925
ENSG00000162512qqSDC3qqENSDARG00000100562qqCABZ01080702.1	0.000353845	-1.97645
ENSG00000114757qqPEX5LqqENSDARG00000022518qqpex5la	0.000377162	1.22603
ENSG00000114757qqPEX5LqqENSDARG00000074403qqpex5lb	0.000377162	1.22603
ENSG00000063660qqGPC1qqENSDARG00000019341qqgpc1a	0.000389734	-2.13133
ENSG00000063660qqGPC1qqENSDARG00000090585qqgpc1b	0.000389734	-2.13133
ENSG00000128512qqDOCK4qqENSDARG00000024874qqdock4b	0.000397266	1.1346
ENSG00000128512qqDOCK4qqENSDARG00000076213qqDOCK4 (1 of many)	0.000397266	1.1346
ENSG00000148948qqLRRC4CqqENSDARG00000016739qqsi:dkey-6l15.1	0.000399311	-1.84862
ENSG00000167971qqCASKIN1qqENSDARG00000100166qqsi:dkeyp-9d4.3	0.000407223	-1.5491
ENSG00000167971qqCASKIN1qqENSDARG00000046107qqcaskin1	0.000407223	-1.5491
ENSG00000134884qqARGLU1qqENSDARG00000018319qqarglu1b	0.000415734	0.95408
ENSG00000134884qqARGLU1qqENSDARG00000019223qqarglu1a	0.000415734	0.95408
ENSG00000114279qqFGF12qqENSDARG00000027957qqfgf12a	0.000422603	-2.14144
ENSG00000115365qqLANCL1qqENSDARG00000013741qqlancl1	0.000442881	1.70319
ENSG00000125246qqCLYBLqqENSDARG00000029729qqclybl	0.000442881	1.37564
ENSG00000080824qqHSP90AA1qqENSDARG00000024746qqhsp90aa1.2	0.000451649	1.29144
ENSG00000080824qqHSP90AA1qqENSDARG00000010478qqhsp90aa1.1	0.000451649	1.29144
ENSG00000124406qqATP8A1qqENSDARG00000063001qqatp8a1	0.000470464	1.69922
ENSG00000187514qqPTMAqqENSDARG00000076532qqsi:ch211-222l21.1	0.000477884	1.59334
ENSG00000136297qqMMD2qqENSDARG00000089090qqmmd2b	0.000486813	-1.6921
ENSG00000136297qqMMD2qqENSDARG00000108505qqmmd2b	0.000486813	-1.6921
ENSG00000221890qqNPTXRqqENSDARG00000097543qqcbx6b	0.000491596	-2.13694
ENSG00000221890qqNPTXRqqENSDARG00000071051qqcbx6a	0.000491596	-2.13694
ENSG00000112280qqCOL9A1qqENSDARG00000031483qqcol9a1b	0.000491596	-1.82932
ENSG00000112280qqCOL9A1qqENSDARG00000073699qqcol9a1a	0.000491596	-1.82932
ENSG00000157734qqSNX22qqENSDARG00000053204qqsnx22	0.000491596	-1.71025
ENSG00000105854qqPON2qqENSDARG00000016856qqpon2	0.000520995	0.797082
ENSG00000105854qqPON2qqENSDARG00000040290qqpon3.2	0.000520995	0.797082
ENSG00000105854qqPON2qqENSDARG00000032496qqpon1	0.000520995	0.797082
ENSG00000105854qqPON2qqENSDARG00000097789qqpon3.2	0.000520995	0.797082
ENSG00000184408qqKCND2qqENSDARG00000074746qqkcnd1	0.000534765	-1.85799
ENSG00000109680qqTBC1D19qqENSDARG00000013842qqtbc1d19	0.000543172	1.60126
ENSG00000164587qqRPS14qqENSDARG00000036629qqrps14	0.000551815	1.50338
ENSG00000082996qqRNF13qqENSDARG00000019438qqrnf13	0.000566585	1.56338
ENSG00000142676qqRPL11qqENSDARG00000043509qqrpl11	0.000567418	1.38599
ENSG00000189337qqKAZNqqENSDARG00000076923qqkazna	0.000570586	-2.05239
ENSG00000077943qqITGA8qqENSDARG00000078717qqitga8	0.000572124	-1.92349
ENSG00000196091qqMYBPC1qqENSDARG00000045560qqmybpc1	0.000598924	1.75062
ENSG00000073921qqPICALMqqENSDARG00000012866qqpicalma	0.000626609	1.47167
ENSG00000107864qqCPEB3qqENSDARG00000060103qqcpeb3	0.000626609	1.3534
ENSG00000073921qqPICALMqqENSDARG00000014137qqpicalmb	0.000626609	1.47167
ENSG00000198804qqMT-CO1qqENSDARG00000063905qqmt-co1	0.000646003	-1.43354
ENSG00000148660qqCAMK2GqqENSDARG00000056206qqcamk2g2	0.000654147	1.25022
ENSG00000106278qqPTPRZ1qqENSDARG00000051814qqptprz1a	0.000670776	-1.59185
ENSG00000154723qqATP5JqqENSDARG00000077967qqsi:ch211-140m22.7	0.000702881	1.09156
ENSG00000154723qqATP5JqqENSDARG00000089853qqsi:dkey-22n8.3	0.000702881	1.09156
ENSG00000154723qqATP5JqqENSDARG00000014313qqatp5pf	0.000702881	1.09156
ENSG00000198034qqRPS4XqqENSDARG00000014690qqrps4x	0.000702881	1.69149
ENSG00000120594qqPLXDC2qqENSDARG00000059950qqplxdc2	0.000756412	1.66414
ENSG00000120594qqPLXDC2qqENSDARG00000077219qqsi:ch211-106h4.6	0.000756412	1.66414
ENSG00000125124qqBBS2qqENSDARG00000041621qqbbs2	0.000771625	1.39481
ENSG00000170634qqACYP2qqENSDARG00000086271qqacyp2	0.000775898	1.33645
ENSG00000137941qqTTLL7qqENSDARG00000062973qqttll7	0.000775919	1.41334
ENSG00000154654qqNCAM2qqENSDARG00000017466qqncam2	0.000802546	0.916568
ENSG00000154654qqNCAM2qqENSDARG00000098523qqzgc:152904	0.000802546	0.916568
ENSG00000179889qqPDXDC1qqENSDARG00000101886qqpdxdc1	0.000808457	1.09196
ENSG00000139915qqMDGA2qqENSDARG00000024017qqmdga2a	0.000813082	-2.06452
ENSG00000257103qqLSM14AqqENSDARG00000100553qqlsm14ab	0.000845745	1.48895
ENSG00000164796qqCSMD3qqENSDARG00000077920qqCSMD3	0.000879623	-1.89485
ENSG00000102910qqLONP2qqENSDARG00000101438qqlonp2	0.000881942	1.52833
ENSG00000120910qqPPP3CCqqENSDARG00000057456qqppp3ccb	0.000914754	1.17115
ENSG00000150867qqPIP4K2AqqENSDARG00000003776qqpip4k2aa	0.000974332	1.49233
ENSG00000150867qqPIP4K2AqqENSDARG00000063544qqpip4k2ab	0.000974332	1.49233
ENSG00000131095qqGFAPqqENSDARG00000025301qqgfap	0.00107424	1.24034
ENSG00000171885qqAQP4qqENSDARG00000010565qqaqp4	0.00108322	0.814181
ENSG00000205362qqMT1AqqENSDARG00000041623qqmt2	0.00111046	1.91183
ENSG00000165449qqSLC16A9qqENSDARG00000013926qqslc16a9a	0.00111046	1.53491
ENSG00000092148qqHECTD1qqENSDARG00000054213qqhectd1	0.00111046	1.43604
ENSG00000109475qqRPL34qqENSDARG00000029500qqrpl34	0.00111046	1.3871
ENSG00000165449qqSLC16A9qqENSDARG00000104687qqslc16a9b	0.00111046	1.53491
ENSG00000112893qqMAN2A1qqENSDARG00000102200qqman2a1	0.00112514	1.4453
ENSG00000166710qqB2MqqENSDARG00000071168qqzmp:0000001138	0.00115253	1.74754
ENSG00000174576qqNPAS4qqENSDARG00000087753qqCR388166.1	0.00116471	-1.60407
ENSG00000168096qqANKS3qqENSDARG00000038557qqanks3	0.00116471	-1.84442
ENSG00000174576qqNPAS4qqENSDARG00000055752qqnpas4a	0.00116471	-1.60407
ENSG00000165566qqAMER2qqENSDARG00000075222qqamer2	0.00118068	1.53183
ENSG00000116661qqFBXO2qqENSDARG00000099306qqzgc:175088	0.00119315	1.45883
ENSG00000107317qqPTGDSqqENSDARG00000027088qqptgdsb.1	0.00121846	-1.52731
ENSG00000107317qqPTGDSqqENSDARG00000071626qqptgdsb.2	0.00121846	-1.52731
ENSG00000107317qqPTGDSqqENSDARG00000045979qqzgc:153704	0.00121846	-1.52731
ENSG00000135525qqMAP7qqENSDARG00000101490qqsi:ch73-281i18.6	0.00121994	0.413645
ENSG00000135525qqMAP7qqENSDARG00000103395qqsi:ch73-281i18.7	0.00121994	0.413645
ENSG00000135525qqMAP7qqENSDARG00000089402qqsi:ch73-281i18.3	0.00121994	0.413645
ENSG00000135525qqMAP7qqENSDARG00000104435qqsi:ch73-217b7.1	0.00121994	0.413645
ENSG00000135525qqMAP7qqENSDARG00000102533qqsi:ch73-281i18.4	0.00121994	0.413645
ENSG00000135525qqMAP7qqENSDARG00000078241qqmap7a	0.00121994	0.413645
ENSG00000155368qqDBIqqENSDARG00000026369qqdbi	0.00122474	1.36162
ENSG00000152795qqHNRNPDLqqENSDARG00000003429qqhnrnpdl	0.00123424	1.4979
ENSG00000169783qqLINGO1qqENSDARG00000034165qqlingo1a	0.00123907	-1.06942
ENSG00000169783qqLINGO1qqENSDARG00000035899qqlingo1b	0.00123907	-1.06942
ENSG00000160307qqS100BqqENSDARG00000057598qqs100b	0.00130174	1.23528
ENSG00000122026qqRPL21qqENSDARG00000010516qqrpl21	0.00143109	1.0837
ENSG00000165029qqABCA1qqENSDARG00000074635qqabca1a	0.00146845	0.893104
ENSG00000165029qqABCA1qqENSDARG00000079009qqabca1b	0.00146845	0.893104
ENSG00000146122qqDAAM2qqENSDARG00000028393qqdaam2	0.00148704	1.19596
ENSG00000173926qqMARCH3qqENSDARG00000062959qqzgc:158785	0.0015014	1.59412
ENSG00000197956qqS100A6qqENSDARG00000055589qqs100t	0.00151019	2.27954
ENSG00000197956qqS100A6qqENSDARG00000036773qqs100s	0.00151019	2.27954
ENSG00000111783qqRFX4qqENSDARG00000026395qqrfx4	0.00152093	1.03937
ENSG00000100095qqSEZ6LqqENSDARG00000100594qqsez6l	0.00157063	-2.28244
ENSG00000013297qqCLDN11qqENSDARG00000030723qqcldn11b	0.00167719	1.79758
ENSG00000013297qqCLDN11qqENSDARG00000020031qqcldn11a	0.00167719	1.79758
ENSG00000132424qqPNISRqqENSDARG00000069855qqpnisr	0.00167819	0.654634
ENSG00000004534qqRBM6qqENSDARG00000077060qqrbm6	0.0017314	1.01588
ENSG00000130177qqCDC16qqENSDARG00000055470qqcdc16	0.00174695	1.26684
ENSG00000244020qqMT1HL1qqENSDARG00000041623qqmt2	0.00174695	1.79384
ENSG00000141338qqABCA8qqENSDARG00000074041qqabca5	0.00174695	1.1384
ENSG00000090266qqNDUFB2qqENSDARG00000045490qqndufb2	0.00174695	1.55862
ENSG00000011566qqMAP4K3qqENSDARG00000071357qqmap4k3b	0.00174695	0.943866
ENSG00000011566qqMAP4K3qqENSDARG00000087742qqmap4k3a	0.00174695	0.943866
ENSG00000112379qqARFGEF3qqENSDARG00000077656qqarfgef3	0.00174695	1.04468
ENSG00000198121qqLPAR1qqENSDARG00000099840qqlpar1	0.00174695	1.32764
ENSG00000114573qqATP6V1AqqENSDARG00000034534qqatp6v1aa	0.00174695	1.31868
ENSG00000114573qqATP6V1AqqENSDARG00000076318qqatp6v1ab	0.00174695	1.31868
ENSG00000112306qqRPS12qqENSDARG00000036875qqrps12	0.00174695	1.6575
ENSG00000148204qqCRB2qqENSDARG00000060081qqcrb2b	0.00174695	1.37109
ENSG00000185352qqHS6ST3qqENSDARG00000071217qqhs6st3a	0.00174989	-1.79405
ENSG00000185352qqHS6ST3qqENSDARG00000069500qqhs6st3b	0.00174989	-1.79405
ENSG00000103489qqXYLT1qqENSDARG00000061248qqxylt1	0.00191309	-2.20208
ENSG00000115241qqPPM1GqqENSDARG00000075559qqppm1g	0.00195105	1.19284
ENSG00000176390qqCRLF3qqENSDARG00000070261qqcrlf3	0.00195105	1.46305
ENSG00000187164qqSHTN1qqENSDARG00000039697qqshtn1	0.00195973	1.40328
ENSG00000178104qqPDE4DIPqqENSDARG00000054723qqsi:ch211-242b18.1	0.00205456	0.829859
ENSG00000198242qqRPL23AqqENSDARG00000006316qqrpl23a	0.00208333	1.01348
ENSG00000144040qqSFXN5qqENSDARG00000026137qqsfxn5b	0.00209294	1.0672
ENSG00000106211qqHSPB1qqENSDARG00000041065qqhspb1	0.00209402	1.81436
ENSG00000145934qqTENM2qqENSDARG00000090676qqsi:ch211-166i24.1	0.00210129	0.973377
ENSG00000145934qqTENM2qqENSDARG00000011171qqsi:ch211-12m10.1	0.00210129	0.973377
ENSG00000145934qqTENM2qqENSDARG00000037122qqTENM2	0.00210129	0.973377
ENSG00000115896qqPLCL1qqENSDARG00000067676qqplcl1	0.00211682	1.43646
ENSG00000108654qqDDX5qqENSDARG00000038068qqddx5	0.00215259	0.600554
ENSG00000149179qqC11orf49qqENSDARG00000102060qqzgc:92873	0.00219989	0.792517
ENSG00000136960qqENPP2qqENSDARG00000011257qqenpp2	0.00222788	1.02238
ENSG00000184005qqST6GALNAC3qqENSDARG00000058473qqst6galnac3	0.00222788	1.08498
ENSG00000162631qqNTNG1qqENSDARG00000073713qqvav3b	0.00226159	-1.86306
ENSG00000162631qqNTNG1qqENSDARG00000014973qqntng1a	0.00226159	-1.86306
ENSG00000178980qqSEPW1qqENSDARG00000035136qqselenow1	0.00228745	1.09717
ENSG00000115252qqPDE1AqqENSDARG00000060875qqpde1a	0.00229839	1.07716
ENSG00000123358qqNR4A1qqENSDARG00000000796qqnr4a1	0.00233965	-1.55514
ENSG00000104447qqTRPS1qqENSDARG00000104082qqtrps1	0.00237594	1.00449
ENSG00000075539qqFRYLqqENSDARG00000040001qqfryl	0.00240756	0.77434
ENSG00000034677qqRNF19AqqENSDARG00000012040qqrnf19a	0.00241147	1.54683
ENSG00000158186qqMRASqqENSDARG00000075285qqsi:ch73-116o1.2	0.00241644	1.42423
ENSG00000158186qqMRASqqENSDARG00000062865qqmras	0.00241644	1.42423
ENSG00000184205qqTSPYL2qqENSDARG00000070560qqnap1l4a	0.00243191	-1.7498
ENSG00000184205qqTSPYL2qqENSDARG00000005015qqtspy	0.00243191	-1.7498
ENSG00000147421qqHMBOX1qqENSDARG00000027082qqhmbox1a	0.0024639	0.745622
ENSG00000173166qqRAPH1qqENSDARG00000061732qqraph1b	0.00254001	1.40805
ENSG00000173166qqRAPH1qqENSDARG00000006301qqraph1a	0.00254001	1.40805
ENSG00000164199qqADGRV1qqENSDARG00000021137qqadgrv1	0.0026401	0.759265
ENSG00000115459qqELMOD3qqENSDARG00000074742qqelmod3	0.00273767	1.50492
ENSG00000011426qqANLNqqENSDARG00000060917qqanln	0.00273767	1.19609
ENSG00000165959qqCLMNqqENSDARG00000096867qqclmn	0.00273767	1.08715
ENSG00000165959qqCLMNqqENSDARG00000043667qqzgc:100997	0.00273767	1.08715
ENSG00000174607qqUGT8qqENSDARG00000037455qqugt8	0.00273767	1.3185
ENSG00000086619qqERO1BqqENSDARG00000103915qqero1b	0.00273767	1.37668
ENSG00000100479qqPOLE2qqENSDARG00000100028qqpole2	0.00273767	0.974309
ENSG00000159216qqRUNX1qqENSDARG00000087646qqrunx1	0.00273767	1.43902
ENSG00000166295qqANAPC16qqENSDARG00000013822qqanapc16	0.00273767	1.23348
ENSG00000174748qqRPL15qqENSDARG00000009285qqrpl15	0.00274461	1.12949
ENSG00000125740qqFOSBqqENSDARG00000055751qqfosb	0.00274908	-1.19981
ENSG00000161082qqCELF5qqENSDARG00000071375qqcelf5a	0.00274908	-1.56756
ENSG00000161082qqCELF5qqENSDARG00000090727qqcelf5b	0.00274908	-1.56756
ENSG00000144741qqSLC25A26qqENSDARG00000058208qqslc25a26	0.00281609	1.38065
ENSG00000154928qqEPHB1qqENSDARG00000076757qqephb1	0.00284474	1.0209
ENSG00000155052qqCNTNAP5qqENSDARG00000073920qqcntnap5a	0.0029068	-1.61735
ENSG00000155052qqCNTNAP5qqENSDARG00000073802qqcntnap5l	0.0029068	-1.61735
ENSG00000198963qqRORBqqENSDARG00000033498qqrorb	0.0029068	0.765528
ENSG00000155052qqCNTNAP5qqENSDARG00000075189qqcntnap5b	0.0029068	-1.61735
ENSG00000146005qqPSD2qqENSDARG00000063036qqpsd2	0.00304083	1.29178
ENSG00000185345qqPARK2qqENSDARG00000021555qqprkn	0.00304821	0.966874
ENSG00000149311qqATMqqENSDARG00000002385qqatm	0.00312478	1.2744
ENSG00000138696qqBMPR1BqqENSDARG00000104100qqbmpr1ba	0.0032105	1.49722
ENSG00000138696qqBMPR1BqqENSDARG00000102742qqbmpr1bb	0.0032105	1.49722
ENSG00000059915qqPSDqqENSDARG00000078102qqpsda	0.00322582	-1.46528
ENSG00000059915qqPSDqqENSDARG00000076702qqCABZ01068356.1	0.00322582	-1.46528
ENSG00000111961qqSASH1qqENSDARG00000007179qqsash1a	0.00324051	0.472241
ENSG00000111961qqSASH1qqENSDARG00000058853qqsash1b	0.00324051	0.472241
ENSG00000187391qqMAGI2qqENSDARG00000021590qqmagi2a	0.00326325	0.715108
ENSG00000187391qqMAGI2qqENSDARG00000073769qqmagi2b	0.00326325	0.715108
ENSG00000204120qqGIGYF2qqENSDARG00000009735qqgigyf2	0.00327229	1.15533
ENSG00000126858qqRHOT1qqENSDARG00000103313qqrhot1b	0.00327958	1.55841
ENSG00000126858qqRHOT1qqENSDARG00000099996qqrhot1a	0.00327958	1.55841
ENSG00000169181qqGSG1LqqENSDARG00000037390qqgsg1l	0.00332404	-1.56091
ENSG00000156103qqMMP16qqENSDARG00000058876qqmmp16b	0.00332404	-2.05465
ENSG00000206579qqXKR4qqENSDARG00000104264qqXKR4	0.00342497	-1.58105
ENSG00000142937qqRPS8qqENSDARG00000055996qqrps8a	0.00345202	1.15579
ENSG00000156482qqRPL30qqENSDARG00000035871qqrpl30	0.00345202	0.986406
ENSG00000142937qqRPS8qqENSDARG00000057368qqrps8b	0.00345202	1.15579
ENSG00000140575qqIQGAP1qqENSDARG00000078888qqiqgap1	0.00345202	0.918019
ENSG00000009335qqUBE3CqqENSDARG00000035978qqube3c	0.00354009	0.891624
ENSG00000144426qqNBEAL1qqENSDARG00000099547qqnbeal1	0.0035865	0.813541
ENSG00000070214qqSLC44A1qqENSDARG00000090982qqslc44a1b	0.00363213	1.29652
ENSG00000078328qqRBFOX1qqENSDARG00000014746qqrbfox1	0.00367393	-1.30502
ENSG00000228716qqDHFRqqENSDARG00000004251qqdhfr	0.00374474	-1.62818
ENSG00000228716qqDHFRqqENSDARG00000068876qqzgc:153031	0.00374474	-1.62818
ENSG00000075151qqEIF4G3qqENSDARG00000074331qqeif4g3b	0.00378499	0.895944
ENSG00000075151qqEIF4G3qqENSDARG00000077215qqeif4g3a	0.00378499	0.895944
ENSG00000113916qqBCL6qqENSDARG00000070864qqbcl6aa	0.00382933	1.02132
ENSG00000113916qqBCL6qqENSDARG00000069295qqbcl6ab	0.00382933	1.02132
ENSG00000142687qqKIAA0319LqqENSDARG00000035660qqsi:ch211-193k19.1	0.0038399	0.623862
ENSG00000134982qqAPCqqENSDARG00000058868qqapc	0.0038985	0.875949
ENSG00000066468qqFGFR2qqENSDARG00000058115qqfgfr2	0.0039121	0.795106
ENSG00000109332qqUBE2D3qqENSDARG00000099749qqube2d2l	0.00393136	1.35423
ENSG00000139687qqRB1qqENSDARG00000006782qqrb1	0.00393136	1.37994
ENSG00000109332qqUBE2D3qqENSDARG00000038473qqube2d3	0.00393136	1.35423
ENSG00000171843qqMLLT3qqENSDARG00000006754qqmllt3	0.00395229	1.27842
ENSG00000169764qqUGP2qqENSDARG00000008200qqugp2b	0.00404465	0.661349
ENSG00000169764qqUGP2qqENSDARG00000005578qqugp2a	0.00404465	0.661349
ENSG00000144455qqSUMF1qqENSDARG00000044203qqsumf1	0.00413897	1.09933
ENSG00000131094qqC1QL1qqENSDARG00000043436qqsi:dkey-5n18.1	0.00419336	-1.77539
ENSG00000170915qqPAQR8qqENSDARG00000088828qqpaqr8	0.00425967	1.01639
ENSG00000168309qqFAM107AqqENSDARG00000079869qqsi:ch211-218o21.4	0.00425967	1.11052
ENSG00000168309qqFAM107AqqENSDARG00000086300qqFAM107A (1 of many)	0.00425967	1.11052
ENSG00000168309qqFAM107AqqENSDARG00000075540qqFAM107A (1 of many)	0.00425967	1.11052
ENSG00000143353qqLYPLAL1qqENSDARG00000088764qqlyplal1	0.00427545	1.41478
ENSG00000006831qqADIPOR2qqENSDARG00000101849qqadipor2	0.00427545	0.919799
ENSG00000176046qqNUPR1qqENSDARG00000094557qqnupr1b	0.00427545	1.14246
ENSG00000196782qqMAML3qqENSDARG00000079552qqmaml3	0.00427545	1.0868
ENSG00000170315qqUBBqqENSDARG00000002369qqUBB	0.00427545	1.16359
ENSG00000104267qqCA2qqENSDARG00000011166qqcahz	0.00427545	1.47113
ENSG00000175792qqRUVBL1qqENSDARG00000002591qqruvbl1	0.00427545	0.854737
ENSG00000112335qqSNX3qqENSDARG00000008678qqsnx3	0.00427545	1.68186
ENSG00000115286qqNDUFS7qqENSDARG00000074552qqndufs7	0.00427545	1.1077
ENSG00000126861qqOMGqqENSDARG00000086573qqomga	0.00427545	0.975864
ENSG00000135678qqCPMqqENSDARG00000011769qqcpm	0.00427545	1.75722
ENSG00000141503qqMINK1qqENSDARG00000035360qqmink1	0.00427545	1.41748
ENSG00000175582qqRAB6AqqENSDARG00000103714qqrab6a	0.00427545	0.869793
ENSG00000100490qqCDKL1qqENSDARG00000017329qqcdkl1	0.00427545	1.0322
ENSG00000147050qqKDM6AqqENSDARG00000061759qqkdm6a	0.00427545	0.952434
ENSG00000126861qqOMGqqENSDARG00000089444qqomgb	0.00427545	0.975864
ENSG00000176485qqPLA2G16qqENSDARG00000077652qqlratb.2	0.00427545	0.936879
ENSG00000133083qqDCLK1qqENSDARG00000104664qqdclk1b	0.00427545	1.2143
ENSG00000133083qqDCLK1qqENSDARG00000018856qqdclk1a	0.00427545	1.2143
ENSG00000080819qqCPOXqqENSDARG00000062025qqcpox	0.00427545	1.02867
ENSG00000149806qqFAUqqENSDARG00000099022qqfaua	0.00427545	1.07927
ENSG00000138380qqCARFqqENSDARG00000019950qqcarf	0.00427545	0.809348
ENSG00000104267qqCA2qqENSDARG00000014488qqca2	0.00427545	1.47113
ENSG00000117523qqPRRC2CqqENSDARG00000057583qqprrc2c	0.00427545	0.84706
ENSG00000198712qqMT-CO2qqENSDARG00000063908qqmt-co2	0.00432941	-1.10366
ENSG00000145794qqMEGF10qqENSDARG00000017229qqmegf10	0.00444376	1.06502
ENSG00000198130qqHIBCHqqENSDARG00000054867qqhibch	0.00453653	1.28411
ENSG00000158321qqAUTS2qqENSDARG00000056427qqauts2a	0.00458077	1.06484
ENSG00000167470qqMIDNqqENSDARG00000018524qqmidn	0.00467239	-1.63934
ENSG00000134243qqSORT1qqENSDARG00000056252qqsort1b	0.00469751	1.08546
ENSG00000134243qqSORT1qqENSDARG00000029402qqsort1a	0.00469751	1.08546
ENSG00000175662qqTOM1L2qqENSDARG00000009217qqtom1l2	0.00483158	1.36715
ENSG00000175662qqTOM1L2qqENSDARG00000056394qqTOM1L2	0.00483158	1.36715
ENSG00000134769qqDTNAqqENSDARG00000031015qqdtna	0.00489759	0.449407
ENSG00000100592qqDAAM1qqENSDARG00000009689qqdaam1b	0.00494039	1.2129
ENSG00000100592qqDAAM1qqENSDARG00000015059qqdaam1a	0.00494039	1.2129
ENSG00000128989qqARPP19qqENSDARG00000039880qqarpp19b	0.00506361	-1.55998
ENSG00000128989qqARPP19qqENSDARG00000032532qqarpp19a	0.00506361	-1.55998
ENSG00000011295qqTTC19qqENSDARG00000074435qqttc19	0.00506541	1.18419
ENSG00000165478qqHEPACAMqqENSDARG00000056934qqhepacama	0.00515169	0.481549
ENSG00000142534qqRPS11qqENSDARG00000053058qqrps11	0.00519796	0.950856
ENSG00000142534qqRPS11qqENSDARG00000093606qqsi:dkey-159f12.2	0.00519796	0.950856
ENSG00000181790qqADGRB1qqENSDARG00000078529qqadgrb1b	0.00520045	-1.51483
ENSG00000181790qqADGRB1qqENSDARG00000075133qqadgrb1a	0.00520045	-1.51483
ENSG00000158528qqPPP1R9AqqENSDARG00000061304qqppp1r9a	0.0052307	0.837048
ENSG00000137818qqRPLP1qqENSDARG00000021864qqrplp1	0.00525439	0.852937
ENSG00000144369qqFAM171BqqENSDARG00000096271qqmarch7	0.00534371	1.08925
ENSG00000116254qqCHD5qqENSDARG00000105083qqchd5	0.00535271	-1.4265
ENSG00000144230qqGPR17qqENSDARG00000062030qqgpr17	0.00535271	-1.85127
ENSG00000115159qqGPD2qqENSDARG00000062430qqgpd2	0.00545917	0.855598
ENSG00000151746qqBICD1qqENSDARG00000079496qqbicd1a	0.00547433	1.0324
ENSG00000151746qqBICD1qqENSDARG00000098551qqCABZ01085700.1	0.00547433	1.0324
ENSG00000196277qqGRM7qqENSDARG00000100267qqGRM7	0.00549813	-1.88953
ENSG00000144057qqST6GAL2qqENSDARG00000039335qqst6gal2a	0.00553326	-1.56352
ENSG00000196531qqNACAqqENSDARG00000005513qqnaca	0.0057238	1.39901
ENSG00000186868qqMAPTqqENSDARG00000089314qqmapta	0.00573166	0.423039
ENSG00000186868qqMAPTqqENSDARG00000087616qqmaptb	0.00573166	0.423039
ENSG00000132639qqSNAP25qqENSDARG00000058117qqsnap25b	0.00574992	-1.22391
ENSG00000132639qqSNAP25qqENSDARG00000020609qqsnap25a	0.00574992	-1.22391
ENSG00000141252qqVPS53qqENSDARG00000069324qqvps53	0.005758	0.916235
ENSG00000122545qqSEPT7qqENSDARG00000052673qqsept7b	0.00581124	0.803384
ENSG00000164627qqKIF6qqENSDARG00000053240qqkif6	0.00585595	1.15803
ENSG00000103342qqGSPT1qqENSDARG00000098627qqgspt1l	0.00606002	1.21004
ENSG00000103342qqGSPT1qqENSDARG00000031048qqgspt1	0.00606002	1.21004
ENSG00000133112qqTPT1qqENSDARG00000092693qqtpt1	0.00612853	1.44842
ENSG00000075142qqSRIqqENSDARG00000058593qqsri	0.00621557	1.39542
ENSG00000121988qqZRANB3qqENSDARG00000091538qqzranb3	0.00621557	1.1354
ENSG00000111860qqCEP85LqqENSDARG00000020777qqcep85l	0.00641248	0.734305
ENSG00000105819qqPMPCBqqENSDARG00000016979qqpmpcb	0.00665746	0.751057
ENSG00000105640qqRPL18AqqENSDARG00000025073qqrpl18a	0.00665746	0.936223
ENSG00000120063qqGNA13qqENSDARG00000073765qqgna13a	0.00665746	1.13627
ENSG00000186468qqRPS23qqENSDARG00000021838qqrps23	0.00665746	0.913528
ENSG00000119900qqOGFRL1qqENSDARG00000061223qqogfrl1	0.00665746	1.31222
ENSG00000113312qqTTC1qqENSDARG00000044567qqttc1	0.00665746	0.785689
ENSG00000184863qqRBM33qqENSDARG00000068562qqrbm33a	0.00665746	0.83302
ENSG00000112309qqB3GAT2qqENSDARG00000030733qqb3gat2	0.00665746	0.934546
ENSG00000109971qqHSPA8qqENSDARG00000037403qqsi:dkey-4p15.3	0.00665746	1.07066
ENSG00000136147qqPHF11qqENSDARG00000021677qqphf11	0.00665746	1.11851
ENSG00000164405qqUQCRQqqENSDARG00000029064qquqcrq	0.00665746	1.22733
ENSG00000184863qqRBM33qqENSDARG00000094896qqrbm33b	0.00665746	0.83302
ENSG00000169239qqCA5BqqENSDARG00000101778qqca5a	0.00665746	0.837662
ENSG00000151778qqSERP2qqENSDARG00000094003qqserp2	0.00665746	0.991993
ENSG00000164494qqPDSS2qqENSDARG00000012563qqpdss2	0.00665746	1.09393
ENSG00000109971qqHSPA8qqENSDARG00000068992qqhspa8	0.00665746	1.07066
ENSG00000132963qqPOMPqqENSDARG00000032296qqpomp	0.00665746	0.852428
ENSG00000069431qqABCC9qqENSDARG00000015985qqabcc9	0.00665746	1.52825
ENSG00000124920qqMYRFqqENSDARG00000078676qqmyrf	0.00665746	0.950165
ENSG00000120063qqGNA13qqENSDARG00000037924qqgna13b	0.00665746	1.13627
ENSG00000138698qqRAP1GDS1qqENSDARG00000073741qqRAP1GDS1	0.00665746	0.851427
ENSG00000162869qqPPP1R21qqENSDARG00000103144qqppp1r21	0.00665746	0.574837
ENSG00000152689qqRASGRP3qqENSDARG00000077864qqrasgrp3	0.00665746	0.706812
ENSG00000110696qqC11orf58qqENSDARG00000022564qqzgc:56106	0.00665746	1.17157
ENSG00000111728qqST8SIA1qqENSDARG00000098221qqst8sia1	0.00670822	1.03084
ENSG00000102763qqVWA8qqENSDARG00000078593qqvwa8	0.00670822	1.23834
ENSG00000101210qqEEF1A2qqENSDARG00000006838qqeef1a2	0.00673669	-0.971692
ENSG00000110721qqCHKAqqENSDARG00000041078qqchka	0.00677836	0.928129
ENSG00000105088qqOLFM2qqENSDARG00000102825qqolfm2b	0.00677836	-1.30243
ENSG00000105088qqOLFM2qqENSDARG00000077847qqolfm2a	0.00677836	-1.30243
ENSG00000184304qqPRKD1qqENSDARG00000075949qqprkd1	0.00680103	1.31341
ENSG00000169084qqDHRSXqqENSDARG00000054797qqzgc:153441	0.00701616	1.13187
ENSG00000169084qqDHRSXqqENSDARG00000034577qqsi:dkey-23o4.6	0.00701616	1.13187
ENSG00000130255qqRPL36qqENSDARG00000100588qqrpl36	0.00701818	1.14245
ENSG00000182272qqB4GALNT4qqENSDARG00000046150qqb4galnt4a	0.00717485	1.20954
ENSG00000182272qqB4GALNT4qqENSDARG00000076701qqb4galnt4b	0.00717485	1.20954
ENSG00000119596qqYLPM1qqENSDARG00000043680qqylpm1	0.00722675	1.27426
ENSG00000174373qqRALGAPA1qqENSDARG00000076889qqralgapa1	0.00732268	0.694577
ENSG00000141447qqOSBPL1AqqENSDARG00000105147qqosbpl1a	0.00733674	1.29458
ENSG00000141447qqOSBPL1AqqENSDARG00000053746qqCABZ01084566.1	0.00733674	1.29458
ENSG00000109046qqWSB1qqENSDARG00000021343qqwsb1	0.00737341	1.06377
ENSG00000184831qqAPOOqqENSDARG00000026444qqapoob	0.00740895	1.24699
ENSG00000184831qqAPOOqqENSDARG00000104696qqapooa	0.00740895	1.24699
ENSG00000101199qqARFGAP1qqENSDARG00000101616qqarfgap1	0.00755052	-1.266
ENSG00000101745qqANKRD12qqENSDARG00000052419qqankrd12	0.00762002	0.502501
ENSG00000198899qqMT-ATP6qqENSDARG00000063911qqmt-atp6	0.00770791	-0.990555
ENSG00000233927qqRPS28qqENSDARG00000035860qqrps28	0.00778574	1.04774
ENSG00000196730qqDAPK1qqENSDARG00000060093qqdapk1	0.00784228	1.17388
ENSG00000156052qqGNAQqqENSDARG00000011487qqgnaq	0.00793035	0.712957
ENSG00000156052qqGNAQqqENSDARG00000035178qqgna14	0.00793035	0.712957
ENSG00000107186qqMPDZqqENSDARG00000094677qqsi:dkey-92j12.5	0.00798051	1.02299
ENSG00000182196qqARL6IP4qqENSDARG00000105036qqarl6ip4	0.00798051	0.806305
ENSG00000104728qqARHGEF10qqENSDARG00000077788qqarhgef10	0.00801759	0.573973
ENSG00000168003qqSLC3A2qqENSDARG00000036427qqslc3a2a	0.00807233	1.04953
ENSG00000168003qqSLC3A2qqENSDARG00000055791qqzgc:158423	0.00807233	1.04953
ENSG00000168003qqSLC3A2qqENSDARG00000037012qqslc3a2b	0.00807233	1.04953
ENSG00000147454qqSLC25A37qqENSDARG00000073743qqslc25a37	0.00817962	0.958409
ENSG00000156508qqEEF1A1qqENSDARG00000039502qqeef1a1a	0.00819641	0.841485
ENSG00000156508qqEEF1A1qqENSDARG00000069951qqeef1a1b	0.00819641	0.841485
ENSG00000186231qqKLHL32qqENSDARG00000003576qqklhl32	0.00828803	1.07657
ENSG00000160213qqCSTBqqENSDARG00000045352qqcst14a.2	0.0083788	0.540282
ENSG00000160213qqCSTBqqENSDARG00000028164qqcst14a.1	0.0083788	0.540282
ENSG00000143970qqASXL2qqENSDARG00000076501qqasxl2	0.00838317	0.669286
ENSG00000167552qqTUBA1AqqENSDARG00000045367qqtuba1b	0.00838317	0.778411
ENSG00000010017qqRANBP9qqENSDARG00000061048qqranbp9	0.00838317	0.336551
ENSG00000089053qqANAPC5qqENSDARG00000008461qqanapc5	0.00838317	0.422464
ENSG00000145743qqFBXL17qqENSDARG00000042072qqfbxl17	0.00847988	0.781798
ENSG00000185737qqNRG3qqENSDARG00000089766qqnrg3b	0.0084962	0.477904
ENSG00000144749qqLRIG1qqENSDARG00000075625qqlrig1	0.0087151	0.881592
ENSG00000127663qqKDM4BqqENSDARG00000099675qqkdm4b	0.00877424	-1.64256
ENSG00000149571qqKIRREL3qqENSDARG00000075806qqkirrel3a	0.00883305	1.12769
ENSG00000135821qqGLULqqENSDARG00000099776qqglula	0.00883914	0.723388
ENSG00000135821qqGLULqqENSDARG00000100003qqglulb	0.00883914	0.723388
ENSG00000112902qqSEMA5AqqENSDARG00000058821qqsema5a	0.0092559	-1.87052
ENSG00000114993qqRTKNqqENSDARG00000052903qqrtkn2b	0.00940396	-1.15004
ENSG00000114993qqRTKNqqENSDARG00000031345qqRTKN	0.00940396	-1.15004
ENSG00000131374qqTBC1D5qqENSDARG00000036212qqtbc1d5	0.0094504	1.0433
ENSG00000249209qqAP000304.12qqENSDARG00000001788qqatp5po	0.00954243	1.19757
ENSG00000118263qqKLF7qqENSDARG00000043821qqklf7b	0.00954243	1.34461
ENSG00000169504qqCLIC4qqENSDARG00000022995qqclic4	0.00954243	1.49591
ENSG00000118263qqKLF7qqENSDARG00000073857qqklf7a	0.00954243	1.34461
ENSG00000134490qqTMEM241qqENSDARG00000090685qqtmem241	0.00965693	0.904835
ENSG00000134490qqTMEM241qqENSDARG00000104905qqCABZ01075521.1	0.00965693	0.904835
ENSG00000138771qqSHROOM3qqENSDARG00000102180qqshroom3	0.00965719	1.00992
ENSG00000197386qqHTTqqENSDARG00000052866qqhtt	0.00967313	-0.57226
ENSG00000091428qqRAPGEF4qqENSDARG00000075924qqzgc:171558	0.00970241	-1.75427
ENSG00000091428qqRAPGEF4qqENSDARG00000079872qqrapgef4	0.00970241	-1.75427
ENSG00000147604qqRPL7qqENSDARG00000007320qqrpl7	0.00987364	1.23694
ENSG00000137764qqMAP2K5qqENSDARG00000011851qqmap2k5	0.00987364	1.15
ENSG00000167772qqANGPTL4qqENSDARG00000035859qqangptl4	0.0101104	1.35596
ENSG00000171735qqCAMTA1qqENSDARG00000077428qqcamta1a	0.0102699	0.428504
ENSG00000171735qqCAMTA1qqENSDARG00000007824qqcamta1b	0.0102699	0.428504
ENSG00000133424qqLARGEqqENSDARG00000005126qqlarge1	0.0103315	0.622661
ENSG00000103121qqCMC2qqENSDARG00000043635qqcmc2	0.0103427	1.15958
ENSG00000228474qqOST4qqENSDARG00000096118qqost4	0.0103427	0.794576
ENSG00000135697qqBCO1qqENSDARG00000104256qqbco1	0.0103427	1.14249
ENSG00000107798qqLIPAqqENSDARG00000018529qqlipf	0.0103427	1.09923
ENSG00000138594qqTMOD3qqENSDARG00000002571qqtmod2	0.0103427	0.991951
ENSG00000131089qqARHGEF9qqENSDARG00000078624qqarhgef9b	0.0103427	0.943906
ENSG00000163635qqATXN7qqENSDARG00000074804qqatxn7	0.0103427	0.952024
ENSG00000134330qqIAH1qqENSDARG00000015765qqiah1	0.0103427	0.936516
ENSG00000150893qqFREM2qqENSDARG00000076856qqfrem2a	0.0103427	0.926411
ENSG00000150893qqFREM2qqENSDARG00000102626qqfrem2b	0.0103427	0.926411
ENSG00000123552qqUSP45qqENSDARG00000075013qqusp45	0.0103427	1.13524
ENSG00000162702qqZNF281qqENSDARG00000000567qqznf281a	0.0103427	0.970572
ENSG00000170035qqUBE2E3qqENSDARG00000012244qqube2e3	0.0103427	1.037
ENSG00000084754qqHADHAqqENSDARG00000060594qqhadhab	0.0103427	1.2546
ENSG00000105258qqPOLR2IqqENSDARG00000040443qqpolr2i	0.0103427	0.870875
ENSG00000151414qqNEK7qqENSDARG00000056966qqnek7	0.0103427	1.00998
ENSG00000080822qqCLDND1qqENSDARG00000052386qqcldnd1b	0.0103427	1.06103
ENSG00000105695qqMAGqqENSDARG00000104023qqmag	0.0103427	0.769151
ENSG00000160194qqNDUFV3qqENSDARG00000090389qqndufv3	0.0103427	1.1211
ENSG00000142168qqSOD1qqENSDARG00000043848qqsod1	0.0103427	0.973945
ENSG00000162702qqZNF281qqENSDARG00000035910qqznf281b	0.0103427	0.970572
ENSG00000197563qqPIGNqqENSDARG00000077532qqpign	0.0103427	0.892104
ENSG00000169857qqAVENqqENSDARG00000002894qqaven	0.0103427	0.850264
ENSG00000112237qqCCNCqqENSDARG00000009607qqccnc	0.0103427	0.963602
ENSG00000163660qqCCNL1qqENSDARG00000055124qqccnl1a	0.0103427	1.1686
ENSG00000106992qqAK1qqENSDARG00000001950qqak1	0.0103427	1.14075
ENSG00000198919qqDZIP3qqENSDARG00000056829qqzmp:0000000662	0.0103427	1.14036
ENSG00000084754qqHADHAqqENSDARG00000057128qqhadhaa	0.0103427	1.2546
ENSG00000074803qqSLC12A1qqENSDARG00000098096qqslc12a1	0.0103427	0.592412
ENSG00000080822qqCLDND1qqENSDARG00000104439qqcldnd1a	0.0103427	1.06103
ENSG00000072778qqACADVLqqENSDARG00000016687qqacadvl	0.0104846	0.952854
ENSG00000018625qqATP1A2qqENSDARG00000010472qqatp1a2a	0.0105647	0.882801
ENSG00000169862qqCTNND2qqENSDARG00000003779qqctnnd2b	0.0106517	0.56388
ENSG00000169862qqCTNND2qqENSDARG00000062415qqctnnd2a	0.0106517	0.56388
ENSG00000128805qqARHGAP22qqENSDARG00000021255qqarhgap22	0.0106817	-1.63973
ENSG00000128805qqARHGAP22qqENSDARG00000076434qqARHGAP22 (1 of many)	0.0106817	-1.63973
ENSG00000158560qqDYNC1I1qqENSDARG00000060948qqdync1i1	0.0108055	1.34628
ENSG00000158560qqDYNC1I1qqENSDARG00000098090qqCABZ01088308.1	0.0108055	1.34628
ENSG00000082805qqERC1qqENSDARG00000031930qqerc1b	0.0108395	0.685851
ENSG00000082805qqERC1qqENSDARG00000076014qqERC1	0.0108395	0.685851
ENSG00000082805qqERC1qqENSDARG00000009941qqerc1a	0.0108395	0.685851
ENSG00000157827qqFMNL2qqENSDARG00000012586qqfmnl2a	0.0109117	0.748246
ENSG00000147403qqRPL10qqENSDARG00000025581qqrpl10	0.0109323	0.746825
ENSG00000107779qqBMPR1AqqENSDARG00000105045qqbmpr1ab	0.0112702	0.963128
ENSG00000107779qqBMPR1AqqENSDARG00000019728qqbmpr1aa	0.0112702	0.963128
ENSG00000163285qqGABRG1qqENSDARG00000101995qqgabrg1	0.0113509	1.33195
ENSG00000164134qqNAA15qqENSDARG00000030368qqnaa15b	0.0113509	0.884356
ENSG00000164134qqNAA15qqENSDARG00000003213qqnaa15a	0.0113509	0.884356
ENSG00000032742qqIFT88qqENSDARG00000027234qqift88	0.0114905	0.997638
ENSG00000085832qqEPS15qqENSDARG00000078216qqeps15	0.0116899	0.425985
ENSG00000104888qqSLC17A7qqENSDARG00000090106qqslc17a7b	0.011748	-1.33142
ENSG00000104888qqSLC17A7qqENSDARG00000016480qqslc17a7a	0.011748	-1.33142
ENSG00000165895qqARHGAP42qqENSDARG00000056619qqarhgap42a	0.0117668	0.997008
ENSG00000166326qqTRIM44qqENSDARG00000051761qqtrim44	0.0117668	0.77516
ENSG00000165895qqARHGAP42qqENSDARG00000010654qqarhgap42b	0.0117668	0.997008
ENSG00000198597qqZNF536qqENSDARG00000103648qqznf536	0.0119207	0.892297
ENSG00000183011qqNAA38qqENSDARG00000099122qqnaa38	0.0119207	0.855521
ENSG00000125971qqDYNLRB1qqENSDARG00000104233qqdynlrb1	0.0119207	0.997545
ENSG00000125971qqDYNLRB1qqENSDARG00000021582qqdynlrb1	0.0119207	0.997545
ENSG00000164506qqSTXBP5qqENSDARG00000002656qqstxbp5a	0.0121356	0.812589
ENSG00000164506qqSTXBP5qqENSDARG00000029234qqstxbp5b	0.0121356	0.812589
ENSG00000187239qqFNBP1qqENSDARG00000096367qqfnbp1b	0.0121384	0.466414
ENSG00000187239qqFNBP1qqENSDARG00000036156qqfnbp1a	0.0121384	0.466414
ENSG00000187239qqFNBP1qqENSDARG00000101028qqfnbp1b	0.0121384	0.466414
ENSG00000135838qqNPLqqENSDARG00000009390qqnpl	0.0121391	0.705849
ENSG00000096746qqHNRNPH3qqENSDARG00000039466qqhnrnph3	0.012215	1.07794
ENSG00000174944qqP2RY14qqENSDARG00000103305qqP2RY14	0.012215	1.38197
ENSG00000261787qqTCF24qqENSDARG00000086944qqTCF24	0.012215	0.828033
ENSG00000167191qqGPRC5BqqENSDARG00000075141qqgprc5bb	0.0123485	0.882781
ENSG00000167191qqGPRC5BqqENSDARG00000077080qqgprc5ba	0.0123485	0.882781
ENSG00000147408qqCSGALNACT1qqENSDARG00000089233qqcsgalnact1b	0.0123598	0.675641
ENSG00000147408qqCSGALNACT1qqENSDARG00000040535qqcsgalnact1a	0.0123598	0.675641
ENSG00000163939qqPBRM1qqENSDARG00000003877qqpbrm1	0.0124047	0.526528
ENSG00000141564qqRPTORqqENSDARG00000098726qqrptor	0.012458	1.11434
ENSG00000117519qqCNN3qqENSDARG00000099510qqcnn3a	0.0125157	0.767106
ENSG00000165072qqMAMDC2qqENSDARG00000098345qqmamdc2a	0.0125157	0.815016
ENSG00000117519qqCNN3qqENSDARG00000029856qqcnn3b	0.0125157	0.767106
ENSG00000105372qqRPS19qqENSDARG00000030602qqrps19	0.0125157	0.773529
ENSG00000160678qqS100A1qqENSDARG00000015543qqs100a1	0.0125558	0.678312
ENSG00000106688qqSLC1A1qqENSDARG00000020212qqslc1a1	0.012568	-1.51228
ENSG00000196132qqMYT1qqENSDARG00000102879qqmyt1b	0.012568	-1.44089
ENSG00000156966qqB3GNT7qqENSDARG00000038489qqb3gnt7	0.012568	-1.32583
ENSG00000146021qqKLHL3qqENSDARG00000056647qqklhl3	0.012568	-1.63277
ENSG00000196132qqMYT1qqENSDARG00000074030qqmyt1a	0.012568	-1.44089
ENSG00000128731qqHERC2qqENSDARG00000073841qqherc2	0.0125972	0.479581
ENSG00000036549qqZZZ3qqENSDARG00000077581qqzzz3	0.012823	0.477231
ENSG00000154027qqAK5qqENSDARG00000012555qqak5	0.012823	0.879476
ENSG00000104093qqDMXL2qqENSDARG00000091293qqdmxl2	0.012823	0.656897
ENSG00000135931qqARMC9qqENSDARG00000087299qqarmc9	0.012823	0.539982
ENSG00000171862qqPTENqqENSDARG00000056623qqptenb	0.012829	0.793465
ENSG00000156218qqADAMTSL3qqENSDARG00000027903qqadamtsl3	0.012829	0.601981
ENSG00000083544qqTDRD3qqENSDARG00000025421qqtdrd3	0.012829	0.829267
ENSG00000198791qqCNOT7qqENSDARG00000032116qqcnot7	0.0129662	1.10977
ENSG00000204152qqTIMM23BqqENSDARG00000071396qqtimm23a	0.0129683	-1.32067
ENSG00000204152qqTIMM23BqqENSDARG00000100375qqtimm23b	0.0129683	-1.32067
ENSG00000168487qqBMP1qqENSDARG00000028053qqbmp1b	0.0129804	-1.51894
ENSG00000125967qqNECAB3qqENSDARG00000074794qqnecab3	0.0129804	-1.53482
ENSG00000168487qqBMP1qqENSDARG00000028071qqbmp1a	0.0129804	-1.51894
ENSG00000150907qqFOXO1qqENSDARG00000099555qqfoxo1a	0.0129962	0.784957
ENSG00000150907qqFOXO1qqENSDARG00000061549qqfoxo1b	0.0129962	0.784957
ENSG00000105290qqAPLP1qqENSDARG00000098368qqaplp1	0.0131074	0.387736
ENSG00000107249qqGLIS3qqENSDARG00000069726qqglis3	0.0132247	0.706604
ENSG00000173812qqEIF1qqENSDARG00000012688qqeif1b	0.0132303	1.34811
ENSG00000188064qqWNT7BqqENSDARG00000071107qqwnt7bb	0.0134047	-1.01812
ENSG00000188064qqWNT7BqqENSDARG00000022858qqwnt7ba	0.0134047	-1.01812
ENSG00000137216qqTMEM63BqqENSDARG00000103608qqzgc:153431	0.0134047	-1.29822
ENSG00000137216qqTMEM63BqqENSDARG00000104559qqtmem63ba	0.0134047	-1.29822
ENSG00000137216qqTMEM63BqqENSDARG00000106631qqtmem63bb	0.0134047	-1.29822
ENSG00000132485qqZRANB2qqENSDARG00000044332qqzranb2	0.0135493	1.2425
ENSG00000143195qqILDR2qqENSDARG00000101073qqsi:zfos-1011f11.2	0.0138413	-1.04918
ENSG00000143195qqILDR2qqENSDARG00000014180qqildr2	0.0138413	-1.04918
ENSG00000137266qqSLC22A23qqENSDARG00000078856qqslc22a23	0.0138494	1.08658
ENSG00000012983qqMAP4K5qqENSDARG00000039125qqmap4k5	0.0139308	0.682444
ENSG00000213047qqDENND1BqqENSDARG00000101868qqdennd1b	0.0141554	0.906973
ENSG00000163531qqNFASCqqENSDARG00000061099qqnfasca	0.0143257	0.964618
ENSG00000163531qqNFASCqqENSDARG00000056910qqCU234171.1	0.0143257	0.964618
ENSG00000182197qqEXT1qqENSDARG00000103155qqext1a	0.0147016	0.781401
ENSG00000182197qqEXT1qqENSDARG00000101019qqext1b	0.0147016	0.781401
ENSG00000134030qqCTIFqqENSDARG00000090617qqctif	0.0147854	-1.11119
ENSG00000162599qqNFIAqqENSDARG00000062420qqnfia	0.0148815	0.820216
ENSG00000139644qqTMBIM6qqENSDARG00000077934qqtegt	0.0151989	0.832878
ENSG00000124702qqKLHDC3qqENSDARG00000102772qqklhdc3	0.0152271	-0.814297
ENSG00000017260qqATP2C1qqENSDARG00000060197qqatp2c1	0.0153304	0.727599
ENSG00000159228qqCBR1qqENSDARG00000036587qqcbr1	0.0153386	1.26777
ENSG00000123684qqLPGAT1qqENSDARG00000013542qqlpgat1	0.0153386	1.09088
ENSG00000111897qqSERINC1qqENSDARG00000009106qqserinc1	0.0153386	1.18348
ENSG00000219545qqUMAD1qqENSDARG00000076008qqumad1	0.0158069	0.746005
ENSG00000116209qqTMEM59qqENSDARG00000019033qqtmem59	0.0161095	1.13156
ENSG00000148468qqFAM171A1qqENSDARG00000079788qqfam171a1	0.0161692	0.674822
ENSG00000049618qqARID1BqqENSDARG00000092503qqarid1b	0.0161824	0.493393
ENSG00000139793qqMBNL2qqENSDARG00000018460qqmbnl2	0.0163136	0.703499
ENSG00000169251qqNMD3qqENSDARG00000015676qqnmd3	0.0165075	1.36811
ENSG00000137154qqRPS6qqENSDARG00000019778qqrps6	0.0165075	1.23212
ENSG00000151834qqGABRA2qqENSDARG00000091459qqgabra2a	0.0165132	1.04055
ENSG00000197971qqMBPqqENSDARG00000036186qqmbpa	0.0169519	1.02392
ENSG00000197971qqMBPqqENSDARG00000089413qqmbpb	0.0169519	1.02392
ENSG00000101333qqPLCB4qqENSDARG00000100786qqPLCB4	0.0170449	-1.5863
ENSG00000137261qqKIAA0319qqENSDARG00000103001qqsi:ch73-215d9.1	0.017189	0.853332
ENSG00000145191qqEIF2B5qqENSDARG00000074995qqeif2b5	0.017189	0.853874
ENSG00000133812qqSBF2qqENSDARG00000059460qqsbf2	0.0174398	0.876398
ENSG00000121753qqADGRB2qqENSDARG00000025667qqadgrb2	0.0175232	-1.29075
ENSG00000110497qqAMBRA1qqENSDARG00000039878qqambra1b	0.017559	0.732374
ENSG00000110497qqAMBRA1qqENSDARG00000008322qqambra1a	0.017559	0.732374
ENSG00000087095qqNLKqqENSDARG00000028793qqnlk2	0.017754	1.13073
ENSG00000168958qqMFFqqENSDARG00000039203qqzgc:110130	0.017754	0.783508
ENSG00000168958qqMFFqqENSDARG00000053753qqmff	0.017754	0.783508
ENSG00000137502qqRAB30qqENSDARG00000037884qqrab30	0.0178738	0.914183
ENSG00000073417qqPDE8AqqENSDARG00000087941qqpde8a	0.0178738	1.12721
ENSG00000198948qqMFAP3LqqENSDARG00000062752qqmfap3l	0.0179359	0.712956
ENSG00000163703qqCRELD1qqENSDARG00000099989qqcreld1a	0.0181874	0.822546
ENSG00000091127qqPUS7qqENSDARG00000031774qqpus7	0.0181874	0.799059
ENSG00000161011qqSQSTM1qqENSDARG00000075014qqsqstm1	0.0181874	0.877895
ENSG00000163703qqCRELD1qqENSDARG00000006990qqcreld1b	0.0181874	0.822546
ENSG00000213741qqRPS29qqENSDARG00000041232qqrps29	0.0181874	1.09287
ENSG00000214655qqZSWIM8qqENSDARG00000069397qqzswim8	0.0181874	0.935704
ENSG00000181234qqTMEM132CqqENSDARG00000074863qqsi:dkey-112m2.1	0.0182333	-1.17451
ENSG00000181234qqTMEM132CqqENSDARG00000075277qqsi:dkeyp-14d3.1	0.0182333	-1.17451
ENSG00000083642qqPDS5BqqENSDARG00000098897qqpds5b	0.0183199	0.751495
ENSG00000108298qqRPL19qqENSDARG00000013307qqrpl19	0.0183199	0.725898
ENSG00000075413qqMARK3qqENSDARG00000026630qqmark3b	0.0183686	0.774948
ENSG00000188191qqPRKAR1BqqENSDARG00000103800qqprkar1b	0.0185152	-1.07857
ENSG00000197965qqMPZL1qqENSDARG00000059048qqmpzl1l	0.0185152	-1.33913
ENSG00000121653qqMAPK8IP1qqENSDARG00000102229qqmapk8ip1a	0.0185152	-1.34118
ENSG00000121653qqMAPK8IP1qqENSDARG00000090326qqMAPK8IP1 (1 of many)	0.0185152	-1.34118
ENSG00000158966qqCACHD1qqENSDARG00000061590qqcachd1	0.0186193	0.801309
ENSG00000099795qqNDUFB7qqENSDARG00000033789qqndufb7	0.0186301	1.09085
ENSG00000056736qqIL17RBqqENSDARG00000058244qqil17ra1a	0.0186301	0.844421
ENSG00000188529qqSRSF10qqENSDARG00000086411qqsrsf10b	0.0186301	0.792747
ENSG00000113558qqSKP1qqENSDARG00000003151qqskp1	0.0186301	0.833339
ENSG00000125703qqATG4CqqENSDARG00000044373qqatg4c	0.0186301	0.686141
ENSG00000056736qqIL17RBqqENSDARG00000100137qqil17ra2	0.0186301	0.844421
ENSG00000056736qqIL17RBqqENSDARG00000103208qqil17ra1b	0.0186301	0.844421
ENSG00000115380qqEFEMP1qqENSDARG00000104210qqsi:ch73-173h19.3	0.0186301	1.10985
ENSG00000115380qqEFEMP1qqENSDARG00000059121qqEFEMP1	0.0186301	1.10985
ENSG00000056736qqIL17RBqqENSDARG00000070299qqBX942819.1	0.0186301	0.844421
ENSG00000104133qqSPG11qqENSDARG00000045968qqspg11	0.0186301	0.818999
ENSG00000123352qqSPATS2qqENSDARG00000104316qqCABZ01078055.1	0.0186301	0.688302
ENSG00000166689qqPLEKHA7qqENSDARG00000062220qqplekha7b	0.0186628	1.08599
ENSG00000166266qqCUL5qqENSDARG00000004260qqcul5b	0.0187111	0.346799
ENSG00000139910qqNOVA1qqENSDARG00000020178qqnova1	0.0188298	-1.40955
ENSG00000139910qqNOVA1qqENSDARG00000017673qqnova2	0.0188298	-1.40955
ENSG00000101198qqNKAIN4qqENSDARG00000062699qqnkain4	0.0190294	-1.17701
ENSG00000076344qqRGS11qqENSDARG00000037646qqrgs11	0.0190294	-1.17294
ENSG00000071054qqMAP4K4qqENSDARG00000098670qqmap4k4	0.019081	0.497531
ENSG00000167283qqATP5LqqENSDARG00000011841qqatp5l	0.0190822	0.81034
ENSG00000101126qqADNPqqENSDARG00000074293qqadnpb	0.0190822	0.756772
ENSG00000101126qqADNPqqENSDARG00000062002qqadnpa	0.0190822	0.756772
ENSG00000171530qqTBCAqqENSDARG00000016754qqtbca	0.0190822	1.10895
ENSG00000185291qqIL3RAqqENSDARG00000039863qqlifrb	0.0191096	0.645618
ENSG00000185291qqIL3RAqqENSDARG00000098857qqlifra	0.0191096	0.645618
ENSG00000185291qqIL3RAqqENSDARG00000053702qqil2rgb	0.0191096	0.645618
ENSG00000185291qqIL3RAqqENSDARG00000007671qqghrb	0.0191096	0.645618
ENSG00000185291qqIL3RAqqENSDARG00000068858qqil2rga	0.0191096	0.645618
ENSG00000185291qqIL3RAqqENSDARG00000054771qqghra	0.0191096	0.645618
ENSG00000185291qqIL3RAqqENSDARG00000026736qqil11ra	0.0191096	0.645618
ENSG00000185291qqIL3RAqqENSDARG00000104474qqil6r	0.0191096	0.645618
ENSG00000185291qqIL3RAqqENSDARG00000090632qqBX601644.1	0.0191096	0.645618
ENSG00000172987qqHPSE2qqENSDARG00000078163qqhpse2	0.0193315	1.15093
ENSG00000129515qqSNX6qqENSDARG00000058444qqsnx6	0.0195438	0.495879
ENSG00000109689qqSTIM2qqENSDARG00000001776qqstim2b	0.0195438	0.358039
ENSG00000132879qqFBXO44qqENSDARG00000057884qqzgc:114174	0.0195438	0.645809
ENSG00000132879qqFBXO44qqENSDARG00000012035qqzgc:100832	0.0195438	0.645809
ENSG00000132879qqFBXO44qqENSDARG00000092166qqsi:dkey-147f3.8	0.0195438	0.645809
ENSG00000132879qqFBXO44qqENSDARG00000022623qqfbxo44	0.0195438	0.645809
ENSG00000132879qqFBXO44qqENSDARG00000057899qqzgc:114081	0.0195438	0.645809
ENSG00000132879qqFBXO44qqENSDARG00000037645qqzgc:173570	0.0195438	0.645809
ENSG00000184144qqCNTN2qqENSDARG00000009387qqrobo4	0.0195438	0.652678
ENSG00000132879qqFBXO44qqENSDARG00000092077qqsi:dkey-147f3.4	0.0195438	0.645809
ENSG00000132879qqFBXO44qqENSDARG00000071029qqsi:dkey-147f3.4	0.0195438	0.645809
ENSG00000132879qqFBXO44qqENSDARG00000071044qqzgc:153722	0.0195438	0.645809
ENSG00000109689qqSTIM2qqENSDARG00000074867qqstim2a	0.0195438	0.358039
ENSG00000078246qqTULP3qqENSDARG00000063672qqzmp:0000000711	0.0195438	0.422616
ENSG00000111731qqC2CD5qqENSDARG00000094590qqc2cd5	0.0195438	0.445313
ENSG00000157985qqAGAP1qqENSDARG00000062123qqagap1	0.0196274	-1.45278
ENSG00000108773qqKAT2AqqENSDARG00000104734qqkat2a	0.0200125	0.687201
ENSG00000151240qqDIP2CqqENSDARG00000062154qqdip2ca	0.02004	1.12565
ENSG00000171853qqTRAPPC12qqENSDARG00000060101qqtrappc12	0.0200701	-1.9835
ENSG00000140545qqMFGE8qqENSDARG00000015349qqmfge8a	0.0200953	-1.48948
ENSG00000140545qqMFGE8qqENSDARG00000045803qqmfge8b	0.0200953	-1.48948
ENSG00000133121qqSTARD13qqENSDARG00000098954qqstard13b	0.0203136	0.536312
ENSG00000133121qqSTARD13qqENSDARG00000079542qqstard13a	0.0203136	0.536312
ENSG00000168397qqATG4BqqENSDARG00000052104qqatg4b	0.0206587	1.16931
ENSG00000182463qqTSHZ2qqENSDARG00000079201qqtshz2	0.0209535	-1.59699
ENSG00000152601qqMBNL1qqENSDARG00000052978qqmbnl1	0.0209774	0.448313
ENSG00000108946qqPRKAR1AqqENSDARG00000101755qqprkar1ab	0.0211058	0.869982
ENSG00000108946qqPRKAR1AqqENSDARG00000076128qqprkar1aa	0.0211058	0.869982
ENSG00000143850qqPLEKHA6qqENSDARG00000020328qqplekha6	0.0211639	0.875876
ENSG00000128585qqMKLN1qqENSDARG00000025576qqmkln1	0.0213363	0.680145
ENSG00000168883qqUSP39qqENSDARG00000041908qqusp39	0.0214387	0.293604
ENSG00000131507qqNDFIP1qqENSDARG00000013979qqndfip1	0.0215505	0.898537
ENSG00000131507qqNDFIP1qqENSDARG00000102367qqndfip1l	0.0215505	0.898537
ENSG00000106772qqPRUNE2qqENSDARG00000059423qqprune2	0.0217128	0.739551
ENSG00000078295qqADCY2qqENSDARG00000014588qqadcy2b	0.0221229	0.661213
ENSG00000078295qqADCY2qqENSDARG00000058392qqadcy2a	0.0221229	0.661213
ENSG00000088986qqDYNLL1qqENSDARG00000058454qqdynll1	0.0223423	0.797718
ENSG00000078403qqMLLT10qqENSDARG00000045401qqmllt10	0.0224158	0.327536
ENSG00000036257qqCUL3qqENSDARG00000038967qqcul3a	0.0224979	0.690058
ENSG00000036257qqCUL3qqENSDARG00000100108qqcul3b	0.0224979	0.690058
ENSG00000075292qqZNF638qqENSDARG00000093237qqsi:ch211-89o9.4	0.0225299	0.601806
ENSG00000075292qqZNF638qqENSDARG00000104169qqsi:ch211-212k18.4	0.0225299	0.601806
ENSG00000111837qqMAKqqENSDARG00000059287qqmak	0.0225614	0.745393
ENSG00000182185qqRAD51BqqENSDARG00000037046qqrad51b	0.0227012	1.42879
ENSG00000156650qqKAT6BqqENSDARG00000055429qqkat6b	0.0229794	0.564402
ENSG00000113594qqLIFRqqENSDARG00000100738qqosmr	0.0231592	0.79345
ENSG00000006125qqAP2B1qqENSDARG00000035152qqap2b1	0.0233848	1.51303
ENSG00000187676qqB3GLCTqqENSDARG00000077740qqb3glctb	0.0233848	0.876786
ENSG00000187676qqB3GLCTqqENSDARG00000073917qqb3glcta	0.0233848	0.876786
ENSG00000078140qqUBE2KqqENSDARG00000013505qqube2kb	0.0233848	1.08988
ENSG00000110700qqRPS13qqENSDARG00000036298qqrps13	0.0233848	1.11807
ENSG00000078140qqUBE2KqqENSDARG00000089055qqube2ka	0.0233848	1.08988
ENSG00000003756qqRBM5qqENSDARG00000098280qqrbm5	0.0234387	0.911289
ENSG00000120071qqKANSL1qqENSDARG00000088238qqkansl1b	0.0235039	0.519122
ENSG00000120071qqKANSL1qqENSDARG00000090895qqkansl1a	0.0235039	0.519122
ENSG00000162849qqKIF26BqqENSDARG00000013343qqkif26ba	0.0236387	-1.29554
ENSG00000175048qqZDHHC14qqENSDARG00000037069qqzdhhc14	0.0236387	-1.69175
ENSG00000176406qqRIMS2qqENSDARG00000101606qqrims2a	0.0238879	-1.52827
ENSG00000176406qqRIMS2qqENSDARG00000078902qqrims1b	0.0238879	-1.52827
ENSG00000072364qqAFF4qqENSDARG00000001857qqaff4	0.0238883	0.439464
ENSG00000185950qqIRS2qqENSDARG00000075282qqirs2b	0.0239583	1.1309
ENSG00000185950qqIRS2qqENSDARG00000037099qqirs2a	0.0239583	1.1309
ENSG00000182901qqRGS7qqENSDARG00000016584qqrgs7a	0.0240259	-1.21271
ENSG00000182901qqRGS7qqENSDARG00000096687qqrgs7b	0.0240259	-1.21271
ENSG00000075043qqKCNQ2qqENSDARG00000091130qqkcnq2b	0.0240615	-1.25065
ENSG00000075043qqKCNQ2qqENSDARG00000075307qqkcnq2a	0.0240615	-1.25065
ENSG00000186001qqLRCH3qqENSDARG00000100679qqlrch3	0.0243455	0.473666
ENSG00000182899qqRPL35AqqENSDARG00000088030qqrpl35a	0.0244778	1.01923
ENSG00000092421qqSEMA6AqqENSDARG00000102165qqsema6a	0.0245439	0.994984
ENSG00000105223qqPLD3qqENSDARG00000068199qqpld3	0.0248712	0.648796
ENSG00000132470qqITGB4qqENSDARG00000028507qqitgb4	0.0249958	0.837636
ENSG00000169946qqZFPM2qqENSDARG00000040123qqzfpm2a	0.0249958	-1.32456
ENSG00000168575qqSLC20A2qqENSDARG00000060796qqslc20a2	0.0250172	1.07407
ENSG00000118007qqSTAG1qqENSDARG00000061205qqstag1a	0.0251883	1.15211
ENSG00000118007qqSTAG1qqENSDARG00000062137qqstag1b	0.0251883	1.15211
ENSG00000058272qqPPP1R12AqqENSDARG00000010784qqppp1r12a	0.0253159	0.864752
ENSG00000148700qqADD3qqENSDARG00000040874qqadd3a	0.0253907	0.566634
ENSG00000148700qqADD3qqENSDARG00000056250qqadd3b	0.0253907	0.566634
ENSG00000155849qqELMO1qqENSDARG00000098753qqelmo1	0.0255042	0.831827
ENSG00000155849qqELMO1qqENSDARG00000055400qqsi:dkey-56f14.7	0.0255042	0.831827
ENSG00000165675qqENOX2qqENSDARG00000078942qqenox2	0.0257525	0.528165
ENSG00000082014qqSMARCD3qqENSDARG00000019969qqsmarcd3b	0.0260602	0.738091
ENSG00000082014qqSMARCD3qqENSDARG00000038786qqsmarcd3a	0.0260602	0.738091
ENSG00000184076qqUQCR10qqENSDARG00000104517qquqcr10	0.0260602	0.803729
ENSG00000141469qqSLC14A1qqENSDARG00000051914qqslc14a2	0.026205	0.596345
ENSG00000156931qqVPS8qqENSDARG00000060477qqvps8	0.026607	0.616979
ENSG00000231500qqRPS18qqENSDARG00000100392qqrps18	0.026607	0.665125
ENSG00000144278qqGALNT13qqENSDARG00000099227qqgalnt13	0.026607	-1.3849
ENSG00000117450qqPRDX1qqENSDARG00000058734qqprdx1	0.026607	0.775001
ENSG00000134532qqSOX5qqENSDARG00000011582qqsox5	0.0267147	0.781917
ENSG00000163909qqHEYLqqENSDARG00000055798qqheyl	0.0270122	1.41028
ENSG00000163909qqHEYLqqENSDARG00000017917qqher7	0.0270122	1.41028
ENSG00000163909qqHEYLqqENSDARG00000056732qqher4.1	0.0270122	1.41028
ENSG00000163909qqHEYLqqENSDARG00000056729qqher4.2	0.0270122	1.41028
ENSG00000163909qqHEYLqqENSDARG00000094426qqher4.2	0.0270122	1.41028
ENSG00000163909qqHEYLqqENSDARG00000009822qqher4.4	0.0270122	1.41028
ENSG00000163909qqHEYLqqENSDARG00000070770qqher4.3	0.0270122	1.41028
ENSG00000007516qqBAIAP3qqENSDARG00000079264qqbaiap3	0.0270122	1.22406
ENSG00000172428qqMYEOV2qqENSDARG00000045296qqcops9	0.0271636	0.457874
ENSG00000152818qqUTRNqqENSDARG00000100222qqutrn	0.0271636	0.594473
ENSG00000227345qqPARGqqENSDARG00000061114qqparga	0.0271636	0.64342
ENSG00000153904qqDDAH1qqENSDARG00000103042qqddah1	0.0272337	0.625319
ENSG00000139182qqCLSTN3qqENSDARG00000073883qqclstn3	0.0273354	-0.865507
ENSG00000133961qqNUMBqqENSDARG00000027279qqnumb	0.0274491	0.763173
ENSG00000038427qqVCANqqENSDARG00000103515qqvcana	0.0275912	-1.12626
ENSG00000038427qqVCANqqENSDARG00000009401qqvcanb	0.0275912	-1.12626
ENSG00000152558qqTMEM123qqENSDARG00000095674qqtmem123	0.0276618	0.940752
ENSG00000162804qqSNED1qqENSDARG00000044433qqsned1	0.0276618	1.19254
ENSG00000177105qqRHOGqqENSDARG00000004301qqrhogb	0.0276618	0.960352
ENSG00000177105qqRHOGqqENSDARG00000068653qqrhoga	0.0276618	0.960352
ENSG00000118946qqPCDH17qqENSDARG00000027041qqpcdh17	0.0277303	0.365287
ENSG00000147853qqAK3qqENSDARG00000058226qqak3	0.0277303	0.591266
ENSG00000115266qqAPC2qqENSDARG00000063007qqapc2	0.0277303	0.602971
ENSG00000198846qqTOXqqENSDARG00000032317qqtox	0.0280322	0.902102
ENSG00000170234qqPWWP2AqqENSDARG00000075526qqpwwp2a	0.0283071	0.507537
ENSG00000150627qqWDR17qqENSDARG00000075098qqwdr17	0.0283248	0.875321
ENSG00000101680qqLAMA1qqENSDARG00000102277qqlama1	0.0283248	0.943418
ENSG00000151835qqSACSqqENSDARG00000091042qqsacs	0.0283248	0.852853
ENSG00000230124qqACBD6qqENSDARG00000039456qqacbd6	0.0283248	0.846624
ENSG00000159086qqPAXBP1qqENSDARG00000062361qqPAXBP1	0.0283248	0.698098
ENSG00000048991qqR3HDM1qqENSDARG00000101458qqr3hdm1	0.0283248	0.949102
ENSG00000196792qqSTRN3qqENSDARG00000001729qqstrn3	0.0283248	0.703371
ENSG00000150967qqABCB9qqENSDARG00000056200qqabcb9	0.0283248	0.761753
ENSG00000175745qqNR2F1qqENSDARG00000052695qqnr2f1a	0.0283248	0.875504
ENSG00000175745qqNR2F1qqENSDARG00000017168qqnr2f1b	0.0283248	0.875504
ENSG00000143742qqSRP9qqENSDARG00000042851qqsrp9	0.0283248	0.54652
ENSG00000127481qqUBR4qqENSDARG00000009549qqubr4	0.0283248	0.860825
ENSG00000046653qqGPM6BqqENSDARG00000001676qqgpm6bb	0.0284043	0.419976
ENSG00000169760qqNLGN1qqENSDARG00000077710qqnlgn1	0.0285784	-1.01521
ENSG00000103257qqSLC7A5qqENSDARG00000099265qqslc7a5	0.0287239	-1.01601
ENSG00000120008qqWDR11qqENSDARG00000075245qqwdr11	0.0290006	0.576909
ENSG00000158865qqSLC5A11qqENSDARG00000019932qqslc5a11	0.0290015	0.773459
ENSG00000127838qqPNKDqqENSDARG00000071032qqpnkd	0.0290015	1.25756
ENSG00000131469qqRPL27qqENSDARG00000015128qqrpl27	0.0290015	0.715445
ENSG00000092020qqPPP2R3CqqENSDARG00000043972qqppp2r3c	0.0290015	0.609044
ENSG00000197622qqCDC42SE1qqENSDARG00000023724qqcdc42se1	0.0290015	0.674942
ENSG00000077713qqSLC25A43qqENSDARG00000102048qqslc25a43	0.0290015	0.600151
ENSG00000164209qqSLC25A46qqENSDARG00000035181qqslc25a46	0.0290015	0.602919
ENSG00000138639qqARHGAP24qqENSDARG00000100973qqarhgap24	0.0291282	0.667719
ENSG00000008394qqMGST1qqENSDARG00000022165qqmgst1.2	0.029159	0.869144
ENSG00000008394qqMGST1qqENSDARG00000032618qqmgst1.1	0.029159	0.869144
ENSG00000011405qqPIK3C2AqqENSDARG00000060841qqpik3c2a	0.0294919	0.335305
ENSG00000197892qqKIF13BqqENSDARG00000079731qqkif13ba	0.029692	0.29776
ENSG00000136643qqRPS6KC1qqENSDARG00000104103qqrps6kc1	0.029692	0.489132
ENSG00000136770qqDNAJC1qqENSDARG00000001940qqdnajc1	0.029692	0.272679
ENSG00000147027qqTMEM47qqENSDARG00000057322qqtmem47	0.029692	0.545969
ENSG00000091409qqITGA6qqENSDARG00000069946qqitga6b	0.029692	0.452536
ENSG00000091409qqITGA6qqENSDARG00000042282qqitga6a	0.029692	0.452536
ENSG00000091409qqITGA6qqENSDARG00000099348qqCU469503.1	0.029692	0.452536
ENSG00000140694qqPARNqqENSDARG00000102634qqparn	0.029692	0.556072
ENSG00000197892qqKIF13BqqENSDARG00000073859qqkif13bb	0.029692	0.29776
ENSG00000165671qqNSD1qqENSDARG00000104681qqsi:dkeyp-87d1.1	0.0297041	1.03961
ENSG00000165671qqNSD1qqENSDARG00000076160qqsi:dkey-285e18.2	0.0297041	1.03961
ENSG00000165671qqNSD1qqENSDARG00000091062qqsi:dkey-199k11.6	0.0297041	1.03961
ENSG00000165671qqNSD1qqENSDARG00000103283qqsi:dkey-238o14.7	0.0297041	1.03961
ENSG00000165671qqNSD1qqENSDARG00000107506qqCR356227.1	0.0297041	1.03961
ENSG00000165671qqNSD1qqENSDARG00000107283qqBX571813.1	0.0297041	1.03961
ENSG00000102466qqFGF14qqENSDARG00000040982qqfgf14	0.0298338	-1.78445
ENSG00000123636qqBAZ2BqqENSDARG00000057782qqbaz2ba	0.0301953	0.67099
ENSG00000164548qqTRA2AqqENSDARG00000007863qqtra2a	0.0303293	0.742788
ENSG00000147324qqMFHAS1qqENSDARG00000079104qqmfhas1	0.0306434	0.91779
ENSG00000136237qqRAPGEF5qqENSDARG00000074307qqrapgef5b	0.0306596	1.33818
ENSG00000136237qqRAPGEF5qqENSDARG00000075271qqrapgef5a	0.0306596	1.33818
ENSG00000076555qqACACBqqENSDARG00000061994qqacacb	0.0306802	0.36781
ENSG00000107518qqATRNL1qqENSDARG00000077188qqatrnl1a	0.0312924	-1.06093
ENSG00000107518qqATRNL1qqENSDARG00000006420qqatrnl1b	0.0312924	-1.06093
ENSG00000170558qqCDH2qqENSDARG00000018693qqcdh2	0.0314185	0.637859
ENSG00000138032qqPPM1BqqENSDARG00000001888qqppm1ba	0.0314257	0.741839
ENSG00000074054qqCLASP1qqENSDARG00000010280qqclasp1a	0.0316608	0.277607
ENSG00000169855qqROBO1qqENSDARG00000026784qqrobo1	0.0317372	0.699654
ENSG00000138670qqRASGEF1BqqENSDARG00000033614qqrasgef1ba	0.0318624	-0.546706
ENSG00000050165qqDKK3qqENSDARG00000070683qqdkk3b	0.031875	-1.09359
ENSG00000050165qqDKK3qqENSDARG00000103591qqdkk3a	0.031875	-1.09359
ENSG00000100142qqPOLR2FqqENSDARG00000036625qqpolr2f	0.0319685	1.1537
ENSG00000186260qqMKL2qqENSDARG00000088307qqmrtfba	0.0319685	0.895908
ENSG00000186260qqMKL2qqENSDARG00000076867qqmrtfbb	0.0319685	0.895908
ENSG00000270647qqTAF15qqENSDARG00000070019qqtaf15	0.0322961	0.588915
ENSG00000152952qqPLOD2qqENSDARG00000011821qqplod2	0.0322966	0.748106
ENSG00000083123qqBCKDHBqqENSDARG00000014676qqbckdhb	0.0326204	0.659349
ENSG00000170011qqMYRIPqqENSDARG00000038814qqmyrip	0.032988	0.375815
ENSG00000170011qqMYRIPqqENSDARG00000075706qqsi:ch211-106h4.9	0.032988	0.375815
ENSG00000169372qqCRADDqqENSDARG00000028192qqcradd	0.0334407	0.906103
ENSG00000119778qqATAD2BqqENSDARG00000060537qqatad2b	0.0340216	0.276064
ENSG00000049759qqNEDD4LqqENSDARG00000060006qqnedd4l	0.0340257	0.800857
ENSG00000054523qqKIF1BqqENSDARG00000037020qqkif1b	0.0343469	0.470074
ENSG00000168710qqAHCYL1qqENSDARG00000056331qqahcyl1	0.0343816	0.640536
ENSG00000055163qqCYFIP2qqENSDARG00000036375qqcyfip2	0.0345234	-1.31165
ENSG00000104375qqSTK3qqENSDARG00000011312qqstk3	0.0346241	0.358139
ENSG00000109756qqRAPGEF2qqENSDARG00000005482qqrapgef2	0.0351269	0.479381
ENSG00000196586qqMYO6qqENSDARG00000042141qqmyo6b	0.035753	0.34763
ENSG00000196586qqMYO6qqENSDARG00000044016qqmyo6a	0.035753	0.34763
ENSG00000122786qqCALD1qqENSDARG00000086391qqcald1b	0.0357787	0.647606
ENSG00000146247qqPHIPqqENSDARG00000015970qqphip	0.0358333	0.505234
ENSG00000129422qqMTUS1qqENSDARG00000071562qqmtus1a	0.0358691	0.689163
ENSG00000129422qqMTUS1qqENSDARG00000034105qqmtus1b	0.0358691	0.689163
ENSG00000182168qqUNC5CqqENSDARG00000099133qqsi:ch73-72b7.1	0.0360274	0.474463
ENSG00000182168qqUNC5CqqENSDARG00000087341qqunc5c	0.0360274	0.474463
ENSG00000108510qqMED13qqENSDARG00000053884qqmed13a	0.0361863	0.625822
ENSG00000108510qqMED13qqENSDARG00000003910qqmed13b	0.0361863	0.625822
ENSG00000189403qqHMGB1qqENSDARG00000030479qqhmgb1b	0.0362058	0.264301
ENSG00000189403qqHMGB1qqENSDARG00000099175qqhmgb1a	0.0362058	0.264301
ENSG00000146243qqIRAK1BP1qqENSDARG00000036903qqirak1bp1	0.0364234	1.08411
ENSG00000104412qqEMC2qqENSDARG00000003308qqemc2	0.0364234	0.849458
ENSG00000157483qqMYO1EqqENSDARG00000036179qqmyo1ea	0.0364234	0.88683
ENSG00000100884qqCPNE6qqENSDARG00000025189qqcpne8	0.0364234	1.17677
ENSG00000176407qqKCMF1qqENSDARG00000067656qqkcmf1	0.0364234	0.738605
ENSG00000151532qqVTI1AqqENSDARG00000045065qqvti1a	0.0364407	0.526716
ENSG00000091129qqNRCAMqqENSDARG00000006396qqnrcama	0.0369145	-1.32843
ENSG00000134698qqAGO4qqENSDARG00000100854qqago4	0.0369335	0.778294
ENSG00000135063qqFAM189A2qqENSDARG00000099946qqfam189a2	0.0370834	0.495643
ENSG00000164327qqRICTORqqENSDARG00000002020qqrictorb	0.0371131	0.307272
ENSG00000164327qqRICTORqqENSDARG00000100867qqrictora	0.0371131	0.307272
ENSG00000177103qqDSCAML1qqENSDARG00000098057qqdscaml1	0.0371312	-1.47535
ENSG00000136861qqCDK5RAP2qqENSDARG00000024219qqcdk5rap2	0.0373004	1.07788
ENSG00000125633qqCCDC93qqENSDARG00000040678qqccdc93	0.0373004	0.577271
ENSG00000197943qqPLCG2qqENSDARG00000068763qqplcg2	0.0373004	0.956586
ENSG00000197943qqPLCG2qqENSDARG00000092862qqsi:ch211-260p9.3	0.0373004	0.956586
ENSG00000069966qqGNB5qqENSDARG00000099685qqgnb5a	0.038085	-1.36384
ENSG00000188906qqLRRK2qqENSDARG00000006169qqlrrk2	0.038085	-1.35036
ENSG00000152492qqCCDC50qqENSDARG00000105136qqccdc50	0.038085	-1.34174
ENSG00000160584qqSIK3qqENSDARG00000088083qqsik3	0.0381203	0.555359
ENSG00000095787qqWACqqENSDARG00000012577qqwaca	0.0382819	0.886007
ENSG00000118816qqCCNIqqENSDARG00000068214qqccni	0.0382819	1.00074
ENSG00000095787qqWACqqENSDARG00000099015qqwacb	0.0382819	0.886007
ENSG00000073849qqST6GAL1qqENSDARG00000044514qqst6gal1	0.0384673	0.644599
ENSG00000122884qqP4HA1qqENSDARG00000071082qqp4ha1b	0.0384673	0.82273
ENSG00000187147qqRNF220qqENSDARG00000060929qqrnf220a	0.0387941	1.31337
ENSG00000187147qqRNF220qqENSDARG00000075183qqrnf220b	0.0387941	1.31337
ENSG00000112096qqSOD2qqENSDARG00000042644qqsod2	0.039028	0.818119
ENSG00000127527qqEPS15L1qqENSDARG00000042670qqeps15l1a	0.039028	0.606599
ENSG00000127527qqEPS15L1qqENSDARG00000100700qqCABZ01066725.1	0.039028	0.606599
ENSG00000104490qqNCALDqqENSDARG00000070688qqncalda	0.0390969	-1.41658
ENSG00000149809qqTM7SF2qqENSDARG00000032816qqtm7sf2	0.0390969	-1.22976
ENSG00000109906qqZBTB16qqENSDARG00000007184qqzbtb16a	0.0392544	0.639334
ENSG00000169554qqZEB2qqENSDARG00000062338qqzeb2a	0.0393875	0.512316
ENSG00000106571qqGLI3qqENSDARG00000052131qqgli3	0.0395657	0.464204
ENSG00000003989qqSLC7A2qqENSDARG00000037097qqslc7a2	0.0397311	0.846851
ENSG00000182944qqEWSR1qqENSDARG00000020258qqewsr1a	0.0397311	0.769812
ENSG00000182944qqEWSR1qqENSDARG00000020465qqewsr1b	0.0397311	0.769812
ENSG00000064999qqANKS1AqqENSDARG00000078901qqanks1ab	0.04004	0.886528
ENSG00000064999qqANKS1AqqENSDARG00000062396qqanks1aa	0.04004	0.886528
ENSG00000103599qqIQCHqqENSDARG00000015476qqiqch	0.040055	0.499455
ENSG00000149557qqFEZ1qqENSDARG00000023174qqfez1	0.040055	0.380446
ENSG00000174720qqLARP7qqENSDARG00000017315qqlarp7	0.040055	0.732082
ENSG00000058866qqDGKGqqENSDARG00000062696qqdgkg	0.0403095	-0.958745
ENSG00000171877qqFRMD5qqENSDARG00000079622qqfrmd5	0.0403486	0.913045
ENSG00000171877qqFRMD5qqENSDARG00000075942qqFRMD5	0.0403486	0.913045
ENSG00000172201qqID4qqENSDARG00000045131qqid4	0.0408695	0.452449
ENSG00000158352qqSHROOM4qqENSDARG00000079900qqshroom4	0.0408695	0.440331
ENSG00000004864qqSLC25A13qqENSDARG00000099353qqslc25a13	0.0408695	0.551691
ENSG00000076321qqKLHL20qqENSDARG00000038801qqklhl20	0.0409904	0.9326
ENSG00000117697qqNSL1qqENSDARG00000024471qqnsl1	0.0409904	0.620265
ENSG00000149499qqEML3qqENSDARG00000058038qqeml3	0.0411895	-1.01108
ENSG00000187109qqNAP1L1qqENSDARG00000101813qqnap1l1	0.0412266	0.611634
ENSG00000114391qqRPL24qqENSDARG00000099104qqrpl24	0.0416979	0.343432
ENSG00000135749qqPCNXL2qqENSDARG00000055698qqpcnx2	0.0416979	-1.44109
ENSG00000165379qqLRFN5qqENSDARG00000071230qqlrfn5a	0.0416979	-1.46127
ENSG00000134283qqPPHLN1qqENSDARG00000045692qqpphln1	0.0419598	0.935521
ENSG00000101871qqMID1qqENSDARG00000060482qqmid1	0.0419598	0.705935
ENSG00000184787qqUBE2G2qqENSDARG00000025404qqube2g2	0.0419598	0.921185
ENSG00000122584qqNXPH1qqENSDARG00000033447qqnxph1	0.0419598	-1.13297
ENSG00000101972qqSTAG2qqENSDARG00000011783qqstag2a	0.0419598	0.870732
ENSG00000101972qqSTAG2qqENSDARG00000053668qqstag2b	0.0419598	0.870732
ENSG00000144339qqTMEFF2qqENSDARG00000051824qqtmeff2a	0.0419598	0.987598
ENSG00000144339qqTMEFF2qqENSDARG00000058699qqtmeff2b	0.0419598	0.987598
ENSG00000185236qqRAB11BqqENSDARG00000041878qqrab11ba	0.0421221	-1.2423
ENSG00000166598qqHSP90B1qqENSDARG00000003570qqhsp90b1	0.0429485	0.752379
ENSG00000132522qqGPS2qqENSDARG00000035558qqgps2	0.0429485	0.935034
ENSG00000138641qqHERC3qqENSDARG00000075887qqherc3	0.0429485	0.74145
ENSG00000087053qqMTMR2qqENSDARG00000004616qqmtmr2	0.0429485	0.661425
ENSG00000110713qqNUP98qqENSDARG00000074955qqnup98	0.0429485	0.778369
ENSG00000101144qqBMP7qqENSDARG00000063230qqbmp7b	0.0429485	0.693356
ENSG00000101144qqBMP7qqENSDARG00000018260qqbmp7a	0.0429485	0.693356
ENSG00000196911qqKPNA5qqENSDARG00000042030qqkpna5	0.0429485	0.49505
ENSG00000187764qqSEMA4DqqENSDARG00000067801qqCABZ01064472.1	0.0429485	0.535238
ENSG00000083312qqTNPO1qqENSDARG00000035390qqtnpo1	0.0429485	0.62442
ENSG00000198886qqMT-ND4qqENSDARG00000063917qqmt-nd4	0.0430866	-0.955878
ENSG00000081913qqPHLPP1qqENSDARG00000078694qqphlpp1	0.0433036	0.488783
ENSG00000140386qqSCAPERqqENSDARG00000023104qqscaper	0.0434771	0.458115
ENSG00000048471qqSNX29qqENSDARG00000077317qqsnx29	0.0436332	0.973503
ENSG00000196628qqTCF4qqENSDARG00000107408qqTCF4	0.0437032	-0.746696
ENSG00000145555qqMYO10qqENSDARG00000017004qqmyo10	0.0438819	-0.280669
ENSG00000088448qqANKRD10qqENSDARG00000004771qqankrd10b	0.0439569	0.683295
ENSG00000139926qqFRMD6qqENSDARG00000002332qqfrmd6	0.0439569	0.587015
ENSG00000116171qqSCP2qqENSDARG00000102356qqscp2b	0.0439569	0.657796
ENSG00000168314qqMOBPqqENSDARG00000038814qqmyrip	0.0439569	0.671402
ENSG00000132676qqDAP3qqENSDARG00000078500qqdap3	0.0439569	0.621718
ENSG00000116171qqSCP2qqENSDARG00000012194qqscp2a	0.0439569	0.657796
ENSG00000215421qqZNF407qqENSDARG00000087536qqznf407	0.0439569	0.488792
ENSG00000132912qqDCTN4qqENSDARG00000023988qqdctn4	0.0439569	0.511459
ENSG00000121892qqPDS5AqqENSDARG00000055022qqpds5a	0.0439569	0.490969
ENSG00000070785qqEIF2B3qqENSDARG00000018106qqeif2b3	0.0439569	0.596334
ENSG00000168314qqMOBPqqENSDARG00000075706qqsi:ch211-106h4.9	0.0439569	0.671402
ENSG00000104427qqZC2HC1AqqENSDARG00000027915qqzc2hc1a	0.0439569	0.593129
ENSG00000170385qqSLC30A1qqENSDARG00000053896qqslc30a1b	0.0439569	0.738738
ENSG00000170385qqSLC30A1qqENSDARG00000005463qqslc30a1a	0.0439569	0.738738
ENSG00000088448qqANKRD10qqENSDARG00000037100qqankrd10a	0.0439569	0.683295
ENSG00000006715qqVPS41qqENSDARG00000063573qqvps41	0.0439569	0.575774
ENSG00000149273qqRPS3qqENSDARG00000103007qqrps3	0.0439569	0.627069
ENSG00000131966qqACTR10qqENSDARG00000038432qqactr10	0.0439569	0.65062
ENSG00000085276qqMECOMqqENSDARG00000060808qqmecom	0.0439569	0.83163
ENSG00000151952qqTMEM132DqqENSDARG00000102759qqTMEM132D	0.0440448	-1.39904
ENSG00000063601qqMTMR1qqENSDARG00000022378qqmtmr1b	0.044269	-1.12223
ENSG00000063601qqMTMR1qqENSDARG00000056690qqmtmr1a	0.044269	-1.12223
ENSG00000118418qqHMGN3qqENSDARG00000087636qqhmgn6	0.0446415	0.315668
ENSG00000145349qqCAMK2DqqENSDARG00000043010qqcamk2d1	0.0447538	0.968418
ENSG00000182154qqMRPL41qqENSDARG00000002264qqmrpl41	0.0448761	-1.37051
ENSG00000092531qqSNAP23qqENSDARG00000055252qqsnap23.2	0.0449851	0.516572
ENSG00000092531qqSNAP23qqENSDARG00000012874qqsnap23.1	0.0449851	0.516572
ENSG00000108352qqRAPGEFL1qqENSDARG00000079912qqrapgefl1	0.0449851	0.493946
ENSG00000025796qqSEC63qqENSDARG00000017740qqsec63	0.0449851	0.61275
ENSG00000079950qqSTX7qqENSDARG00000069208qqstx7l	0.0449851	0.362488
ENSG00000126804qqZBTB1qqENSDARG00000023040qqzbtb1	0.0449851	0.588097
ENSG00000104218qqCSPP1qqENSDARG00000091628qqcspp1b	0.0449851	0.365596
ENSG00000104218qqCSPP1qqENSDARG00000100236qqcspp1a	0.0449851	0.365596
ENSG00000150764qqDIXDC1qqENSDARG00000056267qqdixdc1b	0.0449851	0.406784
ENSG00000150764qqDIXDC1qqENSDARG00000025302qqdixdc1a	0.0449851	0.406784
ENSG00000112234qqFBXL4qqENSDARG00000026941qqfbxl4	0.0449851	0.418376
ENSG00000134533qqRERGqqENSDARG00000104632qqRERG	0.0449851	0.3305
ENSG00000141380qqSS18qqENSDARG00000002970qqss18	0.0449851	0.529645
ENSG00000151893qqCACUL1qqENSDARG00000021885qqcacul1	0.0449851	0.287433
ENSG00000171617qqENC1qqENSDARG00000035398qqenc1	0.0450047	-1.58084
ENSG00000104381qqGDAP1qqENSDARG00000058601qqgdap1	0.0451754	0.764769
ENSG00000174306qqZHX3qqENSDARG00000019774qqzhx3	0.0452962	0.288122
ENSG00000174306qqZHX3qqENSDARG00000087186qqsi:ch211-232b12.5	0.0452962	0.288122
ENSG00000135472qqFAIM2qqENSDARG00000105362qqfaim2b	0.0457207	-1.48131
ENSG00000175866qqBAIAP2qqENSDARG00000062799qqbaiap2a	0.0457207	-1.75761
ENSG00000175866qqBAIAP2qqENSDARG00000103333qqbaiap2b	0.0457207	-1.75761
ENSG00000121440qqPDZRN3qqENSDARG00000073757qqpdzrn3a	0.0460022	0.661709
ENSG00000121440qqPDZRN3qqENSDARG00000073869qqpdzrn3b	0.0460022	0.661709
ENSG00000004866qqST7qqENSDARG00000039960qqst7	0.0460022	0.722779
ENSG00000130821qqSLC6A8qqENSDARG00000043646qqslc6a8	0.0460564	-1.34997
ENSG00000184903qqIMMP2LqqENSDARG00000004925qqimmp2l	0.0462039	0.72116
ENSG00000140153qqWDR20qqENSDARG00000041239qqwdr20b	0.0465785	-1.0319
ENSG00000140153qqWDR20qqENSDARG00000079220qqwdr20a	0.0465785	-1.0319
ENSG00000100784qqRPS6KA5qqENSDARG00000060551qqrps6ka5	0.0468418	0.53225
ENSG00000122507qqBBS9qqENSDARG00000079217qqbbs9	0.0468418	0.831163
ENSG00000099954qqCECR2qqENSDARG00000078310qqcecr2	0.0476943	0.592555
ENSG00000108100qqCCNYqqENSDARG00000063677qqccny	0.0478787	0.661524
ENSG00000272325qqNUDT3qqENSDARG00000016256qqnudt3a	0.0481231	1.15163
ENSG00000272325qqNUDT3qqENSDARG00000042123qqnudt3b	0.0481231	1.15163
ENSG00000163125qqRPRD2qqENSDARG00000058089qqrprd2a	0.0481533	0.47168
ENSG00000163125qqRPRD2qqENSDARG00000074676qqrprd2b	0.0481533	0.47168
ENSG00000163644qqPPM1KqqENSDARG00000010655qqppm1k	0.048688	0.719926
ENSG00000163644qqPPM1KqqENSDARG00000076011qqsi:ch211-149b19.3	0.048688	0.719926
ENSG00000109381qqELF2qqENSDARG00000079626qqelf2b	0.0495087	0.555317
ENSG00000134851qqTMEM165qqENSDARG00000034600qqtmem165	0.0495539	0.816852
ENSG00000154217qqPITPNC1qqENSDARG00000099260qqPITPNC1	0.0496441	0.445154
ENSG00000103249qqCLCN7qqENSDARG00000019556qqclcn7	0.0499999	-1.27234
ENSG00000079841qqRIMS1qqENSDARG00000074680qqrims1a	0.0499999	-1.36177

## Sheet: ECBS6_2_vs_ECBS0_2
	p_val	avg_log2FC
ENSG00000107317qqPTGDSqqENSDARG00000027088qqptgdsb.1	1.59755e-240	-2.46271
ENSG00000107317qqPTGDSqqENSDARG00000071626qqptgdsb.2	1.59755e-240	-2.46271
ENSG00000107317qqPTGDSqqENSDARG00000045979qqzgc:153704	1.59755e-240	-2.46271
ENSG00000198938qqMT-CO3qqENSDARG00000063912qqmt-co3	8.25029e-125	-2.40746
ENSG00000125148qqMT2AqqENSDARG00000041623qqmt2	5.58537e-84	1.96032
ENSG00000169783qqLINGO1qqENSDARG00000034165qqlingo1a	5.73635e-75	-1.3544
ENSG00000169783qqLINGO1qqENSDARG00000035899qqlingo1b	5.73635e-75	-1.3544
ENSG00000164741qqDLC1qqENSDARG00000079317qqdlc1	2.13481e-67	1.56444
ENSG00000198712qqMT-CO2qqENSDARG00000063908qqmt-co2	1.13343e-66	-1.83658
ENSG00000175497qqDPP10qqENSDARG00000104767qqCR381531.2	6.76373e-65	1.01568
ENSG00000167996qqFTH1qqENSDARG00000007975qqfth1b	8.02866e-64	1.41877
ENSG00000167996qqFTH1qqENSDARG00000015551qqfth1a	8.02866e-64	1.41877
ENSG00000198886qqMT-ND4qqENSDARG00000063917qqmt-nd4	7.85704e-63	-1.85838
ENSG00000198804qqMT-CO1qqENSDARG00000063905qqmt-co1	4.82466e-60	-2.17147
ENSG00000116183qqPAPPA2qqENSDARG00000076020qqpappa2	2.52488e-55	1.78441
ENSG00000179889qqPDXDC1qqENSDARG00000101886qqpdxdc1	3.88444e-53	1.40344
ENSG00000244754qqN4BP2L2qqENSDARG00000103507qqn4bp2l2	1.2779e-51	1.03756
ENSG00000109680qqTBC1D19qqENSDARG00000013842qqtbc1d19	5.45808e-51	1.36824
ENSG00000116641qqDOCK7qqENSDARG00000078675qqdock7	1.22942e-50	1.31236
ENSG00000162599qqNFIAqqENSDARG00000062420qqnfia	2.12504e-50	0.884766
ENSG00000198888qqMT-ND1qqENSDARG00000063895qqmt-nd1	1.00653e-49	-1.94529
ENSG00000158528qqPPP1R9AqqENSDARG00000061304qqppp1r9a	2.58841e-49	1.45484
ENSG00000083067qqTRPM3qqENSDARG00000039181qqtrpm3	3.90455e-49	0.8756
ENSG00000174944qqP2RY14qqENSDARG00000103305qqP2RY14	5.57456e-49	2.02367
ENSG00000103769qqRAB11AqqENSDARG00000041450qqrab11a	1.67414e-48	1.52515
ENSG00000169715qqMT1EqqENSDARG00000041623qqmt2	5.27133e-48	1.53781
ENSG00000004534qqRBM6qqENSDARG00000077060qqrbm6	7.41915e-48	1.25223
ENSG00000171885qqAQP4qqENSDARG00000010565qqaqp4	7.45634e-47	0.930502
ENSG00000138735qqPDE5AqqENSDARG00000051915qqpde5ab	8.15e-46	1.6786
ENSG00000198899qqMT-ATP6qqENSDARG00000063911qqmt-atp6	8.5566e-46	-1.81855
ENSG00000133961qqNUMBqqENSDARG00000027279qqnumb	8.45999e-45	1.2122
ENSG00000181722qqZBTB20qqENSDARG00000005586qqzbtb20	2.91253e-42	0.772435
ENSG00000198840qqMT-ND3qqENSDARG00000063914qqmt-nd3	1.12672e-41	-1.50323
ENSG00000100650qqSRSF5qqENSDARG00000027734qqsrsf5b	7.45695e-41	1.08717
ENSG00000179104qqTMTC2qqENSDARG00000035273qqtmtc2b	1.17887e-40	1.02375
ENSG00000179104qqTMTC2qqENSDARG00000045753qqtmtc2a	1.17887e-40	1.02375
ENSG00000125246qqCLYBLqqENSDARG00000029729qqclybl	2.68534e-40	1.2635
ENSG00000173166qqRAPH1qqENSDARG00000061732qqraph1b	6.17614e-40	1.26841
ENSG00000173166qqRAPH1qqENSDARG00000006301qqraph1a	6.17614e-40	1.26841
ENSG00000183580qqFBXL7qqENSDARG00000062251qqfbxl7	6.57992e-40	0.846694
ENSG00000068078qqFGFR3qqENSDARG00000004782qqfgfr3	8.97552e-40	-1.80593
ENSG00000172461qqFUT9qqENSDARG00000016460qqfut9a	1.92797e-39	0.771045
ENSG00000172461qqFUT9qqENSDARG00000042643qqsi:ch1073-440p11.2	1.92797e-39	0.771045
ENSG00000172461qqFUT9qqENSDARG00000059056qqft1	1.92797e-39	0.771045
ENSG00000172461qqFUT9qqENSDARG00000070979qqsi:dkey-88e12.3	1.92797e-39	0.771045
ENSG00000172461qqFUT9qqENSDARG00000074362qqzgc:165582	1.92797e-39	0.771045
ENSG00000198763qqMT-ND2qqENSDARG00000063899qqmt-nd2	4.26672e-39	-1.46485
ENSG00000168883qqUSP39qqENSDARG00000041908qqusp39	1.27386e-38	0.909121
ENSG00000261787qqTCF24qqENSDARG00000086944qqTCF24	2.9939e-38	1.44246
ENSG00000091138qqSLC26A3qqENSDARG00000003615qqslc26a3.2	2.53614e-37	-1.17655
ENSG00000091138qqSLC26A3qqENSDARG00000007371qqslc26a3.1	2.53614e-37	-1.17655
ENSG00000008394qqMGST1qqENSDARG00000022165qqmgst1.2	7.08425e-37	0.934882
ENSG00000008394qqMGST1qqENSDARG00000032618qqmgst1.1	7.08425e-37	0.934882
ENSG00000178104qqPDE4DIPqqENSDARG00000054723qqsi:ch211-242b18.1	1.09957e-36	0.773399
ENSG00000120594qqPLXDC2qqENSDARG00000059950qqplxdc2	2.23983e-36	0.966735
ENSG00000120594qqPLXDC2qqENSDARG00000077219qqsi:ch211-106h4.6	2.23983e-36	0.966735
ENSG00000184304qqPRKD1qqENSDARG00000075949qqprkd1	3.1491e-36	1.07089
ENSG00000105854qqPON2qqENSDARG00000016856qqpon2	4.67592e-36	0.930952
ENSG00000105854qqPON2qqENSDARG00000040290qqpon3.2	4.67592e-36	0.930952
ENSG00000105854qqPON2qqENSDARG00000032496qqpon1	4.67592e-36	0.930952
ENSG00000105854qqPON2qqENSDARG00000097789qqpon3.2	4.67592e-36	0.930952
ENSG00000197969qqVPS13AqqENSDARG00000039225qqvps13a	3.16339e-35	1.3001
ENSG00000133195qqSLC39A11qqENSDARG00000098194qqSLC39A11	3.98812e-35	0.737455
ENSG00000091513qqTFqqENSDARG00000013240qqzgc:172271	4.94353e-35	1.09871
ENSG00000092964qqDPYSL2qqENSDARG00000032083qqdpysl2b	7.31958e-35	0.732497
ENSG00000134532qqSOX5qqENSDARG00000011582qqsox5	9.56214e-35	0.79868
ENSG00000184226qqPCDH9qqENSDARG00000105441qqpcdh11	1.02063e-34	0.585519
ENSG00000184226qqPCDH9qqENSDARG00000063264qqpcdh9	1.02063e-34	0.585519
ENSG00000099139qqPCSK5qqENSDARG00000060518qqpcsk5b	1.55646e-34	1.11221
ENSG00000170011qqMYRIPqqENSDARG00000038814qqmyrip	2.97685e-34	1.29085
ENSG00000170011qqMYRIPqqENSDARG00000075706qqsi:ch211-106h4.9	2.97685e-34	1.29085
ENSG00000084676qqNCOA1qqENSDARG00000018257qqncoa1	3.41287e-34	0.661534
ENSG00000109046qqWSB1qqENSDARG00000021343qqwsb1	4.52049e-34	0.821991
ENSG00000130203qqAPOEqqENSDARG00000040295qqapoeb	7.91861e-34	-1.58453
ENSG00000130203qqAPOEqqENSDARG00000102004qqapoea	7.91861e-34	-1.58453
ENSG00000079337qqRAPGEF3qqENSDARG00000079291qqrapgef3	1.37056e-33	-1.90005
ENSG00000145362qqANK2qqENSDARG00000043313qqank2b	1.43576e-33	0.661866
ENSG00000144741qqSLC25A26qqENSDARG00000058208qqslc25a26	2.5591e-33	1.32338
ENSG00000099625qqCBARPqqENSDARG00000071325qqcbarpb	1.01192e-32	-1.67275
ENSG00000111783qqRFX4qqENSDARG00000026395qqrfx4	5.5342e-32	0.709432
ENSG00000103550qqKNOP1qqENSDARG00000077721qqknop1	7.38796e-32	1.14105
ENSG00000075151qqEIF4G3qqENSDARG00000074331qqeif4g3b	2.25914e-31	0.809498
ENSG00000075151qqEIF4G3qqENSDARG00000077215qqeif4g3a	2.25914e-31	0.809498
ENSG00000063660qqGPC1qqENSDARG00000019341qqgpc1a	3.49754e-31	-1.84161
ENSG00000063660qqGPC1qqENSDARG00000090585qqgpc1b	3.49754e-31	-1.84161
ENSG00000174469qqCNTNAP2qqENSDARG00000074558qqcntnap2b	6.18971e-31	0.650334
ENSG00000128585qqMKLN1qqENSDARG00000025576qqmkln1	6.40297e-31	0.668742
ENSG00000080824qqHSP90AA1qqENSDARG00000024746qqhsp90aa1.2	7.5238e-31	1.37144
ENSG00000080824qqHSP90AA1qqENSDARG00000010478qqhsp90aa1.1	7.5238e-31	1.37144
ENSG00000198727qqMT-CYBqqENSDARG00000063924qqmt-cyb	7.98301e-31	-1.56347
ENSG00000118418qqHMGN3qqENSDARG00000087636qqhmgn6	8.00751e-31	0.928389
ENSG00000189403qqHMGB1qqENSDARG00000030479qqhmgb1b	8.27715e-31	0.547753
ENSG00000189403qqHMGB1qqENSDARG00000099175qqhmgb1a	8.27715e-31	0.547753
ENSG00000145934qqTENM2qqENSDARG00000090676qqsi:ch211-166i24.1	9.8123e-31	0.765678
ENSG00000145934qqTENM2qqENSDARG00000011171qqsi:ch211-12m10.1	9.8123e-31	0.765678
ENSG00000145934qqTENM2qqENSDARG00000037122qqTENM2	9.8123e-31	0.765678
ENSG00000185420qqSMYD3qqENSDARG00000058050qqsmyd3	9.95842e-31	0.69299
ENSG00000117318qqID3qqENSDARG00000054823qqid3	2.56636e-30	1.61728
ENSG00000176884qqGRIN1qqENSDARG00000027828qqgrin1a	3.30512e-30	-1.89875
ENSG00000176884qqGRIN1qqENSDARG00000025728qqgrin1b	3.30512e-30	-1.89875
ENSG00000176390qqCRLF3qqENSDARG00000070261qqcrlf3	3.63092e-30	1.03864
ENSG00000120910qqPPP3CCqqENSDARG00000057456qqppp3ccb	5.35113e-30	1.11274
ENSG00000125144qqMT1GqqENSDARG00000041623qqmt2	1.09866e-29	1.60836
ENSG00000168209qqDDIT4qqENSDARG00000037618qqddit4	1.58941e-29	1.25389
ENSG00000082898qqXPO1qqENSDARG00000063229qqxpo1b	2.42187e-29	0.914111
ENSG00000184903qqIMMP2LqqENSDARG00000004925qqimmp2l	2.6404e-29	0.894165
ENSG00000185291qqIL3RAqqENSDARG00000039863qqlifrb	2.94163e-29	1.22889
ENSG00000185291qqIL3RAqqENSDARG00000098857qqlifra	2.94163e-29	1.22889
ENSG00000185291qqIL3RAqqENSDARG00000053702qqil2rgb	2.94163e-29	1.22889
ENSG00000185291qqIL3RAqqENSDARG00000007671qqghrb	2.94163e-29	1.22889
ENSG00000185291qqIL3RAqqENSDARG00000068858qqil2rga	2.94163e-29	1.22889
ENSG00000185291qqIL3RAqqENSDARG00000054771qqghra	2.94163e-29	1.22889
ENSG00000185291qqIL3RAqqENSDARG00000026736qqil11ra	2.94163e-29	1.22889
ENSG00000185291qqIL3RAqqENSDARG00000104474qqil6r	2.94163e-29	1.22889
ENSG00000185291qqIL3RAqqENSDARG00000090632qqBX601644.1	2.94163e-29	1.22889
ENSG00000196091qqMYBPC1qqENSDARG00000045560qqmybpc1	9.70551e-29	0.947456
ENSG00000221890qqNPTXRqqENSDARG00000097543qqcbx6b	1.24633e-28	-1.81757
ENSG00000221890qqNPTXRqqENSDARG00000071051qqcbx6a	1.24633e-28	-1.81757
ENSG00000132475qqH3F3BqqENSDARG00000068434qqh3f3b.1	1.47579e-28	1.30197
ENSG00000158467qqAHCYL2qqENSDARG00000051873qqzgc:158222	1.66042e-28	0.726249
ENSG00000158467qqAHCYL2qqENSDARG00000039343qqahcyl2	1.66042e-28	0.726249
ENSG00000121440qqPDZRN3qqENSDARG00000073757qqpdzrn3a	2.70765e-28	1.00372
ENSG00000121440qqPDZRN3qqENSDARG00000073869qqpdzrn3b	2.70765e-28	1.00372
ENSG00000154928qqEPHB1qqENSDARG00000076757qqephb1	2.91029e-28	0.783578
ENSG00000115738qqID2qqENSDARG00000055283qqid2a	4.45199e-28	1.14637
ENSG00000169851qqPCDH7qqENSDARG00000060610qqpcdh7b	5.29848e-28	0.646757
ENSG00000154654qqNCAM2qqENSDARG00000017466qqncam2	5.58319e-28	0.629048
ENSG00000154654qqNCAM2qqENSDARG00000098523qqzgc:152904	5.58319e-28	0.629048
ENSG00000185737qqNRG3qqENSDARG00000089766qqnrg3b	5.96605e-28	0.548288
ENSG00000055208qqTAB2qqENSDARG00000021509qqtab2	7.3183e-28	0.842956
ENSG00000178568qqERBB4qqENSDARG00000063207qqerbb4a	8.97349e-28	0.588327
ENSG00000178568qqERBB4qqENSDARG00000090408qqERBB4 (1 of many)	8.97349e-28	0.588327
ENSG00000178568qqERBB4qqENSDARG00000089536qqerbb4b	8.97349e-28	0.588327
ENSG00000132424qqPNISRqqENSDARG00000069855qqpnisr	1.29981e-27	0.565271
ENSG00000112531qqQKIqqENSDARG00000010018qqqki2	1.56225e-27	0.529977
ENSG00000082996qqRNF13qqENSDARG00000019438qqrnf13	1.7309e-27	0.968317
ENSG00000156011qqPSD3qqENSDARG00000104820qqpsd3l	2.16402e-27	0.507091
ENSG00000033122qqLRRC7qqENSDARG00000079670qqlrrc7	6.48736e-27	0.90611
ENSG00000145495qqMARCH6qqENSDARG00000076066qqmarch6	8.55269e-27	0.798432
ENSG00000205364qqMT1MqqENSDARG00000041623qqmt2	9.81263e-27	1.13093
ENSG00000164124qqTMEM144qqENSDARG00000037409qqtmem144a	2.62622e-26	0.952624
ENSG00000164124qqTMEM144qqENSDARG00000036247qqtmem144b	2.62622e-26	0.952624
ENSG00000188290qqHES4qqENSDARG00000056438qqher9	2.84316e-26	-1.65601
ENSG00000109846qqCRYABqqENSDARG00000101380qqcryabb	2.96869e-26	1.34146
ENSG00000109846qqCRYABqqENSDARG00000042621qqcryaba	2.96869e-26	1.34146
ENSG00000182263qqFIGNqqENSDARG00000008662qqfign	3.42995e-26	0.770865
ENSG00000185345qqPARK2qqENSDARG00000021555qqprkn	5.26384e-26	0.616654
ENSG00000196586qqMYO6qqENSDARG00000042141qqmyo6b	6.8361e-26	0.570756
ENSG00000196586qqMYO6qqENSDARG00000044016qqmyo6a	6.8361e-26	0.570756
ENSG00000116514qqRNF19BqqENSDARG00000060926qqrnf19b	7.72351e-26	1.18125
ENSG00000169398qqPTK2qqENSDARG00000004672qqptk2ab	8.04378e-26	0.595164
ENSG00000169398qqPTK2qqENSDARG00000100456qqptk2aa	8.04378e-26	0.595164
ENSG00000261609qqGANqqENSDARG00000100875qqGAN	1.00801e-25	0.68755
ENSG00000115241qqPPM1GqqENSDARG00000075559qqppm1g	1.24752e-25	0.89685
ENSG00000249209qqAP000304.12qqENSDARG00000001788qqatp5po	1.31496e-25	1.13937
ENSG00000111728qqST8SIA1qqENSDARG00000098221qqst8sia1	1.43614e-25	1.14598
ENSG00000165802qqNSMFqqENSDARG00000101234qqnsmfb	1.59343e-25	-1.69129
ENSG00000165802qqNSMFqqENSDARG00000060025qqnsmfa	1.59343e-25	-1.69129
ENSG00000189283qqFHITqqENSDARG00000078195qqfhit	1.76099e-25	0.583112
ENSG00000141447qqOSBPL1AqqENSDARG00000105147qqosbpl1a	1.81481e-25	0.827499
ENSG00000141447qqOSBPL1AqqENSDARG00000053746qqCABZ01084566.1	1.81481e-25	0.827499
ENSG00000119335qqSETqqENSDARG00000031495qqseta	2.58374e-25	1.01379
ENSG00000119335qqSETqqENSDARG00000003920qqsetb	2.58374e-25	1.01379
ENSG00000181449qqSOX2qqENSDARG00000070913qqsox2	2.99454e-25	0.7987
ENSG00000148468qqFAM171A1qqENSDARG00000079788qqfam171a1	3.44835e-25	0.607657
ENSG00000110693qqSOX6qqENSDARG00000015536qqsox6	3.86492e-25	0.687944
ENSG00000213047qqDENND1BqqENSDARG00000101868qqdennd1b	4.92573e-25	0.999628
ENSG00000152795qqHNRNPDLqqENSDARG00000003429qqhnrnpdl	4.97911e-25	0.706796
ENSG00000159216qqRUNX1qqENSDARG00000087646qqrunx1	5.30284e-25	0.965759
ENSG00000114480qqGBE1qqENSDARG00000029051qqgbe1a	1.04775e-24	0.916784
ENSG00000114480qqGBE1qqENSDARG00000099524qqgbe1b	1.04775e-24	0.916784
ENSG00000170017qqALCAMqqENSDARG00000058538qqalcamb	1.23468e-24	0.721971
ENSG00000170017qqALCAMqqENSDARG00000026531qqalcama	1.23468e-24	0.721971
ENSG00000151422qqFERqqENSDARG00000012196qqfer	1.56931e-24	0.625718
ENSG00000111837qqMAKqqENSDARG00000059287qqmak	1.58247e-24	1.14713
ENSG00000170634qqACYP2qqENSDARG00000086271qqacyp2	1.86361e-24	0.669037
ENSG00000122026qqRPL21qqENSDARG00000010516qqrpl21	2.06822e-24	1.17278
ENSG00000133812qqSBF2qqENSDARG00000059460qqsbf2	2.34056e-24	0.645556
ENSG00000147853qqAK3qqENSDARG00000058226qqak3	3.14344e-24	0.889723
ENSG00000104093qqDMXL2qqENSDARG00000091293qqdmxl2	4.65377e-24	0.862449
ENSG00000123560qqPLP1qqENSDARG00000011929qqplp1b	4.97884e-24	1.07912
ENSG00000123560qqPLP1qqENSDARG00000103732qqplp1a	4.97884e-24	1.07912
ENSG00000144445qqKANSL1LqqENSDARG00000075284qqkansl1l	5.02145e-24	0.76739
ENSG00000134982qqAPCqqENSDARG00000058868qqapc	5.74443e-24	0.63333
ENSG00000118922qqKLF12qqENSDARG00000032197qqklf12b	6.19982e-24	0.800564
ENSG00000118922qqKLF12qqENSDARG00000015312qqklf12a	6.19982e-24	0.800564
ENSG00000172331qqBPGMqqENSDARG00000070826qqbpgm	6.39194e-24	1.03543
ENSG00000148660qqCAMK2GqqENSDARG00000056206qqcamk2g2	6.58835e-24	0.454082
ENSG00000145439qqCBR4qqENSDARG00000009074qqcbr4	7.86947e-24	0.890117
ENSG00000172428qqMYEOV2qqENSDARG00000045296qqcops9	9.37674e-24	1.03725
ENSG00000151490qqPTPROqqENSDARG00000100422qqptpro	9.41374e-24	0.996532
ENSG00000166710qqB2MqqENSDARG00000071168qqzmp:0000001138	1.20292e-23	1.24994
ENSG00000139220qqPPFIA2qqENSDARG00000013000qqppfia2	2.33544e-23	0.685671
ENSG00000147905qqZCCHC7qqENSDARG00000055443qqzcchc7	4.18086e-23	0.772704
ENSG00000138696qqBMPR1BqqENSDARG00000104100qqbmpr1ba	6.0762e-23	0.494818
ENSG00000138696qqBMPR1BqqENSDARG00000102742qqbmpr1bb	6.0762e-23	0.494818
ENSG00000164904qqALDH7A1qqENSDARG00000018426qqaldh7a1	6.32581e-23	0.785122
ENSG00000134884qqARGLU1qqENSDARG00000018319qqarglu1b	6.58684e-23	0.515602
ENSG00000134884qqARGLU1qqENSDARG00000019223qqarglu1a	6.58684e-23	0.515602
ENSG00000136267qqDGKBqqENSDARG00000027724qqdgkb	7.93917e-23	0.992845
ENSG00000198130qqHIBCHqqENSDARG00000054867qqhibch	8.33825e-23	0.719838
ENSG00000198242qqRPL23AqqENSDARG00000006316qqrpl23a	8.51883e-23	0.957615
ENSG00000122545qqSEPT7qqENSDARG00000052673qqsept7b	9.04129e-23	0.557082
ENSG00000079691qqLRRC16AqqENSDARG00000103887qqcarmil1	9.79719e-23	0.489407
ENSG00000175161qqCADM2qqENSDARG00000009930qqcadm2a	1.01897e-22	0.508943
ENSG00000175161qqCADM2qqENSDARG00000062633qqcadm2b	1.01897e-22	0.508943
ENSG00000135090qqTAOK3qqENSDARG00000060751qqtaok3a	1.53701e-22	0.489466
ENSG00000135090qqTAOK3qqENSDARG00000094052qqtaok3b	1.53701e-22	0.489466
ENSG00000219545qqUMAD1qqENSDARG00000076008qqumad1	1.65927e-22	0.668299
ENSG00000148204qqCRB2qqENSDARG00000060081qqcrb2b	1.67525e-22	0.793461
ENSG00000106976qqDNM1qqENSDARG00000010042qqdnm1a	1.67892e-22	-1.86281
ENSG00000106976qqDNM1qqENSDARG00000009281qqdnm1b	1.67892e-22	-1.86281
ENSG00000107863qqARHGAP21qqENSDARG00000075673qqarhgap21b	1.81867e-22	0.597876
ENSG00000107863qqARHGAP21qqENSDARG00000104295qqarhgap21a	1.81867e-22	0.597876
ENSG00000144668qqITGA9qqENSDARG00000032435qqitga9	1.83088e-22	0.909053
ENSG00000083544qqTDRD3qqENSDARG00000025421qqtdrd3	3.01844e-22	0.591218
ENSG00000184588qqPDE4BqqENSDARG00000032868qqpde4ba	3.05598e-22	0.394301
ENSG00000184588qqPDE4BqqENSDARG00000074233qqpde4bb	3.05598e-22	0.394301
ENSG00000171735qqCAMTA1qqENSDARG00000077428qqcamta1a	3.14504e-22	0.471796
ENSG00000171735qqCAMTA1qqENSDARG00000007824qqcamta1b	3.14504e-22	0.471796
ENSG00000198947qqDMDqqENSDARG00000008487qqdmd	3.27494e-22	0.543846
ENSG00000164587qqRPS14qqENSDARG00000036629qqrps14	3.74061e-22	1.09287
ENSG00000131558qqEXOC4qqENSDARG00000004336qqexoc4	3.95946e-22	0.544852
ENSG00000049618qqARID1BqqENSDARG00000092503qqarid1b	4.86419e-22	0.585194
ENSG00000065883qqCDK13qqENSDARG00000076791qqcdk13	5.93324e-22	0.73641
ENSG00000172270qqBSGqqENSDARG00000019881qqbsg	6.88511e-22	-1.65904
ENSG00000169306qqIL1RAPL1qqENSDARG00000062045qqil1rapl1a	9.20628e-22	0.856241
ENSG00000169306qqIL1RAPL1qqENSDARG00000104853qqil1rapl1b	9.20628e-22	0.856241
ENSG00000163539qqCLASP2qqENSDARG00000020345qqclasp2	1.10008e-21	0.380386
ENSG00000148655qqC10orf11qqENSDARG00000057166qqlrmda	1.17507e-21	0.675434
ENSG00000197442qqMAP3K5qqENSDARG00000005416qqmap3k5	1.22581e-21	0.455802
ENSG00000165443qqPHYHIPLqqENSDARG00000003998qqphyhipla	1.26434e-21	0.639911
ENSG00000165443qqPHYHIPLqqENSDARG00000070498qqphyhiplb	1.26434e-21	0.639911
ENSG00000053254qqFOXN3qqENSDARG00000043553qqches1	1.27819e-21	0.407227
ENSG00000116117qqPARD3BqqENSDARG00000034555qqpard3bb	1.42422e-21	0.394582
ENSG00000116117qqPARD3BqqENSDARG00000092671qqsi:ch1073-345a8.1	1.42422e-21	0.394582
ENSG00000178075qqGRAMD1CqqENSDARG00000076238qqgramd1c	1.42627e-21	0.656151
ENSG00000204217qqBMPR2qqENSDARG00000020057qqbmpr2b	1.51093e-21	0.784293
ENSG00000033170qqFUT8qqENSDARG00000015449qqfut8a	1.64687e-21	0.594471
ENSG00000033170qqFUT8qqENSDARG00000088117qqfut8b	1.64687e-21	0.594471
ENSG00000080298qqRFX3qqENSDARG00000014550qqrfx3	1.90472e-21	0.532595
ENSG00000182185qqRAD51BqqENSDARG00000037046qqrad51b	2.50627e-21	0.652065
ENSG00000196935qqSRGAP1qqENSDARG00000007461qqsrgap1a	3.01336e-21	0.703179
ENSG00000198589qqLRBAqqENSDARG00000031108qqlrba	3.24787e-21	0.618459
ENSG00000169062qqUPF3AqqENSDARG00000069297qqupf3a	3.29518e-21	0.765299
ENSG00000100354qqTNRC6BqqENSDARG00000076389qqsi:dkey-217f16.6	3.33971e-21	0.431796
ENSG00000100354qqTNRC6BqqENSDARG00000079723qqsi:dkey-46g23.1	3.33971e-21	0.431796
ENSG00000100354qqTNRC6BqqENSDARG00000074161qqtnrc6b	3.33971e-21	0.431796
ENSG00000070214qqSLC44A1qqENSDARG00000090982qqslc44a1b	4.78102e-21	0.817295
ENSG00000147604qqRPL7qqENSDARG00000007320qqrpl7	5.33163e-21	0.944567
ENSG00000128512qqDOCK4qqENSDARG00000024874qqdock4b	5.45163e-21	0.429041
ENSG00000128512qqDOCK4qqENSDARG00000076213qqDOCK4 (1 of many)	5.45163e-21	0.429041
ENSG00000129422qqMTUS1qqENSDARG00000071562qqmtus1a	5.88674e-21	0.557627
ENSG00000129422qqMTUS1qqENSDARG00000034105qqmtus1b	5.88674e-21	0.557627
ENSG00000151276qqMAGI1qqENSDARG00000003169qqmagi1b	5.97902e-21	0.529709
ENSG00000151276qqMAGI1qqENSDARG00000070145qqmagi1a	5.97902e-21	0.529709
ENSG00000111860qqCEP85LqqENSDARG00000020777qqcep85l	7.36243e-21	0.61166
ENSG00000118007qqSTAG1qqENSDARG00000061205qqstag1a	8.23047e-21	0.672294
ENSG00000118007qqSTAG1qqENSDARG00000062137qqstag1b	8.23047e-21	0.672294
ENSG00000205213qqLGR4qqENSDARG00000060542qqlgr4	9.19118e-21	0.666159
ENSG00000124788qqATXN1qqENSDARG00000061687qqatxn1a	1.02375e-20	0.519434
ENSG00000124788qqATXN1qqENSDARG00000060862qqatxn1b	1.02375e-20	0.519434
ENSG00000134138qqMEIS2qqENSDARG00000098240qqmeis2a	1.10317e-20	0.292291
ENSG00000071054qqMAP4K4qqENSDARG00000098670qqmap4k4	1.38786e-20	0.444285
ENSG00000135916qqITM2CqqENSDARG00000039650qqitm2cb	1.50528e-20	0.621726
ENSG00000135916qqITM2CqqENSDARG00000043448qqitm2ca	1.50528e-20	0.621726
ENSG00000152061qqRABGAP1LqqENSDARG00000060315qqrabgap1l2	1.52275e-20	0.694173
ENSG00000152061qqRABGAP1LqqENSDARG00000061757qqrabgap1l	1.52275e-20	0.694173
ENSG00000013297qqCLDN11qqENSDARG00000030723qqcldn11b	1.65497e-20	0.882499
ENSG00000013297qqCLDN11qqENSDARG00000020031qqcldn11a	1.65497e-20	0.882499
ENSG00000001629qqANKIB1qqENSDARG00000076829qqankib1b	1.67442e-20	0.670078
ENSG00000083123qqBCKDHBqqENSDARG00000014676qqbckdhb	1.85713e-20	0.610052
ENSG00000034677qqRNF19AqqENSDARG00000012040qqrnf19a	1.88421e-20	0.736524
ENSG00000173905qqGOLIM4qqENSDARG00000008732qqzgc:66479	1.89759e-20	0.719374
ENSG00000100503qqNINqqENSDARG00000060298qqnin	2.03707e-20	0.662389
ENSG00000185070qqFLRT2qqENSDARG00000079355qqflrt2	2.07045e-20	0.515446
ENSG00000185070qqFLRT2qqENSDARG00000097299qqflrt2	2.07045e-20	0.515446
ENSG00000137818qqRPLP1qqENSDARG00000021864qqrplp1	2.53706e-20	0.748143
ENSG00000104888qqSLC17A7qqENSDARG00000090106qqslc17a7b	2.56242e-20	-1.46251
ENSG00000104888qqSLC17A7qqENSDARG00000016480qqslc17a7a	2.56242e-20	-1.46251
ENSG00000198625qqMDM4qqENSDARG00000057513qqmdm4	2.62687e-20	0.671931
ENSG00000009413qqREV3LqqENSDARG00000058801qqrev3l	2.7554e-20	0.439642
ENSG00000106443qqPHF14qqENSDARG00000061458qqphf14	3.01469e-20	0.561036
ENSG00000196353qqCPNE4qqENSDARG00000104254qqcpne4b	3.39469e-20	0.915369
ENSG00000196353qqCPNE4qqENSDARG00000101095qqcpne4a	3.39469e-20	0.915369
ENSG00000107104qqKANK1qqENSDARG00000060102qqkank1a	3.70644e-20	0.498506
ENSG00000184005qqST6GALNAC3qqENSDARG00000058473qqst6galnac3	3.78729e-20	0.611789
ENSG00000162804qqSNED1qqENSDARG00000044433qqsned1	3.8519e-20	0.839011
ENSG00000088986qqDYNLL1qqENSDARG00000058454qqdynll1	4.83184e-20	0.688799
ENSG00000108654qqDDX5qqENSDARG00000038068qqddx5	4.96887e-20	0.557261
ENSG00000111666qqCHPT1qqENSDARG00000014572qqchpt1	5.21312e-20	0.430283
ENSG00000148516qqZEB1qqENSDARG00000013207qqzeb1b	6.54439e-20	0.668241
ENSG00000148516qqZEB1qqENSDARG00000016788qqzeb1a	6.54439e-20	0.668241
ENSG00000117020qqAKT3qqENSDARG00000104810qqakt3a	6.86763e-20	0.37357
ENSG00000156508qqEEF1A1qqENSDARG00000039502qqeef1a1a	7.28803e-20	1.00628
ENSG00000156508qqEEF1A1qqENSDARG00000069951qqeef1a1b	7.28803e-20	1.00628
ENSG00000041982qqTNCqqENSDARG00000021948qqtnc	7.64505e-20	0.825129
ENSG00000041982qqTNCqqENSDARG00000078362qqzmp:0000000846	7.64505e-20	0.825129
ENSG00000157450qqRNF111qqENSDARG00000078802qqrnf111	8.97299e-20	0.727913
ENSG00000180287qqPLD5qqENSDARG00000063257qqsi:ch211-194e18.2	9.61453e-20	0.747919
ENSG00000078403qqMLLT10qqENSDARG00000045401qqmllt10	9.91987e-20	0.466398
ENSG00000112096qqSOD2qqENSDARG00000042644qqsod2	1.09234e-19	0.905074
ENSG00000183098qqGPC6qqENSDARG00000103156qqgpc6a	1.3444e-19	0.561977
ENSG00000183098qqGPC6qqENSDARG00000104219qqgpc6b	1.3444e-19	0.561977
ENSG00000177200qqCHD9qqENSDARG00000074498qqchd9	1.49172e-19	0.390643
ENSG00000121380qqBCL2L14qqENSDARG00000090401qqCABZ01020840.1	1.57962e-19	0.789975
ENSG00000134744qqZCCHC11qqENSDARG00000101404qqCABZ01065131.1	1.59073e-19	0.478968
ENSG00000134744qqZCCHC11qqENSDARG00000070271qqtut4	1.59073e-19	0.478968
ENSG00000105372qqRPS19qqENSDARG00000030602qqrps19	1.75682e-19	0.802617
ENSG00000187391qqMAGI2qqENSDARG00000021590qqmagi2a	1.83453e-19	0.369405
ENSG00000187391qqMAGI2qqENSDARG00000073769qqmagi2b	1.83453e-19	0.369405
ENSG00000141376qqBCAS3qqENSDARG00000090764qqbcas3	1.97168e-19	0.387971
ENSG00000100479qqPOLE2qqENSDARG00000100028qqpole2	2.01949e-19	0.834149
ENSG00000067113qqPLPP1qqENSDARG00000053381qqplpp1a	2.26075e-19	0.540402
ENSG00000067113qqPLPP1qqENSDARG00000079790qqLO018102.1	2.26075e-19	0.540402
ENSG00000154380qqENAHqqENSDARG00000032049qqenah	2.29014e-19	0.631549
ENSG00000089335qqZNF302qqENSDARG00000068366qqsi:dkey-154p10.3	3.02472e-19	0.785243
ENSG00000089335qqZNF302qqENSDARG00000075916qqzgc:66472	3.02472e-19	0.785243
ENSG00000089335qqZNF302qqENSDARG00000094469qqsi:ch211-148l7.4	3.02472e-19	0.785243
ENSG00000089335qqZNF302qqENSDARG00000075545qqsi:dkey-89b17.4	3.02472e-19	0.785243
ENSG00000089335qqZNF302qqENSDARG00000097819qqznf576.1	3.02472e-19	0.785243
ENSG00000089335qqZNF302qqENSDARG00000061424qqznf646	3.02472e-19	0.785243
ENSG00000162670qqBRINP3qqENSDARG00000061051qqbrinp3a.2	3.55036e-19	0.710655
ENSG00000139668qqWDFY2qqENSDARG00000040453qqwdfy2	3.8291e-19	0.614784
ENSG00000152894qqPTPRKqqENSDARG00000063416qqptprk	3.8839e-19	0.561905
ENSG00000118181qqRPS25qqENSDARG00000041811qqrps25	4.42277e-19	0.69736
ENSG00000107779qqBMPR1AqqENSDARG00000105045qqbmpr1ab	4.68485e-19	0.546881
ENSG00000107779qqBMPR1AqqENSDARG00000019728qqbmpr1aa	4.68485e-19	0.546881
ENSG00000111731qqC2CD5qqENSDARG00000094590qqc2cd5	5.10523e-19	0.632397
ENSG00000187676qqB3GLCTqqENSDARG00000077740qqb3glctb	5.58966e-19	0.741553
ENSG00000187676qqB3GLCTqqENSDARG00000073917qqb3glcta	5.58966e-19	0.741553
ENSG00000186153qqWWOXqqENSDARG00000007614qqwwox	5.62751e-19	0.378986
ENSG00000144724qqPTPRGqqENSDARG00000060123qqca16b	5.69769e-19	0.532473
ENSG00000144724qqPTPRGqqENSDARG00000045006qqptprga	5.69769e-19	0.532473
ENSG00000153707qqPTPRDqqENSDARG00000019945qqptprdb	5.69785e-19	0.566379
ENSG00000153707qqPTPRDqqENSDARG00000104937qqPTPRD	5.69785e-19	0.566379
ENSG00000165478qqHEPACAMqqENSDARG00000056934qqhepacama	6.19573e-19	0.421054
ENSG00000109475qqRPL34qqENSDARG00000029500qqrpl34	6.27997e-19	0.933229
ENSG00000049323qqLTBP1qqENSDARG00000056922qqltbp1	6.33085e-19	0.728565
ENSG00000149179qqC11orf49qqENSDARG00000102060qqzgc:92873	6.80772e-19	0.470339
ENSG00000165072qqMAMDC2qqENSDARG00000098345qqmamdc2a	6.89484e-19	0.786384
ENSG00000131374qqTBC1D5qqENSDARG00000036212qqtbc1d5	7.62426e-19	0.434208
ENSG00000146005qqPSD2qqENSDARG00000063036qqpsd2	8.17032e-19	0.671245
ENSG00000170310qqSTX8qqENSDARG00000103173qqstx8	9.84182e-19	0.54428
ENSG00000104447qqTRPS1qqENSDARG00000104082qqtrps1	1.37119e-18	0.343468
ENSG00000185658qqBRWD1qqENSDARG00000074747qqbrwd1	1.43522e-18	0.646848
ENSG00000109472qqCPEqqENSDARG00000055874qqcpe	1.44451e-18	0.414046
ENSG00000155368qqDBIqqENSDARG00000026369qqdbi	1.6036e-18	0.974715
ENSG00000109452qqINPP4BqqENSDARG00000075201qqinpp4b	1.71443e-18	0.605968
ENSG00000156650qqKAT6BqqENSDARG00000055429qqkat6b	1.93505e-18	0.719417
ENSG00000107864qqCPEB3qqENSDARG00000060103qqcpeb3	2.08563e-18	0.424397
ENSG00000152904qqGGPS1qqENSDARG00000023627qqggps1	2.30521e-18	1.10673
ENSG00000171723qqGPHNqqENSDARG00000100851qqgphnb	2.57024e-18	0.332338
ENSG00000171723qqGPHNqqENSDARG00000089076qqgphna	2.57024e-18	0.332338
ENSG00000135838qqNPLqqENSDARG00000009390qqnpl	2.67026e-18	0.335858
ENSG00000143951qqWDPCPqqENSDARG00000074590qqwdpcp	2.91572e-18	0.53156
ENSG00000152580qqIGSF10qqENSDARG00000077497qqigsf10	3.01933e-18	0.899759
ENSG00000100852qqARHGAP5qqENSDARG00000061294qqarhgap5	3.06502e-18	0.332794
ENSG00000169554qqZEB2qqENSDARG00000062338qqzeb2a	3.44102e-18	0.470616
ENSG00000081923qqATP8B1qqENSDARG00000060980qqatp8b1	3.4802e-18	0.898111
ENSG00000112309qqB3GAT2qqENSDARG00000030733qqb3gat2	3.48532e-18	0.879342
ENSG00000102580qqDNAJC3qqENSDARG00000041110qqdnajc3a	3.62568e-18	0.757574
ENSG00000141503qqMINK1qqENSDARG00000035360qqmink1	3.82163e-18	0.695948
ENSG00000227345qqPARGqqENSDARG00000061114qqparga	3.83973e-18	0.754515
ENSG00000018236qqCNTN1qqENSDARG00000045685qqcntn1b	4.10033e-18	0.267746
ENSG00000018236qqCNTN1qqENSDARG00000087843qqcntn1a	4.10033e-18	0.267746
ENSG00000071242qqRPS6KA2qqENSDARG00000028469qqrps6ka2	4.22996e-18	0.343604
ENSG00000151914qqDSTqqENSDARG00000102406qqsi:ch211-165e15.1	4.25521e-18	0.518201
ENSG00000151914qqDSTqqENSDARG00000098631qqCABZ01044277.1	4.25521e-18	0.518201
ENSG00000151914qqDSTqqENSDARG00000101858qqDST	4.25521e-18	0.518201
ENSG00000124193qqSRSF6qqENSDARG00000016783qqsrsf6b	4.3024e-18	0.697264
ENSG00000124193qqSRSF6qqENSDARG00000013729qqsrsf6a	4.3024e-18	0.697264
ENSG00000167508qqMVDqqENSDARG00000099336qqmvda	4.34251e-18	-1.41944
ENSG00000120616qqEPC1qqENSDARG00000101579qqepc1a	4.4837e-18	0.574966
ENSG00000120616qqEPC1qqENSDARG00000060054qqepc1b	4.4837e-18	0.574966
ENSG00000164548qqTRA2AqqENSDARG00000007863qqtra2a	5.47654e-18	0.575097
ENSG00000134490qqTMEM241qqENSDARG00000090685qqtmem241	6.5443e-18	0.622383
ENSG00000134490qqTMEM241qqENSDARG00000104905qqCABZ01075521.1	6.5443e-18	0.622383
ENSG00000140396qqNCOA2qqENSDARG00000017929qqncoa2	6.64646e-18	0.560994
ENSG00000082805qqERC1qqENSDARG00000031930qqerc1b	6.75169e-18	0.50412
ENSG00000082805qqERC1qqENSDARG00000076014qqERC1	6.75169e-18	0.50412
ENSG00000082805qqERC1qqENSDARG00000009941qqerc1a	6.75169e-18	0.50412
ENSG00000160307qqS100BqqENSDARG00000057598qqs100b	6.92353e-18	0.474603
ENSG00000130226qqDPP6qqENSDARG00000024744qqdpp6b	7.0773e-18	0.381619
ENSG00000130226qqDPP6qqENSDARG00000076826qqdpp6a	7.0773e-18	0.381619
ENSG00000137601qqNEK1qqENSDARG00000022350qqnek1	7.61618e-18	0.387427
ENSG00000120742qqSERP1qqENSDARG00000076223qqSERP1	7.71613e-18	0.795682
ENSG00000120742qqSERP1qqENSDARG00000099439qqserp1	7.71613e-18	0.795682
ENSG00000113448qqPDE4DqqENSDARG00000032761qqpde4d	7.79223e-18	0.359012
ENSG00000143850qqPLEKHA6qqENSDARG00000020328qqplekha6	8.14355e-18	0.512349
ENSG00000166435qqXRRA1qqENSDARG00000089578qqxrra1	8.44696e-18	0.707824
ENSG00000087495qqPHACTR3qqENSDARG00000058243qqphactr3a	8.75389e-18	0.358065
ENSG00000087495qqPHACTR3qqENSDARG00000019304qqphactr3b	8.75389e-18	0.358065
ENSG00000080546qqSESN1qqENSDARG00000020693qqsesn1	8.88621e-18	0.715227
ENSG00000118816qqCCNIqqENSDARG00000068214qqccni	8.92525e-18	0.580472
ENSG00000113269qqRNF130qqENSDARG00000089767qqrnf130	8.94992e-18	0.421572
ENSG00000120071qqKANSL1qqENSDARG00000088238qqkansl1b	9.56777e-18	0.431648
ENSG00000120071qqKANSL1qqENSDARG00000090895qqkansl1a	9.56777e-18	0.431648
ENSG00000185104qqFAF1qqENSDARG00000022418qqfaf1	9.66199e-18	0.529118
ENSG00000145743qqFBXL17qqENSDARG00000042072qqfbxl17	1.01816e-17	0.46562
ENSG00000109458qqGAB1qqENSDARG00000037018qqgab1	1.05572e-17	0.576541
ENSG00000140718qqFTOqqENSDARG00000044216qqfto	1.11922e-17	0.455515
ENSG00000142541qqRPL13AqqENSDARG00000044093qqrpl13a	1.35e-17	0.745767
ENSG00000140443qqIGF1RqqENSDARG00000027423qqigf1ra	1.56036e-17	0.586343
ENSG00000140443qqIGF1RqqENSDARG00000034434qqigf1rb	1.56036e-17	0.586343
ENSG00000189043qqNDUFA4qqENSDARG00000099499qqndufa4l	1.57481e-17	0.770347
ENSG00000189043qqNDUFA4qqENSDARG00000056108qqndufa4	1.57481e-17	0.770347
ENSG00000114805qqPLCH1qqENSDARG00000079253qqplch1	1.60864e-17	0.628765
ENSG00000166575qqTMEM135qqENSDARG00000069157qqtmem135	1.63648e-17	0.545499
ENSG00000104325qqDECR1qqENSDARG00000003869qqdecr1	1.70682e-17	0.666685
ENSG00000144357qqUBR3qqENSDARG00000042508qqubr3	1.72162e-17	0.569676
ENSG00000160953qqMUM1qqENSDARG00000060395qqsi:dkey-57k2.7	1.77408e-17	0.55754
ENSG00000145996qqCDKAL1qqENSDARG00000104848qqcdkal1	1.87244e-17	0.447461
ENSG00000188916qqFAM196AqqENSDARG00000107296qqCABZ01052810.1	2.08334e-17	0.847083
ENSG00000188916qqFAM196AqqENSDARG00000107576qqFP102911.1	2.08334e-17	0.847083
ENSG00000137261qqKIAA0319qqENSDARG00000103001qqsi:ch73-215d9.1	2.25002e-17	0.534277
ENSG00000147403qqRPL10qqENSDARG00000025581qqrpl10	2.35909e-17	0.621954
ENSG00000135525qqMAP7qqENSDARG00000101490qqsi:ch73-281i18.6	2.49246e-17	0.607303
ENSG00000135525qqMAP7qqENSDARG00000103395qqsi:ch73-281i18.7	2.49246e-17	0.607303
ENSG00000135525qqMAP7qqENSDARG00000089402qqsi:ch73-281i18.3	2.49246e-17	0.607303
ENSG00000135525qqMAP7qqENSDARG00000104435qqsi:ch73-217b7.1	2.49246e-17	0.607303
ENSG00000135525qqMAP7qqENSDARG00000102533qqsi:ch73-281i18.4	2.49246e-17	0.607303
ENSG00000135525qqMAP7qqENSDARG00000078241qqmap7a	2.49246e-17	0.607303
ENSG00000186231qqKLHL32qqENSDARG00000003576qqklhl32	2.5249e-17	0.591069
ENSG00000178538qqCA8qqENSDARG00000039098qqca8	2.72303e-17	0.657041
ENSG00000117569qqPTBP2qqENSDARG00000101947qqptbp2a	2.76356e-17	0.564741
ENSG00000117569qqPTBP2qqENSDARG00000015901qqptbp2b	2.76356e-17	0.564741
ENSG00000163939qqPBRM1qqENSDARG00000003877qqpbrm1	2.94529e-17	0.389889
ENSG00000154723qqATP5JqqENSDARG00000077967qqsi:ch211-140m22.7	3.03447e-17	0.823641
ENSG00000154723qqATP5JqqENSDARG00000089853qqsi:dkey-22n8.3	3.03447e-17	0.823641
ENSG00000154723qqATP5JqqENSDARG00000014313qqatp5pf	3.03447e-17	0.823641
ENSG00000196914qqARHGEF12qqENSDARG00000100913qqarhgef12b	3.1364e-17	0.450521
ENSG00000196914qqARHGEF12qqENSDARG00000030532qqarhgef12a	3.1364e-17	0.450521
ENSG00000115252qqPDE1AqqENSDARG00000060875qqpde1a	3.1416e-17	0.531013
ENSG00000104218qqCSPP1qqENSDARG00000091628qqcspp1b	3.15246e-17	0.659023
ENSG00000104218qqCSPP1qqENSDARG00000100236qqcspp1a	3.15246e-17	0.659023
ENSG00000179915qqNRXN1qqENSDARG00000063635qqnrxn1b	3.6804e-17	0.448593
ENSG00000021574qqSPASTqqENSDARG00000024933qqspast	3.93078e-17	0.843461
ENSG00000075292qqZNF638qqENSDARG00000093237qqsi:ch211-89o9.4	3.93572e-17	0.390073
ENSG00000075292qqZNF638qqENSDARG00000104169qqsi:ch211-212k18.4	3.93572e-17	0.390073
ENSG00000196712qqNF1qqENSDARG00000004184qqnf1b	4.18801e-17	0.327387
ENSG00000137941qqTTLL7qqENSDARG00000062973qqttll7	4.68903e-17	0.744657
ENSG00000122085qqMTERF4qqENSDARG00000079124qqMTERF4	4.79446e-17	0.826939
ENSG00000115464qqUSP34qqENSDARG00000102252qqUSP34	4.86115e-17	0.328562
ENSG00000078668qqVDAC3qqENSDARG00000003695qqvdac3	4.90279e-17	0.71913
ENSG00000138639qqARHGAP24qqENSDARG00000100973qqarhgap24	5.13606e-17	0.451943
ENSG00000095787qqWACqqENSDARG00000012577qqwaca	5.47972e-17	0.554352
ENSG00000095787qqWACqqENSDARG00000099015qqwacb	5.47972e-17	0.554352
ENSG00000123094qqRASSF8qqENSDARG00000045485qqrassf8b	5.57146e-17	0.640684
ENSG00000123094qqRASSF8qqENSDARG00000045596qqrassf8a	5.57146e-17	0.640684
ENSG00000166295qqANAPC16qqENSDARG00000013822qqanapc16	6.04036e-17	0.732371
ENSG00000137154qqRPS6qqENSDARG00000019778qqrps6	6.13366e-17	0.839413
ENSG00000132485qqZRANB2qqENSDARG00000044332qqzranb2	6.23757e-17	0.582181
ENSG00000116254qqCHD5qqENSDARG00000105083qqchd5	6.35868e-17	-1.45746
ENSG00000115504qqEHBP1qqENSDARG00000043643qqehbp1	6.89415e-17	0.307251
ENSG00000186468qqRPS23qqENSDARG00000021838qqrps23	8.71383e-17	0.759452
ENSG00000058668qqATP2B4qqENSDARG00000044902qqatp2b2	8.8431e-17	0.428596
ENSG00000100567qqPSMA3qqENSDARG00000086618qqpsma3	9.16614e-17	0.743309
ENSG00000012983qqMAP4K5qqENSDARG00000039125qqmap4k5	1.08583e-16	0.453774
ENSG00000198408qqMGEA5qqENSDARG00000074686qqoga	1.08737e-16	0.474644
ENSG00000113068qqPFDN1qqENSDARG00000014536qqpfdn1	1.09469e-16	0.718701
ENSG00000046889qqPREX2qqENSDARG00000071692qqprex2	1.10411e-16	0.250981
ENSG00000174197qqMGAqqENSDARG00000078784qqmgaa	1.12809e-16	0.651053
ENSG00000066777qqARFGEF1qqENSDARG00000063474qqarfgef1	1.13525e-16	0.700324
ENSG00000115268qqRPS15qqENSDARG00000070849qqrps15	1.28792e-16	0.525506
ENSG00000110696qqC11orf58qqENSDARG00000022564qqzgc:56106	1.34372e-16	0.655817
ENSG00000141279qqNPEPPSqqENSDARG00000044943qqnpepps	1.52178e-16	0.490003
ENSG00000148700qqADD3qqENSDARG00000040874qqadd3a	1.55047e-16	0.258614
ENSG00000148700qqADD3qqENSDARG00000056250qqadd3b	1.55047e-16	0.258614
ENSG00000141027qqNCOR1qqENSDARG00000035285qqncor1	1.59554e-16	0.387824
ENSG00000070269qqTMEM260qqENSDARG00000076362qqtmem260	1.61599e-16	0.770634
ENSG00000115866qqDARSqqENSDARG00000070043qqdars	1.72632e-16	0.614141
ENSG00000082068qqWDR70qqENSDARG00000109022qqWDR70	1.81069e-16	0.555383
ENSG00000146276qqGABRR1qqENSDARG00000043902qqgabrr1	1.83378e-16	0.752185
ENSG00000146276qqGABRR1qqENSDARG00000098081qqGABRR1 (1 of many)	1.83378e-16	0.752185
ENSG00000150471qqADGRL3qqENSDARG00000090624qqADGRL3	1.84721e-16	0.30689
ENSG00000149806qqFAUqqENSDARG00000099022qqfaua	1.90416e-16	0.857278
ENSG00000102763qqVWA8qqENSDARG00000078593qqvwa8	1.94816e-16	0.51337
ENSG00000011295qqTTC19qqENSDARG00000074435qqttc19	2.34554e-16	0.595399
ENSG00000167470qqMIDNqqENSDARG00000018524qqmidn	2.55886e-16	-1.46445
ENSG00000127184qqCOX7CqqENSDARG00000104537qqcox7c	2.61337e-16	0.816983
ENSG00000104067qqTJP1qqENSDARG00000077506qqtjp1a	2.67347e-16	0.26925
ENSG00000104067qqTJP1qqENSDARG00000079374qqtjp1b	2.67347e-16	0.26925
ENSG00000173163qqCOMMD1qqENSDARG00000031203qqcommd1	2.81943e-16	0.551435
ENSG00000162980qqARL5AqqENSDARG00000018627qqarl5a	2.82284e-16	0.691975
ENSG00000088538qqDOCK3qqENSDARG00000063180qqdock3	2.93288e-16	0.328148
ENSG00000149311qqATMqqENSDARG00000002385qqatm	3.01703e-16	0.679697
ENSG00000204977qqTRIM13qqENSDARG00000010010qqtrim13	3.08587e-16	0.763635
ENSG00000132122qqSPATA6qqENSDARG00000021115qqspata6	3.45786e-16	0.457805
ENSG00000038427qqVCANqqENSDARG00000103515qqvcana	4.07965e-16	0.484666
ENSG00000038427qqVCANqqENSDARG00000009401qqvcanb	4.07965e-16	0.484666
ENSG00000151532qqVTI1AqqENSDARG00000045065qqvti1a	4.48876e-16	0.445215
ENSG00000156639qqZFAND3qqENSDARG00000052833qqzfand3	4.49152e-16	0.359172
ENSG00000214402qqLCNL1qqENSDARG00000027088qqptgdsb.1	4.55336e-16	-1.48984
ENSG00000214402qqLCNL1qqENSDARG00000071626qqptgdsb.2	4.55336e-16	-1.48984
ENSG00000214402qqLCNL1qqENSDARG00000045979qqzgc:153704	4.55336e-16	-1.48984
ENSG00000085224qqATRXqqENSDARG00000042236qqatrx	4.86506e-16	0.42674
ENSG00000085224qqATRXqqENSDARG00000099449qqatrxl	4.86506e-16	0.42674
ENSG00000144455qqSUMF1qqENSDARG00000044203qqsumf1	5.70969e-16	0.513079
ENSG00000123104qqITPR2qqENSDARG00000011909qqitpr2	5.71414e-16	0.279231
ENSG00000162512qqSDC3qqENSDARG00000100562qqCABZ01080702.1	5.84013e-16	-1.50714
ENSG00000156482qqRPL30qqENSDARG00000035871qqrpl30	6.72817e-16	0.900972
ENSG00000101126qqADNPqqENSDARG00000074293qqadnpb	6.76491e-16	0.48403
ENSG00000101126qqADNPqqENSDARG00000062002qqadnpa	6.76491e-16	0.48403
ENSG00000197077qqKIAA1671qqENSDARG00000075349qqsi:ch73-138n13.1	7.78988e-16	0.483141
ENSG00000197077qqKIAA1671qqENSDARG00000068760qqtnks1bp1	7.78988e-16	0.483141
ENSG00000171223qqJUNBqqENSDARG00000074378qqjunba	8.24123e-16	0.951206
ENSG00000171223qqJUNBqqENSDARG00000104773qqjunbb	8.24123e-16	0.951206
ENSG00000092439qqTRPM7qqENSDARG00000036232qqtrpm7	8.82196e-16	0.652057
ENSG00000112701qqSENP6qqENSDARG00000079992qqsenp6b	8.97456e-16	0.482126
ENSG00000112701qqSENP6qqENSDARG00000102923qqsenp6a	8.97456e-16	0.482126
ENSG00000169760qqNLGN1qqENSDARG00000077710qqnlgn1	9.21776e-16	0.561588
ENSG00000134121qqCHL1qqENSDARG00000077881qqchl1a	9.4908e-16	0.50286
ENSG00000182899qqRPL35AqqENSDARG00000088030qqrpl35a	1.01678e-15	0.534416
ENSG00000169032qqMAP2K1qqENSDARG00000007825qqmap2k1	1.05501e-15	0.544715
ENSG00000018625qqATP1A2qqENSDARG00000010472qqatp1a2a	1.06326e-15	0.394178
ENSG00000141232qqTOB1qqENSDARG00000021372qqtob1b	1.06824e-15	0.788702
ENSG00000141232qqTOB1qqENSDARG00000032619qqtob1a	1.06824e-15	0.788702
ENSG00000113594qqLIFRqqENSDARG00000100738qqosmr	1.11471e-15	0.272322
ENSG00000218336qqTENM3qqENSDARG00000005479qqtenm3	1.12802e-15	0.516972
ENSG00000106459qqNRF1qqENSDARG00000000018qqnrf1	1.30624e-15	0.489949
ENSG00000070018qqLRP6qqENSDARG00000100143qqlrp6	1.42736e-15	0.672213
ENSG00000137693qqYAP1qqENSDARG00000068401qqyap1	1.48056e-15	0.519697
ENSG00000257103qqLSM14AqqENSDARG00000100553qqlsm14ab	1.5777e-15	0.603808
ENSG00000130413qqSTK33qqENSDARG00000054318qqstk33	1.63202e-15	0.596067
ENSG00000105088qqOLFM2qqENSDARG00000102825qqolfm2b	1.63755e-15	-1.48368
ENSG00000105088qqOLFM2qqENSDARG00000077847qqolfm2a	1.63755e-15	-1.48368
ENSG00000152952qqPLOD2qqENSDARG00000011821qqplod2	1.87001e-15	0.619793
ENSG00000165895qqARHGAP42qqENSDARG00000056619qqarhgap42a	1.93787e-15	0.499347
ENSG00000165895qqARHGAP42qqENSDARG00000010654qqarhgap42b	1.93787e-15	0.499347
ENSG00000054267qqARID4BqqENSDARG00000090656qqtomm20a	1.9996e-15	0.31018
ENSG00000119522qqDENND1AqqENSDARG00000014592qqdennd1a	2.22439e-15	0.34056
ENSG00000157985qqAGAP1qqENSDARG00000062123qqagap1	2.56853e-15	0.387821
ENSG00000048471qqSNX29qqENSDARG00000077317qqsnx29	2.65928e-15	0.332698
ENSG00000140545qqMFGE8qqENSDARG00000015349qqmfge8a	2.9835e-15	-1.58386
ENSG00000140545qqMFGE8qqENSDARG00000045803qqmfge8b	2.9835e-15	-1.58386
ENSG00000196730qqDAPK1qqENSDARG00000060093qqdapk1	3.16275e-15	0.327077
ENSG00000100473qqCOCHqqENSDARG00000024032qqcoch	3.55871e-15	0.713862
ENSG00000108298qqRPL19qqENSDARG00000013307qqrpl19	3.63587e-15	0.677444
ENSG00000115306qqSPTBN1qqENSDARG00000105428qqsi:zfos-1837d3.1	3.69205e-15	0.289893
ENSG00000115306qqSPTBN1qqENSDARG00000102883qqsptbn1	3.69205e-15	0.289893
ENSG00000182606qqTRAK1qqENSDARG00000041304qqtrak1a	3.89532e-15	0.33628
ENSG00000166689qqPLEKHA7qqENSDARG00000062220qqplekha7b	4.0533e-15	0.405144
ENSG00000163110qqPDLIM5qqENSDARG00000101777qqpdlim5a	4.1137e-15	0.272589
ENSG00000163110qqPDLIM5qqENSDARG00000027600qqpdlim5b	4.1137e-15	0.272589
ENSG00000164074qqABHD18qqENSDARG00000101961qqabhd18	4.29387e-15	0.39084
ENSG00000101439qqCST3qqENSDARG00000069192qqzgc:163030	4.79312e-15	0.357375
ENSG00000101439qqCST3qqENSDARG00000007795qqcst3	4.79312e-15	0.357375
ENSG00000083642qqPDS5BqqENSDARG00000098897qqpds5b	5.092e-15	0.594647
ENSG00000164880qqINTS1qqENSDARG00000100419qqints1	5.29726e-15	-1.49212
ENSG00000196284qqSUPT3HqqENSDARG00000098141qqsupt3h	5.45687e-15	0.526412
ENSG00000134376qqCRB1qqENSDARG00000100506qqcrb1	5.60185e-15	0.354163
ENSG00000187514qqPTMAqqENSDARG00000076532qqsi:ch211-222l21.1	5.79303e-15	0.532382
ENSG00000147408qqCSGALNACT1qqENSDARG00000089233qqcsgalnact1b	6.08945e-15	0.392872
ENSG00000147408qqCSGALNACT1qqENSDARG00000040535qqcsgalnact1a	6.08945e-15	0.392872
ENSG00000170915qqPAQR8qqENSDARG00000088828qqpaqr8	6.98368e-15	0.384448
ENSG00000186952qqTMEM232qqENSDARG00000067646qqtmem232	7.76193e-15	0.432831
ENSG00000138777qqPPA2qqENSDARG00000009685qqppa2	8.77935e-15	0.550342
ENSG00000070759qqTESK2qqENSDARG00000061450qqtesk2	9.01265e-15	0.392771
ENSG00000196482qqESRRGqqENSDARG00000004861qqesrrga	9.01901e-15	0.29259
ENSG00000196482qqESRRGqqENSDARG00000011696qqesrrgb	9.01901e-15	0.29259
ENSG00000213741qqRPS29qqENSDARG00000041232qqrps29	9.65949e-15	0.570754
ENSG00000137198qqGMPRqqENSDARG00000016160qqgmpr	1.03153e-14	0.658444
ENSG00000142676qqRPL11qqENSDARG00000043509qqrpl11	1.04202e-14	0.603304
ENSG00000075413qqMARK3qqENSDARG00000026630qqmark3b	1.04511e-14	0.356599
ENSG00000138002qqIFT172qqENSDARG00000041870qqift172	1.05542e-14	0.569193
ENSG00000165449qqSLC16A9qqENSDARG00000013926qqslc16a9a	1.05909e-14	0.385311
ENSG00000165449qqSLC16A9qqENSDARG00000104687qqslc16a9b	1.05909e-14	0.385311
ENSG00000147454qqSLC25A37qqENSDARG00000073743qqslc25a37	1.15571e-14	0.541311
ENSG00000132842qqAP3B1qqENSDARG00000100082qqap3b1a	1.21167e-14	0.518903
ENSG00000106211qqHSPB1qqENSDARG00000041065qqhspb1	1.28083e-14	0.660294
ENSG00000055609qqKMT2CqqENSDARG00000075560qqkmt2cb	1.37257e-14	0.350025
ENSG00000055609qqKMT2CqqENSDARG00000079312qqkmt2ca	1.37257e-14	0.350025
ENSG00000104517qqUBR5qqENSDARG00000018192qqubr5	1.39821e-14	0.340174
ENSG00000158186qqMRASqqENSDARG00000075285qqsi:ch73-116o1.2	1.40329e-14	0.417649
ENSG00000158186qqMRASqqENSDARG00000062865qqmras	1.40329e-14	0.417649
ENSG00000168137qqSETD5qqENSDARG00000078576qqsetd5	1.41658e-14	0.428103
ENSG00000069431qqABCC9qqENSDARG00000015985qqabcc9	1.44266e-14	0.7231
ENSG00000120008qqWDR11qqENSDARG00000075245qqwdr11	1.44909e-14	0.554965
ENSG00000135298qqADGRB3qqENSDARG00000059832qqadgrb3	1.45729e-14	0.332877
ENSG00000167552qqTUBA1AqqENSDARG00000045367qqtuba1b	1.54286e-14	0.717826
ENSG00000116539qqASH1LqqENSDARG00000070981qqash1l	1.54788e-14	0.321141
ENSG00000131143qqCOX4I1qqENSDARG00000032970qqcox4i1	1.6705e-14	0.578427
ENSG00000122507qqBBS9qqENSDARG00000079217qqbbs9	2.00124e-14	0.552755
ENSG00000163644qqPPM1KqqENSDARG00000010655qqppm1k	2.00699e-14	0.375443
ENSG00000163644qqPPM1KqqENSDARG00000076011qqsi:ch211-149b19.3	2.00699e-14	0.375443
ENSG00000161040qqFBXL13qqENSDARG00000076191qqfbxl13	2.07438e-14	0.651897
ENSG00000115380qqEFEMP1qqENSDARG00000104210qqsi:ch73-173h19.3	2.3296e-14	0.278342
ENSG00000115380qqEFEMP1qqENSDARG00000059121qqEFEMP1	2.3296e-14	0.278342
ENSG00000069535qqMAOBqqENSDARG00000030478qqzgc:66484	2.33472e-14	0.62306
ENSG00000069535qqMAOBqqENSDARG00000092976qqsi:ch211-127i16.2	2.33472e-14	0.62306
ENSG00000069535qqMAOBqqENSDARG00000023712qqmao	2.33472e-14	0.62306
ENSG00000157540qqDYRK1AqqENSDARG00000023814qqdyrk1ab	2.4048e-14	0.467243
ENSG00000157540qqDYRK1AqqENSDARG00000063570qqdyrk1aa	2.4048e-14	0.467243
ENSG00000033800qqPIAS1qqENSDARG00000062445qqpias1b	2.51363e-14	0.350047
ENSG00000033800qqPIAS1qqENSDARG00000036094qqpias1a	2.51363e-14	0.350047
ENSG00000157426qqAASDHqqENSDARG00000022730qqaasdh	2.63524e-14	0.557033
ENSG00000044115qqCTNNA1qqENSDARG00000102441qqctnna1	2.6363e-14	0.412969
ENSG00000138698qqRAP1GDS1qqENSDARG00000073741qqRAP1GDS1	2.63823e-14	0.422958
ENSG00000198382qqUVRAGqqENSDARG00000023815qquvrag	2.64933e-14	0.567888
ENSG00000140577qqCRTC3qqENSDARG00000052114qqcrtc3	2.70316e-14	0.595934
ENSG00000155849qqELMO1qqENSDARG00000098753qqelmo1	2.70588e-14	0.554259
ENSG00000155849qqELMO1qqENSDARG00000055400qqsi:dkey-56f14.7	2.70588e-14	0.554259
ENSG00000152818qqUTRNqqENSDARG00000100222qqutrn	2.73606e-14	0.343174
ENSG00000165185qqKIAA1958qqENSDARG00000060911qqsi:ch211-126i22.5	2.79862e-14	0.389321
ENSG00000164494qqPDSS2qqENSDARG00000012563qqpdss2	2.84585e-14	0.605451
ENSG00000172264qqMACROD2qqENSDARG00000032601qqmacrod2	3.17255e-14	0.336002
ENSG00000204842qqATXN2qqENSDARG00000052897qqatxn2	3.3367e-14	0.286363
ENSG00000111913qqFAM65BqqENSDARG00000061752qqripor2	3.41369e-14	0.603803
ENSG00000154240qqCEP112qqENSDARG00000079679qqcep112	3.4721e-14	0.448223
ENSG00000153904qqDDAH1qqENSDARG00000103042qqddah1	3.78474e-14	0.266777
ENSG00000204138qqPHACTR4qqENSDARG00000015552qqphactr4a	4.37434e-14	0.476253
ENSG00000204138qqPHACTR4qqENSDARG00000032221qqphactr4b	4.37434e-14	0.476253
ENSG00000144468qqRHBDD1qqENSDARG00000021046qqrhbdd1	4.71575e-14	0.47756
ENSG00000162407qqPLPP3qqENSDARG00000059933qqplpp3	5.08352e-14	0.300026
ENSG00000049759qqNEDD4LqqENSDARG00000060006qqnedd4l	5.1543e-14	0.456889
ENSG00000114757qqPEX5LqqENSDARG00000022518qqpex5la	5.16003e-14	0.673238
ENSG00000114757qqPEX5LqqENSDARG00000074403qqpex5lb	5.16003e-14	0.673238
ENSG00000138756qqBMP2KqqENSDARG00000020009qqbmp2k	5.24006e-14	0.357241
ENSG00000198677qqTTC37qqENSDARG00000074314qqttc37	5.24161e-14	0.621987
ENSG00000144935qqTRPC1qqENSDARG00000061203qqtrpc1	5.50112e-14	0.407297
ENSG00000115295qqCLIP4qqENSDARG00000096961qqCLIP4	5.56078e-14	0.452303
ENSG00000168952qqSTXBP6qqENSDARG00000028354qqstxbp6l	5.62327e-14	0.544984
ENSG00000168952qqSTXBP6qqENSDARG00000088862qqstxbp6	5.62327e-14	0.544984
ENSG00000070476qqZXDCqqENSDARG00000071496qqzic6	5.67896e-14	0.580471
ENSG00000070476qqZXDCqqENSDARG00000052351qqsi:dkey-156n14.3	5.67896e-14	0.580471
ENSG00000024048qqUBR2qqENSDARG00000070164qqubr2	5.80961e-14	0.47481
ENSG00000130338qqTULP4qqENSDARG00000045911qqtulp4a	6.06618e-14	0.424609
ENSG00000130338qqTULP4qqENSDARG00000063056qqtulp4b	6.06618e-14	0.424609
ENSG00000066468qqFGFR2qqENSDARG00000058115qqfgfr2	6.73873e-14	0.349989
ENSG00000171862qqPTENqqENSDARG00000056623qqptenb	6.7563e-14	0.395921
ENSG00000173482qqPTPRMqqENSDARG00000089172qqsi:ch1073-391i24.1	6.80201e-14	0.347533
ENSG00000173482qqPTPRMqqENSDARG00000100053qqCABZ01044099.1	6.80201e-14	0.347533
ENSG00000137509qqPRCPqqENSDARG00000037883qqprcp	6.81366e-14	0.72752
ENSG00000100320qqRBFOX2qqENSDARG00000052182qqrbfox2	7.18967e-14	0.362468
ENSG00000171617qqENC1qqENSDARG00000035398qqenc1	7.51027e-14	-1.41749
ENSG00000127249qqATP13A4qqENSDARG00000018259qqatp1a3a	7.8108e-14	0.388862
ENSG00000127249qqATP13A4qqENSDARG00000104139qqatp1a3b	7.8108e-14	0.388862
ENSG00000127249qqATP13A4qqENSDARG00000063433qqatp2b2	7.8108e-14	0.388862
ENSG00000155897qqADCY8qqENSDARG00000031783qqadcy8	7.92665e-14	0.402488
ENSG00000150907qqFOXO1qqENSDARG00000099555qqfoxo1a	8.07472e-14	0.321217
ENSG00000150907qqFOXO1qqENSDARG00000061549qqfoxo1b	8.07472e-14	0.321217
ENSG00000151090qqTHRBqqENSDARG00000021163qqthrb	8.46255e-14	0.423434
ENSG00000147588qqPMP2qqENSDARG00000017299qqfabp11a	8.66696e-14	0.649038
ENSG00000147588qqPMP2qqENSDARG00000002311qqfabp11b	8.66696e-14	0.649038
ENSG00000147588qqPMP2qqENSDARG00000055893qqnmnat1-rbp7a	8.66696e-14	0.649038
ENSG00000147588qqPMP2qqENSDARG00000091906qqrbp7a	8.66696e-14	0.649038
ENSG00000147588qqPMP2qqENSDARG00000101481qqrbp5	8.66696e-14	0.649038
ENSG00000109689qqSTIM2qqENSDARG00000001776qqstim2b	9.29529e-14	0.417086
ENSG00000109689qqSTIM2qqENSDARG00000074867qqstim2a	9.29529e-14	0.417086
ENSG00000152620qqNADK2qqENSDARG00000007181qqnadk2	9.58037e-14	0.597794
ENSG00000150760qqDOCK1qqENSDARG00000099093qqdock1	9.61775e-14	0.269398
ENSG00000198879qqSFMBT2qqENSDARG00000045519qqsfmbt2	9.83072e-14	0.424095
ENSG00000147316qqMCPH1qqENSDARG00000058372qqmcph1	1.00518e-13	0.73322
ENSG00000173926qqMARCH3qqENSDARG00000062959qqzgc:158785	1.00738e-13	0.50352
ENSG00000104427qqZC2HC1AqqENSDARG00000027915qqzc2hc1a	1.06313e-13	0.64944
ENSG00000006459qqKDM7AqqENSDARG00000018111qqkdm7aa	1.14292e-13	0.502972
ENSG00000006459qqKDM7AqqENSDARG00000018559qqkdm7ab	1.14292e-13	0.502972
ENSG00000115459qqELMOD3qqENSDARG00000074742qqelmod3	1.20225e-13	0.606825
ENSG00000011566qqMAP4K3qqENSDARG00000071357qqmap4k3b	1.20351e-13	0.397254
ENSG00000011566qqMAP4K3qqENSDARG00000087742qqmap4k3a	1.20351e-13	0.397254
ENSG00000170624qqSGCDqqENSDARG00000098573qqsgcd	1.21216e-13	0.281251
ENSG00000126858qqRHOT1qqENSDARG00000103313qqrhot1b	1.39805e-13	0.329988
ENSG00000126858qqRHOT1qqENSDARG00000099996qqrhot1a	1.39805e-13	0.329988
ENSG00000127483qqHP1BP3qqENSDARG00000044669qqhp1bp3	1.41307e-13	0.384923
ENSG00000163848qqZNF148qqENSDARG00000055106qqznf148	1.42247e-13	0.403701
ENSG00000065518qqNDUFB4qqENSDARG00000019332qqndufb4	1.5191e-13	0.66301
ENSG00000119139qqTJP2qqENSDARG00000023443qqtjp2b	1.57187e-13	0.519225
ENSG00000119139qqTJP2qqENSDARG00000063309qqtjp2a	1.57187e-13	0.519225
ENSG00000074696qqHACD3qqENSDARG00000016038qqhacd3	1.59254e-13	0.580442
ENSG00000143970qqASXL2qqENSDARG00000076501qqasxl2	1.6124e-13	0.588851
ENSG00000175582qqRAB6AqqENSDARG00000103714qqrab6a	1.71251e-13	0.383813
ENSG00000145715qqRASA1qqENSDARG00000035535qqrasa1a	1.82725e-13	0.622543
ENSG00000145715qqRASA1qqENSDARG00000073665qqrasa1b	1.82725e-13	0.622543
ENSG00000134909qqARHGAP32qqENSDARG00000075334qqarhgap32a	1.95107e-13	0.281291
ENSG00000134909qqARHGAP32qqENSDARG00000074184qqarhgap32b	1.95107e-13	0.281291
ENSG00000102910qqLONP2qqENSDARG00000101438qqlonp2	2.00575e-13	0.423307
ENSG00000039319qqZFYVE16qqENSDARG00000102435qqplekhf1	2.02578e-13	0.452344
ENSG00000169902qqTPST1qqENSDARG00000073872qqtpst1	2.12975e-13	0.688923
ENSG00000185818qqNAT8LqqENSDARG00000077256qqnat8l	2.16381e-13	-1.45613
ENSG00000087903qqRFX2qqENSDARG00000013575qqrfx2	2.21993e-13	0.259848
ENSG00000031003qqFAM13BqqENSDARG00000076779qqfam13b	2.25265e-13	0.391323
ENSG00000115840qqSLC25A12qqENSDARG00000102362qqslc25a12	2.30419e-13	0.420497
ENSG00000133401qqPDZD2qqENSDARG00000059801qqpdzd2	2.30515e-13	0.355999
ENSG00000125124qqBBS2qqENSDARG00000041621qqbbs2	2.41933e-13	0.328689
ENSG00000180881qqCAPS2qqENSDARG00000058486qqcaps2	2.47981e-13	0.597167
ENSG00000078618qqNRDCqqENSDARG00000019596qqnrd1a	2.48518e-13	0.321103
ENSG00000078618qqNRDCqqENSDARG00000062372qqnrd1b	2.48518e-13	0.321103
ENSG00000164134qqNAA15qqENSDARG00000030368qqnaa15b	2.51376e-13	0.512653
ENSG00000164134qqNAA15qqENSDARG00000003213qqnaa15a	2.51376e-13	0.512653
ENSG00000141252qqVPS53qqENSDARG00000069324qqvps53	2.53974e-13	0.448015
ENSG00000186260qqMKL2qqENSDARG00000088307qqmrtfba	2.55045e-13	0.40093
ENSG00000186260qqMKL2qqENSDARG00000076867qqmrtfbb	2.55045e-13	0.40093
ENSG00000137075qqRNF38qqENSDARG00000062055qqrnf38	2.65568e-13	0.5262
ENSG00000270647qqTAF15qqENSDARG00000070019qqtaf15	2.67753e-13	0.297862
ENSG00000147421qqHMBOX1qqENSDARG00000027082qqhmbox1a	2.90604e-13	0.363482
ENSG00000085733qqCTTNqqENSDARG00000011777qqcttn	2.96014e-13	0.453137
ENSG00000165392qqWRNqqENSDARG00000098211qqwrn	2.98365e-13	0.556044
ENSG00000172292qqCERS6qqENSDARG00000053583qqcers6	3.13161e-13	0.476786
ENSG00000166405qqRIC3qqENSDARG00000105549qqRIC3	3.13437e-13	0.600833
ENSG00000166405qqRIC3qqENSDARG00000101185qqCABZ01095001.1	3.13437e-13	0.600833
ENSG00000066044qqELAVL1qqENSDARG00000038695qqelavl1a	3.16272e-13	0.389514
ENSG00000066044qqELAVL1qqENSDARG00000101744qqelavl1b	3.16272e-13	0.389514
ENSG00000104613qqINTS10qqENSDARG00000043031qqints10	3.64734e-13	0.511115
ENSG00000144426qqNBEAL1qqENSDARG00000099547qqnbeal1	3.84838e-13	0.354797
ENSG00000115839qqRAB3GAP1qqENSDARG00000098079qqrab3gap1	3.92077e-13	0.360135
ENSG00000185565qqLSAMPqqENSDARG00000103069qqCABZ01099795.1	4.07015e-13	0.273811
ENSG00000038382qqTRIOqqENSDARG00000019426qqtrioa	4.13181e-13	0.294347
ENSG00000278540qqACACAqqENSDARG00000078512qqacaca	4.20203e-13	0.352997
ENSG00000173542qqMOB1BqqENSDARG00000009169qqmob1ba	4.39079e-13	0.608628
ENSG00000188580qqNKAIN2qqENSDARG00000069427qqnkain2	4.4368e-13	0.351645
ENSG00000169862qqCTNND2qqENSDARG00000003779qqctnnd2b	4.44737e-13	0.287083
ENSG00000169862qqCTNND2qqENSDARG00000062415qqctnnd2a	4.44737e-13	0.287083
ENSG00000079102qqRUNX1T1qqENSDARG00000003680qqrunx1t1	4.47301e-13	0.469754
ENSG00000132970qqWASF3qqENSDARG00000062948qqwasf3b	4.50925e-13	0.306054
ENSG00000132970qqWASF3qqENSDARG00000059466qqwasf3a	4.50925e-13	0.306054
ENSG00000102786qqINTS6qqENSDARG00000013025qqints6	4.59513e-13	0.62495
ENSG00000172765qqTMCC1qqENSDARG00000060954qqtmcc1b	4.61009e-13	0.381057
ENSG00000172765qqTMCC1qqENSDARG00000076747qqTMCC1	4.61009e-13	0.381057
ENSG00000132669qqRIN2qqENSDARG00000077040qqsi:ch211-85n16.4	4.63826e-13	0.387971
ENSG00000132669qqRIN2qqENSDARG00000074589qqrin2	4.63826e-13	0.387971
ENSG00000134278qqSPIRE1qqENSDARG00000035868qqspire1a	4.77901e-13	0.327382
ENSG00000134278qqSPIRE1qqENSDARG00000038445qqspire1b	4.77901e-13	0.327382
ENSG00000164190qqNIPBLqqENSDARG00000098272qqnipbla	4.89484e-13	0.265694
ENSG00000163285qqGABRG1qqENSDARG00000101995qqgabrg1	5.06273e-13	0.386445
ENSG00000148842qqCNNM2qqENSDARG00000061195qqcnnm2a	5.15764e-13	0.509348
ENSG00000148842qqCNNM2qqENSDARG00000078733qqcnnm2b	5.15764e-13	0.509348
ENSG00000147576qqADHFE1qqENSDARG00000053518qqadhfe1	5.26646e-13	0.476712
ENSG00000185386qqMAPK11qqENSDARG00000045836qqmapk11	5.52025e-13	-1.27011
ENSG00000167971qqCASKIN1qqENSDARG00000100166qqsi:dkeyp-9d4.3	5.63335e-13	-1.30739
ENSG00000167971qqCASKIN1qqENSDARG00000046107qqcaskin1	5.63335e-13	-1.30739
ENSG00000005108qqTHSD7AqqENSDARG00000061479qqthsd7aa	6.07672e-13	0.26971
ENSG00000005108qqTHSD7AqqENSDARG00000090496qqthsd7ab	6.07672e-13	0.26971
ENSG00000119900qqOGFRL1qqENSDARG00000061223qqogfrl1	6.16504e-13	0.412122
ENSG00000159023qqEPB41qqENSDARG00000099283qqepb41a	6.52215e-13	0.55932
ENSG00000152520qqPAN3qqENSDARG00000031637qqpan3	6.71452e-13	0.365708
ENSG00000113391qqFAM172AqqENSDARG00000052697qqfam172a	6.92093e-13	0.376634
ENSG00000183621qqZNF438qqENSDARG00000061311qqznf438	7.04667e-13	0.492633
ENSG00000055917qqPUM2qqENSDARG00000061040qqpum2	7.44871e-13	0.498319
ENSG00000135063qqFAM189A2qqENSDARG00000099946qqfam189a2	7.4859e-13	0.263647
ENSG00000066084qqDIP2BqqENSDARG00000005350qqdip2ba	7.76719e-13	0.346038
ENSG00000066084qqDIP2BqqENSDARG00000016348qqdip2bb	7.76719e-13	0.346038
ENSG00000056097qqZFRqqENSDARG00000027109qqzfr	8.29448e-13	0.289008
ENSG00000026508qqCD44qqENSDARG00000087863qqcd44a	8.38542e-13	0.799439
ENSG00000026508qqCD44qqENSDARG00000089892qqcd44b	8.38542e-13	0.799439
ENSG00000198626qqRYR2qqENSDARG00000003706qqryr2b	8.65909e-13	0.425463
ENSG00000115904qqSOS1qqENSDARG00000100503qqsos1	9.91314e-13	0.421257
ENSG00000114331qqACAP2qqENSDARG00000056478qqsi:ch211-168b3.1	1.03327e-12	0.347429
ENSG00000114331qqACAP2qqENSDARG00000060783qqacap2	1.03327e-12	0.347429
ENSG00000138185qqENTPD1qqENSDARG00000045066qqentpd1	1.06626e-12	0.597693
ENSG00000149091qqDGKZqqENSDARG00000076025qqdgkzb	1.0743e-12	-1.3829
ENSG00000149091qqDGKZqqENSDARG00000014439qqdgkza	1.0743e-12	-1.3829
ENSG00000151491qqEPS8qqENSDARG00000102128qqeps8a	1.11753e-12	0.45816
ENSG00000142937qqRPS8qqENSDARG00000055996qqrps8a	1.12677e-12	0.344536
ENSG00000142937qqRPS8qqENSDARG00000057368qqrps8b	1.12677e-12	0.344536
ENSG00000172809qqRPL38qqENSDARG00000006413qqrpl38	1.16779e-12	0.439443
ENSG00000133943qqC14orf159qqENSDARG00000005179qqdglucy	1.1779e-12	0.320039
ENSG00000028203qqVEZTqqENSDARG00000075215qqvezt	1.19467e-12	0.361034
ENSG00000179912qqR3HDM2qqENSDARG00000102610qqr3hdm2	1.24763e-12	0.414694
ENSG00000075420qqFNDC3BqqENSDARG00000078179qqfndc3ba	1.28406e-12	0.466743
ENSG00000075420qqFNDC3BqqENSDARG00000062023qqfndc3bb	1.28406e-12	0.466743
ENSG00000165209qqSTRBPqqENSDARG00000021455qqstrbp	1.30264e-12	0.453514
ENSG00000198791qqCNOT7qqENSDARG00000032116qqcnot7	1.41704e-12	0.479574
ENSG00000111670qqGNPTABqqENSDARG00000030153qqgnptab	1.43037e-12	0.429438
ENSG00000233927qqRPS28qqENSDARG00000035860qqrps28	1.43569e-12	0.582048
ENSG00000141298qqSSH2qqENSDARG00000088440qqssh2a	1.43741e-12	0.315405
ENSG00000141298qqSSH2qqENSDARG00000098955qqssh2b	1.43741e-12	0.315405
ENSG00000011405qqPIK3C2AqqENSDARG00000060841qqpik3c2a	1.44559e-12	0.350109
ENSG00000197535qqMYO5AqqENSDARG00000025218qqmyo5ab	1.46123e-12	0.632147
ENSG00000197535qqMYO5AqqENSDARG00000061635qqmyo5aa	1.46123e-12	0.632147
ENSG00000095066qqHOOK2qqENSDARG00000039309qqhook2	1.47622e-12	0.550897
ENSG00000095066qqHOOK2qqENSDARG00000099235qqhook2	1.47622e-12	0.550897
ENSG00000173064qqHECTD4qqENSDARG00000101079qqHECTD4	1.49964e-12	0.324613
ENSG00000168036qqCTNNB1qqENSDARG00000014571qqctnnb1	1.50434e-12	0.473602
ENSG00000135069qqPSAT1qqENSDARG00000016733qqpsat1	1.54252e-12	0.3582
ENSG00000066027qqPPP2R5AqqENSDARG00000027017qqppp2r5a	1.5834e-12	0.444175
ENSG00000184076qqUQCR10qqENSDARG00000104517qquqcr10	1.62133e-12	0.616036
ENSG00000105926qqMPP6qqENSDARG00000029761qqmpp6b	1.68066e-12	0.323248
ENSG00000105926qqMPP6qqENSDARG00000056892qqmpp6a	1.68066e-12	0.323248
ENSG00000198874qqTYW1qqENSDARG00000062987qqtyw1	1.69903e-12	0.587874
ENSG00000142687qqKIAA0319LqqENSDARG00000035660qqsi:ch211-193k19.1	1.73534e-12	0.298943
ENSG00000156218qqADAMTSL3qqENSDARG00000027903qqadamtsl3	1.79172e-12	0.453772
ENSG00000163625qqWDFY3qqENSDARG00000078890qqwdfy3	1.79945e-12	0.407572
ENSG00000151623qqNR3C2qqENSDARG00000102082qqnr3c2	1.80536e-12	0.301085
ENSG00000136147qqPHF11qqENSDARG00000021677qqphf11	1.81877e-12	0.49562
ENSG00000089041qqP2RX7qqENSDARG00000042440qqp2rx7	1.82756e-12	0.515455
ENSG00000138193qqPLCE1qqENSDARG00000087921qqplce1	1.84243e-12	0.561839
ENSG00000135905qqDOCK10qqENSDARG00000075327qqdock10	1.84683e-12	0.467012
ENSG00000170315qqUBBqqENSDARG00000002369qqUBB	1.91909e-12	0.68829
ENSG00000136156qqITM2BqqENSDARG00000041505qqitm2bb	1.93313e-12	0.281749
ENSG00000136156qqITM2BqqENSDARG00000007098qqitm2ba	1.93313e-12	0.281749
ENSG00000169855qqROBO1qqENSDARG00000026784qqrobo1	1.94211e-12	0.408361
ENSG00000102893qqPHKBqqENSDARG00000078284qqphkb	1.98372e-12	0.407624
ENSG00000174748qqRPL15qqENSDARG00000009285qqrpl15	2.05678e-12	0.457823
ENSG00000144908qqALDH1L1qqENSDARG00000077004qqaldh1l1	2.12347e-12	-1.31532
ENSG00000168214qqRBPJqqENSDARG00000052091qqrbpjb	2.15452e-12	0.277821
ENSG00000168214qqRBPJqqENSDARG00000003398qqrbpja	2.15452e-12	0.277821
ENSG00000102452qqNALCNqqENSDARG00000001835qqnalcn	2.19462e-12	0.540016
ENSG00000196531qqNACAqqENSDARG00000005513qqnaca	2.22984e-12	0.466703
ENSG00000162415qqZSWIM5qqENSDARG00000055900qqzswim5	2.46101e-12	0.317645
ENSG00000159459qqUBR1qqENSDARG00000060480qqubr1	2.53624e-12	0.390413
ENSG00000159459qqUBR1qqENSDARG00000104306qqLO018474.1	2.53624e-12	0.390413
ENSG00000152990qqADGRA3qqENSDARG00000073673qqadgra3	2.59523e-12	0.371023
ENSG00000101199qqARFGAP1qqENSDARG00000101616qqarfgap1	2.70188e-12	-1.25239
ENSG00000169641qqLUZP1qqENSDARG00000075556qqluzp1	2.7293e-12	0.470129
ENSG00000156110qqADKqqENSDARG00000039429qqadka	2.78155e-12	0.34525
ENSG00000156110qqADKqqENSDARG00000095947qqadkb	2.78155e-12	0.34525
ENSG00000099250qqNRP1qqENSDARG00000102153qqnrp1a	2.78836e-12	0.420277
ENSG00000178691qqSUZ12qqENSDARG00000098924qqsuz12b	2.84846e-12	0.574248
ENSG00000178691qqSUZ12qqENSDARG00000070256qqsuz12a	2.84846e-12	0.574248
ENSG00000067369qqTP53BP1qqENSDARG00000079000qqtp53bp1	2.93354e-12	0.434093
ENSG00000165566qqAMER2qqENSDARG00000075222qqamer2	2.97625e-12	0.377912
ENSG00000113522qqRAD50qqENSDARG00000038917qqrad50	2.97939e-12	0.561389
ENSG00000173575qqCHD2qqENSDARG00000060687qqchd2	3.06949e-12	0.347959
ENSG00000100316qqRPL3qqENSDARG00000003599qqrpl3	3.41811e-12	0.431553
ENSG00000172987qqHPSE2qqENSDARG00000078163qqhpse2	3.44023e-12	0.441384
ENSG00000145416qqMARCH1qqENSDARG00000037487qqmarch1	3.57005e-12	0.524608
ENSG00000120725qqSIL1qqENSDARG00000100564qqsil1	3.59163e-12	0.259163
ENSG00000162909qqCAPN2qqENSDARG00000091699qqcapn2a	3.74319e-12	0.348451
ENSG00000162909qqCAPN2qqENSDARG00000055592qqcapn2b	3.74319e-12	0.348451
ENSG00000162909qqCAPN2qqENSDARG00000034211qqcapn2l	3.74319e-12	0.348451
ENSG00000155974qqGRIP1qqENSDARG00000015053qqgrip1	3.78891e-12	0.599122
ENSG00000135931qqARMC9qqENSDARG00000087299qqarmc9	3.79576e-12	0.475199
ENSG00000169946qqZFPM2qqENSDARG00000040123qqzfpm2a	4.04398e-12	0.289419
ENSG00000148634qqHERC4qqENSDARG00000059936qqherc4	4.09687e-12	0.297998
ENSG00000133121qqSTARD13qqENSDARG00000098954qqstard13b	4.33945e-12	0.259867
ENSG00000133121qqSTARD13qqENSDARG00000079542qqstard13a	4.33945e-12	0.259867
ENSG00000036549qqZZZ3qqENSDARG00000077581qqzzz3	4.86924e-12	0.331125
ENSG00000075539qqFRYLqqENSDARG00000040001qqfryl	4.8871e-12	0.319153
ENSG00000175471qqMCTP1qqENSDARG00000060871qqmctp1b	5.23757e-12	0.436938
ENSG00000175471qqMCTP1qqENSDARG00000076404qqmctp1a	5.23757e-12	0.436938
ENSG00000010244qqZNF207qqENSDARG00000101277qqznf207b	5.25203e-12	0.434557
ENSG00000010244qqZNF207qqENSDARG00000015538qqznf207a	5.25203e-12	0.434557
ENSG00000179604qqCDC42EP4qqENSDARG00000045036qqcdc42ep4b	5.28758e-12	0.45076
ENSG00000179604qqCDC42EP4qqENSDARG00000101457qqcdc42ep4a	5.28758e-12	0.45076
ENSG00000178980qqSEPW1qqENSDARG00000035136qqselenow1	5.44863e-12	0.348207
ENSG00000114670qqNEK11qqENSDARG00000087564qqnek11	5.46681e-12	0.479735
ENSG00000146414qqSHPRHqqENSDARG00000075884qqshprh	5.50914e-12	0.565163
ENSG00000187147qqRNF220qqENSDARG00000060929qqrnf220a	5.57451e-12	0.358382
ENSG00000187147qqRNF220qqENSDARG00000075183qqrnf220b	5.57451e-12	0.358382
ENSG00000188039qqNWD1qqENSDARG00000021110qqpoc1b	5.69635e-12	0.325759
ENSG00000188039qqNWD1qqENSDARG00000076110qqnwd1	5.69635e-12	0.325759
ENSG00000107669qqATE1qqENSDARG00000103813qqATE1	5.7512e-12	0.491933
ENSG00000153956qqCACNA2D1qqENSDARG00000073752qqCACNA2D1	5.75824e-12	0.294827
ENSG00000153956qqCACNA2D1qqENSDARG00000014804qqcacna2d1a	5.75824e-12	0.294827
ENSG00000148180qqGSNqqENSDARG00000011459qqgsna	5.84931e-12	0.311751
ENSG00000148180qqGSNqqENSDARG00000045262qqgsnb	5.84931e-12	0.311751
ENSG00000088448qqANKRD10qqENSDARG00000004771qqankrd10b	5.87706e-12	0.422905
ENSG00000088448qqANKRD10qqENSDARG00000037100qqankrd10a	5.87706e-12	0.422905
ENSG00000069667qqRORAqqENSDARG00000031768qqroraa	6.1019e-12	0.315809
ENSG00000173889qqPHC3qqENSDARG00000056695qqphc2a	6.43898e-12	0.37815
ENSG00000173889qqPHC3qqENSDARG00000013224qqphc2b	6.43898e-12	0.37815
ENSG00000171791qqBCL2qqENSDARG00000089109qqbcl2b	6.44033e-12	0.28209
ENSG00000171791qqBCL2qqENSDARG00000094704qqbcl2a	6.44033e-12	0.28209
ENSG00000067900qqROCK1qqENSDARG00000058993qqrock1	6.58804e-12	0.484425
ENSG00000188994qqZNF292qqENSDARG00000043973qqznf292b	6.69406e-12	0.299436
ENSG00000184205qqTSPYL2qqENSDARG00000070560qqnap1l4a	6.69544e-12	-1.43794
ENSG00000184205qqTSPYL2qqENSDARG00000005015qqtspy	6.69544e-12	-1.43794
ENSG00000100968qqNFATC4qqENSDARG00000054162qqnfatc4	6.89112e-12	-1.29569
ENSG00000206560qqANKRD28qqENSDARG00000009023qqankrd28b	7.27199e-12	0.37615
ENSG00000206560qqANKRD28qqENSDARG00000086326qqCABZ01071939.1	7.27199e-12	0.37615
ENSG00000127124qqHIVEP3qqENSDARG00000075928qqhivep3a	7.4737e-12	0.315566
ENSG00000127124qqHIVEP3qqENSDARG00000037154qqhivep3b	7.4737e-12	0.315566
ENSG00000037637qqFBXO42qqENSDARG00000087545qqfbxo42	7.67762e-12	0.408204
ENSG00000104728qqARHGEF10qqENSDARG00000077788qqarhgef10	7.68389e-12	0.329458
ENSG00000197956qqS100A6qqENSDARG00000055589qqs100t	7.68517e-12	0.624764
ENSG00000197956qqS100A6qqENSDARG00000036773qqs100s	7.68517e-12	0.624764
ENSG00000171843qqMLLT3qqENSDARG00000006754qqmllt3	7.79524e-12	0.348131
ENSG00000151552qqQDPRqqENSDARG00000090822qqzgc:171517	7.92757e-12	0.582312
ENSG00000151552qqQDPRqqENSDARG00000037378qqqdprb1	7.92757e-12	0.582312
ENSG00000151552qqQDPRqqENSDARG00000086859qqqdprb2	7.92757e-12	0.582312
ENSG00000151552qqQDPRqqENSDARG00000040190qqqdpra	7.92757e-12	0.582312
ENSG00000151552qqQDPRqqENSDARG00000090118qqqdprb2	7.92757e-12	0.582312
ENSG00000122884qqP4HA1qqENSDARG00000071082qqp4ha1b	8.06983e-12	0.476227
ENSG00000088179qqPTPN4qqENSDARG00000000631qqptpn4a	8.30955e-12	0.333463
ENSG00000088179qqPTPN4qqENSDARG00000000183qqptpn4b	8.30955e-12	0.333463
ENSG00000165671qqNSD1qqENSDARG00000104681qqsi:dkeyp-87d1.1	8.77333e-12	0.338109
ENSG00000165671qqNSD1qqENSDARG00000076160qqsi:dkey-285e18.2	8.77333e-12	0.338109
ENSG00000165671qqNSD1qqENSDARG00000091062qqsi:dkey-199k11.6	8.77333e-12	0.338109
ENSG00000165671qqNSD1qqENSDARG00000103283qqsi:dkey-238o14.7	8.77333e-12	0.338109
ENSG00000165671qqNSD1qqENSDARG00000107506qqCR356227.1	8.77333e-12	0.338109
ENSG00000165671qqNSD1qqENSDARG00000107283qqBX571813.1	8.77333e-12	0.338109
ENSG00000139793qqMBNL2qqENSDARG00000018460qqmbnl2	8.80445e-12	0.300691
ENSG00000124571qqXPO5qqENSDARG00000098868qqXPO5	8.82239e-12	0.557132
ENSG00000104381qqGDAP1qqENSDARG00000058601qqgdap1	8.83475e-12	0.407718
ENSG00000087470qqDNM1LqqENSDARG00000015006qqdnm1l	8.93646e-12	0.334617
ENSG00000107036qqRIC1qqENSDARG00000108298qqRIC1	9.10113e-12	0.425863
ENSG00000114315qqHES1qqENSDARG00000006514qqher6	9.9669e-12	0.676833
ENSG00000091409qqITGA6qqENSDARG00000069946qqitga6b	1.13251e-11	0.409763
ENSG00000091409qqITGA6qqENSDARG00000042282qqitga6a	1.13251e-11	0.409763
ENSG00000091409qqITGA6qqENSDARG00000099348qqCU469503.1	1.13251e-11	0.409763
ENSG00000080802qqCNOT4qqENSDARG00000007639qqcnot4b	1.1678e-11	0.326722
ENSG00000080802qqCNOT4qqENSDARG00000007045qqcnot4a	1.1678e-11	0.326722
ENSG00000119705qqSLIRPqqENSDARG00000097753qqslirp	1.193e-11	0.493406
ENSG00000184349qqEFNA5qqENSDARG00000089790qqefna5a	1.24599e-11	0.313559
ENSG00000184349qqEFNA5qqENSDARG00000098625qqefna5b	1.24599e-11	0.313559
ENSG00000082269qqFAM135AqqENSDARG00000059843qqfam135a	1.30847e-11	0.413085
ENSG00000130522qqJUNDqqENSDARG00000067850qqjund	1.31491e-11	-1.19482
ENSG00000169372qqCRADDqqENSDARG00000028192qqcradd	1.34992e-11	0.270495
ENSG00000079819qqEPB41L2qqENSDARG00000093374qqEPB41L2	1.35457e-11	0.366434
ENSG00000163683qqSMIM14qqENSDARG00000005799qqsmim14	1.39864e-11	0.686675
ENSG00000141627qqDYMqqENSDARG00000042555qqdym	1.41532e-11	0.347115
ENSG00000114126qqTFDP2qqENSDARG00000042835qqtfdp2	1.42901e-11	0.492898
ENSG00000100330qqMTMR3qqENSDARG00000098201qqmtmr3	1.44111e-11	0.359217
ENSG00000100330qqMTMR3qqENSDARG00000093364qqmtmr3	1.44111e-11	0.359217
ENSG00000111962qqUSTqqENSDARG00000006044qqust	1.47897e-11	0.585165
ENSG00000111962qqUSTqqENSDARG00000102715qqUST (1 of many)	1.47897e-11	0.585165
ENSG00000048991qqR3HDM1qqENSDARG00000101458qqr3hdm1	1.51019e-11	0.254794
ENSG00000167702qqKIFC2qqENSDARG00000053431qqsi:ch211-257p13.3	1.538e-11	-1.36033
ENSG00000162437qqRAVER2qqENSDARG00000075034qqraver2	1.60266e-11	0.425306
ENSG00000136720qqHS6ST1qqENSDARG00000054754qqhs6st1a	1.60803e-11	0.591438
ENSG00000136720qqHS6ST1qqENSDARG00000071501qqhs6st1b	1.60803e-11	0.591438
ENSG00000125952qqMAXqqENSDARG00000024844qqmax	1.61276e-11	0.465164
ENSG00000169519qqMETTL15qqENSDARG00000089236qqmettl15	1.61599e-11	0.411121
ENSG00000123552qqUSP45qqENSDARG00000075013qqusp45	1.67486e-11	0.420206
ENSG00000147202qqDIAPH2qqENSDARG00000076060qqdiaph2	1.78779e-11	0.365249
ENSG00000121988qqZRANB3qqENSDARG00000091538qqzranb3	2.00517e-11	0.341493
ENSG00000092148qqHECTD1qqENSDARG00000054213qqhectd1	2.08706e-11	0.390098
ENSG00000139746qqRBM26qqENSDARG00000104130qqrbm26	2.11529e-11	0.267982
ENSG00000104375qqSTK3qqENSDARG00000011312qqstk3	2.1186e-11	0.344208
ENSG00000164199qqADGRV1qqENSDARG00000021137qqadgrv1	2.19195e-11	0.256406
ENSG00000092108qqSCFD1qqENSDARG00000000779qqscfd1	2.20269e-11	0.493399
ENSG00000067177qqPHKA1qqENSDARG00000105039qqphka1b	2.2841e-11	0.50115
ENSG00000067177qqPHKA1qqENSDARG00000105159qqhdac8	2.2841e-11	0.50115
ENSG00000078124qqACER3qqENSDARG00000093366qqacer3	2.33223e-11	0.43137
ENSG00000100784qqRPS6KA5qqENSDARG00000060551qqrps6ka5	2.41e-11	0.279923
ENSG00000230124qqACBD6qqENSDARG00000039456qqacbd6	2.46376e-11	0.313493
ENSG00000115970qqTHADAqqENSDARG00000053082qqthada	2.54071e-11	0.327215
ENSG00000164597qqCOG5qqENSDARG00000008235qqcog5	2.59031e-11	0.268963
ENSG00000137145qqDENND4CqqENSDARG00000102766qqdennd4c	2.73824e-11	0.364742
ENSG00000118564qqFBXL5qqENSDARG00000043046qqfbxl5	2.83838e-11	0.475769
ENSG00000036257qqCUL3qqENSDARG00000038967qqcul3a	2.8836e-11	0.426467
ENSG00000036257qqCUL3qqENSDARG00000100108qqcul3b	2.8836e-11	0.426467
ENSG00000102753qqKPNA3qqENSDARG00000052641qqkpna3	2.92931e-11	0.480911
ENSG00000173406qqDAB1qqENSDARG00000059939qqdab1a	3.14171e-11	0.263649
ENSG00000173406qqDAB1qqENSDARG00000003290qqdab1b	3.14171e-11	0.263649
ENSG00000052841qqTTC17qqENSDARG00000044812qqttc17	3.35152e-11	0.287012
ENSG00000120963qqZNF706qqENSDARG00000056307qqznf706	3.50683e-11	0.422251
ENSG00000150991qqUBCqqENSDARG00000102632qqubc	3.61999e-11	0.433971
ENSG00000188647qqPTAR1qqENSDARG00000102338qqptar1	3.62759e-11	0.466816
ENSG00000116661qqFBXO2qqENSDARG00000099306qqzgc:175088	3.81725e-11	0.36241
ENSG00000062716qqVMP1qqENSDARG00000012450qqvmp1	3.96691e-11	0.497736
ENSG00000151694qqADAM17qqENSDARG00000043213qqadam17a	4.1012e-11	0.319265
ENSG00000151694qqADAM17qqENSDARG00000093093qqadam17b	4.1012e-11	0.319265
ENSG00000110958qqPTGES3qqENSDARG00000089626qqptges3b	4.18383e-11	0.467363
ENSG00000110958qqPTGES3qqENSDARG00000037284qqptges3a	4.18383e-11	0.467363
ENSG00000137764qqMAP2K5qqENSDARG00000011851qqmap2k5	4.48203e-11	0.331124
ENSG00000058673qqZC3H11AqqENSDARG00000009754qqzc3h11a	4.59329e-11	0.423313
ENSG00000104133qqSPG11qqENSDARG00000045968qqspg11	4.66731e-11	0.383565
ENSG00000140743qqCDR2qqENSDARG00000037359qqsi:ch1073-272o11.3	4.94524e-11	0.437475
ENSG00000140743qqCDR2qqENSDARG00000035952qqcdr2a	4.94524e-11	0.437475
ENSG00000173517qqPEAK1qqENSDARG00000079756qqpeak1	4.97797e-11	0.349527
ENSG00000032742qqIFT88qqENSDARG00000027234qqift88	5.02063e-11	0.335925
ENSG00000100731qqPCNXqqENSDARG00000011819qqpcnx1	5.29356e-11	0.346684
ENSG00000032219qqARID4AqqENSDARG00000043873qqarid4a	5.3937e-11	0.31979
ENSG00000073921qqPICALMqqENSDARG00000012866qqpicalma	5.92142e-11	0.322567
ENSG00000073921qqPICALMqqENSDARG00000014137qqpicalmb	5.92142e-11	0.322567
ENSG00000069702qqTGFBR3qqENSDARG00000099979qqtgfbr3	6.36077e-11	0.287303
ENSG00000145982qqFARS2qqENSDARG00000091247qqfars2	6.46906e-11	0.355755
ENSG00000172915qqNBEAqqENSDARG00000070080qqnbeaa	6.52068e-11	0.252053
ENSG00000010017qqRANBP9qqENSDARG00000061048qqranbp9	6.74463e-11	0.514472
ENSG00000182168qqUNC5CqqENSDARG00000099133qqsi:ch73-72b7.1	6.79584e-11	0.286683
ENSG00000182168qqUNC5CqqENSDARG00000087341qqunc5c	6.79584e-11	0.286683
ENSG00000111716qqLDHBqqENSDARG00000071076qqldhbb	7.04322e-11	0.486128
ENSG00000111716qqLDHBqqENSDARG00000019644qqldhba	7.04322e-11	0.486128
ENSG00000188641qqDPYDqqENSDARG00000010267qqdpydb	7.37139e-11	0.323478
ENSG00000188641qqDPYDqqENSDARG00000086853qqdpyda.3	7.37139e-11	0.323478
ENSG00000198846qqTOXqqENSDARG00000032317qqtox	7.62745e-11	0.268316
ENSG00000067208qqEVI5qqENSDARG00000070839qqevi5b	7.71229e-11	0.325446
ENSG00000196504qqPRPF40AqqENSDARG00000058467qqprpf40a	8.05691e-11	0.341529
ENSG00000183783qqKCTD8qqENSDARG00000067507qqkctd8	8.30472e-11	0.550259
ENSG00000166348qqUSP54qqENSDARG00000077948qqusp54a	8.50997e-11	0.314841
ENSG00000166348qqUSP54qqENSDARG00000077749qqusp54b	8.50997e-11	0.314841
ENSG00000282278qqRP11-231C18.3qqENSDARG00000070494qqpdgfra	8.8763e-11	0.381764
ENSG00000197971qqMBPqqENSDARG00000036186qqmbpa	9.42822e-11	0.344465
ENSG00000197971qqMBPqqENSDARG00000089413qqmbpb	9.42822e-11	0.344465
ENSG00000184408qqKCND2qqENSDARG00000074746qqkcnd1	1.03141e-10	0.319087
ENSG00000087095qqNLKqqENSDARG00000028793qqnlk2	1.0461e-10	0.40305
ENSG00000048540qqLMO3qqENSDARG00000008720qqlmo3	1.07838e-10	0.260411
ENSG00000102531qqFNDC3AqqENSDARG00000105503qqfndc3a	1.11828e-10	0.385137
ENSG00000109180qqOCIAD1qqENSDARG00000052334qqociad1	1.12079e-10	0.445605
ENSG00000109180qqOCIAD1qqENSDARG00000056677qqBX530018.2	1.12079e-10	0.445605
ENSG00000163947qqARHGEF3qqENSDARG00000013834qqarhgef3	1.12754e-10	0.486299
ENSG00000150627qqWDR17qqENSDARG00000075098qqwdr17	1.19365e-10	0.447303
ENSG00000148090qqAUHqqENSDARG00000042975qqauh	1.19929e-10	0.485084
ENSG00000171766qqGATMqqENSDARG00000036239qqgatm	1.26779e-10	0.285126
ENSG00000147050qqKDM6AqqENSDARG00000061759qqkdm6a	1.27055e-10	0.474989
ENSG00000133083qqDCLK1qqENSDARG00000104664qqdclk1b	1.33416e-10	0.457149
ENSG00000133083qqDCLK1qqENSDARG00000018856qqdclk1a	1.33416e-10	0.457149
ENSG00000228716qqDHFRqqENSDARG00000004251qqdhfr	1.35046e-10	-1.35167
ENSG00000228716qqDHFRqqENSDARG00000068876qqzgc:153031	1.35046e-10	-1.35167
ENSG00000168216qqLMBRD1qqENSDARG00000104223qqlmbrd1	1.38562e-10	0.37725
ENSG00000130939qqUBE4BqqENSDARG00000037017qqube4b	1.40232e-10	0.395448
ENSG00000163681qqSLMAPqqENSDARG00000054458qqslmapa	1.46456e-10	0.253844
ENSG00000162733qqDDR2qqENSDARG00000058695qqddr2b	1.52379e-10	0.338555
ENSG00000162733qqDDR2qqENSDARG00000100693qqddr2a	1.52379e-10	0.338555
ENSG00000107186qqMPDZqqENSDARG00000094677qqsi:dkey-92j12.5	1.53203e-10	0.368523
ENSG00000116171qqSCP2qqENSDARG00000102356qqscp2b	1.7388e-10	0.375489
ENSG00000116171qqSCP2qqENSDARG00000012194qqscp2a	1.7388e-10	0.375489
ENSG00000113312qqTTC1qqENSDARG00000044567qqttc1	1.84897e-10	0.420204
ENSG00000113441qqLNPEPqqENSDARG00000100394qqlnpep	1.91892e-10	0.463167
ENSG00000048649qqRSF1qqENSDARG00000093503qqrsf1b.1	1.95467e-10	0.260569
ENSG00000048649qqRSF1qqENSDARG00000068640qqrsf1b.1	1.95467e-10	0.260569
ENSG00000137502qqRAB30qqENSDARG00000037884qqrab30	2.00225e-10	0.431062
ENSG00000152348qqATG10qqENSDARG00000104846qqatg10	2.02004e-10	0.402438
ENSG00000152578qqGRIA4qqENSDARG00000059368qqgria4b	2.03014e-10	0.354808
ENSG00000138036qqDYNC2LI1qqENSDARG00000039770qqdync2li1	2.06143e-10	0.332756
ENSG00000213918qqDNASE1qqENSDARG00000012539qqdnase1	2.09585e-10	0.266067
ENSG00000164830qqOXR1qqENSDARG00000063310qqoxr1b	2.09834e-10	0.292269
ENSG00000119471qqHSDL2qqENSDARG00000002523qqhsdl2	2.16143e-10	0.45391
ENSG00000149212qqSESN3qqENSDARG00000015822qqsesn3	2.39722e-10	0.309008
ENSG00000159176qqCSRP1qqENSDARG00000006603qqcsrp1a	2.41594e-10	0.355966
ENSG00000159176qqCSRP1qqENSDARG00000030980qqcsrp1b	2.41594e-10	0.355966
ENSG00000147324qqMFHAS1qqENSDARG00000079104qqmfhas1	2.46566e-10	0.322099
ENSG00000129003qqVPS13CqqENSDARG00000074465qqvps13c	2.53418e-10	0.340546
ENSG00000102804qqTSC22D1qqENSDARG00000038306qqtsc22d1	2.60477e-10	0.265148
ENSG00000102804qqTSC22D1qqENSDARG00000034086qqzgc:65895	2.60477e-10	0.265148
ENSG00000139218qqSCAF11qqENSDARG00000045885qqscaf11	2.70485e-10	0.337797
ENSG00000156687qqUNC5DqqENSDARG00000092722qqunc5da	2.89093e-10	0.389996
ENSG00000156687qqUNC5DqqENSDARG00000061541qqunc5db	2.89093e-10	0.389996
ENSG00000168575qqSLC20A2qqENSDARG00000060796qqslc20a2	2.97048e-10	0.27281
ENSG00000138032qqPPM1BqqENSDARG00000001888qqppm1ba	3.18561e-10	0.278039
ENSG00000118454qqANKRD13CqqENSDARG00000103831qqankrd13c	3.33836e-10	0.365933
ENSG00000171055qqFEZ2qqENSDARG00000073784qqsi:dkey-288i20.2	3.3616e-10	0.353893
ENSG00000171055qqFEZ2qqENSDARG00000022260qqsi:ch211-57i17.1	3.3616e-10	0.353893
ENSG00000005893qqLAMP2qqENSDARG00000014914qqlamp2	3.38111e-10	0.2815
ENSG00000177606qqJUNqqENSDARG00000043531qqjun	3.41292e-10	0.66852
ENSG00000106624qqAEBP1qqENSDARG00000006901qqsi:ch1073-459j12.1	3.74182e-10	0.426199
ENSG00000106624qqAEBP1qqENSDARG00000091726qqaebp1	3.74182e-10	0.426199
ENSG00000241058qqNSUN6qqENSDARG00000103478qqnsun6	3.74864e-10	0.315791
ENSG00000164050qqPLXNB1qqENSDARG00000075821qqplxnb1a	4.00682e-10	-1.12944
ENSG00000164050qqPLXNB1qqENSDARG00000017211qqplxnb1b	4.00682e-10	-1.12944
ENSG00000169084qqDHRSXqqENSDARG00000054797qqzgc:153441	4.86825e-10	0.258802
ENSG00000169084qqDHRSXqqENSDARG00000034577qqsi:dkey-23o4.6	4.86825e-10	0.258802
ENSG00000143797qqMBOAT2qqENSDARG00000042551qqmboat2b	5.15352e-10	0.365346
ENSG00000143797qqMBOAT2qqENSDARG00000031845qqmboat2a	5.15352e-10	0.365346
ENSG00000147044qqCASKqqENSDARG00000059809qqcaska	5.16124e-10	0.320018
ENSG00000115524qqSF3B1qqENSDARG00000056138qqsf3b1	5.483e-10	0.393331
ENSG00000137845qqADAM10qqENSDARG00000053468qqadam10a	5.74607e-10	0.300894
ENSG00000137845qqADAM10qqENSDARG00000057138qqzgc:174164	5.74607e-10	0.300894
ENSG00000137845qqADAM10qqENSDARG00000015502qqadam10b	5.74607e-10	0.300894
ENSG00000140988qqRPS2qqENSDARG00000077291qqrps2	5.79868e-10	0.467612
ENSG00000134283qqPPHLN1qqENSDARG00000045692qqpphln1	5.99016e-10	0.480861
ENSG00000117450qqPRDX1qqENSDARG00000058734qqprdx1	6.06158e-10	0.281151
ENSG00000149557qqFEZ1qqENSDARG00000023174qqfez1	6.08308e-10	0.420176
ENSG00000112530qqPACRGqqENSDARG00000087556qqpacrg	6.09391e-10	0.251699
ENSG00000113231qqPDE8BqqENSDARG00000063706qqpde8b	6.16139e-10	0.357095
ENSG00000114120qqSLC25A36qqENSDARG00000038731qqslc25a36a	6.47423e-10	0.326099
ENSG00000114120qqSLC25A36qqENSDARG00000015915qqslc25a36b	6.47423e-10	0.326099
ENSG00000003756qqRBM5qqENSDARG00000098280qqrbm5	6.72008e-10	0.37148
ENSG00000147133qqTAF1qqENSDARG00000035330qqtaf1	7.3333e-10	0.264226
ENSG00000164327qqRICTORqqENSDARG00000002020qqrictorb	7.64134e-10	0.39975
ENSG00000164327qqRICTORqqENSDARG00000100867qqrictora	7.64134e-10	0.39975
ENSG00000184009qqACTG1qqENSDARG00000037746qqactb1	7.97926e-10	0.343732
ENSG00000184009qqACTG1qqENSDARG00000037870qqactb2	7.97926e-10	0.343732
ENSG00000100393qqEP300qqENSDARG00000100666qqep300a	8.34205e-10	0.293672
ENSG00000100393qqEP300qqENSDARG00000061108qqep300b	8.34205e-10	0.293672
ENSG00000171914qqTLN2qqENSDARG00000017901qqtln2a	9.00937e-10	0.293841
ENSG00000101198qqNKAIN4qqENSDARG00000062699qqnkain4	9.66971e-10	-1.31506
ENSG00000187164qqSHTN1qqENSDARG00000039697qqshtn1	9.83013e-10	0.3752
ENSG00000109332qqUBE2D3qqENSDARG00000099749qqube2d2l	1.00909e-09	0.27526
ENSG00000109332qqUBE2D3qqENSDARG00000038473qqube2d3	1.00909e-09	0.27526
ENSG00000124145qqSDC4qqENSDARG00000059906qqsdc4	1.01342e-09	-1.203
ENSG00000168917qqSLC35G2qqENSDARG00000045447qqslc35g2b	1.03733e-09	0.383251
ENSG00000168917qqSLC35G2qqENSDARG00000056262qqslc35g2a	1.03733e-09	0.383251
ENSG00000196277qqGRM7qqENSDARG00000100267qqGRM7	1.03977e-09	0.269672
ENSG00000161547qqSRSF2qqENSDARG00000057484qqsrsf2a	1.05876e-09	0.367658
ENSG00000161547qqSRSF2qqENSDARG00000103893qqsrsf2b	1.05876e-09	0.367658
ENSG00000159592qqGPBP1L1qqENSDARG00000075569qqgpbp1l1	1.10061e-09	0.373054
ENSG00000186472qqPCLOqqENSDARG00000063299qqpcloa	1.16564e-09	0.463953
ENSG00000186472qqPCLOqqENSDARG00000098880qqpclob	1.16564e-09	0.463953
ENSG00000121753qqADGRB2qqENSDARG00000025667qqadgrb2	1.23691e-09	-1.26742
ENSG00000155052qqCNTNAP5qqENSDARG00000073920qqcntnap5a	1.33266e-09	0.402083
ENSG00000155052qqCNTNAP5qqENSDARG00000073802qqcntnap5l	1.33266e-09	0.402083
ENSG00000155052qqCNTNAP5qqENSDARG00000075189qqcntnap5b	1.33266e-09	0.402083
ENSG00000008311qqAASSqqENSDARG00000051816qqaass	1.38294e-09	0.38344
ENSG00000120063qqGNA13qqENSDARG00000073765qqgna13a	1.43417e-09	0.290933
ENSG00000120063qqGNA13qqENSDARG00000037924qqgna13b	1.43417e-09	0.290933
ENSG00000114098qqARMC8qqENSDARG00000062258qqarmc8	1.45003e-09	0.407563
ENSG00000004897qqCDC27qqENSDARG00000056258qqcdc27	1.46231e-09	0.372277
ENSG00000113558qqSKP1qqENSDARG00000003151qqskp1	1.57846e-09	0.335432
ENSG00000109819qqPPARGC1AqqENSDARG00000067829qqppargc1a	1.68789e-09	0.39366
ENSG00000198740qqZNF652qqENSDARG00000062302qqznf652	1.74833e-09	0.254658
ENSG00000137776qqSLTMqqENSDARG00000052728qqsltm	2.11574e-09	0.301834
ENSG00000079931qqMOXD1qqENSDARG00000031136qqmoxd1	2.39733e-09	0.428018
ENSG00000155886qqSLC24A2qqENSDARG00000063158qqCABZ01081780.1	2.46727e-09	0.270004
ENSG00000155886qqSLC24A2qqENSDARG00000042988qqslc24a2	2.46727e-09	0.270004
ENSG00000005486qqRHBDD2qqENSDARG00000092463qqrhbdd2	2.57491e-09	-1.29198
ENSG00000072803qqFBXW11qqENSDARG00000017230qqfbxw11b	2.81492e-09	0.29036
ENSG00000072803qqFBXW11qqENSDARG00000104806qqfbxw11a	2.81492e-09	0.29036
ENSG00000136828qqRALGPS1qqENSDARG00000068370qqralgps1	2.84312e-09	0.328182
ENSG00000115414qqFN1qqENSDARG00000019815qqfn1a	2.94763e-09	0.563108
ENSG00000115414qqFN1qqENSDARG00000006526qqfn1b	2.94763e-09	0.563108
ENSG00000136297qqMMD2qqENSDARG00000089090qqmmd2b	3.30676e-09	-1.35268
ENSG00000136297qqMMD2qqENSDARG00000108505qqmmd2b	3.30676e-09	-1.35268
ENSG00000105778qqAVL9qqENSDARG00000055538qqavl9	3.43403e-09	0.286384
ENSG00000156299qqTIAM1qqENSDARG00000078430qqtiam1a	3.45147e-09	0.373
ENSG00000156299qqTIAM1qqENSDARG00000025920qqtiam1b	3.45147e-09	0.373
ENSG00000158270qqCOLEC12qqENSDARG00000061140qqcolec12	3.5733e-09	0.404477
ENSG00000143164qqDCAF6qqENSDARG00000078311qqdcaf6	3.6882e-09	0.257394
ENSG00000121653qqMAPK8IP1qqENSDARG00000102229qqmapk8ip1a	3.89535e-09	-1.19922
ENSG00000121653qqMAPK8IP1qqENSDARG00000090326qqMAPK8IP1 (1 of many)	3.89535e-09	-1.19922
ENSG00000112249qqASCC3qqENSDARG00000086678qqascc3	4.09669e-09	0.446221
ENSG00000198399qqITSN2qqENSDARG00000054973qqitsn2b	4.27008e-09	0.283363
ENSG00000198399qqITSN2qqENSDARG00000000161qqitsn2a	4.27008e-09	0.283363
ENSG00000117139qqKDM5BqqENSDARG00000057093qqkdm5ba	4.45116e-09	0.325922
ENSG00000117139qqKDM5BqqENSDARG00000003098qqkdm5bb	4.45116e-09	0.325922
ENSG00000073803qqMAP3K13qqENSDARG00000009493qqMAP3K13	4.51877e-09	0.282401
ENSG00000105552qqBCAT2qqENSDARG00000054849qqbcat2	4.6289e-09	0.308048
ENSG00000108599qqAKAP10qqENSDARG00000059549qqakap10	5.09047e-09	0.279983
ENSG00000083168qqKAT6AqqENSDARG00000018907qqkat6a	5.0997e-09	0.374263
ENSG00000114302qqPRKAR2AqqENSDARG00000033184qqprkar2aa	5.37018e-09	0.389097
ENSG00000114302qqPRKAR2AqqENSDARG00000009477qqprkar2ab	5.37018e-09	0.389097
ENSG00000068796qqKIF2AqqENSDARG00000043571qqKIF2A	5.46114e-09	0.269293
ENSG00000147724qqFAM135BqqENSDARG00000105121qqFAM135B	5.48391e-09	0.378058
ENSG00000184831qqAPOOqqENSDARG00000026444qqapoob	6.40986e-09	0.297752
ENSG00000184831qqAPOOqqENSDARG00000104696qqapooa	6.40986e-09	0.297752
ENSG00000121964qqGTDC1qqENSDARG00000020642qqgtdc1	6.46675e-09	0.300866
ENSG00000154146qqNRGNqqENSDARG00000039626qqnrgna	7.59272e-09	-1.14044
ENSG00000154146qqNRGNqqENSDARG00000069361qqspa17	7.59272e-09	-1.14044
ENSG00000131584qqACAP3qqENSDARG00000075990qqacap3a	7.99129e-09	-1.12309
ENSG00000131584qqACAP3qqENSDARG00000099240qqacap3b	7.99129e-09	-1.12309
ENSG00000079215qqSLC1A3qqENSDARG00000043148qqslc1a3b	8.02844e-09	-0.456044
ENSG00000079215qqSLC1A3qqENSDARG00000104431qqslc1a3a	8.02844e-09	-0.456044
ENSG00000145087qqSTXBP5LqqENSDARG00000006383qqstxbp5l	9.12898e-09	0.291037
ENSG00000057935qqMTA3qqENSDARG00000054903qqmta3	9.19217e-09	0.315005
ENSG00000189079qqARID2qqENSDARG00000007413qqarid2	9.98045e-09	0.261539
ENSG00000198792qqTMEM184BqqENSDARG00000090876qqsi:dkey-217f16.5	1.04868e-08	0.293597
ENSG00000198792qqTMEM184BqqENSDARG00000091956qqtmem184bb	1.04868e-08	0.293597
ENSG00000198792qqTMEM184BqqENSDARG00000045147qqtmem184ba	1.04868e-08	0.293597
ENSG00000196865qqNHLRC2qqENSDARG00000089581qqnhlrc2	1.12089e-08	0.389809
ENSG00000048828qqFAM120AqqENSDARG00000075021qqfam120a	1.13811e-08	0.253801
ENSG00000175866qqBAIAP2qqENSDARG00000062799qqbaiap2a	1.19952e-08	-1.23945
ENSG00000175866qqBAIAP2qqENSDARG00000103333qqbaiap2b	1.19952e-08	-1.23945
ENSG00000074657qqZNF532qqENSDARG00000052894qqznf532	1.30274e-08	0.31753
ENSG00000182732qqRGS6qqENSDARG00000015627qqrgs6	1.32168e-08	0.281164
ENSG00000196440qqARMCX4qqENSDARG00000062960qqarmc10	1.3231e-08	0.254381
ENSG00000151687qqANKARqqENSDARG00000000516qqankar	1.35207e-08	0.267424
ENSG00000175745qqNR2F1qqENSDARG00000052695qqnr2f1a	1.38072e-08	0.31147
ENSG00000175745qqNR2F1qqENSDARG00000017168qqnr2f1b	1.38072e-08	0.31147
ENSG00000138326qqRPS24qqENSDARG00000039347qqrps24	1.41075e-08	0.265357
ENSG00000164929qqBAALCqqENSDARG00000089549qqbaalcb	1.48647e-08	0.279747
ENSG00000047249qqATP6V1HqqENSDARG00000006370qqatp6v1h	1.7154e-08	0.255586
ENSG00000181790qqADGRB1qqENSDARG00000078529qqadgrb1b	1.73877e-08	-1.11699
ENSG00000181790qqADGRB1qqENSDARG00000075133qqadgrb1a	1.73877e-08	-1.11699
ENSG00000133872qqSARAFqqENSDARG00000070452qqsaraf	1.97174e-08	0.362378
ENSG00000169933qqFRMPD4qqENSDARG00000075685qqtlr7	2.05195e-08	0.264077
ENSG00000104408qqEIF3EqqENSDARG00000090697qqeif3ea	2.21071e-08	0.262
ENSG00000198646qqNCOA6qqENSDARG00000071272qqncoa6	2.57014e-08	0.286835
ENSG00000151693qqASAP2qqENSDARG00000010181qqasap2a	2.94325e-08	0.258262
ENSG00000114127qqXRN1qqENSDARG00000091652qqxrn1	3.0056e-08	0.299377
ENSG00000075391qqRASAL2qqENSDARG00000036257qqrasal2	3.02326e-08	0.364799
ENSG00000112081qqSRSF3qqENSDARG00000059360qqsrsf3b	3.25494e-08	0.286332
ENSG00000112081qqSRSF3qqENSDARG00000100815qqsrsf3a	3.25494e-08	0.286332
ENSG00000112081qqSRSF3qqENSDARG00000025397qqsrsf3a	3.25494e-08	0.286332
ENSG00000165730qqSTOX1qqENSDARG00000062593qqstox1	3.35953e-08	0.271231
ENSG00000134851qqTMEM165qqENSDARG00000034600qqtmem165	3.47214e-08	0.337918
ENSG00000147548qqWHSC1L1qqENSDARG00000062765qqnsd3	3.65838e-08	0.273533
ENSG00000136643qqRPS6KC1qqENSDARG00000104103qqrps6kc1	3.6698e-08	0.285634
ENSG00000196358qqNTNG2qqENSDARG00000077367qqntng2a	3.84241e-08	-1.24691
ENSG00000196358qqNTNG2qqENSDARG00000087100qqntng2b	3.84241e-08	-1.24691
ENSG00000111785qqRIC8BqqENSDARG00000005972qqric8b	4.47446e-08	0.341642
ENSG00000114698qqPLSCR4qqENSDARG00000069432qqplscr3b	4.6349e-08	0.263729
ENSG00000114698qqPLSCR4qqENSDARG00000091614qqsi:dkey-62k3.6	4.6349e-08	0.263729
ENSG00000114698qqPLSCR4qqENSDARG00000079075qqsi:ch211-71m22.3	4.6349e-08	0.263729
ENSG00000114698qqPLSCR4qqENSDARG00000077468qqsi:ch73-206p6.1	4.6349e-08	0.263729
ENSG00000114698qqPLSCR4qqENSDARG00000091266qqsi:ch211-71m22.5	4.6349e-08	0.263729
ENSG00000114698qqPLSCR4qqENSDARG00000058638qqsi:ch211-71m22.1	4.6349e-08	0.263729
ENSG00000114698qqPLSCR4qqENSDARG00000093078qqplscr3a	4.6349e-08	0.263729
ENSG00000114698qqPLSCR4qqENSDARG00000102460qqsi:ch73-170d6.4	4.6349e-08	0.263729
ENSG00000114698qqPLSCR4qqENSDARG00000100828qqCU929150.2	4.6349e-08	0.263729
ENSG00000170889qqRPS9qqENSDARG00000011405qqrps9	4.7921e-08	0.341443
ENSG00000130255qqRPL36qqENSDARG00000100588qqrpl36	4.84368e-08	0.353908
ENSG00000198786qqMT-ND5qqENSDARG00000063921qqmt-nd5	4.91919e-08	-1.25714
ENSG00000164176qqEDIL3qqENSDARG00000093413qqedil3a	5.09978e-08	0.306591
ENSG00000164176qqEDIL3qqENSDARG00000060877qqedil3b	5.09978e-08	0.306591
ENSG00000137216qqTMEM63BqqENSDARG00000103608qqzgc:153431	5.35739e-08	-1.05424
ENSG00000137216qqTMEM63BqqENSDARG00000104559qqtmem63ba	5.35739e-08	-1.05424
ENSG00000137216qqTMEM63BqqENSDARG00000106631qqtmem63bb	5.35739e-08	-1.05424
ENSG00000179094qqPER1qqENSDARG00000056885qqper1a	5.45826e-08	-1.08755
ENSG00000179094qqPER1qqENSDARG00000012499qqper1b	5.45826e-08	-1.08755
ENSG00000162244qqRPL29qqENSDARG00000077717qqrpl29	5.6668e-08	0.283394
ENSG00000184014qqDENND5AqqENSDARG00000017006qqdennd5a	5.86734e-08	0.338882
ENSG00000150625qqGPM6AqqENSDARG00000004621qqgpm6ab	5.97521e-08	0.253134
ENSG00000150625qqGPM6AqqENSDARG00000055455qqgpm6aa	5.97521e-08	0.253134
ENSG00000134152qqKATNBL1qqENSDARG00000042522qqkatnbl1	6.07095e-08	0.347486
ENSG00000179218qqCALRqqENSDARG00000076290qqcalr	6.60611e-08	0.296641
ENSG00000168038qqULK4qqENSDARG00000104558qqBX511115.1	9.19953e-08	0.325154
ENSG00000168038qqULK4qqENSDARG00000004176qqulk4	9.19953e-08	0.325154
ENSG00000187109qqNAP1L1qqENSDARG00000101813qqnap1l1	9.49762e-08	0.305811
ENSG00000115183qqTANC1qqENSDARG00000089190qqtanc1b	9.96295e-08	0.282356
ENSG00000151413qqNUBPLqqENSDARG00000054821qqnubpl	1.00398e-07	0.297847
ENSG00000197157qqSND1qqENSDARG00000006766qqsnd1	1.37308e-07	0.388262
ENSG00000119596qqYLPM1qqENSDARG00000043680qqylpm1	1.37763e-07	0.292538
ENSG00000121390qqPSPC1qqENSDARG00000006621qqpspc1	1.44274e-07	0.279309
ENSG00000113396qqSLC27A6qqENSDARG00000046053qqslc27a6	1.72909e-07	-1.11475
ENSG00000146555qqSDK1qqENSDARG00000078866qqsdk1a	2.20595e-07	0.315481
ENSG00000171456qqASXL1qqENSDARG00000036956qqasxl1	2.62859e-07	0.256395
ENSG00000170370qqEMX2qqENSDARG00000039701qqemx2	2.82646e-07	-1.08419
ENSG00000100994qqPYGBqqENSDARG00000002021qqpygb	2.89623e-07	-1.16402
ENSG00000134873qqCLDN10qqENSDARG00000058906qqsi:ch211-181l5.2	3.10949e-07	0.29035
ENSG00000134873qqCLDN10qqENSDARG00000058937qqcldn10a	3.10949e-07	0.29035
ENSG00000134873qqCLDN10qqENSDARG00000104528qqcldn10b	3.10949e-07	0.29035
ENSG00000134873qqCLDN10qqENSDARG00000099598qqCABZ01067558.1	3.10949e-07	0.29035
ENSG00000155903qqRASA2qqENSDARG00000078775qqRASA2	3.11326e-07	0.255225
ENSG00000077254qqUSP33qqENSDARG00000016163qqusp33	3.48941e-07	0.29043
ENSG00000109501qqWFS1qqENSDARG00000074617qqwfs1b	4.25157e-07	-1.04571
ENSG00000109501qqWFS1qqENSDARG00000062341qqwfs1a	4.25157e-07	-1.04571
ENSG00000203879qqGDI1qqENSDARG00000056122qqgdi1	4.87931e-07	-1.31306
ENSG00000184985qqSORCS2qqENSDARG00000077465qqsorcs2	5.41295e-07	-1.19686
ENSG00000167615qqLENG8qqENSDARG00000076805qqleng8	5.78067e-07	-1.0754
ENSG00000169504qqCLIC4qqENSDARG00000022995qqclic4	6.25195e-07	0.255675
ENSG00000173473qqSMARCC1qqENSDARG00000017397qqsmarcc1a	6.28757e-07	0.264702
ENSG00000101680qqLAMA1qqENSDARG00000102277qqlama1	9.36182e-07	0.310321
ENSG00000162706qqCADM3qqENSDARG00000057013qqcadm3	9.43353e-07	-0.993557
ENSG00000072736qqNFATC3qqENSDARG00000076297qqnfatc3a	1.04693e-06	0.327148
ENSG00000100505qqTRIM9qqENSDARG00000039123qqtrim9	1.13023e-06	-1.10897
ENSG00000004799qqPDK4qqENSDARG00000054848qqpdk4	1.36173e-06	0.312135
ENSG00000141959qqPFKLqqENSDARG00000060504qqpfkla	1.72647e-06	-1.20633
ENSG00000141959qqPFKLqqENSDARG00000099755qqpfklb	1.72647e-06	-1.20633
ENSG00000114933qqINO80DqqENSDARG00000062226qqino80db	1.7447e-06	-0.54956
ENSG00000114933qqINO80DqqENSDARG00000104727qqino80da	1.7447e-06	-0.54956
ENSG00000139117qqCPNE8qqENSDARG00000102191qqCPNE8	2.24878e-06	0.276753
ENSG00000130294qqKIF1AqqENSDARG00000061817qqkif1aa	2.29342e-06	-1.17691
ENSG00000271447qqMMP28qqENSDARG00000059029qqmmp28	2.45724e-06	-1.27508
ENSG00000176978qqDPP7qqENSDARG00000027750qqdpp7	2.91241e-06	-1.23708
ENSG00000090565qqRAB11FIP3qqENSDARG00000016490qqrab11fip3	2.9597e-06	-1.14832
ENSG00000197119qqSLC25A29qqENSDARG00000057352qqslc25a29	4.45296e-06	-1.07543
ENSG00000197119qqSLC25A29qqENSDARG00000098849qqSLC25A29	4.45296e-06	-1.07543
ENSG00000100836qqPABPN1qqENSDARG00000045373qqpabpn1	4.72746e-06	-1.16172
ENSG00000010404qqIDSqqENSDARG00000071699qqids	5.62729e-06	-1.1882
ENSG00000138670qqRASGEF1BqqENSDARG00000033614qqrasgef1ba	1.04463e-05	-0.33444
ENSG00000107738qqC10orf54qqENSDARG00000079071qqjam2b	1.75605e-05	-1.04499
ENSG00000107738qqC10orf54qqENSDARG00000013685qqvsig8b	1.75605e-05	-1.04499
ENSG00000107738qqC10orf54qqENSDARG00000095949qqsi:dkey-22i16.9	1.75605e-05	-1.04499
ENSG00000107738qqC10orf54qqENSDARG00000058996qqjam2a	1.75605e-05	-1.04499
ENSG00000076344qqRGS11qqENSDARG00000037646qqrgs11	1.81457e-05	-1.08316
ENSG00000183337qqBCORqqENSDARG00000017798qqbcor	2.37605e-05	-0.999741
ENSG00000105696qqTMEM59LqqENSDARG00000003655qqtmem59l	3.33431e-05	-1.08369
ENSG00000011243qqAKAP8LqqENSDARG00000099635qqakap8l	5.20948e-05	-0.997069
ENSG00000072310qqSREBF1qqENSDARG00000067607qqsrebf1	6.94498e-05	-1.07109
ENSG00000161509qqGRIN2CqqENSDARG00000077560qqgrin2cb	7.34795e-05	-1.09314
ENSG00000161509qqGRIN2CqqENSDARG00000078149qqgrin2ca	7.34795e-05	-1.09314
ENSG00000103034qqNDRG4qqENSDARG00000103937qqndrg4	8.88862e-05	-1.08448
ENSG00000134508qqCABLES1qqENSDARG00000099395qqcables1	0.00016023	-0.99218
ENSG00000147459qqDOCK5qqENSDARG00000001968qqdock5	0.000180327	-0.298176
ENSG00000154217qqPITPNC1qqENSDARG00000099260qqPITPNC1	0.000180973	-0.410109
ENSG00000170558qqCDH2qqENSDARG00000018693qqcdh2	0.000192546	-0.264482
ENSG00000111640qqGAPDHqqENSDARG00000043457qqgapdh	0.000253681	-0.979862
ENSG00000135472qqFAIM2qqENSDARG00000105362qqfaim2b	0.000260516	-0.851553
ENSG00000231925qqTAPBPqqENSDARG00000045011qqtapbp.2	0.000275318	-0.926764
ENSG00000231925qqTAPBPqqENSDARG00000079402qqtapbp.1	0.000275318	-0.926764
ENSG00000131711qqMAP1BqqENSDARG00000060434qqmap1b	0.000292685	-0.264409
ENSG00000128989qqARPP19qqENSDARG00000039880qqarpp19b	0.000298873	-0.923727
ENSG00000128989qqARPP19qqENSDARG00000032532qqarpp19a	0.000298873	-0.923727
ENSG00000005339qqCREBBPqqENSDARG00000104609qqcrebbpa	0.000303624	-0.29902
ENSG00000170345qqFOSqqENSDARG00000031683qqfosab	0.000350769	0.455542
ENSG00000185008qqROBO2qqENSDARG00000014891qqrobo2	0.000374036	-0.333132
ENSG00000126870qqWDR60qqENSDARG00000076934qqwdr60	0.000460131	-0.293062
ENSG00000132470qqITGB4qqENSDARG00000028507qqitgb4	0.000720326	-0.355437
ENSG00000005206qqSPPL2BqqENSDARG00000030448qqsppl2	0.000787562	-0.964552
ENSG00000153944qqMSI2qqENSDARG00000032614qqmsi2b	0.000920937	-0.726658
ENSG00000153944qqMSI2qqENSDARG00000033901qqmsi2a	0.000920937	-0.726658
ENSG00000164066qqINTUqqENSDARG00000077639qqintu	0.00102407	-0.268108
ENSG00000064393qqHIPK2qqENSDARG00000042518qqhipk2	0.00137602	-0.294218
ENSG00000132639qqSNAP25qqENSDARG00000058117qqsnap25b	0.00139097	-1.16064
ENSG00000132639qqSNAP25qqENSDARG00000020609qqsnap25a	0.00139097	-1.16064
ENSG00000112182qqBACH2qqENSDARG00000004074qqbach2b	0.00167478	-1.03721
ENSG00000168066qqSF1qqENSDARG00000008188qqsf1	0.00172333	-0.297779
ENSG00000152661qqGJA1qqENSDARG00000071192qqcx40.8	0.00185023	-0.788189
ENSG00000152661qqGJA1qqENSDARG00000041799qqcx43	0.00185023	-0.788189
ENSG00000058404qqCAMK2BqqENSDARG00000100089qqcamk2b2	0.00219585	-0.943534
ENSG00000058404qqCAMK2BqqENSDARG00000011065qqcamk2b1	0.00219585	-0.943534
ENSG00000139364qqTMEM132BqqENSDARG00000075837qqsi:dkey-1d7.3	0.00247898	-0.282963
ENSG00000149403qqGRIK4qqENSDARG00000026753qqgrik4	0.00248565	-0.308678
ENSG00000128016qqZFP36qqENSDARG00000057328qqcth1	0.00259368	-0.537546
ENSG00000261115qqTMEM178BqqENSDARG00000006747qqtmem178b	0.00264747	-0.308386
ENSG00000261115qqTMEM178BqqENSDARG00000004577qqzgc:194665	0.00264747	-0.308386
ENSG00000243156qqMICAL3qqENSDARG00000097017qqmical3a	0.00279271	-0.316574
ENSG00000243156qqMICAL3qqENSDARG00000094732qqmical3b	0.00279271	-0.316574
ENSG00000144560qqVGLL4qqENSDARG00000094332qqvgll4a	0.00297696	-0.303237
ENSG00000144560qqVGLL4qqENSDARG00000103730qqvgll4b	0.00297696	-0.303237
ENSG00000165525qqNEMFqqENSDARG00000102859qqCABZ01092170.1	0.00302833	-0.260397
ENSG00000130287qqNCANqqENSDARG00000005783qqncanb	0.00331747	-1.07815
ENSG00000130287qqNCANqqENSDARG00000100128qqCU861477.1	0.00331747	-1.07815
ENSG00000074416qqMGLLqqENSDARG00000036820qqmgll	0.0035769	-0.25426
ENSG00000008710qqPKD1qqENSDARG00000030417qqpkd1a	0.00413983	-0.969839
ENSG00000153902qqLGI4qqENSDARG00000058421qqlgi1b	0.00444417	-0.391342
ENSG00000153902qqLGI4qqENSDARG00000092834qqsi:ch211-191d15.2	0.00444417	-0.391342
ENSG00000153902qqLGI4qqENSDARG00000020493qqlgi1a	0.00444417	-0.391342
ENSG00000198822qqGRM3qqENSDARG00000031712qqgrm3	0.00457013	-1.0304
ENSG00000103740qqACSBG1qqENSDARG00000062077qqacsbg1	0.00463786	-0.284588
ENSG00000100239qqPPP6R2qqENSDARG00000045540qqppp6r2a	0.00491641	-0.254311
ENSG00000100239qqPPP6R2qqENSDARG00000069654qqppp6r2b	0.00491641	-0.254311
ENSG00000178904qqDPY19L3qqENSDARG00000079013qqdpy19l3	0.00495279	-0.796111
ENSG00000136895qqGARNL3qqENSDARG00000060631qqGARNL3	0.00522518	-0.375252
ENSG00000111879qqFAM184AqqENSDARG00000014081qqfam184a	0.00542784	-0.268843
ENSG00000111879qqFAM184AqqENSDARG00000002635qqzgc:85722	0.00542784	-0.268843
ENSG00000105223qqPLD3qqENSDARG00000068199qqpld3	0.00542914	-0.835457
ENSG00000174306qqZHX3qqENSDARG00000019774qqzhx3	0.00568388	-0.259524
ENSG00000174306qqZHX3qqENSDARG00000087186qqsi:ch211-232b12.5	0.00568388	-0.259524
ENSG00000134824qqFADS2qqENSDARG00000019532qqfads2	0.00570884	-0.33193
ENSG00000182667qqNTMqqENSDARG00000013005qqopcml	0.00572852	-0.261302
ENSG00000152377qqSPOCK1qqENSDARG00000074644qqspock1	0.00581116	-0.351456
ENSG00000166123qqGPT2qqENSDARG00000012199qqgpt2	0.00655962	-0.277077
ENSG00000099797qqTECRqqENSDARG00000025904qqtecrb	0.006577	-0.891772
ENSG00000099797qqTECRqqENSDARG00000101585qqtecra	0.006577	-0.891772
ENSG00000108107qqRPL28qqENSDARG00000005791qqrpl28	0.00679323	-0.274421
ENSG00000173230qqGOLGB1qqENSDARG00000061951qqgolgb1	0.00750031	-0.42943
ENSG00000135744qqAGTqqENSDARG00000016412qqagt	0.00769095	-0.282586
ENSG00000132692qqBCANqqENSDARG00000099412qqbcan	0.00827946	-0.329291
ENSG00000120896qqSORBS3qqENSDARG00000037476qqsorbs3	0.00831471	-0.874745
ENSG00000185774qqKCNIP4qqENSDARG00000037256qqsi:ch211-145b13.5	0.00852756	-0.450984
ENSG00000185774qqKCNIP4qqENSDARG00000088100qqKCNIP4	0.00852756	-0.450984
ENSG00000099864qqPALMqqENSDARG00000026882qqpalm1a	0.0085292	-0.91123
ENSG00000099864qqPALMqqENSDARG00000007818qqpalm1b	0.0085292	-0.91123
ENSG00000116560qqSFPQqqENSDARG00000011564qqsfpq	0.0088649	-0.337676
ENSG00000136044qqAPPL2qqENSDARG00000078139qqappl2	0.00893406	-0.292113
ENSG00000154930qqACSS1qqENSDARG00000044142qqacss1	0.00984381	-0.454758
ENSG00000196199qqMPHOSPH8qqENSDARG00000005576qqmphosph8	0.0101273	-0.368282
ENSG00000125755qqSYMPKqqENSDARG00000059553qqsympk	0.0104647	-0.400564
ENSG00000127527qqEPS15L1qqENSDARG00000042670qqeps15l1a	0.0105386	-0.397284
ENSG00000127527qqEPS15L1qqENSDARG00000100700qqCABZ01066725.1	0.0105386	-0.397284
ENSG00000101400qqSNTA1qqENSDARG00000098420qqSNTA1	0.0120355	-1.03311
ENSG00000110721qqCHKAqqENSDARG00000041078qqchka	0.0120512	-0.472681
ENSG00000170871qqKIAA0232qqENSDARG00000052244qqzgc:158564	0.0122449	-0.27497
ENSG00000157445qqCACNA2D3qqENSDARG00000078760qqcacna2d3	0.0135203	-0.370111
ENSG00000157445qqCACNA2D3qqENSDARG00000106018qqCACNA2D3 (1 of many)	0.0135203	-0.370111
ENSG00000171475qqWIPF2qqENSDARG00000045298qqwipf2a	0.0145863	-0.310503
ENSG00000171475qqWIPF2qqENSDARG00000006712qqwipf2b	0.0145863	-0.310503
ENSG00000100030qqMAPK1qqENSDARG00000027552qqmapk1	0.0172262	-0.498485
ENSG00000076555qqACACBqqENSDARG00000061994qqacacb	0.0174731	-0.418657
ENSG00000178252qqWDR6qqENSDARG00000078571qqwdr6	0.0181183	-0.411382
ENSG00000055163qqCYFIP2qqENSDARG00000036375qqcyfip2	0.0187582	-0.360071
ENSG00000213923qqCSNK1EqqENSDARG00000045150qqcsnk1e	0.018798	-0.37042
ENSG00000154529qqCNTNAP3BqqENSDARG00000067824qqcntnap3	0.0192031	-0.282068
ENSG00000182154qqMRPL41qqENSDARG00000002264qqmrpl41	0.019802	-0.777339
ENSG00000101752qqMIB1qqENSDARG00000102184qqmib1	0.0213449	-0.281351
ENSG00000149090qqPAMR1qqENSDARG00000103184qqPAMR1 (1 of many)	0.0228414	-0.332185
ENSG00000149090qqPAMR1qqENSDARG00000093480qqpamr1	0.0228414	-0.332185
ENSG00000149177qqPTPRJqqENSDARG00000033042qqptprja	0.0266861	-0.280741
ENSG00000149177qqPTPRJqqENSDARG00000091539qqptprjb.1	0.0266861	-0.280741
ENSG00000149177qqPTPRJqqENSDARG00000086511qqptprjb.2	0.0266861	-0.280741
ENSG00000184232qqOAFqqENSDARG00000077107qqoafb	0.03382	-0.307212
ENSG00000184232qqOAFqqENSDARG00000075851qqoafa	0.03382	-0.307212
ENSG00000196660qqSLC30A10qqENSDARG00000103983qqslc30a10	0.036362	-0.809895
ENSG00000020577qqSAMD4AqqENSDARG00000075759qqsamd4a	0.039635	-0.574303
ENSG00000128849qqCGNL1qqENSDARG00000015805qqcgnl1	0.040406	-0.286342
ENSG00000213339qqQTRT1qqENSDARG00000043105qqqtrt1	0.0409288	-0.433822
ENSG00000183579qqZNRF3qqENSDARG00000062573qqznrf3	0.0412913	-0.264045
ENSG00000110328qqGALNT18qqENSDARG00000100889qqgalnt18a	0.0427257	-0.887423
ENSG00000110328qqGALNT18qqENSDARG00000059438qqgalnt18b	0.0427257	-0.887423
ENSG00000149187qqCELF1qqENSDARG00000005315qqcelf1	0.0433562	-0.33637
ENSG00000170525qqPFKFB3qqENSDARG00000001953qqpfkfb3	0.0434053	-0.285533
ENSG00000160145qqKALRNqqENSDARG00000063538qqkalrnb	0.0452735	-0.421017
ENSG00000160145qqKALRNqqENSDARG00000104119qqkalrna	0.0452735	-0.421017
ENSG00000196405qqEVLqqENSDARG00000099720qqevlb	0.0455232	-0.802721
ENSG00000145012qqLPPqqENSDARG00000023578qqlpp	0.0470104	-0.424842

## Sheet: ECBS6_1_vs_ECBS0_1
	p_val	avg_log2FC
ENSG00000198938qqMT-CO3qqENSDARG00000063912qqmt-co3	2.57286e-96	-1.73159
ENSG00000198888qqMT-ND1qqENSDARG00000063895qqmt-nd1	1.74713e-63	-1.83375
ENSG00000198899qqMT-ATP6qqENSDARG00000063911qqmt-atp6	1.01783e-55	-1.48545
ENSG00000111817qqDSEqqENSDARG00000017988qqdse	1.20172e-53	2.383
ENSG00000198886qqMT-ND4qqENSDARG00000063917qqmt-nd4	1.12096e-52	-1.29653
ENSG00000198763qqMT-ND2qqENSDARG00000063899qqmt-nd2	3.77718e-52	-1.3425
ENSG00000167996qqFTH1qqENSDARG00000007975qqfth1b	4.38863e-49	1.8585
ENSG00000167996qqFTH1qqENSDARG00000015551qqfth1a	4.38863e-49	1.8585
ENSG00000198712qqMT-CO2qqENSDARG00000063908qqmt-co2	6.03904e-49	-1.16954
ENSG00000198804qqMT-CO1qqENSDARG00000063905qqmt-co1	2.60325e-46	-1.17726
ENSG00000122026qqRPL21qqENSDARG00000010516qqrpl21	1.43675e-39	1.42338
ENSG00000198840qqMT-ND3qqENSDARG00000063914qqmt-nd3	7.74621e-37	-1.0441
ENSG00000091513qqTFqqENSDARG00000013240qqzgc:172271	9.47702e-37	0.907488
ENSG00000109846qqCRYABqqENSDARG00000101380qqcryabb	1.56955e-34	1.27428
ENSG00000109846qqCRYABqqENSDARG00000042621qqcryaba	1.56955e-34	1.27428
ENSG00000123560qqPLP1qqENSDARG00000011929qqplp1b	8.68235e-34	1.42217
ENSG00000123560qqPLP1qqENSDARG00000103732qqplp1a	8.68235e-34	1.42217
ENSG00000106853qqPTGR1qqENSDARG00000024877qqptgr1	2.76511e-33	1.67284
ENSG00000106853qqPTGR1qqENSDARG00000087017qqsi:dkey-11k2.7	2.76511e-33	1.67284
ENSG00000100473qqCOCHqqENSDARG00000024032qqcoch	6.99512e-33	1.14424
ENSG00000185774qqKCNIP4qqENSDARG00000037256qqsi:ch211-145b13.5	3.94283e-32	-0.762973
ENSG00000185774qqKCNIP4qqENSDARG00000088100qqKCNIP4	3.94283e-32	-0.762973
ENSG00000198727qqMT-CYBqqENSDARG00000063924qqmt-cyb	4.37233e-32	-1.00155
ENSG00000138735qqPDE5AqqENSDARG00000051915qqpde5ab	6.78685e-32	0.795501
ENSG00000147604qqRPL7qqENSDARG00000007320qqrpl7	6.86367e-32	1.31113
ENSG00000150867qqPIP4K2AqqENSDARG00000003776qqpip4k2aa	5.77628e-31	1.22992
ENSG00000150867qqPIP4K2AqqENSDARG00000063544qqpip4k2ab	5.77628e-31	1.22992
ENSG00000089009qqRPL6qqENSDARG00000058451qqrpl6	6.10015e-31	1.26761
ENSG00000174576qqNPAS4qqENSDARG00000087753qqCR388166.1	1.46053e-30	-1.83998
ENSG00000174576qqNPAS4qqENSDARG00000055752qqnpas4a	1.46053e-30	-1.83998
ENSG00000189043qqNDUFA4qqENSDARG00000099499qqndufa4l	2.33287e-30	1.39418
ENSG00000189043qqNDUFA4qqENSDARG00000056108qqndufa4	2.33287e-30	1.39418
ENSG00000176390qqCRLF3qqENSDARG00000070261qqcrlf3	3.70381e-29	1.11989
ENSG00000136003qqISCUqqENSDARG00000026582qqiscub	6.58453e-29	1.25715
ENSG00000136003qqISCUqqENSDARG00000035596qqISCU (1 of many)	6.58453e-29	1.25715
ENSG00000109475qqRPL34qqENSDARG00000029500qqrpl34	9.08833e-28	1.3004
ENSG00000013297qqCLDN11qqENSDARG00000030723qqcldn11b	1.41922e-27	1.3223
ENSG00000013297qqCLDN11qqENSDARG00000020031qqcldn11a	1.41922e-27	1.3223
ENSG00000137818qqRPLP1qqENSDARG00000021864qqrplp1	5.19833e-27	1.21738
ENSG00000145425qqRPS3AqqENSDARG00000035692qqrps3a	8.62394e-27	0.980117
ENSG00000115825qqPRKD3qqENSDARG00000079967qqprkd3	2.5089e-26	0.511118
ENSG00000166710qqB2MqqENSDARG00000071168qqzmp:0000001138	2.744e-26	1.10401
ENSG00000183036qqPCP4qqENSDARG00000053130qqpcp4a	2.04266e-25	1.44079
ENSG00000006453qqBAIAP2L1qqENSDARG00000029305qqbaiap2l1a	2.14129e-25	1.0665
ENSG00000006453qqBAIAP2L1qqENSDARG00000031119qqbaiap2l1b	2.14129e-25	1.0665
ENSG00000221890qqNPTXRqqENSDARG00000097543qqcbx6b	2.99415e-25	-1.65485
ENSG00000221890qqNPTXRqqENSDARG00000071051qqcbx6a	2.99415e-25	-1.65485
ENSG00000164587qqRPS14qqENSDARG00000036629qqrps14	3.27638e-25	1.30144
ENSG00000116194qqANGPTL1qqENSDARG00000012071qqangptl1a	3.95624e-25	0.485509
ENSG00000116194qqANGPTL1qqENSDARG00000100159qqangptl1b	3.95624e-25	0.485509
ENSG00000140988qqRPS2qqENSDARG00000077291qqrps2	5.9329e-25	1.48592
ENSG00000106236qqNPTX2qqENSDARG00000045164qqnptx2b	9.87221e-25	-1.08025
ENSG00000106236qqNPTX2qqENSDARG00000037794qqnptx2a	9.87221e-25	-1.08025
ENSG00000131143qqCOX4I1qqENSDARG00000032970qqcox4i1	5.51867e-24	1.02154
ENSG00000080824qqHSP90AA1qqENSDARG00000024746qqhsp90aa1.2	3.26069e-23	1.28423
ENSG00000080824qqHSP90AA1qqENSDARG00000010478qqhsp90aa1.1	3.26069e-23	1.28423
ENSG00000116183qqPAPPA2qqENSDARG00000076020qqpappa2	4.34437e-23	0.700988
ENSG00000178980qqSEPW1qqENSDARG00000035136qqselenow1	9.61865e-23	1.54507
ENSG00000127184qqCOX7CqqENSDARG00000104537qqcox7c	1.366e-22	1.085
ENSG00000164161qqHHIPqqENSDARG00000060397qqhhip	1.76811e-22	0.548624
ENSG00000164124qqTMEM144qqENSDARG00000037409qqtmem144a	3.18498e-22	0.99068
ENSG00000164124qqTMEM144qqENSDARG00000036247qqtmem144b	3.18498e-22	0.99068
ENSG00000186468qqRPS23qqENSDARG00000021838qqrps23	8.56466e-22	0.927427
ENSG00000105372qqRPS19qqENSDARG00000030602qqrps19	8.69447e-22	0.75355
ENSG00000118816qqCCNIqqENSDARG00000068214qqccni	8.8923e-22	0.625492
ENSG00000134825qqTMEM258qqENSDARG00000078785qqtmem258	2.40054e-21	0.849635
ENSG00000112309qqB3GAT2qqENSDARG00000030733qqb3gat2	3.27176e-21	0.36688
ENSG00000198755qqRPL10AqqENSDARG00000042905qqrpl10a	3.38066e-21	0.918186
ENSG00000125740qqFOSBqqENSDARG00000055751qqfosb	3.65777e-21	-1.06493
ENSG00000135940qqCOX5BqqENSDARG00000015978qqCOX5B	4.1126e-21	1.04112
ENSG00000147403qqRPL10qqENSDARG00000025581qqrpl10	7.17801e-21	1.18203
ENSG00000213741qqRPS29qqENSDARG00000041232qqrps29	9.29693e-21	1.03958
ENSG00000174748qqRPL15qqENSDARG00000009285qqrpl15	1.25024e-20	1.33594
ENSG00000124571qqXPO5qqENSDARG00000098868qqXPO5	1.33291e-20	0.941432
ENSG00000110700qqRPS13qqENSDARG00000036298qqrps13	1.53403e-20	0.806104
ENSG00000078328qqRBFOX1qqENSDARG00000014746qqrbfox1	2.01788e-20	-0.521562
ENSG00000142676qqRPL11qqENSDARG00000043509qqrpl11	2.16939e-20	0.711099
ENSG00000167191qqGPRC5BqqENSDARG00000075141qqgprc5bb	2.57732e-20	0.927273
ENSG00000167191qqGPRC5BqqENSDARG00000077080qqgprc5ba	2.57732e-20	0.927273
ENSG00000138696qqBMPR1BqqENSDARG00000104100qqbmpr1ba	2.72558e-20	0.531007
ENSG00000138696qqBMPR1BqqENSDARG00000102742qqbmpr1bb	2.72558e-20	0.531007
ENSG00000261787qqTCF24qqENSDARG00000086944qqTCF24	2.81588e-20	0.656676
ENSG00000147459qqDOCK5qqENSDARG00000001968qqdock5	3.43534e-20	0.563779
ENSG00000154723qqATP5JqqENSDARG00000077967qqsi:ch211-140m22.7	5.86564e-20	0.867542
ENSG00000154723qqATP5JqqENSDARG00000089853qqsi:dkey-22n8.3	5.86564e-20	0.867542
ENSG00000154723qqATP5JqqENSDARG00000014313qqatp5pf	5.86564e-20	0.867542
ENSG00000125148qqMT2AqqENSDARG00000041623qqmt2	6.44204e-20	1.06428
ENSG00000181722qqZBTB20qqENSDARG00000005586qqzbtb20	9.11476e-20	0.625038
ENSG00000034713qqGABARAPL2qqENSDARG00000027200qqgabarapl2	1.34929e-19	0.900957
ENSG00000073417qqPDE8AqqENSDARG00000087941qqpde8a	2.15979e-19	0.789696
ENSG00000128609qqNDUFA5qqENSDARG00000039346qqndufa5	2.71954e-19	0.832281
ENSG00000108684qqASIC2qqENSDARG00000006849qqasic2	3.44564e-19	-1.05681
ENSG00000119335qqSETqqENSDARG00000031495qqseta	4.36633e-19	1.17859
ENSG00000119335qqSETqqENSDARG00000003920qqsetb	4.36633e-19	1.17859
ENSG00000149557qqFEZ1qqENSDARG00000023174qqfez1	4.71643e-19	0.873069
ENSG00000198822qqGRM3qqENSDARG00000031712qqgrm3	9.18534e-19	0.568613
ENSG00000088986qqDYNLL1qqENSDARG00000058454qqdynll1	9.28349e-19	1.2064
ENSG00000164434qqFABP7qqENSDARG00000007697qqfabp7a	1.37119e-18	0.878944
ENSG00000164434qqFABP7qqENSDARG00000034650qqfabp7b	1.37119e-18	0.878944
ENSG00000109971qqHSPA8qqENSDARG00000037403qqsi:dkey-4p15.3	1.73872e-18	0.753644
ENSG00000109971qqHSPA8qqENSDARG00000068992qqhspa8	1.73872e-18	0.753644
ENSG00000198598qqMMP17qqENSDARG00000078915qqmmp17a	1.74086e-18	-1.32035
ENSG00000164741qqDLC1qqENSDARG00000079317qqdlc1	1.92062e-18	0.629861
ENSG00000070214qqSLC44A1qqENSDARG00000090982qqslc44a1b	1.95906e-18	1.13932
ENSG00000106153qqCHCHD2qqENSDARG00000059304qqchchd2	2.19899e-18	0.654853
ENSG00000198597qqZNF536qqENSDARG00000103648qqznf536	2.24499e-18	0.410445
ENSG00000090266qqNDUFB2qqENSDARG00000045490qqndufb2	2.92946e-18	0.739626
ENSG00000091879qqANGPT2qqENSDARG00000014946qqangpt2a	4.39808e-18	0.345393
ENSG00000168036qqCTNNB1qqENSDARG00000014571qqctnnb1	9.37559e-18	1.06046
ENSG00000157782qqCABP1qqENSDARG00000033411qqcabp1b	1.00698e-17	-0.964163
ENSG00000157782qqCABP1qqENSDARG00000019990qqcabp1a	1.00698e-17	-0.964163
ENSG00000185753qqCXorf38qqENSDARG00000089227qqsi:ch211-91p5.3	1.04018e-17	0.420376
ENSG00000111837qqMAKqqENSDARG00000059287qqmak	1.28453e-17	0.476592
ENSG00000100316qqRPL3qqENSDARG00000003599qqrpl3	1.40481e-17	0.96944
ENSG00000233927qqRPS28qqENSDARG00000035860qqrps28	1.68559e-17	0.890528
ENSG00000174944qqP2RY14qqENSDARG00000103305qqP2RY14	1.70872e-17	0.299439
ENSG00000182899qqRPL35AqqENSDARG00000088030qqrpl35a	1.71791e-17	0.847525
ENSG00000167283qqATP5LqqENSDARG00000011841qqatp5l	2.08451e-17	0.94212
ENSG00000152464qqRPP38qqENSDARG00000040350qqrpp38	8.78435e-17	0.455192
ENSG00000228716qqDHFRqqENSDARG00000004251qqdhfr	1.07217e-16	-1.03179
ENSG00000228716qqDHFRqqENSDARG00000068876qqzgc:153031	1.07217e-16	-1.03179
ENSG00000156508qqEEF1A1qqENSDARG00000039502qqeef1a1a	1.12511e-16	0.987444
ENSG00000156508qqEEF1A1qqENSDARG00000069951qqeef1a1b	1.12511e-16	0.987444
ENSG00000136960qqENPP2qqENSDARG00000011257qqenpp2	1.60045e-16	0.747542
ENSG00000139537qqCCDC65qqENSDARG00000032005qqccdc65	1.70444e-16	0.60672
ENSG00000115365qqLANCL1qqENSDARG00000013741qqlancl1	1.79269e-16	0.789721
ENSG00000135905qqDOCK10qqENSDARG00000075327qqdock10	2.04435e-16	0.795963
ENSG00000187398qqLUZP2qqENSDARG00000068247qqluzp2	2.30368e-16	0.768128
ENSG00000161835qqGRASPqqENSDARG00000000588qqgrasp	2.64704e-16	-0.852705
ENSG00000089335qqZNF302qqENSDARG00000068366qqsi:dkey-154p10.3	2.82567e-16	0.454895
ENSG00000089335qqZNF302qqENSDARG00000075916qqzgc:66472	2.82567e-16	0.454895
ENSG00000089335qqZNF302qqENSDARG00000094469qqsi:ch211-148l7.4	2.82567e-16	0.454895
ENSG00000089335qqZNF302qqENSDARG00000075545qqsi:dkey-89b17.4	2.82567e-16	0.454895
ENSG00000089335qqZNF302qqENSDARG00000097819qqznf576.1	2.82567e-16	0.454895
ENSG00000089335qqZNF302qqENSDARG00000061424qqznf646	2.82567e-16	0.454895
ENSG00000176884qqGRIN1qqENSDARG00000027828qqgrin1a	4.10481e-16	-0.813597
ENSG00000176884qqGRIN1qqENSDARG00000025728qqgrin1b	4.10481e-16	-0.813597
ENSG00000164880qqINTS1qqENSDARG00000100419qqints1	4.63808e-16	-0.763614
ENSG00000196369qqSRGAP2BqqENSDARG00000032161qqsrgap2	4.70691e-16	0.52396
ENSG00000183715qqOPCMLqqENSDARG00000018065qqntm	4.88451e-16	-0.631594
ENSG00000145741qqBTF3qqENSDARG00000035400qqbtf3	6.65304e-16	0.58268
ENSG00000116030qqSUMO1qqENSDARG00000044267qqsumo1	7.58107e-16	0.782034
ENSG00000112695qqCOX7A2qqENSDARG00000053217qqcox7a2a	8.7756e-16	0.852533
ENSG00000106772qqPRUNE2qqENSDARG00000059423qqprune2	9.15182e-16	0.599905
ENSG00000115414qqFN1qqENSDARG00000019815qqfn1a	9.6845e-16	0.364595
ENSG00000115414qqFN1qqENSDARG00000006526qqfn1b	9.6845e-16	0.364595
ENSG00000142168qqSOD1qqENSDARG00000043848qqsod1	1.00424e-15	0.797193
ENSG00000156482qqRPL30qqENSDARG00000035871qqrpl30	1.04144e-15	0.654551
ENSG00000165275qqTRMT10BqqENSDARG00000060176qqtrmt10b	1.0535e-15	0.454
ENSG00000112893qqMAN2A1qqENSDARG00000102200qqman2a1	1.5176e-15	0.477351
ENSG00000142541qqRPL13AqqENSDARG00000044093qqrpl13a	1.5259e-15	1.0561
ENSG00000104447qqTRPS1qqENSDARG00000104082qqtrps1	1.58212e-15	0.866193
ENSG00000112531qqQKIqqENSDARG00000010018qqqki2	1.6044e-15	0.890027
ENSG00000128245qqYWHAHqqENSDARG00000005560qqywhah	2.09952e-15	1.25705
ENSG00000110318qqCEP126qqENSDARG00000068398qqcep126	2.11471e-15	0.480562
ENSG00000035862qqTIMP2qqENSDARG00000061226qqtimp2a	2.58271e-15	1.03619
ENSG00000035862qqTIMP2qqENSDARG00000075261qqtimp2b	2.58271e-15	1.03619
ENSG00000147684qqNDUFB9qqENSDARG00000041314qqndufb9	2.68433e-15	0.478093
ENSG00000121380qqBCL2L14qqENSDARG00000090401qqCABZ01020840.1	2.89924e-15	0.516083
ENSG00000163170qqBOLA3qqENSDARG00000098130qqbola3	2.9251e-15	0.403415
ENSG00000169783qqLINGO1qqENSDARG00000034165qqlingo1a	2.9383e-15	-1.16827
ENSG00000169783qqLINGO1qqENSDARG00000035899qqlingo1b	2.9383e-15	-1.16827
ENSG00000099625qqCBARPqqENSDARG00000071325qqcbarpb	3.35483e-15	-0.79161
ENSG00000151552qqQDPRqqENSDARG00000090822qqzgc:171517	3.93809e-15	0.97659
ENSG00000151552qqQDPRqqENSDARG00000037378qqqdprb1	3.93809e-15	0.97659
ENSG00000151552qqQDPRqqENSDARG00000086859qqqdprb2	3.93809e-15	0.97659
ENSG00000151552qqQDPRqqENSDARG00000040190qqqdpra	3.93809e-15	0.97659
ENSG00000151552qqQDPRqqENSDARG00000090118qqqdprb2	3.93809e-15	0.97659
ENSG00000184588qqPDE4BqqENSDARG00000032868qqpde4ba	7.00728e-15	0.63148
ENSG00000184588qqPDE4BqqENSDARG00000074233qqpde4bb	7.00728e-15	0.63148
ENSG00000142507qqPSMB6qqENSDARG00000002240qqpsmb6	7.03064e-15	0.524357
ENSG00000138777qqPPA2qqENSDARG00000009685qqppa2	7.09633e-15	0.521578
ENSG00000198034qqRPS4XqqENSDARG00000014690qqrps4x	8.11175e-15	0.797317
ENSG00000140395qqWDR61qqENSDARG00000007755qqwdr61	8.5179e-15	0.324574
ENSG00000175274qqTP53I11qqENSDARG00000069430qqtp53i11a	1.03826e-14	-0.665124
ENSG00000175274qqTP53I11qqENSDARG00000006025qqtp53i11b	1.03826e-14	-0.665124
ENSG00000171863qqRPS7qqENSDARG00000042566qqrps7	1.06102e-14	0.761248
ENSG00000167702qqKIFC2qqENSDARG00000053431qqsi:ch211-257p13.3	1.08008e-14	-0.956979
ENSG00000197971qqMBPqqENSDARG00000036186qqmbpa	1.15213e-14	0.829957
ENSG00000197971qqMBPqqENSDARG00000089413qqmbpb	1.15213e-14	0.829957
ENSG00000173786qqCNPqqENSDARG00000070822qqcnp	1.32114e-14	0.839848
ENSG00000173821qqRNF213qqENSDARG00000103551qqrnf213b	1.40194e-14	0.293081
ENSG00000086061qqDNAJA1qqENSDARG00000030972qqdnaja1	1.40414e-14	0.910079
ENSG00000155886qqSLC24A2qqENSDARG00000063158qqCABZ01081780.1	2.13055e-14	0.659643
ENSG00000155886qqSLC24A2qqENSDARG00000042988qqslc24a2	2.13055e-14	0.659643
ENSG00000147123qqNDUFB11qqENSDARG00000043467qqndufb11	2.3332e-14	0.526875
ENSG00000198786qqMT-ND5qqENSDARG00000063921qqmt-nd5	2.34948e-14	-0.923275
ENSG00000167552qqTUBA1AqqENSDARG00000045367qqtuba1b	2.64231e-14	0.86062
ENSG00000147669qqPOLR2KqqENSDARG00000075616qqpolr2k	2.89917e-14	0.601175
ENSG00000114902qqSPCS1qqENSDARG00000059298qqspcs1	3.39408e-14	0.660329
ENSG00000158828qqPINK1qqENSDARG00000001929qqpink1	3.39903e-14	0.685774
ENSG00000064651qqSLC12A2qqENSDARG00000104573qqslc12a2	4.24061e-14	0.610179
ENSG00000172461qqFUT9qqENSDARG00000016460qqfut9a	4.29692e-14	0.625477
ENSG00000172461qqFUT9qqENSDARG00000042643qqsi:ch1073-440p11.2	4.29692e-14	0.625477
ENSG00000172461qqFUT9qqENSDARG00000059056qqft1	4.29692e-14	0.625477
ENSG00000172461qqFUT9qqENSDARG00000070979qqsi:dkey-88e12.3	4.29692e-14	0.625477
ENSG00000172461qqFUT9qqENSDARG00000074362qqzgc:165582	4.29692e-14	0.625477
ENSG00000115268qqRPS15qqENSDARG00000070849qqrps15	4.78492e-14	0.839714
ENSG00000184076qqUQCR10qqENSDARG00000104517qquqcr10	4.93515e-14	0.88434
ENSG00000145087qqSTXBP5LqqENSDARG00000006383qqstxbp5l	5.35963e-14	-0.742802
ENSG00000145337qqPYURFqqENSDARG00000045773qqPYURF	5.54088e-14	0.427946
ENSG00000184831qqAPOOqqENSDARG00000026444qqapoob	5.69293e-14	0.664886
ENSG00000184831qqAPOOqqENSDARG00000104696qqapooa	5.69293e-14	0.664886
ENSG00000132963qqPOMPqqENSDARG00000032296qqpomp	6.28616e-14	0.721773
ENSG00000165502qqRPL36ALqqENSDARG00000058105qqrpl36a	6.34552e-14	0.625373
ENSG00000164405qqUQCRQqqENSDARG00000029064qquqcrq	6.45534e-14	0.920731
ENSG00000183011qqNAA38qqENSDARG00000099122qqnaa38	7.20182e-14	0.574986
ENSG00000197580qqBCO2qqENSDARG00000055722qqbco2a	7.71105e-14	0.281286
ENSG00000197580qqBCO2qqENSDARG00000027620qqbco2l	7.71105e-14	0.281286
ENSG00000197580qqBCO2qqENSDARG00000041715qqbco2b	7.71105e-14	0.281286
ENSG00000149806qqFAUqqENSDARG00000099022qqfaua	8.25345e-14	0.505928
ENSG00000112137qqPHACTR1qqENSDARG00000023916qqphactr1	1.01054e-13	-0.831123
ENSG00000174469qqCNTNAP2qqENSDARG00000074558qqcntnap2b	1.04113e-13	-0.486595
ENSG00000075651qqPLD1qqENSDARG00000056228qqpld1a	1.05351e-13	0.408936
ENSG00000075651qqPLD1qqENSDARG00000057125qqpld1b	1.05351e-13	0.408936
ENSG00000135625qqEGR4qqENSDARG00000037421qqegr1	1.13062e-13	-1.17404
ENSG00000135625qqEGR4qqENSDARG00000044098qqegr2a	1.13062e-13	-1.17404
ENSG00000135625qqEGR4qqENSDARG00000077799qqegr4	1.13062e-13	-1.17404
ENSG00000134056qqMRPS36qqENSDARG00000079823qqmrps36	1.14976e-13	0.521039
ENSG00000174672qqBRSK2qqENSDARG00000061421qqFQ311928.1	1.21583e-13	-0.821128
ENSG00000170017qqALCAMqqENSDARG00000058538qqalcamb	1.22021e-13	0.510008
ENSG00000170017qqALCAMqqENSDARG00000026531qqalcama	1.22021e-13	0.510008
ENSG00000116161qqCACYBPqqENSDARG00000014731qqcacybp	1.26397e-13	0.4993
ENSG00000101439qqCST3qqENSDARG00000069192qqzgc:163030	1.27521e-13	1.3256
ENSG00000101439qqCST3qqENSDARG00000007795qqcst3	1.27521e-13	1.3256
ENSG00000120742qqSERP1qqENSDARG00000076223qqSERP1	1.69127e-13	0.724459
ENSG00000120742qqSERP1qqENSDARG00000099439qqserp1	1.69127e-13	0.724459
ENSG00000131469qqRPL27qqENSDARG00000015128qqrpl27	1.70114e-13	0.687388
ENSG00000005893qqLAMP2qqENSDARG00000014914qqlamp2	2.36179e-13	0.605824
ENSG00000143153qqATP1B1qqENSDARG00000076833qqatp1b1b	2.58636e-13	1.16908
ENSG00000143153qqATP1B1qqENSDARG00000013144qqatp1b1a	2.58636e-13	1.16908
ENSG00000205981qqDNAJC19qqENSDARG00000044420qqdnajc19	2.74292e-13	0.358931
ENSG00000121957qqGPSM2qqENSDARG00000017311qqgpsm2	2.83009e-13	0.328512
ENSG00000187147qqRNF220qqENSDARG00000060929qqrnf220a	3.46995e-13	0.966371
ENSG00000187147qqRNF220qqENSDARG00000075183qqrnf220b	3.46995e-13	0.966371
ENSG00000106714qqCNTNAP3qqENSDARG00000067824qqcntnap3	3.99311e-13	0.44632
ENSG00000179104qqTMTC2qqENSDARG00000035273qqtmtc2b	6.11304e-13	0.712836
ENSG00000179104qqTMTC2qqENSDARG00000045753qqtmtc2a	6.11304e-13	0.712836
ENSG00000196924qqFLNAqqENSDARG00000074201qqflna	6.14836e-13	-0.58682
ENSG00000172428qqMYEOV2qqENSDARG00000045296qqcops9	6.19598e-13	0.534092
ENSG00000149218qqENDOD1qqENSDARG00000061611qqsi:dkey-85k7.11	6.20886e-13	0.412098
ENSG00000149218qqENDOD1qqENSDARG00000071216qqsi:ch211-133n4.9	6.20886e-13	0.412098
ENSG00000149218qqENDOD1qqENSDARG00000063613qqsi:ch211-133n4.10	6.20886e-13	0.412098
ENSG00000149218qqENDOD1qqENSDARG00000071223qqzgc:158445	6.20886e-13	0.412098
ENSG00000149218qqENDOD1qqENSDARG00000073844qqsi:dkey-85k7.10	6.20886e-13	0.412098
ENSG00000149218qqENDOD1qqENSDARG00000102343qqsi:dkey-243k1.3	6.20886e-13	0.412098
ENSG00000149218qqENDOD1qqENSDARG00000071224qqsi:ch211-133n4.4	6.20886e-13	0.412098
ENSG00000149218qqENDOD1qqENSDARG00000068065qqBX664721.2	6.20886e-13	0.412098
ENSG00000149218qqENDOD1qqENSDARG00000069190qqzgc:172339	6.20886e-13	0.412098
ENSG00000149218qqENDOD1qqENSDARG00000105265qqzgc:171534	6.20886e-13	0.412098
ENSG00000162980qqARL5AqqENSDARG00000018627qqarl5a	6.79905e-13	0.681264
ENSG00000137154qqRPS6qqENSDARG00000019778qqrps6	7.40852e-13	0.579687
ENSG00000100142qqPOLR2FqqENSDARG00000036625qqpolr2f	7.50356e-13	0.500998
ENSG00000104763qqASAH1qqENSDARG00000037091qqasah1a	8.58321e-13	0.725288
ENSG00000104763qqASAH1qqENSDARG00000034817qqasah1b	8.58321e-13	0.725288
ENSG00000100479qqPOLE2qqENSDARG00000100028qqpole2	9.23637e-13	0.460178
ENSG00000079215qqSLC1A3qqENSDARG00000043148qqslc1a3b	9.87189e-13	0.786615
ENSG00000079215qqSLC1A3qqENSDARG00000104431qqslc1a3a	9.87189e-13	0.786615
ENSG00000100836qqPABPN1qqENSDARG00000045373qqpabpn1	9.96181e-13	-0.725263
ENSG00000118418qqHMGN3qqENSDARG00000087636qqhmgn6	1.08914e-12	0.35767
ENSG00000135916qqITM2CqqENSDARG00000039650qqitm2cb	1.21234e-12	0.625004
ENSG00000135916qqITM2CqqENSDARG00000043448qqitm2ca	1.21234e-12	0.625004
ENSG00000089053qqANAPC5qqENSDARG00000008461qqanapc5	1.21926e-12	0.47711
ENSG00000170606qqHSPA4qqENSDARG00000018989qqhspa4b	1.36702e-12	0.509709
ENSG00000170606qqHSPA4qqENSDARG00000004754qqhspa4a	1.36702e-12	0.509709
ENSG00000132475qqH3F3BqqENSDARG00000068434qqh3f3b.1	1.63002e-12	1.06333
ENSG00000126432qqPRDX5qqENSDARG00000055064qqprdx5	1.66096e-12	0.711969
ENSG00000118922qqKLF12qqENSDARG00000032197qqklf12b	1.69654e-12	0.364676
ENSG00000118922qqKLF12qqENSDARG00000015312qqklf12a	1.69654e-12	0.364676
ENSG00000128951qqDUTqqENSDARG00000102748qqCABZ01074745.1	1.78393e-12	0.351425
ENSG00000128951qqDUTqqENSDARG00000106529qqdut	1.78393e-12	0.351425
ENSG00000187605qqTET3qqENSDARG00000062646qqtet3	2.54643e-12	-1.06662
ENSG00000172331qqBPGMqqENSDARG00000070826qqbpgm	2.691e-12	0.301546
ENSG00000154582qqTCEB1qqENSDARG00000045359qqelocb	2.82975e-12	0.912857
ENSG00000095066qqHOOK2qqENSDARG00000039309qqhook2	2.91834e-12	0.267825
ENSG00000095066qqHOOK2qqENSDARG00000099235qqhook2	2.91834e-12	0.267825
ENSG00000233954qqUQCRHLqqENSDARG00000059128qquqcrh	3.07378e-12	0.375936
ENSG00000184602qqSNNqqENSDARG00000099888qqsnn	3.50128e-12	0.828501
ENSG00000111906qqHDDC2qqENSDARG00000034957qqhddc2	3.60431e-12	0.62476
ENSG00000184752qqNDUFA12qqENSDARG00000042469qqndufa12	3.90652e-12	0.382069
ENSG00000123358qqNR4A1qqENSDARG00000000796qqnr4a1	4.72639e-12	-0.560317
ENSG00000111783qqRFX4qqENSDARG00000026395qqrfx4	4.99842e-12	0.517427
ENSG00000187164qqSHTN1qqENSDARG00000039697qqshtn1	5.10344e-12	0.581947
ENSG00000183049qqCAMK1DqqENSDARG00000017446qqcamk1db	5.1095e-12	-1.01172
ENSG00000183049qqCAMK1DqqENSDARG00000074905qqcamk1da	5.1095e-12	-1.01172
ENSG00000111716qqLDHBqqENSDARG00000071076qqldhbb	5.35437e-12	0.707724
ENSG00000111716qqLDHBqqENSDARG00000019644qqldhba	5.35437e-12	0.707724
ENSG00000137822qqTUBGCP4qqENSDARG00000005374qqtubgcp4	5.90196e-12	0.363321
ENSG00000081181qqARG2qqENSDARG00000039269qqarg2	5.95747e-12	0.417823
ENSG00000103257qqSLC7A5qqENSDARG00000099265qqslc7a5	6.00239e-12	-0.583721
ENSG00000130522qqJUNDqqENSDARG00000067850qqjund	6.34968e-12	-0.846585
ENSG00000181163qqNPM1qqENSDARG00000014329qqnpm1a	6.356e-12	0.675177
ENSG00000004059qqARF5qqENSDARG00000045989qqarf4a	6.42648e-12	0.541839
ENSG00000004059qqARF5qqENSDARG00000103858qqarf4a	6.42648e-12	0.541839
ENSG00000004059qqARF5qqENSDARG00000070472qqarf5	6.42648e-12	0.541839
ENSG00000114391qqRPL24qqENSDARG00000099104qqrpl24	7.09536e-12	0.6742
ENSG00000149927qqDOC2AqqENSDARG00000078736qqdoc2a	7.43022e-12	-0.617035
ENSG00000104888qqSLC17A7qqENSDARG00000090106qqslc17a7b	7.58536e-12	-0.924247
ENSG00000104888qqSLC17A7qqENSDARG00000016480qqslc17a7a	7.58536e-12	-0.924247
ENSG00000198130qqHIBCHqqENSDARG00000054867qqhibch	7.81343e-12	0.310065
ENSG00000099139qqPCSK5qqENSDARG00000060518qqpcsk5b	7.8234e-12	0.670228
ENSG00000185046qqANKS1BqqENSDARG00000003512qqanks1b	8.11349e-12	-0.596833
ENSG00000144460qqNYAP2qqENSDARG00000093357qqnyap2b	8.84378e-12	0.462079
ENSG00000144460qqNYAP2qqENSDARG00000079581qqnyap2a	8.84378e-12	0.462079
ENSG00000169744qqLDB2qqENSDARG00000019579qqldb2a	8.94052e-12	-0.947475
ENSG00000169744qqLDB2qqENSDARG00000034896qqldb2b	8.94052e-12	-0.947475
ENSG00000101210qqEEF1A2qqENSDARG00000006838qqeef1a2	9.73176e-12	-0.610283
ENSG00000118181qqRPS25qqENSDARG00000041811qqrps25	1.01103e-11	0.704458
ENSG00000142494qqSLC47A1qqENSDARG00000079340qqslc47a4	1.0773e-11	0.470665
ENSG00000142494qqSLC47A1qqENSDARG00000046012qqslc47a1	1.0773e-11	0.470665
ENSG00000109458qqGAB1qqENSDARG00000037018qqgab1	1.08404e-11	0.251564
ENSG00000112306qqRPS12qqENSDARG00000036875qqrps12	1.15851e-11	0.471855
ENSG00000164070qqHSPA4LqqENSDARG00000053544qqhspa4l	1.28002e-11	0.307341
ENSG00000104325qqDECR1qqENSDARG00000003869qqdecr1	1.29494e-11	0.273472
ENSG00000244754qqN4BP2L2qqENSDARG00000103507qqn4bp2l2	1.73171e-11	0.364602
ENSG00000187051qqRPS19BP1qqENSDARG00000091124qqrps19bp1	1.77237e-11	0.309612
ENSG00000134851qqTMEM165qqENSDARG00000034600qqtmem165	1.94765e-11	0.642327
ENSG00000152580qqIGSF10qqENSDARG00000077497qqigsf10	2.10789e-11	0.524912
ENSG00000136888qqATP6V1G1qqENSDARG00000022315qqatp6v1g1	2.1854e-11	0.942772
ENSG00000169306qqIL1RAPL1qqENSDARG00000062045qqil1rapl1a	2.28456e-11	0.735121
ENSG00000169306qqIL1RAPL1qqENSDARG00000104853qqil1rapl1b	2.28456e-11	0.735121
ENSG00000115947qqORC4qqENSDARG00000101161qqorc4	2.29548e-11	0.584819
ENSG00000138834qqMAPK8IP3qqENSDARG00000062531qqmapk8ip3	2.30665e-11	-0.719928
ENSG00000134330qqIAH1qqENSDARG00000015765qqiah1	2.32178e-11	0.368239
ENSG00000096092qqTMEM14AqqENSDARG00000095157qqzgc:163080	2.35946e-11	0.553169
ENSG00000134248qqLAMTOR5qqENSDARG00000090194qqlamtor5	2.4042e-11	0.429883
ENSG00000166348qqUSP54qqENSDARG00000077948qqusp54a	2.5478e-11	0.394346
ENSG00000166348qqUSP54qqENSDARG00000077749qqusp54b	2.5478e-11	0.394346
ENSG00000115875qqSRSF7qqENSDARG00000101057qqsrsf7b	2.59868e-11	0.470481
ENSG00000139737qqSLAIN1qqENSDARG00000019185qqslain1a	2.76245e-11	0.498297
ENSG00000139737qqSLAIN1qqENSDARG00000104974qqslain1b	2.76245e-11	0.498297
ENSG00000119705qqSLIRPqqENSDARG00000097753qqslirp	2.95531e-11	0.431105
ENSG00000143612qqC1orf43qqENSDARG00000055613qqzgc:123238	3.18964e-11	0.530762
ENSG00000109452qqINPP4BqqENSDARG00000075201qqinpp4b	3.1966e-11	0.479301
ENSG00000075292qqZNF638qqENSDARG00000093237qqsi:ch211-89o9.4	3.22441e-11	0.4015
ENSG00000075292qqZNF638qqENSDARG00000104169qqsi:ch211-212k18.4	3.22441e-11	0.4015
ENSG00000120756qqPLS1qqENSDARG00000039272qqpls1	3.22698e-11	0.277439
ENSG00000116254qqCHD5qqENSDARG00000105083qqchd5	3.35269e-11	-0.893396
ENSG00000110321qqEIF4G2qqENSDARG00000057167qqeif4g2b	3.37733e-11	0.470821
ENSG00000110321qqEIF4G2qqENSDARG00000020377qqeif4g2a	3.37733e-11	0.470821
ENSG00000141837qqCACNA1AqqENSDARG00000006923qqcacna1ab	3.42497e-11	-0.929816
ENSG00000141837qqCACNA1AqqENSDARG00000037905qqcacna1aa	3.42497e-11	-0.929816
ENSG00000124772qqCPNE5qqENSDARG00000061466qqcpne5a	3.5533e-11	-0.615176
ENSG00000124772qqCPNE5qqENSDARG00000070919qqcpne5b	3.5533e-11	-0.615176
ENSG00000178425qqNT5DC1qqENSDARG00000006797qqnt5dc1	4.63486e-11	0.349176
ENSG00000105419qqMEIS3qqENSDARG00000002795qqmeis3	4.66583e-11	-0.734494
ENSG00000177990qqDPY19L2qqENSDARG00000069995qqdpy19l1l	4.7201e-11	0.475297
ENSG00000198242qqRPL23AqqENSDARG00000006316qqrpl23a	4.9153e-11	0.695005
ENSG00000077235qqGTF3C1qqENSDARG00000099619qqCABZ01083166.1	5.16991e-11	-0.802628
ENSG00000133872qqSARAFqqENSDARG00000070452qqsaraf	5.29884e-11	0.970101
ENSG00000103769qqRAB11AqqENSDARG00000041450qqrab11a	5.31862e-11	0.716746
ENSG00000103550qqKNOP1qqENSDARG00000077721qqknop1	5.88981e-11	0.566929
ENSG00000167526qqRPL13qqENSDARG00000099380qqrpl13	6.15822e-11	0.701468
ENSG00000080503qqSMARCA2qqENSDARG00000008904qqsmarca2	6.16705e-11	0.397613
ENSG00000080503qqSMARCA2qqENSDARG00000060578qqsi:dkey-226m8.10	6.16705e-11	0.397613
ENSG00000196660qqSLC30A10qqENSDARG00000103983qqslc30a10	6.1765e-11	-1.01055
ENSG00000129422qqMTUS1qqENSDARG00000071562qqmtus1a	6.81911e-11	0.308995
ENSG00000129422qqMTUS1qqENSDARG00000034105qqmtus1b	6.81911e-11	0.308995
ENSG00000124193qqSRSF6qqENSDARG00000016783qqsrsf6b	6.83693e-11	0.387559
ENSG00000124193qqSRSF6qqENSDARG00000013729qqsrsf6a	6.83693e-11	0.387559
ENSG00000150760qqDOCK1qqENSDARG00000099093qqdock1	7.2606e-11	0.254383
ENSG00000162631qqNTNG1qqENSDARG00000073713qqvav3b	7.49164e-11	0.822605
ENSG00000162631qqNTNG1qqENSDARG00000014973qqntng1a	7.49164e-11	0.822605
ENSG00000092421qqSEMA6AqqENSDARG00000102165qqsema6a	7.60664e-11	0.322395
ENSG00000183780qqSLC35F3qqENSDARG00000075909qqslc35f3a	7.67294e-11	-0.995668
ENSG00000183780qqSLC35F3qqENSDARG00000059850qqslc35f3b	7.67294e-11	-0.995668
ENSG00000110172qqCHORDC1qqENSDARG00000003973qqchordc1a	7.77084e-11	0.387074
ENSG00000110172qqCHORDC1qqENSDARG00000017067qqchordc1b	7.77084e-11	0.387074
ENSG00000151778qqSERP2qqENSDARG00000094003qqserp2	8.12589e-11	0.368567
ENSG00000204977qqTRIM13qqENSDARG00000010010qqtrim13	8.1355e-11	0.426064
ENSG00000182870qqGALNT9qqENSDARG00000006832qqgalnt9	8.37731e-11	-0.589908
ENSG00000108590qqMED31qqENSDARG00000008020qqmed31	8.69497e-11	0.361298
ENSG00000114480qqGBE1qqENSDARG00000029051qqgbe1a	8.8434e-11	0.425837
ENSG00000114480qqGBE1qqENSDARG00000099524qqgbe1b	8.8434e-11	0.425837
ENSG00000142937qqRPS8qqENSDARG00000055996qqrps8a	9.13454e-11	0.898722
ENSG00000142937qqRPS8qqENSDARG00000057368qqrps8b	9.13454e-11	0.898722
ENSG00000154529qqCNTNAP3BqqENSDARG00000067824qqcntnap3	9.26585e-11	0.678772
ENSG00000162869qqPPP1R21qqENSDARG00000103144qqppp1r21	9.3055e-11	0.412489
ENSG00000082996qqRNF13qqENSDARG00000019438qqrnf13	9.3852e-11	0.643827
ENSG00000014824qqSLC30A9qqENSDARG00000057272qqslc30a9	9.84791e-11	0.567807
ENSG00000185386qqMAPK11qqENSDARG00000045836qqmapk11	1.05905e-10	-0.47522
ENSG00000184304qqPRKD1qqENSDARG00000075949qqprkd1	1.09846e-10	0.514367
ENSG00000155008qqAPOOLqqENSDARG00000039374qqapool	1.11434e-10	0.352498
ENSG00000117569qqPTBP2qqENSDARG00000101947qqptbp2a	1.12032e-10	0.565401
ENSG00000117569qqPTBP2qqENSDARG00000015901qqptbp2b	1.12032e-10	0.565401
ENSG00000138698qqRAP1GDS1qqENSDARG00000073741qqRAP1GDS1	1.18167e-10	0.37974
ENSG00000141552qqANAPC11qqENSDARG00000102531qqanapc11	1.1868e-10	0.512385
ENSG00000139977qqNAA30qqENSDARG00000079686qqnaa30	1.2818e-10	0.390268
ENSG00000171223qqJUNBqqENSDARG00000074378qqjunba	1.30022e-10	-0.727355
ENSG00000171223qqJUNBqqENSDARG00000104773qqjunbb	1.30022e-10	-0.727355
ENSG00000162302qqRPS6KA4qqENSDARG00000044436qqrps6ka4	1.30146e-10	-0.450118
ENSG00000102144qqPGK1qqENSDARG00000054191qqpgk1	1.35625e-10	0.637411
ENSG00000151067qqCACNA1CqqENSDARG00000008398qqcacna1c	1.37607e-10	-0.874365
ENSG00000115310qqRTN4qqENSDARG00000044601qqrtn4a	1.40574e-10	0.667389
ENSG00000092020qqPPP2R3CqqENSDARG00000043972qqppp2r3c	1.46415e-10	0.446814
ENSG00000109133qqTMEM33qqENSDARG00000041332qqtmem33	1.46544e-10	0.495203
ENSG00000165072qqMAMDC2qqENSDARG00000098345qqmamdc2a	1.53859e-10	0.709811
ENSG00000119396qqRAB14qqENSDARG00000074246qqrab14	1.55335e-10	0.524957
ENSG00000133703qqKRASqqENSDARG00000010844qqkras	1.5685e-10	0.507196
ENSG00000171604qqCXXC5qqENSDARG00000078865qqcxxc5a	1.57717e-10	-0.712335
ENSG00000156113qqKCNMA1qqENSDARG00000079840qqkcnma1a	1.67801e-10	-0.742544
ENSG00000145495qqMARCH6qqENSDARG00000076066qqmarch6	1.85031e-10	0.918285
ENSG00000198363qqASPHqqENSDARG00000078703qqunm-hu7910	1.85525e-10	0.55895
ENSG00000145715qqRASA1qqENSDARG00000035535qqrasa1a	1.89496e-10	0.526554
ENSG00000145715qqRASA1qqENSDARG00000073665qqrasa1b	1.89496e-10	0.526554
ENSG00000129625qqREEP5qqENSDARG00000100742qqreep5	2.01305e-10	0.692519
ENSG00000075539qqFRYLqqENSDARG00000040001qqfryl	2.20333e-10	0.589145
ENSG00000141447qqOSBPL1AqqENSDARG00000105147qqosbpl1a	2.20406e-10	0.347255
ENSG00000141447qqOSBPL1AqqENSDARG00000053746qqCABZ01084566.1	2.20406e-10	0.347255
ENSG00000181790qqADGRB1qqENSDARG00000078529qqadgrb1b	2.26841e-10	-0.54672
ENSG00000181790qqADGRB1qqENSDARG00000075133qqadgrb1a	2.26841e-10	-0.54672
ENSG00000162244qqRPL29qqENSDARG00000077717qqrpl29	2.27041e-10	0.801494
ENSG00000125356qqNDUFA1qqENSDARG00000036329qqndufa1	2.29279e-10	0.620534
ENSG00000092439qqTRPM7qqENSDARG00000036232qqtrpm7	2.30114e-10	0.359784
ENSG00000137941qqTTLL7qqENSDARG00000062973qqttll7	2.30267e-10	0.58339
ENSG00000139218qqSCAF11qqENSDARG00000045885qqscaf11	2.41587e-10	0.391963
ENSG00000007541qqPIGQqqENSDARG00000038097qqpigq	2.50132e-10	-0.766643
ENSG00000168807qqSNTB2qqENSDARG00000051763qqsntb2	2.52801e-10	-0.756436
ENSG00000265808qqSEC22BqqENSDARG00000100435qqsec22bb	2.62094e-10	0.258031
ENSG00000265808qqSEC22BqqENSDARG00000030108qqsec22ba	2.62094e-10	0.258031
ENSG00000166295qqANAPC16qqENSDARG00000013822qqanapc16	2.67548e-10	0.462277
ENSG00000008710qqPKD1qqENSDARG00000030417qqpkd1a	2.79301e-10	-0.809903
ENSG00000166224qqSGPL1qqENSDARG00000061375qqsgpl1	2.82589e-10	0.561231
ENSG00000168883qqUSP39qqENSDARG00000041908qqusp39	2.97394e-10	0.625595
ENSG00000152291qqTGOLN2qqENSDARG00000102599qqsi:ch1073-392o20.2	3.02892e-10	0.515229
ENSG00000100632qqERHqqENSDARG00000032866qqerh	3.28304e-10	0.8989
ENSG00000196104qqSPOCK3qqENSDARG00000070266qqspock3	3.43181e-10	0.394704
ENSG00000177700qqPOLR2LqqENSDARG00000058349qqpolr2l	3.51074e-10	0.842648
ENSG00000165959qqCLMNqqENSDARG00000096867qqclmn	3.53939e-10	0.57749
ENSG00000165959qqCLMNqqENSDARG00000043667qqzgc:100997	3.53939e-10	0.57749
ENSG00000123983qqACSL3qqENSDARG00000014674qqacsl3b	3.59662e-10	0.660344
ENSG00000059915qqPSDqqENSDARG00000078102qqpsda	3.61023e-10	-0.628858
ENSG00000059915qqPSDqqENSDARG00000076702qqCABZ01068356.1	3.61023e-10	-0.628858
ENSG00000214413qqBBIP1qqENSDARG00000071046qqbbip1	4.17171e-10	0.317265
ENSG00000120963qqZNF706qqENSDARG00000056307qqznf706	4.17495e-10	0.512781
ENSG00000149273qqRPS3qqENSDARG00000103007qqrps3	4.24038e-10	0.655545
ENSG00000204624qqPTCHD2qqENSDARG00000036999qqDISP3	4.25239e-10	-0.551727
ENSG00000085832qqEPS15qqENSDARG00000078216qqeps15	4.25994e-10	0.507834
ENSG00000136810qqTXNqqENSDARG00000044125qqtxn	4.40349e-10	0.615479
ENSG00000136810qqTXNqqENSDARG00000031435qqTXN	4.40349e-10	0.615479
ENSG00000198355qqPIM3qqENSDARG00000055129qqpim3	4.43168e-10	-0.534519
ENSG00000092964qqDPYSL2qqENSDARG00000032083qqdpysl2b	4.73917e-10	0.722092
ENSG00000179889qqPDXDC1qqENSDARG00000101886qqpdxdc1	4.79052e-10	0.674558
ENSG00000129911qqKLF16qqENSDARG00000069342qqzgc:153115	5.04935e-10	-0.486453
ENSG00000129911qqKLF16qqENSDARG00000061368qqklf13	5.04935e-10	-0.486453
ENSG00000092531qqSNAP23qqENSDARG00000055252qqsnap23.2	5.60656e-10	0.407056
ENSG00000092531qqSNAP23qqENSDARG00000012874qqsnap23.1	5.60656e-10	0.407056
ENSG00000115241qqPPM1GqqENSDARG00000075559qqppm1g	5.71201e-10	0.6531
ENSG00000103363qqTCEB2qqENSDARG00000037980qqelob	5.72253e-10	0.463704
ENSG00000168028qqRPSAqqENSDARG00000019181qqrpsa	5.88585e-10	0.427225
ENSG00000144746qqARL6IP5qqENSDARG00000016238qqarl6ip5b	5.97813e-10	0.585678
ENSG00000144746qqARL6IP5qqENSDARG00000077044qqarl6ip5a	5.97813e-10	0.585678
ENSG00000152954qqNRSN1qqENSDARG00000056572qqsi:dkey-261i16.5	6.18011e-10	0.742848
ENSG00000104969qqSGTAqqENSDARG00000019941qqsgta	6.24274e-10	-0.524456
ENSG00000064933qqPMS1qqENSDARG00000000476qqpms1	6.27185e-10	0.628234
ENSG00000167508qqMVDqqENSDARG00000099336qqmvda	6.39234e-10	-0.786784
ENSG00000143543qqJTBqqENSDARG00000070150qqjtb	6.46353e-10	0.367403
ENSG00000182175qqRGMAqqENSDARG00000012248qqrgma	6.50668e-10	0.540708
ENSG00000122674qqCCZ1qqENSDARG00000056559qqccz1	6.63848e-10	0.309743
ENSG00000105193qqRPS16qqENSDARG00000045487qqrps16	7.10172e-10	0.541565
ENSG00000136295qqTTYH3qqENSDARG00000007678qqttyh3b	7.12623e-10	-0.583034
ENSG00000136295qqTTYH3qqENSDARG00000034473qqttyh3a	7.12623e-10	-0.583034
ENSG00000158528qqPPP1R9AqqENSDARG00000061304qqppp1r9a	7.15381e-10	0.528743
ENSG00000151952qqTMEM132DqqENSDARG00000102759qqTMEM132D	7.16903e-10	-0.9431
ENSG00000131584qqACAP3qqENSDARG00000075990qqacap3a	7.20714e-10	-0.580962
ENSG00000131584qqACAP3qqENSDARG00000099240qqacap3b	7.20714e-10	-0.580962
ENSG00000059804qqSLC2A3qqENSDARG00000037861qqslc2a3b	7.57458e-10	-0.613837
ENSG00000059804qqSLC2A3qqENSDARG00000070672qqslc2a9l1	7.57458e-10	-0.613837
ENSG00000059804qqSLC2A3qqENSDARG00000062873qqslc2a11l	7.57458e-10	-0.613837
ENSG00000059804qqSLC2A3qqENSDARG00000001937qqLO018422.1	7.57458e-10	-0.613837
ENSG00000100413qqPOLR3HqqENSDARG00000102590qqpolr3h	7.76642e-10	0.546659
ENSG00000204899qqMZT1qqENSDARG00000096668qqMZT1	8.0507e-10	0.59857
ENSG00000198517qqMAFKqqENSDARG00000100947qqmafk	8.6194e-10	-0.279439
ENSG00000114473qqIQCGqqENSDARG00000068678qqiqcg	8.72998e-10	0.375593
ENSG00000213190qqMLLT11qqENSDARG00000071026qqmllt11	8.73709e-10	0.618324
ENSG00000174738qqNR1D2qqENSDARG00000003820qqnr1d2a	8.76913e-10	0.317922
ENSG00000174738qqNR1D2qqENSDARG00000009594qqnr1d2b	8.76913e-10	0.317922
ENSG00000109472qqCPEqqENSDARG00000055874qqcpe	8.84159e-10	0.825548
ENSG00000163539qqCLASP2qqENSDARG00000020345qqclasp2	8.97813e-10	0.565713
ENSG00000164627qqKIF6qqENSDARG00000053240qqkif6	9.10526e-10	0.392793
ENSG00000100650qqSRSF5qqENSDARG00000027734qqsrsf5b	9.12459e-10	0.322811
ENSG00000175334qqBANF1qqENSDARG00000037009qqbanf1	9.29552e-10	0.558116
ENSG00000112282qqMED23qqENSDARG00000029157qqmed23	9.45221e-10	0.308901
ENSG00000105258qqPOLR2IqqENSDARG00000040443qqpolr2i	9.56649e-10	0.430385
ENSG00000090565qqRAB11FIP3qqENSDARG00000016490qqrab11fip3	9.61282e-10	-0.861352
ENSG00000104419qqNDRG1qqENSDARG00000032849qqndrg1a	9.88747e-10	0.669973
ENSG00000104419qqNDRG1qqENSDARG00000010420qqndrg1b	9.88747e-10	0.669973
ENSG00000185274qqWBSCR17qqENSDARG00000042418qqgalnt17	9.94868e-10	-0.713376
ENSG00000131711qqMAP1BqqENSDARG00000060434qqmap1b	1.07078e-09	0.849783
ENSG00000121753qqADGRB2qqENSDARG00000025667qqadgrb2	1.08412e-09	-0.680379
ENSG00000105649qqRAB3AqqENSDARG00000056347qqrab3aa	1.13765e-09	0.822529
ENSG00000105649qqRAB3AqqENSDARG00000043835qqrab3ab	1.13765e-09	0.822529
ENSG00000159086qqPAXBP1qqENSDARG00000062361qqPAXBP1	1.21734e-09	0.509138
ENSG00000144426qqNBEAL1qqENSDARG00000099547qqnbeal1	1.2699e-09	0.481654
ENSG00000140015qqKCNH5qqENSDARG00000069117qqkcnh5b	1.30159e-09	0.294981
ENSG00000140015qqKCNH5qqENSDARG00000043220qqkcnh5a	1.30159e-09	0.294981
ENSG00000080854qqIGSF9BqqENSDARG00000069467qqigsf9bb	1.34389e-09	-0.330715
ENSG00000104381qqGDAP1qqENSDARG00000058601qqgdap1	1.38202e-09	0.533424
ENSG00000249209qqAP000304.12qqENSDARG00000001788qqatp5po	1.4283e-09	0.328346
ENSG00000140990qqNDUFB10qqENSDARG00000028889qqndufb10	1.45518e-09	0.715255
ENSG00000005486qqRHBDD2qqENSDARG00000092463qqrhbdd2	1.50669e-09	-0.639421
ENSG00000134333qqLDHAqqENSDARG00000101251qqldha	1.5223e-09	0.566003
ENSG00000145864qqGABRB2qqENSDARG00000079586qqgabrb2	1.54892e-09	0.634801
ENSG00000145864qqGABRB2qqENSDARG00000100032qqGABRB2 (1 of many)	1.54892e-09	0.634801
ENSG00000149932qqTMEM219qqENSDARG00000074226qqzgc:158398	1.56278e-09	0.493915
ENSG00000146376qqARHGAP18qqENSDARG00000074740qqarhgap18	1.66254e-09	0.389353
ENSG00000063660qqGPC1qqENSDARG00000019341qqgpc1a	1.67373e-09	-0.738232
ENSG00000063660qqGPC1qqENSDARG00000090585qqgpc1b	1.67373e-09	-0.738232
ENSG00000171943qqSRGAP2CqqENSDARG00000032161qqsrgap2	1.76835e-09	0.283613
ENSG00000156273qqBACH1qqENSDARG00000062553qqbach1a	1.77806e-09	0.405479
ENSG00000156273qqBACH1qqENSDARG00000002196qqbach1b	1.77806e-09	0.405479
ENSG00000141741qqMIEN1qqENSDARG00000089936qqselenow2b	1.81435e-09	0.484561
ENSG00000141741qqMIEN1qqENSDARG00000038228qqselenow2a	1.81435e-09	0.484561
ENSG00000155849qqELMO1qqENSDARG00000098753qqelmo1	1.87709e-09	0.648171
ENSG00000155849qqELMO1qqENSDARG00000055400qqsi:dkey-56f14.7	1.87709e-09	0.648171
ENSG00000089157qqRPLP0qqENSDARG00000051783qqrplp0	1.93955e-09	0.730978
ENSG00000081154qqPCNPqqENSDARG00000037713qqpcnp	1.97205e-09	0.586896
ENSG00000185291qqIL3RAqqENSDARG00000039863qqlifrb	2.02186e-09	0.439902
ENSG00000185291qqIL3RAqqENSDARG00000098857qqlifra	2.02186e-09	0.439902
ENSG00000185291qqIL3RAqqENSDARG00000053702qqil2rgb	2.02186e-09	0.439902
ENSG00000185291qqIL3RAqqENSDARG00000007671qqghrb	2.02186e-09	0.439902
ENSG00000185291qqIL3RAqqENSDARG00000068858qqil2rga	2.02186e-09	0.439902
ENSG00000185291qqIL3RAqqENSDARG00000054771qqghra	2.02186e-09	0.439902
ENSG00000185291qqIL3RAqqENSDARG00000026736qqil11ra	2.02186e-09	0.439902
ENSG00000185291qqIL3RAqqENSDARG00000104474qqil6r	2.02186e-09	0.439902
ENSG00000185291qqIL3RAqqENSDARG00000090632qqBX601644.1	2.02186e-09	0.439902
ENSG00000113594qqLIFRqqENSDARG00000100738qqosmr	2.07146e-09	0.316687
ENSG00000179388qqEGR3qqENSDARG00000089156qqegr3	2.16812e-09	-0.386463
ENSG00000183580qqFBXL7qqENSDARG00000062251qqfbxl7	2.24294e-09	0.497714
ENSG00000117691qqNENFqqENSDARG00000040192qqnenf	2.41843e-09	0.818687
ENSG00000116741qqRGS2qqENSDARG00000098761qqrgs2	2.4483e-09	-0.453161
ENSG00000188243qqCOMMD6qqENSDARG00000074204qqcommd6	2.46678e-09	0.587754
ENSG00000122545qqSEPT7qqENSDARG00000052673qqsept7b	2.50176e-09	0.688281
ENSG00000083845qqRPS5qqENSDARG00000043453qqrps5	2.58571e-09	0.612914
ENSG00000198832qqSELMqqENSDARG00000051957qqselenom	2.64227e-09	0.835374
ENSG00000073969qqNSFqqENSDARG00000038991qqnsfb	2.75587e-09	0.73326
ENSG00000073969qqNSFqqENSDARG00000007654qqnsfa	2.75587e-09	0.73326
ENSG00000116729qqWLSqqENSDARG00000009534qqwls	2.77042e-09	0.440195
ENSG00000101972qqSTAG2qqENSDARG00000011783qqstag2a	2.78817e-09	0.521849
ENSG00000101972qqSTAG2qqENSDARG00000053668qqstag2b	2.78817e-09	0.521849
ENSG00000135931qqARMC9qqENSDARG00000087299qqarmc9	2.92777e-09	0.781174
ENSG00000116209qqTMEM59qqENSDARG00000019033qqtmem59	2.96111e-09	0.702312
ENSG00000196972qqSMIM10L2BqqENSDARG00000100331qqSMIM10	3.02859e-09	-0.485705
ENSG00000198818qqSFT2D1qqENSDARG00000007362qqsft2d1	3.06258e-09	0.475474
ENSG00000230989qqHSBP1qqENSDARG00000041921qqhsbp1b	3.12228e-09	0.679476
ENSG00000230989qqHSBP1qqENSDARG00000069425qqhsbp1a	3.12228e-09	0.679476
ENSG00000114405qqC3orf14qqENSDARG00000086324qqsi:dkey-274m17.3	3.15104e-09	0.449322
ENSG00000114784qqEIF1BqqENSDARG00000029445qqzgc:56676	3.70319e-09	0.776515
ENSG00000157216qqSSBP3qqENSDARG00000058237qqssbp3a	3.96343e-09	-0.546091
ENSG00000157216qqSSBP3qqENSDARG00000030155qqssbp3b	3.96343e-09	-0.546091
ENSG00000100567qqPSMA3qqENSDARG00000086618qqpsma3	4.03121e-09	0.425783
ENSG00000185615qqPDIA2qqENSDARG00000033599qqzgc:100906	4.06147e-09	-0.483026
ENSG00000185615qqPDIA2qqENSDARG00000058445qqzgc:136472	4.06147e-09	-0.483026
ENSG00000185615qqPDIA2qqENSDARG00000018263qqpdia2	4.06147e-09	-0.483026
ENSG00000005436qqGCFC2qqENSDARG00000079020qqgcfc2	4.0749e-09	0.415938
ENSG00000067248qqDHX29qqENSDARG00000040326qqdhx29	4.34891e-09	0.372179
ENSG00000250479qqCHCHD10qqENSDARG00000010717qqchchd10	4.56943e-09	0.401312
ENSG00000129317qqPUS7LqqENSDARG00000069780qqpus7l	4.75833e-09	0.270402
ENSG00000141668qqCBLN2qqENSDARG00000077151qqcbln2b	4.86271e-09	-0.992505
ENSG00000141668qqCBLN2qqENSDARG00000074601qqcbln2a	4.86271e-09	-0.992505
ENSG00000146276qqGABRR1qqENSDARG00000043902qqgabrr1	5.05322e-09	0.338208
ENSG00000146276qqGABRR1qqENSDARG00000098081qqGABRR1 (1 of many)	5.05322e-09	0.338208
ENSG00000044115qqCTNNA1qqENSDARG00000102441qqctnna1	5.4003e-09	0.316287
ENSG00000162989qqKCNJ3qqENSDARG00000077165qqkcnj3a	5.67103e-09	0.39732
ENSG00000162989qqKCNJ3qqENSDARG00000062217qqkcnj3b	5.67103e-09	0.39732
ENSG00000175550qqDRAP1qqENSDARG00000041203qqdrap1	5.82925e-09	0.563943
ENSG00000011201qqANOS1qqENSDARG00000012896qqanos1a	5.97399e-09	0.645986
ENSG00000127946qqHIP1qqENSDARG00000062972qqhip1	6.02845e-09	0.377091
ENSG00000166689qqPLEKHA7qqENSDARG00000062220qqplekha7b	6.12079e-09	0.290376
ENSG00000197622qqCDC42SE1qqENSDARG00000023724qqcdc42se1	6.2035e-09	0.484494
ENSG00000109654qqTRIM2qqENSDARG00000031817qqtrim2a	6.57757e-09	0.511389
ENSG00000111652qqCOPS7AqqENSDARG00000022788qqcops7a	6.89671e-09	0.55535
ENSG00000167470qqMIDNqqENSDARG00000018524qqmidn	6.959e-09	-0.603083
ENSG00000165566qqAMER2qqENSDARG00000075222qqamer2	7.3409e-09	0.632845
ENSG00000173272qqMZT2AqqENSDARG00000057928qqmzt2b	7.5887e-09	0.65214
ENSG00000198756qqCOLGALT2qqENSDARG00000014670qqcolgalt2	7.85459e-09	0.445647
ENSG00000198756qqCOLGALT2qqENSDARG00000078299qqsi:ch211-13f8.2	7.85459e-09	0.445647
ENSG00000176697qqBDNFqqENSDARG00000018817qqbdnf	7.94774e-09	-0.579473
ENSG00000147853qqAK3qqENSDARG00000058226qqak3	7.96727e-09	0.407996
ENSG00000033327qqGAB2qqENSDARG00000105120qqgab2	8.14832e-09	0.330679
ENSG00000107104qqKANK1qqENSDARG00000060102qqkank1a	8.29651e-09	0.281975
ENSG00000174791qqRIN1qqENSDARG00000070100qqsi:ch211-168d1.3	9.19327e-09	-0.462716
ENSG00000174791qqRIN1qqENSDARG00000079095qqrin1a	9.19327e-09	-0.462716
ENSG00000179094qqPER1qqENSDARG00000056885qqper1a	9.27142e-09	-0.610927
ENSG00000179094qqPER1qqENSDARG00000012499qqper1b	9.27142e-09	-0.610927
ENSG00000231500qqRPS18qqENSDARG00000100392qqrps18	9.52834e-09	0.658168
ENSG00000140600qqSH3GL3qqENSDARG00000007302qqsh3gl3b	9.56031e-09	0.32655
ENSG00000140600qqSH3GL3qqENSDARG00000013360qqsh3gl3a	9.56031e-09	0.32655
ENSG00000240771qqARHGEF25qqENSDARG00000100606qqBX539336.1	9.70347e-09	-0.433077
ENSG00000053108qqFSTL4qqENSDARG00000044319qqfstl4	1.02327e-08	-0.870866
ENSG00000081913qqPHLPP1qqENSDARG00000078694qqphlpp1	1.12324e-08	0.777876
ENSG00000091138qqSLC26A3qqENSDARG00000003615qqslc26a3.2	1.13449e-08	-0.935159
ENSG00000091138qqSLC26A3qqENSDARG00000007371qqslc26a3.1	1.13449e-08	-0.935159
ENSG00000104979qqC19orf53qqENSDARG00000059816qqzgc:136864	1.13787e-08	0.584628
ENSG00000204262qqCOL5A2qqENSDARG00000031678qqcol5a2a	1.13897e-08	0.539021
ENSG00000122254qqHS3ST2qqENSDARG00000059616qqhs3st2	1.1413e-08	-0.635934
ENSG00000115364qqMRPL19qqENSDARG00000011885qqmrpl19	1.1502e-08	0.504773
ENSG00000157152qqSYN2qqENSDARG00000045945qqsyn2a	1.18681e-08	-0.7166
ENSG00000136143qqSUCLA2qqENSDARG00000005359qqsucla2	1.19181e-08	0.405848
ENSG00000106554qqCHCHD3qqENSDARG00000034933qqchchd3b	1.19506e-08	0.365391
ENSG00000106554qqCHCHD3qqENSDARG00000032919qqchchd3a	1.19506e-08	0.365391
ENSG00000148408qqCACNA1BqqENSDARG00000021735qqcacna1ba	1.2014e-08	-0.721942
ENSG00000148408qqCACNA1BqqENSDARG00000079295qqcacna1bb	1.2014e-08	-0.721942
ENSG00000008952qqSEC62qqENSDARG00000019951qqsec62	1.27625e-08	0.619587
ENSG00000087152qqATXN7L3qqENSDARG00000029331qqatxn7l3	1.28864e-08	-0.530301
ENSG00000125691qqRPL23qqENSDARG00000053457qqrpl23	1.34387e-08	0.737382
ENSG00000171992qqSYNPOqqENSDARG00000106873qqLO018188.1	1.3698e-08	-0.515873
ENSG00000136560qqTANKqqENSDARG00000067723qqtank	1.38022e-08	0.260228
ENSG00000136560qqTANKqqENSDARG00000098181qqzgc:113184	1.38022e-08	0.260228
ENSG00000178913qqTAF7qqENSDARG00000019572qqtaf7	1.38194e-08	0.419197
ENSG00000187109qqNAP1L1qqENSDARG00000101813qqnap1l1	1.38897e-08	0.260635
ENSG00000182774qqRPS17qqENSDARG00000046157qqRPS17	1.41646e-08	0.45061
ENSG00000160584qqSIK3qqENSDARG00000088083qqsik3	1.42811e-08	0.475763
ENSG00000178568qqERBB4qqENSDARG00000063207qqerbb4a	1.49621e-08	0.474129
ENSG00000178568qqERBB4qqENSDARG00000090408qqERBB4 (1 of many)	1.49621e-08	0.474129
ENSG00000178568qqERBB4qqENSDARG00000089536qqerbb4b	1.49621e-08	0.474129
ENSG00000087074qqPPP1R15AqqENSDARG00000069135qqppp1r15a	1.61125e-08	-0.275941
ENSG00000176978qqDPP7qqENSDARG00000027750qqdpp7	1.61852e-08	-0.421325
ENSG00000074696qqHACD3qqENSDARG00000016038qqhacd3	1.70235e-08	0.485178
ENSG00000151247qqEIF4EqqENSDARG00000077012qqeif4ea	1.71611e-08	0.511745
ENSG00000151247qqEIF4EqqENSDARG00000013274qqeif4eb	1.71611e-08	0.511745
ENSG00000171055qqFEZ2qqENSDARG00000073784qqsi:dkey-288i20.2	1.73691e-08	0.371569
ENSG00000171055qqFEZ2qqENSDARG00000022260qqsi:ch211-57i17.1	1.73691e-08	0.371569
ENSG00000166439qqRNF169qqENSDARG00000042825qqrnf169	1.73985e-08	0.293676
ENSG00000067840qqPDZD4qqENSDARG00000090564qqPDZD4	1.75556e-08	-0.46014
ENSG00000067840qqPDZD4qqENSDARG00000098823qqCT583651.2	1.75556e-08	-0.46014
ENSG00000089063qqTMEM230qqENSDARG00000027687qqtmem230a	1.80493e-08	0.359843
ENSG00000089063qqTMEM230qqENSDARG00000069674qqtmem230b	1.80493e-08	0.359843
ENSG00000123552qqUSP45qqENSDARG00000075013qqusp45	1.8292e-08	0.303753
ENSG00000198586qqTLK1qqENSDARG00000100715qqtlk1b	2.08659e-08	0.524845
ENSG00000198586qqTLK1qqENSDARG00000042467qqtlk1a	2.08659e-08	0.524845
ENSG00000169122qqFAM110BqqENSDARG00000088073qqfam110b	2.11953e-08	0.289049
ENSG00000179218qqCALRqqENSDARG00000076290qqcalr	2.14546e-08	0.682883
ENSG00000135525qqMAP7qqENSDARG00000101490qqsi:ch73-281i18.6	2.24583e-08	0.319527
ENSG00000135525qqMAP7qqENSDARG00000103395qqsi:ch73-281i18.7	2.24583e-08	0.319527
ENSG00000135525qqMAP7qqENSDARG00000089402qqsi:ch73-281i18.3	2.24583e-08	0.319527
ENSG00000135525qqMAP7qqENSDARG00000104435qqsi:ch73-217b7.1	2.24583e-08	0.319527
ENSG00000135525qqMAP7qqENSDARG00000102533qqsi:ch73-281i18.4	2.24583e-08	0.319527
ENSG00000135525qqMAP7qqENSDARG00000078241qqmap7a	2.24583e-08	0.319527
ENSG00000164953qqTMEM67qqENSDARG00000076752qqtmem67	2.30876e-08	0.333867
ENSG00000130725qqUBE2MqqENSDARG00000101521qqUBE2M	2.33821e-08	-0.356988
ENSG00000134294qqSLC38A2qqENSDARG00000045886qqslc38a2	2.39059e-08	0.447746
ENSG00000172270qqBSGqqENSDARG00000019881qqbsg	2.46829e-08	-0.670347
ENSG00000108582qqCPDqqENSDARG00000055648qqcpda	2.48241e-08	0.409126
ENSG00000108582qqCPDqqENSDARG00000053877qqcpdb	2.48241e-08	0.409126
ENSG00000139514qqSLC7A1qqENSDARG00000016439qqslc7a1	2.5225e-08	0.752754
ENSG00000139514qqSLC7A1qqENSDARG00000100227qqSLC7A1 (1 of many)	2.5225e-08	0.752754
ENSG00000078668qqVDAC3qqENSDARG00000003695qqvdac3	2.57837e-08	0.445473
ENSG00000197223qqC1DqqENSDARG00000021112qqc1d	2.61349e-08	0.428338
ENSG00000112851qqERBB2IPqqENSDARG00000044281qqerbin	2.73328e-08	0.547571
ENSG00000187135qqVSTM2BqqENSDARG00000098810qqVSTM2B	2.80095e-08	-0.636609
ENSG00000128699qqORMDL1qqENSDARG00000014333qqormdl1	2.90323e-08	0.309415
ENSG00000143353qqLYPLAL1qqENSDARG00000088764qqlyplal1	3.00561e-08	0.311171
ENSG00000185917qqSETD4qqENSDARG00000036592qqsetd4	3.03914e-08	0.305658
ENSG00000227345qqPARGqqENSDARG00000061114qqparga	3.15394e-08	0.340071
ENSG00000196586qqMYO6qqENSDARG00000042141qqmyo6b	3.18622e-08	0.536284
ENSG00000196586qqMYO6qqENSDARG00000044016qqmyo6a	3.18622e-08	0.536284
ENSG00000143198qqMGST3qqENSDARG00000102744qqmgst3a	3.29892e-08	0.41649
ENSG00000177628qqGBAqqENSDARG00000076058qqgba	3.32179e-08	-0.459703
ENSG00000163788qqSNRKqqENSDARG00000070832qqsnrka	3.36298e-08	0.438505
ENSG00000167615qqLENG8qqENSDARG00000076805qqleng8	3.57139e-08	-0.648073
ENSG00000168772qqCXXC4qqENSDARG00000077817qqcxxc4	3.64324e-08	0.320546
ENSG00000116544qqDLGAP3qqENSDARG00000055459qqdlgap3	3.67956e-08	-0.801053
ENSG00000133316qqWDR74qqENSDARG00000061993qqwdr74	3.73207e-08	-0.474285
ENSG00000163624qqCDS1qqENSDARG00000019549qqcds1	3.79621e-08	0.390882
ENSG00000113593qqPPWD1qqENSDARG00000063161qqppwd1	3.93432e-08	0.328248
ENSG00000111912qqNCOA7qqENSDARG00000077559qqLO017815.1	4.04445e-08	0.366361
ENSG00000111912qqNCOA7qqENSDARG00000101118qqCABZ01066813.1	4.04445e-08	0.366361
ENSG00000198626qqRYR2qqENSDARG00000003706qqryr2b	4.10707e-08	-0.608363
ENSG00000185650qqZFP36L1qqENSDARG00000021443qqzfp36l1b	4.11187e-08	-0.529717
ENSG00000185650qqZFP36L1qqENSDARG00000016154qqzfp36l1a	4.11187e-08	-0.529717
ENSG00000113269qqRNF130qqENSDARG00000089767qqrnf130	4.30213e-08	0.473301
ENSG00000106682qqEIF4HqqENSDARG00000042252qqeif4h	4.4819e-08	0.494652
ENSG00000101596qqSMCHD1qqENSDARG00000104374qqsmchd1	4.50661e-08	0.416757
ENSG00000087502qqERGIC2qqENSDARG00000051936qqergic2	4.65305e-08	0.356572
ENSG00000106976qqDNM1qqENSDARG00000010042qqdnm1a	5.00139e-08	-0.664929
ENSG00000106976qqDNM1qqENSDARG00000009281qqdnm1b	5.00139e-08	-0.664929
ENSG00000132821qqVSTM2LqqENSDARG00000098289qqvstm2l	5.16827e-08	-0.252207
ENSG00000159082qqSYNJ1qqENSDARG00000025011qqsynj1	5.21527e-08	0.64193
ENSG00000170345qqFOSqqENSDARG00000031683qqfosab	5.26101e-08	-0.569046
ENSG00000122042qqUBL3qqENSDARG00000099532qqubl3a	5.35103e-08	0.654733
ENSG00000183337qqBCORqqENSDARG00000017798qqbcor	5.36296e-08	-1.05718
ENSG00000135439qqAGAP2qqENSDARG00000099874qqagap2	5.40515e-08	-0.482895
ENSG00000113396qqSLC27A6qqENSDARG00000046053qqslc27a6	5.54873e-08	-1.06133
ENSG00000080822qqCLDND1qqENSDARG00000052386qqcldnd1b	5.63717e-08	0.41768
ENSG00000080822qqCLDND1qqENSDARG00000104439qqcldnd1a	5.63717e-08	0.41768
ENSG00000110693qqSOX6qqENSDARG00000015536qqsox6	5.66846e-08	0.305456
ENSG00000142892qqPIGKqqENSDARG00000024479qqpigk	5.67317e-08	0.37958
ENSG00000179091qqCYC1qqENSDARG00000038075qqcyc1	5.76551e-08	0.432602
ENSG00000041515qqMYO16qqENSDARG00000078582qqmyo16	5.80041e-08	0.306387
ENSG00000198945qqL3MBTL3qqENSDARG00000025983qql3mbtl3	5.86133e-08	0.256918
ENSG00000174444qqRPL4qqENSDARG00000041182qqrpl4	5.94856e-08	0.451986
ENSG00000140740qqUQCRC2qqENSDARG00000071691qquqcrc2b	6.0083e-08	0.290323
ENSG00000107863qqARHGAP21qqENSDARG00000075673qqarhgap21b	6.46846e-08	0.483306
ENSG00000107863qqARHGAP21qqENSDARG00000104295qqarhgap21a	6.46846e-08	0.483306
ENSG00000144935qqTRPC1qqENSDARG00000061203qqtrpc1	6.55625e-08	0.328755
ENSG00000132535qqDLG4qqENSDARG00000041926qqdlg4a	6.85226e-08	-0.315689
ENSG00000132535qqDLG4qqENSDARG00000039385qqdlg4b	6.85226e-08	-0.315689
ENSG00000163001qqCFAP36qqENSDARG00000037079qqcfap36	6.88586e-08	0.320621
ENSG00000146223qqRPL7L1qqENSDARG00000042864qqrpl7l1	6.89624e-08	0.326215
ENSG00000041353qqRAB27BqqENSDARG00000087762qqrab27b	6.91453e-08	0.499177
ENSG00000146267qqFAXCqqENSDARG00000075956qqfaxca	7.14969e-08	0.472717
ENSG00000146267qqFAXCqqENSDARG00000078981qqfaxcb	7.14969e-08	0.472717
ENSG00000169021qqUQCRFS1qqENSDARG00000007745qquqcrfs1	7.47558e-08	0.526324
ENSG00000129657qqSEC14L1qqENSDARG00000101792qqSEC14L1	7.56708e-08	0.308631
ENSG00000160014qqCALM3qqENSDARG00000100825qqcalm3a	7.61883e-08	0.886351
ENSG00000160014qqCALM3qqENSDARG00000031427qqcalm2a	7.61883e-08	0.886351
ENSG00000160014qqCALM3qqENSDARG00000074057qqcalm3b	7.61883e-08	0.886351
ENSG00000160014qqCALM3qqENSDARG00000015050qqcalm2b	7.61883e-08	0.886351
ENSG00000166886qqNAB2qqENSDARG00000078076qqnab2	7.89456e-08	-0.620138
ENSG00000163328qqGPR155qqENSDARG00000090804qqgpr155a	8.00424e-08	0.482945
ENSG00000163328qqGPR155qqENSDARG00000071086qqgpr155b	8.00424e-08	0.482945
ENSG00000162188qqGNG3qqENSDARG00000009553qqgng3	8.10729e-08	0.787156
ENSG00000096060qqFKBP5qqENSDARG00000028396qqfkbp5	8.5524e-08	0.366223
ENSG00000185088qqRPS27LqqENSDARG00000100513qqrps27l	8.72063e-08	0.38468
ENSG00000101638qqST8SIA5qqENSDARG00000036584qqst8sia5	8.89522e-08	-0.661984
ENSG00000152503qqTRIM36qqENSDARG00000062794qqtrim36	9.03212e-08	0.38525
ENSG00000113048qqMRPS27qqENSDARG00000059234qqmrps27	9.03977e-08	0.464411
ENSG00000172824qqCES4AqqENSDARG00000062376qqnlgn3b	9.32897e-08	0.281743
ENSG00000172824qqCES4AqqENSDARG00000102234qqsi:ch211-71n6.4	9.32897e-08	0.281743
ENSG00000172824qqCES4AqqENSDARG00000041569qqces2	9.32897e-08	0.281743
ENSG00000172824qqCES4AqqENSDARG00000041595qqces3	9.32897e-08	0.281743
ENSG00000172824qqCES4AqqENSDARG00000079251qqnlgn2b	9.32897e-08	0.281743
ENSG00000133612qqAGAP3qqENSDARG00000087822qqagap3	9.58515e-08	-0.755658
ENSG00000101199qqARFGAP1qqENSDARG00000101616qqarfgap1	9.62259e-08	-0.501277
ENSG00000180398qqMCFD2qqENSDARG00000039757qqmcfd2	9.72402e-08	0.319253
ENSG00000197442qqMAP3K5qqENSDARG00000005416qqmap3k5	1.00387e-07	0.361073
ENSG00000082153qqBZW1qqENSDARG00000099148qqbzw1b	1.0124e-07	0.558305
ENSG00000082153qqBZW1qqENSDARG00000010481qqbzw1a	1.0124e-07	0.558305
ENSG00000132842qqAP3B1qqENSDARG00000100082qqap3b1a	1.03827e-07	0.336892
ENSG00000100994qqPYGBqqENSDARG00000002021qqpygb	1.04405e-07	-0.712731
ENSG00000189079qqARID2qqENSDARG00000007413qqarid2	1.07285e-07	0.410523
ENSG00000011295qqTTC19qqENSDARG00000074435qqttc19	1.1228e-07	0.494737
ENSG00000105696qqTMEM59LqqENSDARG00000003655qqtmem59l	1.12518e-07	-0.535142
ENSG00000165392qqWRNqqENSDARG00000098211qqwrn	1.13426e-07	0.255861
ENSG00000143742qqSRP9qqENSDARG00000042851qqsrp9	1.1935e-07	0.736152
ENSG00000103540qqCCP110qqENSDARG00000101309qqsi:ch73-100l22.3	1.19975e-07	0.448416
ENSG00000152082qqMZT2BqqENSDARG00000057928qqmzt2b	1.21014e-07	0.723426
ENSG00000137672qqTRPC6qqENSDARG00000056625qqtrpc6a	1.22255e-07	0.347047
ENSG00000147894qqC9orf72qqENSDARG00000011837qqzgc:100846	1.23542e-07	0.365344
ENSG00000186577qqC6orf1qqENSDARG00000090634qqsmim29	1.25612e-07	0.674517
ENSG00000080819qqCPOXqqENSDARG00000062025qqcpox	1.28467e-07	0.276279
ENSG00000152034qqMCHR2qqENSDARG00000007842qqMCHR2 (1 of many)	1.33964e-07	-0.514328
ENSG00000152034qqMCHR2qqENSDARG00000101313qqMCHR2 (1 of many)	1.33964e-07	-0.514328
ENSG00000144320qqKIAA1715qqENSDARG00000006639qqlnpk	1.3436e-07	0.519493
ENSG00000144320qqKIAA1715qqENSDARG00000063646qqlnpa	1.3436e-07	0.519493
ENSG00000141367qqCLTCqqENSDARG00000090716qqcltcb	1.42402e-07	0.562334
ENSG00000075239qqACAT1qqENSDARG00000045888qqacat1	1.49376e-07	0.429783
ENSG00000196911qqKPNA5qqENSDARG00000042030qqkpna5	1.50791e-07	0.542854
ENSG00000187514qqPTMAqqENSDARG00000076532qqsi:ch211-222l21.1	1.62432e-07	0.644026
ENSG00000185515qqBRCC3qqENSDARG00000098242qqbrcc3	1.74096e-07	0.254687
ENSG00000145147qqSLIT2qqENSDARG00000004246qqslit2	1.76018e-07	0.442405
ENSG00000243147qqMRPL33qqENSDARG00000104031qqmrpl33	1.76633e-07	0.35642
ENSG00000180998qqGPR137CqqENSDARG00000045289qqgpr137c	1.84128e-07	0.250028
ENSG00000182463qqTSHZ2qqENSDARG00000079201qqtshz2	1.84163e-07	-0.781077
ENSG00000169891qqREPS2qqENSDARG00000076768qqreps2	1.86525e-07	0.309234
ENSG00000165637qqVDAC2qqENSDARG00000013623qqvdac2	1.87017e-07	0.611368
ENSG00000159593qqNAE1qqENSDARG00000011301qqnae1	1.87426e-07	0.446285
ENSG00000151729qqSLC25A4qqENSDARG00000027355qqslc25a4	1.88288e-07	0.283416
ENSG00000170315qqUBBqqENSDARG00000002369qqUBB	1.91189e-07	0.702555
ENSG00000024048qqUBR2qqENSDARG00000070164qqubr2	1.91701e-07	0.250962
ENSG00000107669qqATE1qqENSDARG00000103813qqATE1	1.96559e-07	0.31543
ENSG00000157450qqRNF111qqENSDARG00000078802qqrnf111	2.00069e-07	0.490088
ENSG00000155893qqPXYLP1qqENSDARG00000040644qqpxylp1	2.07453e-07	-0.306965
ENSG00000079950qqSTX7qqENSDARG00000069208qqstx7l	2.12991e-07	0.52899
ENSG00000005812qqFBXL3qqENSDARG00000103505qqfbxl3a	2.17742e-07	0.386339
ENSG00000170889qqRPS9qqENSDARG00000011405qqrps9	2.31417e-07	0.669634
ENSG00000144369qqFAM171BqqENSDARG00000096271qqmarch7	2.37364e-07	0.696666
ENSG00000111897qqSERINC1qqENSDARG00000009106qqserinc1	2.56606e-07	0.625258
ENSG00000071655qqMBD3qqENSDARG00000061774qqmbd3a	2.58318e-07	-0.495076
ENSG00000106771qqTMEM245qqENSDARG00000070455qqtmem245	2.58539e-07	0.599763
ENSG00000106771qqTMEM245qqENSDARG00000108060qqLO017771.1	2.58539e-07	0.599763
ENSG00000114062qqUBE3AqqENSDARG00000055737qqube3a	2.64458e-07	0.465083
ENSG00000137216qqTMEM63BqqENSDARG00000103608qqzgc:153431	2.65917e-07	-0.52068
ENSG00000137216qqTMEM63BqqENSDARG00000104559qqtmem63ba	2.65917e-07	-0.52068
ENSG00000137216qqTMEM63BqqENSDARG00000106631qqtmem63bb	2.65917e-07	-0.52068
ENSG00000212864qqRNF208qqENSDARG00000078056qqRNF208	2.70415e-07	-0.529792
ENSG00000173267qqSNCGqqENSDARG00000034423qqsncga	2.71281e-07	0.784885
ENSG00000142634qqEFHD2qqENSDARG00000055759qqefhd2	2.72021e-07	-0.262102
ENSG00000169032qqMAP2K1qqENSDARG00000007825qqmap2k1	2.74387e-07	0.317288
ENSG00000198722qqUNC13BqqENSDARG00000099113qqUNC13B	2.74683e-07	0.257324
ENSG00000067836qqROGDIqqENSDARG00000104413qqrogdi	3.04334e-07	0.486732
ENSG00000132341qqRANqqENSDARG00000057026qqran	3.07408e-07	0.539874
ENSG00000140264qqSERF2qqENSDARG00000075881qqsi:ch211-39k3.2	3.19587e-07	0.663154
ENSG00000140264qqSERF2qqENSDARG00000074340qqserf2	3.19587e-07	0.663154
ENSG00000141759qqTXNL4AqqENSDARG00000036190qqtxnl4a	3.22072e-07	0.510205
ENSG00000228594qqC1orf233qqENSDARG00000078657qqFNDC10	3.24853e-07	-0.307418
ENSG00000001631qqKRIT1qqENSDARG00000098916qqkrit1	3.29457e-07	0.294919
ENSG00000168827qqGFM1qqENSDARG00000063624qqgfm1	3.32814e-07	0.369095
ENSG00000197106qqSLC6A17qqENSDARG00000068787qqslc6a17	3.36552e-07	-0.35177
ENSG00000141627qqDYMqqENSDARG00000042555qqdym	3.39058e-07	0.350793
ENSG00000185924qqRTN4RL1qqENSDARG00000007856qqrtn4rl1a	3.42624e-07	-0.80885
ENSG00000185924qqRTN4RL1qqENSDARG00000098528qqrtn4rl1b	3.42624e-07	-0.80885
ENSG00000105810qqCDK6qqENSDARG00000070228qqcdk6	3.54544e-07	0.360301
ENSG00000169851qqPCDH7qqENSDARG00000060610qqpcdh7b	3.57504e-07	-0.645219
ENSG00000081803qqCADPS2qqENSDARG00000013312qqcadps2	3.76934e-07	-0.79446
ENSG00000120265qqPCMT1qqENSDARG00000015201qqpcmt	3.80159e-07	0.695119
ENSG00000107130qqNCS1qqENSDARG00000055229qqncs1a	3.80603e-07	-0.309341
ENSG00000107130qqNCS1qqENSDARG00000054186qqncs1b	3.80603e-07	-0.309341
ENSG00000116698qqSMG7qqENSDARG00000060767qqsmg7	3.89398e-07	-0.345898
ENSG00000167657qqDAPK3qqENSDARG00000074447qqdapk3	3.93251e-07	-0.547559
ENSG00000155097qqATP6V1C1qqENSDARG00000035880qqatp6v1c1b	4.04501e-07	0.452775
ENSG00000155097qqATP6V1C1qqENSDARG00000023967qqatp6v1c1a	4.04501e-07	0.452775
ENSG00000111961qqSASH1qqENSDARG00000007179qqsash1a	4.05301e-07	0.332758
ENSG00000111961qqSASH1qqENSDARG00000058853qqsash1b	4.05301e-07	0.332758
ENSG00000076344qqRGS11qqENSDARG00000037646qqrgs11	4.05794e-07	-0.622682
ENSG00000086504qqMRPL28qqENSDARG00000057805qqmrpl28	4.21297e-07	-0.346284
ENSG00000189403qqHMGB1qqENSDARG00000030479qqhmgb1b	4.2472e-07	0.445022
ENSG00000189403qqHMGB1qqENSDARG00000099175qqhmgb1a	4.2472e-07	0.445022
ENSG00000266953qqRP11-618P17.4qqENSDARG00000002754qqpdcd2l	4.32759e-07	-0.63591
ENSG00000146592qqCREB5qqENSDARG00000070536qqcreb5b	4.35091e-07	0.466337
ENSG00000146592qqCREB5qqENSDARG00000099002qqcreb5a	4.35091e-07	0.466337
ENSG00000133884qqDPF2qqENSDARG00000037291qqdpf2l	4.36468e-07	0.276642
ENSG00000133884qqDPF2qqENSDARG00000012219qqdpf2	4.36468e-07	0.276642
ENSG00000102580qqDNAJC3qqENSDARG00000041110qqdnajc3a	4.43123e-07	0.344859
ENSG00000122515qqZMIZ2qqENSDARG00000098683qqzmiz2	4.43973e-07	-0.613745
ENSG00000266028qqSRGAP2qqENSDARG00000032161qqsrgap2	4.4781e-07	0.460284
ENSG00000108953qqYWHAEqqENSDARG00000006399qqywhae1	4.50825e-07	0.661329
ENSG00000104723qqTUSC3qqENSDARG00000078854qqtusc3	4.55551e-07	0.334841
ENSG00000144815qqNXPE3qqENSDARG00000061690qqnxpe3	4.61316e-07	0.410546
ENSG00000137876qqRSL24D1qqENSDARG00000040439qqrsl24d1	4.76688e-07	0.250411
ENSG00000132522qqGPS2qqENSDARG00000035558qqgps2	4.80746e-07	0.668683
ENSG00000087448qqKLHL42qqENSDARG00000006011qqklhl42	5.03905e-07	0.448943
ENSG00000160214qqRRP1qqENSDARG00000103337qqrrp1	5.28375e-07	-0.395916
ENSG00000122884qqP4HA1qqENSDARG00000071082qqp4ha1b	5.58117e-07	0.325445
ENSG00000116459qqATP5F1qqENSDARG00000011553qqatp5pb	5.60807e-07	0.260861
ENSG00000122741qqDCAF10qqENSDARG00000029600qqwdr32	5.81357e-07	0.268945
ENSG00000178947qqSMIM10L2AqqENSDARG00000100331qqSMIM10	5.93943e-07	-0.39105
ENSG00000157933qqSKIqqENSDARG00000042151qqskia	5.95565e-07	-0.654137
ENSG00000162512qqSDC3qqENSDARG00000100562qqCABZ01080702.1	6.39942e-07	-0.403257
ENSG00000078549qqADCYAP1R1qqENSDARG00000053724qqadcyap1r1a	6.4278e-07	0.425239
ENSG00000078549qqADCYAP1R1qqENSDARG00000105201qqadcyap1r1a	6.4278e-07	0.425239
ENSG00000125827qqTMX4qqENSDARG00000101512qqtmx4	6.45842e-07	0.45171
ENSG00000172260qqNEGR1qqENSDARG00000021607qqnegr1	6.59167e-07	-0.490341
ENSG00000197170qqPSMD12qqENSDARG00000052377qqpsmd12	6.66626e-07	0.310602
ENSG00000164176qqEDIL3qqENSDARG00000093413qqedil3a	6.73354e-07	0.432188
ENSG00000164176qqEDIL3qqENSDARG00000060877qqedil3b	6.73354e-07	0.432188
ENSG00000108946qqPRKAR1AqqENSDARG00000101755qqprkar1ab	6.83584e-07	0.622635
ENSG00000108946qqPRKAR1AqqENSDARG00000076128qqprkar1aa	6.83584e-07	0.622635
ENSG00000151327qqFAM177A1qqENSDARG00000100439qqzgc:153383	6.84325e-07	0.337872
ENSG00000151327qqFAM177A1qqENSDARG00000079636qqfam177a1	6.84325e-07	0.337872
ENSG00000162520qqSYNCqqENSDARG00000035944qqsync	6.95464e-07	0.308101
ENSG00000172809qqRPL38qqENSDARG00000006413qqrpl38	7.02797e-07	0.486515
ENSG00000189283qqFHITqqENSDARG00000078195qqfhit	7.17868e-07	0.280659
ENSG00000120594qqPLXDC2qqENSDARG00000059950qqplxdc2	7.20572e-07	0.351575
ENSG00000120594qqPLXDC2qqENSDARG00000077219qqsi:ch211-106h4.6	7.20572e-07	0.351575
ENSG00000149084qqHSD17B12qqENSDARG00000035872qqhsd17b12b	7.21548e-07	-0.878487
ENSG00000149084qqHSD17B12qqENSDARG00000015709qqhsd17b12a	7.21548e-07	-0.878487
ENSG00000119771qqKLHL29qqENSDARG00000043799qqzmp:0000000619	7.4635e-07	0.256661
ENSG00000119771qqKLHL29qqENSDARG00000087688qqklhl29	7.4635e-07	0.256661
ENSG00000277586qqNEFLqqENSDARG00000012426qqneflb	7.51486e-07	0.847028
ENSG00000071794qqHLTFqqENSDARG00000026053qqhltf	7.74535e-07	0.254282
ENSG00000096063qqSRPK1qqENSDARG00000031560qqsrpk1b	7.84528e-07	0.259161
ENSG00000167971qqCASKIN1qqENSDARG00000100166qqsi:dkeyp-9d4.3	7.88421e-07	-0.51505
ENSG00000167971qqCASKIN1qqENSDARG00000046107qqcaskin1	7.88421e-07	-0.51505
ENSG00000182263qqFIGNqqENSDARG00000008662qqfign	8.18012e-07	0.271792
ENSG00000112096qqSOD2qqENSDARG00000042644qqsod2	8.30531e-07	0.539337
ENSG00000162961qqDPY30qqENSDARG00000004427qqdpy30	8.52966e-07	0.489494
ENSG00000163291qqPAQR3qqENSDARG00000044253qqpaqr3b	8.62799e-07	0.329722
ENSG00000163291qqPAQR3qqENSDARG00000017703qqpaqr3a	8.62799e-07	0.329722
ENSG00000058404qqCAMK2BqqENSDARG00000100089qqcamk2b2	9.11108e-07	-0.509422
ENSG00000058404qqCAMK2BqqENSDARG00000011065qqcamk2b1	9.11108e-07	-0.509422
ENSG00000128512qqDOCK4qqENSDARG00000024874qqdock4b	9.65104e-07	0.335873
ENSG00000128512qqDOCK4qqENSDARG00000076213qqDOCK4 (1 of many)	9.65104e-07	0.335873
ENSG00000086589qqRBM22qqENSDARG00000010238qqrbm22	9.66982e-07	-0.469765
ENSG00000143850qqPLEKHA6qqENSDARG00000020328qqplekha6	9.74636e-07	0.356019
ENSG00000163541qqSUCLG1qqENSDARG00000052712qqsuclg1	9.96274e-07	0.391137
ENSG00000182901qqRGS7qqENSDARG00000016584qqrgs7a	1.00035e-06	-0.586202
ENSG00000182901qqRGS7qqENSDARG00000096687qqrgs7b	1.00035e-06	-0.586202
ENSG00000138385qqSSBqqENSDARG00000029252qqssb	1.05322e-06	0.260242
ENSG00000141279qqNPEPPSqqENSDARG00000044943qqnpepps	1.06401e-06	0.465872
ENSG00000183648qqNDUFB1qqENSDARG00000087456qqNDUFB1	1.07871e-06	0.344801
ENSG00000159461qqAMFRqqENSDARG00000020218qqamfra	1.09499e-06	0.258478
ENSG00000118263qqKLF7qqENSDARG00000043821qqklf7b	1.10206e-06	0.390378
ENSG00000118263qqKLF7qqENSDARG00000073857qqklf7a	1.10206e-06	0.390378
ENSG00000092931qqMFSD11qqENSDARG00000102828qqmfsd11	1.11984e-06	0.287501
ENSG00000136928qqGABBR2qqENSDARG00000061042qqgabbr2	1.1209e-06	-0.553139
ENSG00000080546qqSESN1qqENSDARG00000020693qqsesn1	1.13489e-06	0.290245
ENSG00000115839qqRAB3GAP1qqENSDARG00000098079qqrab3gap1	1.14243e-06	0.318414
ENSG00000109572qqCLCN3qqENSDARG00000003269qqclcn3	1.26259e-06	0.478296
ENSG00000160145qqKALRNqqENSDARG00000063538qqkalrnb	1.34224e-06	-0.584767
ENSG00000160145qqKALRNqqENSDARG00000104119qqkalrna	1.34224e-06	-0.584767
ENSG00000136111qqTBC1D4qqENSDARG00000075156qqtbc1d4	1.34943e-06	0.340278
ENSG00000261609qqGANqqENSDARG00000100875qqGAN	1.39345e-06	0.264467
ENSG00000145555qqMYO10qqENSDARG00000017004qqmyo10	1.39552e-06	0.490857
ENSG00000197860qqSGTBqqENSDARG00000016769qqsgtb	1.45132e-06	0.599139
ENSG00000139973qqSYT16qqENSDARG00000030761qqsyt16	1.49619e-06	0.381227
ENSG00000119242qqCCDC92qqENSDARG00000041750qqccdc92	1.5327e-06	-0.564308
ENSG00000117600qqPLPPR4qqENSDARG00000079671qqplppr4a	1.54921e-06	0.554302
ENSG00000161040qqFBXL13qqENSDARG00000076191qqfbxl13	1.58045e-06	0.284497
ENSG00000079785qqDDX1qqENSDARG00000032117qqddx1	1.6429e-06	0.460915
ENSG00000035928qqRFC1qqENSDARG00000054799qqrfc1	1.66847e-06	0.417913
ENSG00000137074qqAPTXqqENSDARG00000027143qqaptx	1.6729e-06	0.266307
ENSG00000113595qqTRIM23qqENSDARG00000069420qqtrim23	1.68343e-06	0.268945
ENSG00000135541qqAHI1qqENSDARG00000044056qqahi1	1.68606e-06	-0.740548
ENSG00000152894qqPTPRKqqENSDARG00000063416qqptprk	1.70537e-06	0.557138
ENSG00000154864qqPIEZO2qqENSDARG00000076005qqpiezo2a.2	1.87951e-06	0.44777
ENSG00000154864qqPIEZO2qqENSDARG00000107086qqCU179656.1	1.87951e-06	0.44777
ENSG00000196628qqTCF4qqENSDARG00000107408qqTCF4	2.00481e-06	0.365627
ENSG00000146067qqFAM193BqqENSDARG00000102831qqfam193b	2.03784e-06	-0.632239
ENSG00000120533qqENY2qqENSDARG00000070046qqeny2	2.06775e-06	0.386516
ENSG00000100852qqARHGAP5qqENSDARG00000061294qqarhgap5	2.10178e-06	0.353718
ENSG00000180817qqPPA1qqENSDARG00000030441qqppa1b	2.11635e-06	0.435634
ENSG00000180817qqPPA1qqENSDARG00000099933qqppa1a	2.11635e-06	0.435634
ENSG00000017797qqRALBP1qqENSDARG00000078653qqralbp1	2.19876e-06	0.305747
ENSG00000185813qqPCYT2qqENSDARG00000043003qqpcyt2	2.22465e-06	-0.405262
ENSG00000174437qqATP2A2qqENSDARG00000005122qqatp2a2b	2.23928e-06	0.685503
ENSG00000095002qqMSH2qqENSDARG00000018022qqmsh2	2.24666e-06	0.353879
ENSG00000100934qqSEC23AqqENSDARG00000104230qqsec23a	2.2649e-06	0.338305
ENSG00000161671qqEMC10qqENSDARG00000054793qqemc10	2.35316e-06	0.42648
ENSG00000135821qqGLULqqENSDARG00000099776qqglula	2.35573e-06	0.501631
ENSG00000135821qqGLULqqENSDARG00000100003qqglulb	2.35573e-06	0.501631
ENSG00000159216qqRUNX1qqENSDARG00000087646qqrunx1	2.36306e-06	0.334299
ENSG00000130255qqRPL36qqENSDARG00000100588qqrpl36	2.39149e-06	0.583324
ENSG00000111218qqPRMT8qqENSDARG00000045760qqprmt8b	2.40152e-06	-0.652021
ENSG00000111218qqPRMT8qqENSDARG00000040633qqPRMT8	2.40152e-06	-0.652021
ENSG00000112367qqFIG4qqENSDARG00000107912qqFIG4	2.46699e-06	0.257102
ENSG00000137642qqSORL1qqENSDARG00000013892qqsorl1	2.46999e-06	0.406464
ENSG00000172554qqSNTG2qqENSDARG00000101660qqsntg2	2.49848e-06	0.335225
ENSG00000154678qqPDE1CqqENSDARG00000090398qqCABZ01067973.1	2.54316e-06	0.535659
ENSG00000077380qqDYNC1I2qqENSDARG00000078386qqdync1i2a	2.56003e-06	0.399253
ENSG00000077380qqDYNC1I2qqENSDARG00000103195qqdync1i2b	2.56003e-06	0.399253
ENSG00000139112qqGABARAPL1qqENSDARG00000075727qqmap1lc3cl	2.60834e-06	0.722291
ENSG00000183654qqMARCH11qqENSDARG00000075212qqmarch11	2.69276e-06	0.282078
ENSG00000134769qqDTNAqqENSDARG00000031015qqdtna	2.69561e-06	0.305952
ENSG00000106443qqPHF14qqENSDARG00000061458qqphf14	2.76591e-06	0.267482
ENSG00000243927qqMRPS6qqENSDARG00000039543qqmrps6	2.90545e-06	0.349335
ENSG00000147601qqTERF1qqENSDARG00000058710qqterf1	2.97822e-06	0.373537
ENSG00000173898qqSPTBN2qqENSDARG00000053956qqsptbn2	3.08534e-06	-0.398279
ENSG00000004399qqPLXND1qqENSDARG00000086057qqplxnd1	3.13435e-06	-0.43722
ENSG00000112335qqSNX3qqENSDARG00000008678qqsnx3	3.16391e-06	0.488749
ENSG00000108100qqCCNYqqENSDARG00000063677qqccny	3.22087e-06	0.301582
ENSG00000112972qqHMGCS1qqENSDARG00000103025qqhmgcs1	3.23712e-06	0.461311
ENSG00000186318qqBACE1qqENSDARG00000101716qqbace1	3.27204e-06	0.521711
ENSG00000089486qqCDIP1qqENSDARG00000076118qqcdip1	3.35916e-06	-0.504538
ENSG00000143499qqSMYD2qqENSDARG00000055151qqsmyd2a	3.37452e-06	0.410263
ENSG00000132640qqBTBD3qqENSDARG00000087517qqbtbd3b	3.41659e-06	0.374147
ENSG00000142875qqPRKACBqqENSDARG00000016809qqprkacab	3.4173e-06	0.479932
ENSG00000154518qqATP5G3qqENSDARG00000017775qqatp5mc3a	3.44782e-06	0.401845
ENSG00000167680qqSEMA6BqqENSDARG00000061976qqsema6bb	3.47154e-06	-0.560477
ENSG00000167680qqSEMA6BqqENSDARG00000036626qqsema6ba	3.47154e-06	-0.560477
ENSG00000067208qqEVI5qqENSDARG00000070839qqevi5b	3.48271e-06	0.358375
ENSG00000122406qqRPL5qqENSDARG00000020197qqrpl5a	3.68052e-06	0.668716
ENSG00000122406qqRPL5qqENSDARG00000015862qqrpl5b	3.68052e-06	0.668716
ENSG00000108298qqRPL19qqENSDARG00000013307qqrpl19	3.73104e-06	0.777475
ENSG00000109189qqUSP46qqENSDARG00000045343qqusp46	3.74886e-06	0.578737
ENSG00000109680qqTBC1D19qqENSDARG00000013842qqtbc1d19	3.96016e-06	0.550529
ENSG00000197530qqMIB2qqENSDARG00000103609qqmib2	4.00731e-06	-0.268967
ENSG00000083544qqTDRD3qqENSDARG00000025421qqtdrd3	4.01407e-06	0.255058
ENSG00000116406qqEDEM3qqENSDARG00000074129qqedem3	4.03304e-06	0.471593
ENSG00000184083qqFAM120CqqENSDARG00000019205qqfam120c	4.04112e-06	0.299912
ENSG00000111530qqCAND1qqENSDARG00000017841qqcand1	4.08944e-06	0.484349
ENSG00000068724qqTTC7AqqENSDARG00000074760qqttc7a	4.091e-06	0.259309
ENSG00000100354qqTNRC6BqqENSDARG00000076389qqsi:dkey-217f16.6	4.13557e-06	0.351683
ENSG00000100354qqTNRC6BqqENSDARG00000079723qqsi:dkey-46g23.1	4.13557e-06	0.351683
ENSG00000100354qqTNRC6BqqENSDARG00000074161qqtnrc6b	4.13557e-06	0.351683
ENSG00000145912qqNHP2qqENSDARG00000069422qqnhp2	4.1645e-06	0.52025
ENSG00000169764qqUGP2qqENSDARG00000008200qqugp2b	4.23994e-06	0.29435
ENSG00000169764qqUGP2qqENSDARG00000005578qqugp2a	4.23994e-06	0.29435
ENSG00000164252qqAGGF1qqENSDARG00000060109qqaggf1	4.26013e-06	0.325851
ENSG00000102710qqSUPT20HqqENSDARG00000078658qqsupt20	4.26628e-06	0.29346
ENSG00000198858qqR3HDM4qqENSDARG00000063254qqr3hdm4	4.35661e-06	-0.362061
ENSG00000185760qqKCNQ5qqENSDARG00000069954qqkcnq5a	4.36816e-06	-0.552045
ENSG00000173660qqUQCRHqqENSDARG00000059128qquqcrh	4.42263e-06	0.43336
ENSG00000171385qqKCND3qqENSDARG00000056101qqkcnd3	4.45966e-06	-0.708216
ENSG00000184156qqKCNQ3qqENSDARG00000060085qqkcnq3	4.65024e-06	-0.832382
ENSG00000156976qqEIF4A2qqENSDARG00000016477qqeif4a2	4.77355e-06	0.644399
ENSG00000103489qqXYLT1qqENSDARG00000061248qqxylt1	4.79836e-06	-0.810437
ENSG00000111344qqRASAL1qqENSDARG00000093985qqsi:dkeyp-72a4.1	4.86392e-06	-0.2745
ENSG00000197119qqSLC25A29qqENSDARG00000057352qqslc25a29	4.90114e-06	-0.542113
ENSG00000197119qqSLC25A29qqENSDARG00000098849qqSLC25A29	4.90114e-06	-0.542113
ENSG00000147677qqEIF3HqqENSDARG00000036116qqeif3hb	4.99059e-06	0.341939
ENSG00000147677qqEIF3HqqENSDARG00000102452qqeif3ha	4.99059e-06	0.341939
ENSG00000083642qqPDS5BqqENSDARG00000098897qqpds5b	5.03984e-06	0.381534
ENSG00000008441qqNFIXqqENSDARG00000061836qqnfixb	5.10018e-06	-0.677505
ENSG00000008441qqNFIXqqENSDARG00000043226qqnfixa	5.10018e-06	-0.677505
ENSG00000113068qqPFDN1qqENSDARG00000014536qqpfdn1	5.36769e-06	0.345313
ENSG00000136156qqITM2BqqENSDARG00000041505qqitm2bb	5.51499e-06	0.55064
ENSG00000136156qqITM2BqqENSDARG00000007098qqitm2ba	5.51499e-06	0.55064
ENSG00000177380qqPPFIA3qqENSDARG00000077053qqppfia3	5.66677e-06	-0.426032
ENSG00000122584qqNXPH1qqENSDARG00000033447qqnxph1	5.8041e-06	0.351685
ENSG00000032219qqARID4AqqENSDARG00000043873qqarid4a	5.92508e-06	0.30895
ENSG00000176171qqBNIP3qqENSDARG00000099961qqbnip3	6.00061e-06	0.67367
ENSG00000143669qqLYSTqqENSDARG00000008575qqlyst	6.13804e-06	0.280347
ENSG00000078124qqACER3qqENSDARG00000093366qqacer3	6.15592e-06	0.392592
ENSG00000100243qqCYB5R3qqENSDARG00000005891qqcyb5r3	6.26761e-06	0.510874
ENSG00000069248qqNUP133qqENSDARG00000010078qqnup133	6.28929e-06	0.272126
ENSG00000152234qqATP5A1qqENSDARG00000010149qqatp5fa1	6.35748e-06	0.50494
ENSG00000006831qqADIPOR2qqENSDARG00000101849qqadipor2	6.41882e-06	0.537362
ENSG00000168297qqPXKqqENSDARG00000063195qqpxk	6.51917e-06	0.380155
ENSG00000142408qqCACNG8qqENSDARG00000070626qqcacng8b	6.5434e-06	-0.582033
ENSG00000142408qqCACNG8qqENSDARG00000020450qqcacng8a	6.5434e-06	-0.582033
ENSG00000101577qqLPIN2qqENSDARG00000061214qqlpin2	6.70624e-06	0.272195
ENSG00000111237qqVPS29qqENSDARG00000069521qqvps29	6.9106e-06	0.40354
ENSG00000138688qqKIAA1109qqENSDARG00000062330qqsi:ch211-233a24.2	7.14766e-06	0.262876
ENSG00000044524qqEPHA3qqENSDARG00000039373qqepha3	7.27707e-06	0.307736
ENSG00000172795qqDCP2qqENSDARG00000104242qqdcp2	7.2902e-06	0.310077
ENSG00000022355qqGABRA1qqENSDARG00000068989qqgabra1	7.32716e-06	0.700243
ENSG00000165802qqNSMFqqENSDARG00000101234qqnsmfb	7.39275e-06	-0.35804
ENSG00000165802qqNSMFqqENSDARG00000060025qqnsmfa	7.39275e-06	-0.35804
ENSG00000070831qqCDC42qqENSDARG00000044573qqcdc42	7.40974e-06	0.569899
ENSG00000132970qqWASF3qqENSDARG00000062948qqwasf3b	7.45059e-06	0.472535
ENSG00000132970qqWASF3qqENSDARG00000059466qqwasf3a	7.45059e-06	0.472535
ENSG00000170915qqPAQR8qqENSDARG00000088828qqpaqr8	7.61027e-06	0.305171
ENSG00000145293qqENOPH1qqENSDARG00000026198qqenoph1	7.65469e-06	0.59497
ENSG00000197562qqRAB40CqqENSDARG00000061208qqrab40c	7.69446e-06	-0.626936
ENSG00000173227qqSYT12qqENSDARG00000101776qqsyt12	7.76184e-06	-0.600306
ENSG00000121653qqMAPK8IP1qqENSDARG00000102229qqmapk8ip1a	7.8896e-06	-0.34711
ENSG00000121653qqMAPK8IP1qqENSDARG00000090326qqMAPK8IP1 (1 of many)	7.8896e-06	-0.34711
ENSG00000100804qqPSMB5qqENSDARG00000075445qqpsmb5	8.05399e-06	0.428208
ENSG00000150961qqSEC24DqqENSDARG00000045946qqsec24d	8.18076e-06	-0.366206
ENSG00000188157qqAGRNqqENSDARG00000079388qqagrn	8.35027e-06	-0.275622
ENSG00000133398qqMED10qqENSDARG00000070623qqmed10	8.57332e-06	0.526906
ENSG00000164199qqADGRV1qqENSDARG00000021137qqadgrv1	8.65092e-06	0.253643
ENSG00000159409qqCELF3qqENSDARG00000006983qqcelf3b	8.9179e-06	-0.27249
ENSG00000159409qqCELF3qqENSDARG00000034668qqcelf3a	8.9179e-06	-0.27249
ENSG00000165416qqSUGT1qqENSDARG00000100083qqsugt1	9.27887e-06	0.314146
ENSG00000117697qqNSL1qqENSDARG00000024471qqnsl1	9.49302e-06	0.267667
ENSG00000170035qqUBE2E3qqENSDARG00000012244qqube2e3	9.7975e-06	0.444261
ENSG00000007944qqMYLIPqqENSDARG00000008859qqmylipa	9.80121e-06	0.436861
ENSG00000007944qqMYLIPqqENSDARG00000055118qqmylipb	9.80121e-06	0.436861
ENSG00000173674qqEIF1AXqqENSDARG00000057912qqeif1axb	9.86086e-06	0.442276
ENSG00000164258qqNDUFS4qqENSDARG00000052840qqndufs4	9.90788e-06	0.271508
ENSG00000112983qqBRD8qqENSDARG00000025071qqbrd8	1.01931e-05	0.251049
ENSG00000112983qqBRD8qqENSDARG00000055999qqsi:ch211-59d17.3	1.01931e-05	0.251049
ENSG00000086598qqTMED2qqENSDARG00000026908qqtmed2	1.02561e-05	0.566129
ENSG00000150787qqPTSqqENSDARG00000045269qqpts	1.03205e-05	0.365206
ENSG00000134532qqSOX5qqENSDARG00000011582qqsox5	1.0737e-05	0.362207
ENSG00000149357qqLAMTOR1qqENSDARG00000076464qqlamtor1	1.07386e-05	0.394832
ENSG00000198843qqSELTqqENSDARG00000058354qqselenot1a	1.14133e-05	0.605999
ENSG00000198843qqSELTqqENSDARG00000027595qqselenot1b	1.14133e-05	0.605999
ENSG00000165264qqNDUFB6qqENSDARG00000037259qqndufb6	1.17302e-05	0.301429
ENSG00000103415qqHMOX2qqENSDARG00000078452qqhmox2b	1.17867e-05	0.339732
ENSG00000139722qqVPS37BqqENSDARG00000101143qqzgc:114173	1.20414e-05	-0.322152
ENSG00000139722qqVPS37BqqENSDARG00000039319qqvps37b	1.20414e-05	-0.322152
ENSG00000148154qqUGCGqqENSDARG00000058221qqugcg	1.21868e-05	0.374601
ENSG00000204217qqBMPR2qqENSDARG00000020057qqbmpr2b	1.22564e-05	0.399718
ENSG00000184205qqTSPYL2qqENSDARG00000070560qqnap1l4a	1.23294e-05	-0.508019
ENSG00000184205qqTSPYL2qqENSDARG00000005015qqtspy	1.23294e-05	-0.508019
ENSG00000184545qqDUSP8qqENSDARG00000009299qqdusp8a	1.24136e-05	-0.331458
ENSG00000185736qqADARB2qqENSDARG00000071823qqadarb2	1.34175e-05	-0.3751
ENSG00000160360qqGPSM1qqENSDARG00000092517qqgpsm1a	1.45668e-05	-0.386471
ENSG00000160360qqGPSM1qqENSDARG00000054874qqgpsm1b	1.45668e-05	-0.386471
ENSG00000104765qqBNIP3LqqENSDARG00000028067qqbnip3lb	1.46115e-05	0.291445
ENSG00000104765qqBNIP3LqqENSDARG00000025468qqbnip3la	1.46115e-05	0.291445
ENSG00000004897qqCDC27qqENSDARG00000056258qqcdc27	1.46727e-05	0.402781
ENSG00000102882qqMAPK3qqENSDARG00000070573qqmapk3	1.53669e-05	-0.371543
ENSG00000101150qqTPD52L2qqENSDARG00000027154qqtpd52l2a	1.5883e-05	-0.497317
ENSG00000101150qqTPD52L2qqENSDARG00000013655qqtpd52l2b	1.5883e-05	-0.497317
ENSG00000132294qqEFR3AqqENSDARG00000005163qqefr3a	1.59148e-05	0.502777
ENSG00000104643qqMTMR9qqENSDARG00000015860qqmtmr9	1.59702e-05	0.278705
ENSG00000173166qqRAPH1qqENSDARG00000061732qqraph1b	1.61754e-05	0.468239
ENSG00000173166qqRAPH1qqENSDARG00000006301qqraph1a	1.61754e-05	0.468239
ENSG00000131626qqPPFIA1qqENSDARG00000098674qqppfia1	1.68058e-05	0.298206
ENSG00000105520qqPLPPR2qqENSDARG00000044600qqplppr2b	1.72545e-05	-0.402747
ENSG00000105520qqPLPPR2qqENSDARG00000101478qqplppr2a	1.72545e-05	-0.402747
ENSG00000149091qqDGKZqqENSDARG00000076025qqdgkzb	1.78627e-05	-0.387342
ENSG00000149091qqDGKZqqENSDARG00000014439qqdgkza	1.78627e-05	-0.387342
ENSG00000162604qqTM2D1qqENSDARG00000057042qqtm2d1	1.81974e-05	0.259732
ENSG00000113387qqSUB1qqENSDARG00000053446qqsub1a	1.87032e-05	0.645431
ENSG00000113387qqSUB1qqENSDARG00000007720qqsub1b	1.87032e-05	0.645431
ENSG00000167468qqGPX4qqENSDARG00000076836qqgpx4b	1.90084e-05	0.596416
ENSG00000116044qqNFE2L2qqENSDARG00000042824qqnfe2l2a	1.91083e-05	0.280762
ENSG00000134440qqNARSqqENSDARG00000061100qqnars	1.9395e-05	0.34566
ENSG00000086065qqCHMP5qqENSDARG00000038855qqchmp5a	1.99059e-05	0.269881
ENSG00000086065qqCHMP5qqENSDARG00000103718qqchmp5b	1.99059e-05	0.269881
ENSG00000187730qqGABRDqqENSDARG00000059763qqgabrd	2.00239e-05	-0.312946
ENSG00000117054qqACADMqqENSDARG00000038900qqacadm	2.01791e-05	0.321466
ENSG00000154146qqNRGNqqENSDARG00000039626qqnrgna	2.12021e-05	-0.356229
ENSG00000154146qqNRGNqqENSDARG00000069361qqspa17	2.12021e-05	-0.356229
ENSG00000171476qqHOPXqqENSDARG00000089368qqhopx	2.12825e-05	0.406159
ENSG00000230453qqANKRD18BqqENSDARG00000099768qqsi:ch211-272n13.3	2.15824e-05	-0.441362
ENSG00000185000qqDGAT1qqENSDARG00000054914qqdgat1b	2.16906e-05	-0.422129
ENSG00000185000qqDGAT1qqENSDARG00000103503qqdgat1a	2.16906e-05	-0.422129
ENSG00000153201qqRANBP2qqENSDARG00000014817qqranbp1	2.17732e-05	0.384677
ENSG00000108094qqCUL2qqENSDARG00000013965qqcul2	2.26711e-05	0.396837
ENSG00000187446qqCHP1qqENSDARG00000052859qqchp1	2.326e-05	0.629464
ENSG00000166595qqFAM96BqqENSDARG00000052010qqciao2b	2.33887e-05	0.369376
ENSG00000197958qqRPL12qqENSDARG00000006691qqrpl12	2.3689e-05	0.394306
ENSG00000243449qqC4orf48qqENSDARG00000089877qqsi:dkeyp-75h12.5	2.37018e-05	0.626468
ENSG00000186153qqWWOXqqENSDARG00000007614qqwwox	2.38424e-05	0.348431
ENSG00000166435qqXRRA1qqENSDARG00000089578qqxrra1	2.45692e-05	0.270861
ENSG00000111860qqCEP85LqqENSDARG00000020777qqcep85l	2.53073e-05	0.258558
ENSG00000187189qqTSPYL4qqENSDARG00000070560qqnap1l4a	2.5527e-05	-0.367132
ENSG00000187189qqTSPYL4qqENSDARG00000005015qqtspy	2.5527e-05	-0.367132
ENSG00000124767qqGLO1qqENSDARG00000068978qqglo1	2.57953e-05	0.414507
ENSG00000118680qqMYL12BqqENSDARG00000025326qqmyl12.2	2.59571e-05	0.436345
ENSG00000036549qqZZZ3qqENSDARG00000077581qqzzz3	2.64121e-05	0.320421
ENSG00000053254qqFOXN3qqENSDARG00000043553qqches1	2.65149e-05	0.32589
ENSG00000130821qqSLC6A8qqENSDARG00000043646qqslc6a8	2.67193e-05	-0.439359
ENSG00000117450qqPRDX1qqENSDARG00000058734qqprdx1	2.67751e-05	0.612604
ENSG00000198791qqCNOT7qqENSDARG00000032116qqcnot7	2.89148e-05	0.590159
ENSG00000166747qqAP1G1qqENSDARG00000102394qqap1g1	2.91211e-05	0.35712
ENSG00000197077qqKIAA1671qqENSDARG00000075349qqsi:ch73-138n13.1	2.93569e-05	0.266992
ENSG00000197077qqKIAA1671qqENSDARG00000068760qqtnks1bp1	2.93569e-05	0.266992
ENSG00000139318qqDUSP6qqENSDARG00000070914qqdusp6	2.94561e-05	-0.388982
ENSG00000128524qqATP6V1FqqENSDARG00000045543qqatp6v1f	2.99349e-05	0.405433
ENSG00000078747qqITCHqqENSDARG00000074903qqitcha	3.02486e-05	0.25277
ENSG00000078747qqITCHqqENSDARG00000099199qqitchb	3.02486e-05	0.25277
ENSG00000113448qqPDE4DqqENSDARG00000032761qqpde4d	3.08838e-05	-0.441981
ENSG00000114573qqATP6V1AqqENSDARG00000034534qqatp6v1aa	3.09501e-05	0.603341
ENSG00000114573qqATP6V1AqqENSDARG00000076318qqatp6v1ab	3.09501e-05	0.603341
ENSG00000044574qqHSPA5qqENSDARG00000103846qqhspa5	3.10215e-05	0.427688
ENSG00000122033qqMTIF3qqENSDARG00000039649qqmtif3	3.11963e-05	0.272152
ENSG00000063854qqHAGHqqENSDARG00000025338qqhagh	3.1293e-05	0.279038
ENSG00000152795qqHNRNPDLqqENSDARG00000003429qqhnrnpdl	3.19136e-05	0.406644
ENSG00000180488qqFAM73AqqENSDARG00000020596qqmiga1	3.19925e-05	0.451217
ENSG00000063177qqRPL18qqENSDARG00000029533qqrpl18	3.21617e-05	0.699958
ENSG00000100722qqZC3H14qqENSDARG00000041402qqzc3h14	3.36925e-05	0.271768
ENSG00000157500qqAPPL1qqENSDARG00000060734qqhesx1	3.55739e-05	0.330249
ENSG00000165688qqPMPCAqqENSDARG00000102607qqpmpca	3.56491e-05	-0.4087
ENSG00000166405qqRIC3qqENSDARG00000105549qqRIC3	3.58183e-05	0.280559
ENSG00000166405qqRIC3qqENSDARG00000101185qqCABZ01095001.1	3.58183e-05	0.280559
ENSG00000073169qqSELOqqENSDARG00000014395qqselenoo2	3.72227e-05	-0.642189
ENSG00000073169qqSELOqqENSDARG00000041951qqselenoo1	3.72227e-05	-0.642189
ENSG00000085998qqPOMGNT1qqENSDARG00000052025qqpomgnt1	3.74641e-05	0.355663
ENSG00000165152qqTMEM246qqENSDARG00000061553qqtmem246	3.76273e-05	0.369506
ENSG00000145920qqCPLX2qqENSDARG00000061918qqcplx2	3.80715e-05	-0.576144
ENSG00000165434qqPGM2L1qqENSDARG00000014704qqpgm2l1	4.12342e-05	0.791497
ENSG00000095787qqWACqqENSDARG00000012577qqwaca	4.15514e-05	0.278478
ENSG00000095787qqWACqqENSDARG00000099015qqwacb	4.15514e-05	0.278478
ENSG00000100596qqSPTLC2qqENSDARG00000018976qqsptlc2a	4.19519e-05	0.336597
ENSG00000100596qqSPTLC2qqENSDARG00000074287qqsptlc2b	4.19519e-05	0.336597
ENSG00000162599qqNFIAqqENSDARG00000062420qqnfia	4.21028e-05	0.339252
ENSG00000125977qqEIF2S2qqENSDARG00000053047qqeif2s2	4.24895e-05	0.368843
ENSG00000198010qqDLGAP2qqENSDARG00000059340qqdlgap2a	4.32455e-05	-0.771201
ENSG00000198010qqDLGAP2qqENSDARG00000076070qqdlgap2b	4.32455e-05	-0.771201
ENSG00000198010qqDLGAP2qqENSDARG00000092376qqdlgap2b	4.32455e-05	-0.771201
ENSG00000125967qqNECAB3qqENSDARG00000074794qqnecab3	4.35367e-05	-0.405342
ENSG00000088970qqKIZqqENSDARG00000079753qqkiz	4.39619e-05	0.329485
ENSG00000080298qqRFX3qqENSDARG00000014550qqrfx3	4.45871e-05	0.281688
ENSG00000061987qqMON2qqENSDARG00000099798qqmon2	4.63671e-05	0.3466
ENSG00000051382qqPIK3CBqqENSDARG00000075253qqpik3cb	4.66597e-05	0.417505
ENSG00000101298qqSNPHqqENSDARG00000078485qqsnpha	4.7261e-05	-0.634379
ENSG00000101298qqSNPHqqENSDARG00000075539qqsnphb	4.7261e-05	-0.634379
ENSG00000061676qqNCKAP1qqENSDARG00000060853qqnckap1	4.76117e-05	0.452734
ENSG00000084444qqFAM234BqqENSDARG00000006758qqfam234b	4.77793e-05	0.293237
ENSG00000169230qqPRELID1qqENSDARG00000098671qqprelid1a	4.80204e-05	0.268769
ENSG00000056097qqZFRqqENSDARG00000027109qqzfr	4.82514e-05	0.360833
ENSG00000196730qqDAPK1qqENSDARG00000060093qqdapk1	4.92973e-05	0.287951
ENSG00000046653qqGPM6BqqENSDARG00000001676qqgpm6bb	5.04544e-05	0.384363
ENSG00000100401qqRANGAP1qqENSDARG00000041317qqrangap1a	5.20182e-05	-0.478336
ENSG00000100401qqRANGAP1qqENSDARG00000056059qqrangap1b	5.20182e-05	-0.478336
ENSG00000164236qqANKRD33BqqENSDARG00000015589qqankrd33bb	5.28156e-05	-0.415705
ENSG00000164236qqANKRD33BqqENSDARG00000058357qqankrd33ba	5.28156e-05	-0.415705
ENSG00000144057qqST6GAL2qqENSDARG00000039335qqst6gal2a	5.30607e-05	-0.423754
ENSG00000054356qqPTPRNqqENSDARG00000077047qqptprnb	5.36198e-05	-0.32632
ENSG00000054356qqPTPRNqqENSDARG00000058646qqptprna	5.36198e-05	-0.32632
ENSG00000154945qqANKRD40qqENSDARG00000076490qqankrd40	5.63049e-05	0.317421
ENSG00000171314qqPGAM1qqENSDARG00000014068qqpgam1b	5.8186e-05	0.751106
ENSG00000171314qqPGAM1qqENSDARG00000005423qqpgam1a	5.8186e-05	0.751106
ENSG00000167778qqSPRYD3qqENSDARG00000101982qqspryd3	5.86028e-05	0.413127
ENSG00000122958qqVPS26AqqENSDARG00000056549qqvps26a	5.88663e-05	0.348983
ENSG00000069329qqVPS35qqENSDARG00000008224qqvps35	5.9661e-05	0.506865
ENSG00000120549qqKIAA1217qqENSDARG00000031658qqsi:ch211-207d6.2	6.03628e-05	0.327804
ENSG00000120549qqKIAA1217qqENSDARG00000059333qqsi:ch211-285f17.1	6.03628e-05	0.327804
ENSG00000120549qqKIAA1217qqENSDARG00000092172qqsi:dkey-96n2.1	6.03628e-05	0.327804
ENSG00000155974qqGRIP1qqENSDARG00000015053qqgrip1	6.19131e-05	0.297265
ENSG00000084676qqNCOA1qqENSDARG00000018257qqncoa1	6.21447e-05	0.269018
ENSG00000174915qqPTDSS2qqENSDARG00000101018qqptdss2	6.29517e-05	-0.561627
ENSG00000164463qqCREBRFqqENSDARG00000105114qqcrebrf	6.29587e-05	0.276103
ENSG00000169733qqRFNGqqENSDARG00000019746qqrfng	6.65898e-05	-0.338319
ENSG00000087250qqMT3qqENSDARG00000041623qqmt2	6.6925e-05	0.379771
ENSG00000204178qqTMEM57qqENSDARG00000056092qqsi:dkey-12h9.6	6.69706e-05	0.255022
ENSG00000103994qqZNF106qqENSDARG00000091947qqznf106b	6.87226e-05	0.29635
ENSG00000102226qqUSP11qqENSDARG00000076303qqusp11	7.02839e-05	-0.317141
ENSG00000127990qqSGCEqqENSDARG00000012138qqsgce	7.1052e-05	0.290608
ENSG00000138760qqSCARB2qqENSDARG00000089844qqscarb2c	7.13429e-05	0.330793
ENSG00000130643qqCALYqqENSDARG00000036008qqcaly	7.19419e-05	-0.384539
ENSG00000145332qqKLHL8qqENSDARG00000101270qqklhl8	7.22329e-05	0.253323
ENSG00000115685qqPPP1R7qqENSDARG00000104834qqANO7	7.23235e-05	0.432846
ENSG00000114383qqTUSC2qqENSDARG00000025340qqtusc2b	7.27051e-05	0.558684
ENSG00000114383qqTUSC2qqENSDARG00000099817qqtusc2a	7.27051e-05	0.558684
ENSG00000172020qqGAP43qqENSDARG00000099744qqgap43	7.32813e-05	0.642895
ENSG00000175866qqBAIAP2qqENSDARG00000062799qqbaiap2a	7.39537e-05	-0.46327
ENSG00000175866qqBAIAP2qqENSDARG00000103333qqbaiap2b	7.39537e-05	-0.46327
ENSG00000117632qqSTMN1qqENSDARG00000033655qqstmn1b	7.4672e-05	0.591264
ENSG00000117632qqSTMN1qqENSDARG00000004169qqstmn1a	7.4672e-05	0.591264
ENSG00000173113qqTRMT112qqENSDARG00000071878qqtrmt112	7.50355e-05	0.344666
ENSG00000065413qqANKRD44qqENSDARG00000026028qqankrd44	8.06172e-05	0.299656
ENSG00000055208qqTAB2qqENSDARG00000021509qqtab2	8.22408e-05	0.260547
ENSG00000205236qqRP11-514P8.6qqENSDARG00000092872qqupk3b	8.32574e-05	-0.391251
ENSG00000170525qqPFKFB3qqENSDARG00000001953qqpfkfb3	8.32757e-05	-0.463143
ENSG00000188191qqPRKAR1BqqENSDARG00000103800qqprkar1b	8.33127e-05	-0.398631
ENSG00000182220qqATP6AP2qqENSDARG00000008735qqatp6ap2	8.45473e-05	0.443208
ENSG00000048828qqFAM120AqqENSDARG00000075021qqfam120a	8.51237e-05	0.404613
ENSG00000164609qqSLU7qqENSDARG00000038870qqslu7	8.88566e-05	0.377641
ENSG00000155111qqCDK19qqENSDARG00000043858qqcdk19	8.95248e-05	0.316434
ENSG00000114331qqACAP2qqENSDARG00000056478qqsi:ch211-168b3.1	8.98765e-05	0.464577
ENSG00000114331qqACAP2qqENSDARG00000060783qqacap2	8.98765e-05	0.464577
ENSG00000021645qqNRXN3qqENSDARG00000043746qqnrxn3a	9.03423e-05	-0.257151
ENSG00000138032qqPPM1BqqENSDARG00000001888qqppm1ba	9.07622e-05	0.259593
ENSG00000014641qqMDH1qqENSDARG00000017772qqmdh1aa	9.15198e-05	0.473841
ENSG00000073670qqADAM11qqENSDARG00000079204qqadam11	9.19188e-05	-0.36216
ENSG00000168734qqPKIGqqENSDARG00000086471qqpkig	9.30998e-05	0.589937
ENSG00000172354qqGNB2qqENSDARG00000035357qqgnb2	9.37426e-05	-0.425541
ENSG00000151320qqAKAP6qqENSDARG00000077295qqakap6	9.4239e-05	0.315295
ENSG00000155189qqAGPAT5qqENSDARG00000063187qqagpat5	9.47608e-05	0.429959
ENSG00000166501qqPRKCBqqENSDARG00000008723qqprkcba	9.61864e-05	-0.400768
ENSG00000166501qqPRKCBqqENSDARG00000022254qqprkcbb	9.61864e-05	-0.400768
ENSG00000140859qqKIFC3qqENSDARG00000054978qqkifc3	9.70526e-05	-0.375861
ENSG00000164466qqSFXN1qqENSDARG00000019963qqsfxn1	9.77782e-05	0.260785
ENSG00000071189qqSNX13qqENSDARG00000013828qqsnx13	0.000102747	0.349255
ENSG00000178028qqDMAP1qqENSDARG00000042087qqdmap1	0.000104736	-0.381452
ENSG00000133318qqRTN3qqENSDARG00000091348qqrtn3	0.000105208	0.35269
ENSG00000198944qqSOWAHAqqENSDARG00000079125qqsowahab	0.000109459	0.356148
ENSG00000198944qqSOWAHAqqENSDARG00000077861qqsowahaa	0.000109459	0.356148
ENSG00000204152qqTIMM23BqqENSDARG00000071396qqtimm23a	0.000110073	-0.605679
ENSG00000204152qqTIMM23BqqENSDARG00000100375qqtimm23b	0.000110073	-0.605679
ENSG00000149571qqKIRREL3qqENSDARG00000075806qqkirrel3a	0.000111451	-0.637765
ENSG00000109606qqDHX15qqENSDARG00000015392qqdhx15	0.0001166	0.276116
ENSG00000108819qqPPP1R9BqqENSDARG00000079366qqppp1r9ba	0.000118625	-0.285411
ENSG00000108819qqPPP1R9BqqENSDARG00000071709qqppp1r9bb	0.000118625	-0.285411
ENSG00000185236qqRAB11BqqENSDARG00000041878qqrab11ba	0.000121646	-0.267586
ENSG00000145012qqLPPqqENSDARG00000023578qqlpp	0.000123922	-0.739161
ENSG00000154174qqTOMM70AqqENSDARG00000029639qqtomm70a	0.000124443	0.29039
ENSG00000173812qqEIF1qqENSDARG00000012688qqeif1b	0.000126019	0.50804
ENSG00000166159qqLRTM2qqENSDARG00000045483qqlrtm2a	0.000126714	-0.326992
ENSG00000166159qqLRTM2qqENSDARG00000063518qqzgc:153913	0.000126714	-0.326992
ENSG00000111229qqARPC3qqENSDARG00000057882qqarpc3	0.000128608	0.29832
ENSG00000168904qqLRRC28qqENSDARG00000057477qqlrrc28	0.000130935	0.250694
ENSG00000183023qqSLC8A1qqENSDARG00000043406qqslc8a1b	0.000134417	0.304571
ENSG00000183023qqSLC8A1qqENSDARG00000013422qqslc8a1a	0.000134417	0.304571
ENSG00000108262qqGIT1qqENSDARG00000039489qqgit1	0.000136796	-0.429199
ENSG00000085733qqCTTNqqENSDARG00000011777qqcttn	0.000136863	0.296159
ENSG00000139842qqCUL4AqqENSDARG00000096578qqcul4a	0.000141632	0.273912
ENSG00000119383qqPPP2R4qqENSDARG00000031985qqptpa	0.000141706	-0.490432
ENSG00000061938qqTNK2qqENSDARG00000090646qqtnk2a	0.000142827	-0.434289
ENSG00000134779qqTPGS2qqENSDARG00000011926qqtpgs2	0.000142977	0.260636
ENSG00000168309qqFAM107AqqENSDARG00000079869qqsi:ch211-218o21.4	0.000144899	0.589421
ENSG00000168309qqFAM107AqqENSDARG00000086300qqFAM107A (1 of many)	0.000144899	0.589421
ENSG00000168309qqFAM107AqqENSDARG00000075540qqFAM107A (1 of many)	0.000144899	0.589421
ENSG00000185737qqNRG3qqENSDARG00000089766qqnrg3b	0.000145296	-0.262911
ENSG00000174136qqRGMBqqENSDARG00000079323qqrgmb	0.00014735	0.48849
ENSG00000165209qqSTRBPqqENSDARG00000021455qqstrbp	0.000150397	0.260049
ENSG00000233276qqGPX1qqENSDARG00000003077qqgpx9	0.000154567	0.269548
ENSG00000166908qqPIP4K2CqqENSDARG00000031020qqpip4k2ca	0.000157054	0.265368
ENSG00000023734qqSTRAPqqENSDARG00000007405qqstrap	0.000159144	0.309767
ENSG00000107105qqELAVL2qqENSDARG00000040732qqelavl2	0.0001639	0.408256
ENSG00000075043qqKCNQ2qqENSDARG00000091130qqkcnq2b	0.000164948	-0.374119
ENSG00000075043qqKCNQ2qqENSDARG00000075307qqkcnq2a	0.000164948	-0.374119
ENSG00000177058qqSLC38A9qqENSDARG00000032769qqslc38a9	0.000170777	0.334358
ENSG00000075711qqDLG1qqENSDARG00000102216qqdlg1l	0.000174084	0.275491
ENSG00000159692qqCTBP1qqENSDARG00000057007qqctbp1	0.000176422	-0.376019
ENSG00000159692qqCTBP1qqENSDARG00000019213qqCTBP1	0.000176422	-0.376019
ENSG00000023228qqNDUFS1qqENSDARG00000028546qqndufs1	0.000176942	0.294396
ENSG00000178773qqCPNE7qqENSDARG00000102584qqcpne7	0.000185803	-0.298818
ENSG00000138756qqBMP2KqqENSDARG00000020009qqbmp2k	0.000186198	0.324497
ENSG00000114812qqVIPR1qqENSDARG00000059058qqvipr1b	0.000191402	-0.380326
ENSG00000138071qqACTR2qqENSDARG00000052438qqactr2a	0.000196427	0.386749
ENSG00000138071qqACTR2qqENSDARG00000070076qqactr2b	0.000196427	0.386749
ENSG00000128159qqTUBGCP6qqENSDARG00000100151qqappl2	0.000197619	-0.393583
ENSG00000149547qqEI24qqENSDARG00000053840qqei24	0.000200263	0.374021
ENSG00000115091qqACTR3qqENSDARG00000091138qqactr3	0.000200455	0.33308
ENSG00000135870qqRC3H1qqENSDARG00000063182qqrc3h1b	0.000202018	0.25173
ENSG00000135870qqRC3H1qqENSDARG00000062550qqrc3h1a	0.000202018	0.25173
ENSG00000180776qqZDHHC20qqENSDARG00000055066qqzdhhc20a	0.000209488	0.308461
ENSG00000180776qqZDHHC20qqENSDARG00000058178qqzdhhc20b	0.000209488	0.308461
ENSG00000162105qqSHANK2qqENSDARG00000102443qqsi:ch1073-450f2.1	0.000210012	-0.811133
ENSG00000162105qqSHANK2qqENSDARG00000062325qqshank2	0.000210012	-0.811133
ENSG00000138650qqPCDH10qqENSDARG00000102824qqpcdh10b	0.00022652	0.443737
ENSG00000138650qqPCDH10qqENSDARG00000099729qqpcdh10a	0.00022652	0.443737
ENSG00000185024qqBRF1qqENSDARG00000017835qqbrf1a	0.000227254	-0.318034
ENSG00000185024qqBRF1qqENSDARG00000005002qqbrf1b	0.000227254	-0.318034
ENSG00000127561qqSYNGR3qqENSDARG00000025034qqsyngr3b	0.000232007	-0.270078
ENSG00000127561qqSYNGR3qqENSDARG00000014871qqsyngr3a	0.000232007	-0.270078
ENSG00000186716qqBCRqqENSDARG00000079286qqbcr	0.000234153	-0.552201
ENSG00000186716qqBCRqqENSDARG00000042329qqsi:dkey-91m11.5	0.000234153	-0.552201
ENSG00000151090qqTHRBqqENSDARG00000021163qqthrb	0.000237708	-0.512304
ENSG00000143183qqTMCO1qqENSDARG00000069099qqtmco1	0.00023847	0.411566
ENSG00000130024qqPHF10qqENSDARG00000070084qqphf10	0.000239758	-0.350099
ENSG00000130520qqLSM4qqENSDARG00000023852qqlsm4	0.000241744	0.629145
ENSG00000102401qqARMCX3qqENSDARG00000062960qqarmc10	0.000244625	0.439636
ENSG00000137502qqRAB30qqENSDARG00000037884qqrab30	0.00024879	0.273236
ENSG00000166579qqNDEL1qqENSDARG00000010953qqndel1a	0.000249299	0.293841
ENSG00000166579qqNDEL1qqENSDARG00000104225qqndel1b	0.000249299	0.293841
ENSG00000121579qqNAA50qqENSDARG00000027825qqnaa50	0.000249776	0.367447
ENSG00000099864qqPALMqqENSDARG00000026882qqpalm1a	0.000251688	-0.25469
ENSG00000099864qqPALMqqENSDARG00000007818qqpalm1b	0.000251688	-0.25469
ENSG00000057608qqGDI2qqENSDARG00000005451qqgdi2	0.000255194	0.348823
ENSG00000180957qqPITPNBqqENSDARG00000036005qqpitpnb	0.000257735	0.474431
ENSG00000131095qqGFAPqqENSDARG00000025301qqgfap	0.000261471	0.625498
ENSG00000136267qqDGKBqqENSDARG00000027724qqdgkb	0.000266246	-0.329818
ENSG00000058668qqATP2B4qqENSDARG00000044902qqatp2b2	0.00028431	0.376794
ENSG00000168702qqLRP1BqqENSDARG00000004789qqlrp1ba	0.000287352	-0.262803
ENSG00000168702qqLRP1BqqENSDARG00000061517qqlrp1bb	0.000287352	-0.262803
ENSG00000198146qqZNF770qqENSDARG00000078256qqovol1b	0.000288646	0.328428
ENSG00000198146qqZNF770qqENSDARG00000076657qqplagl2	0.000288646	0.328428
ENSG00000198146qqZNF770qqENSDARG00000036855qqplagx	0.000288646	0.328428
ENSG00000198146qqZNF770qqENSDARG00000076472qqovol1a	0.000288646	0.328428
ENSG00000118482qqPHF3qqENSDARG00000034768qqphf3	0.000294899	0.278425
ENSG00000142235qqLMTK3qqENSDARG00000029114qqsi:dkey-40m6.8	0.00029525	-0.419899
ENSG00000122873qqCISD1qqENSDARG00000079516qqcisd1	0.000295857	0.45059
ENSG00000184305qqCCSER1qqENSDARG00000075919qqccser1	0.000296456	-0.416762
ENSG00000198408qqMGEA5qqENSDARG00000074686qqoga	0.000297588	0.296892
ENSG00000149403qqGRIK4qqENSDARG00000026753qqgrik4	0.000298804	-0.261542
ENSG00000160072qqATAD3BqqENSDARG00000086848qqatad3	0.00030932	-0.375695
ENSG00000123240qqOPTNqqENSDARG00000002663qqoptn	0.000315682	0.252861
ENSG00000126705qqAHDC1qqENSDARG00000093453qqahdc1	0.000318618	-0.526748
ENSG00000115307qqAUP1qqENSDARG00000092609qqaup1	0.000320231	0.300693
ENSG00000111667qqUSP5qqENSDARG00000014517qqusp5	0.000324668	0.47968
ENSG00000119820qqYIPF4qqENSDARG00000030957qqyipf4	0.000327319	0.327534
ENSG00000147481qqSNTG1qqENSDARG00000061832qqsntg1	0.000332002	-0.479567
ENSG00000104067qqTJP1qqENSDARG00000077506qqtjp1a	0.000345066	0.294358
ENSG00000104067qqTJP1qqENSDARG00000079374qqtjp1b	0.000345066	0.294358
ENSG00000165169qqDYNLT3qqENSDARG00000046132qqdynlt3	0.000383108	0.476365
ENSG00000110651qqCD81qqENSDARG00000036080qqcd81a	0.000387946	0.365765
ENSG00000110651qqCD81qqENSDARG00000022437qqcd81b	0.000387946	0.365765
ENSG00000137177qqKIF13AqqENSDARG00000069594qqkif13a	0.000390756	0.271697
ENSG00000134717qqBTF3L4qqENSDARG00000089681qqbtf3l4	0.000392802	0.316387
ENSG00000122574qqWIPF3qqENSDARG00000036245qqsb:cb649	0.000396949	0.253452
ENSG00000101940qqWDR13qqENSDARG00000022974qqwdr13	0.000401201	-0.410841
ENSG00000119048qqUBE2BqqENSDARG00000026035qqube2b	0.000402072	0.261078
ENSG00000179832qqMROH1qqENSDARG00000016573qqmroh1	0.000411843	-0.404333
ENSG00000127445qqPIN1qqENSDARG00000101915qqpin1	0.000419288	0.586822
ENSG00000277363qqSRCIN1qqENSDARG00000059773qqSRCIN1	0.000420025	-0.513968
ENSG00000277363qqSRCIN1qqENSDARG00000101812qqzgc:114120	0.000420025	-0.513968
ENSG00000100592qqDAAM1qqENSDARG00000009689qqdaam1b	0.000421811	0.252739
ENSG00000100592qqDAAM1qqENSDARG00000015059qqdaam1a	0.000421811	0.252739
ENSG00000131373qqHACL1qqENSDARG00000020529qqhacl1	0.000430288	0.28364
ENSG00000108175qqZMIZ1qqENSDARG00000074502qqzmiz1a	0.000438603	-0.353285
ENSG00000108175qqZMIZ1qqENSDARG00000102279qqzmiz1b	0.000438603	-0.353285
ENSG00000169372qqCRADDqqENSDARG00000028192qqcradd	0.000450442	0.348308
ENSG00000067141qqNEO1qqENSDARG00000102855qqneo1a	0.000455366	0.262745
ENSG00000067141qqNEO1qqENSDARG00000075100qqneo1b	0.000455366	0.262745
ENSG00000198963qqRORBqqENSDARG00000033498qqrorb	0.000459087	-0.82175
ENSG00000183258qqDDX41qqENSDARG00000099739qqCABZ01072952.1	0.000459358	-0.253246
ENSG00000196405qqEVLqqENSDARG00000099720qqevlb	0.000466343	-0.546803
ENSG00000174106qqLEMD3qqENSDARG00000015824qqlemd3	0.000469126	0.324381
ENSG00000119772qqDNMT3AqqENSDARG00000015566qqdnmt3ab	0.000474706	-0.430766
ENSG00000119772qqDNMT3AqqENSDARG00000005394qqdnmt3aa	0.000474706	-0.430766
ENSG00000164535qqDAGLBqqENSDARG00000089888qqdaglb	0.000475932	-0.351425
ENSG00000043093qqDCUN1D1qqENSDARG00000099642qqdcun1d1	0.000481854	0.33507
ENSG00000139970qqRTN1qqENSDARG00000021143qqrtn1b	0.000496677	0.409723
ENSG00000035115qqSH3YL1qqENSDARG00000074393qqsh3yl1	0.000497449	0.31371
ENSG00000080802qqCNOT4qqENSDARG00000007639qqcnot4b	0.00049946	0.270365
ENSG00000080802qqCNOT4qqENSDARG00000007045qqcnot4a	0.00049946	0.270365
ENSG00000125851qqPCSK2qqENSDARG00000019451qqpcsk2	0.000500651	-0.723937
ENSG00000125912qqNCLNqqENSDARG00000058861qqncln	0.000516716	-0.300689
ENSG00000028839qqTBPL1qqENSDARG00000036868qqtbpl1	0.000535413	0.384801
ENSG00000166111qqSVOPqqENSDARG00000056833qqsvopa	0.000549408	0.378641
ENSG00000164615qqCAMLGqqENSDARG00000100409qqcamlg	0.000566045	0.32572
ENSG00000137504qqCREBZFqqENSDARG00000089787qqcrebzf	0.000570742	0.520985
ENSG00000079459qqFDFT1qqENSDARG00000101062qqfdft1	0.000580358	0.313645
ENSG00000101152qqDNAJC5qqENSDARG00000042948qqdnajc5aa	0.000585867	-0.323716
ENSG00000101152qqDNAJC5qqENSDARG00000004836qqdnajc5ab	0.000585867	-0.323716
ENSG00000188747qqNOXA1qqENSDARG00000056047qqnoxa1	0.000593464	-0.457616
ENSG00000166922qqSCG5qqENSDARG00000032126qqscg5	0.000618937	0.393969
ENSG00000166922qqSCG5qqENSDARG00000077045qqscg5	0.000618937	0.393969
ENSG00000117906qqRCN2qqENSDARG00000039378qqrcn2	0.000629349	0.577808
ENSG00000153707qqPTPRDqqENSDARG00000019945qqptprdb	0.000631266	-0.312206
ENSG00000153707qqPTPRDqqENSDARG00000104937qqPTPRD	0.000631266	-0.312206
ENSG00000109180qqOCIAD1qqENSDARG00000052334qqociad1	0.000643394	0.478096
ENSG00000109180qqOCIAD1qqENSDARG00000056677qqBX530018.2	0.000643394	0.478096
ENSG00000196642qqRABL6qqENSDARG00000077653qqrabl6b	0.000645091	-0.37983
ENSG00000196642qqRABL6qqENSDARG00000079046qqrabl6a	0.000645091	-0.37983
ENSG00000151743qqAMN1qqENSDARG00000070478qqamn1	0.000652978	0.360696
ENSG00000060718qqCOL11A1qqENSDARG00000009014qqcol11a1b	0.000661977	-0.54467
ENSG00000060718qqCOL11A1qqENSDARG00000026165qqcol11a1a	0.000661977	-0.54467
ENSG00000140941qqMAP1LC3BqqENSDARG00000101127qqmap1lc3b	0.000666664	0.508795
ENSG00000068912qqERLEC1qqENSDARG00000086309qqerlec1	0.000671706	0.330178
ENSG00000184916qqJAG2qqENSDARG00000021389qqjag2b	0.000675246	-0.263117
ENSG00000184916qqJAG2qqENSDARG00000013168qqjag1b	0.000675246	-0.263117
ENSG00000184916qqJAG2qqENSDARG00000070425qqdll4	0.000675246	-0.263117
ENSG00000184916qqJAG2qqENSDARG00000030289qqjag1a	0.000675246	-0.263117
ENSG00000153902qqLGI4qqENSDARG00000058421qqlgi1b	0.000678047	-0.299416
ENSG00000153902qqLGI4qqENSDARG00000092834qqsi:ch211-191d15.2	0.000678047	-0.299416
ENSG00000153902qqLGI4qqENSDARG00000020493qqlgi1a	0.000678047	-0.299416
ENSG00000185627qqPSMD13qqENSDARG00000016239qqpsmd13	0.00072241	-0.314455
ENSG00000164815qqORC5qqENSDARG00000021579qqorc5	0.00075684	0.285078
ENSG00000139044qqB4GALNT3qqENSDARG00000078749qqb4galnt3a	0.000764442	-0.311942
ENSG00000139044qqB4GALNT3qqENSDARG00000058939qqb4galnt3b	0.000764442	-0.311942
ENSG00000186687qqLYRM7qqENSDARG00000079815qqlyrm7	0.000766771	0.309707
ENSG00000096746qqHNRNPH3qqENSDARG00000039466qqhnrnph3	0.000780401	0.334183
ENSG00000169139qqUBE2V2qqENSDARG00000028198qqube2v2	0.000785942	0.570423
ENSG00000018189qqRUFY3qqENSDARG00000029692qqrufy3	0.000804376	0.271031
ENSG00000035403qqVCLqqENSDARG00000044968qqvcla	0.000807535	-0.444462
ENSG00000132912qqDCTN4qqENSDARG00000023988qqdctn4	0.000811567	0.31628
ENSG00000124209qqRAB22AqqENSDARG00000015807qqrab22a	0.000811595	0.299083
ENSG00000138802qqSEC24BqqENSDARG00000071906qqsec24b	0.000827715	0.278998
ENSG00000109906qqZBTB16qqENSDARG00000007184qqzbtb16a	0.000831983	-0.731716
ENSG00000104960qqPTOV1qqENSDARG00000038005qqmed25	0.000851521	-0.411748
ENSG00000156875qqMFSD14AqqENSDARG00000043055qqhiat1b	0.000857666	0.254678
ENSG00000153933qqDGKEqqENSDARG00000104793qqdgke	0.000872885	0.296643
ENSG00000125675qqGRIA3qqENSDARG00000032737qqgria3a	0.000881882	-0.510463
ENSG00000125675qqGRIA3qqENSDARG00000037498qqgria3b	0.000881882	-0.510463
ENSG00000106460qqTMEM106BqqENSDARG00000035949qqtmem106bb	0.000899078	0.360177
ENSG00000107954qqNEURL1qqENSDARG00000069438qqneurl1aa	0.0009059	-0.266835
ENSG00000088538qqDOCK3qqENSDARG00000063180qqdock3	0.000938251	-0.487007
ENSG00000172216qqCEBPBqqENSDARG00000042725qqcebpb	0.000948855	0.251199
ENSG00000173486qqFKBP2qqENSDARG00000044540qqfkbp2	0.0009505	0.331357
ENSG00000187764qqSEMA4DqqENSDARG00000067801qqCABZ01064472.1	0.000960484	0.311
ENSG00000142534qqRPS11qqENSDARG00000053058qqrps11	0.000978356	0.296225
ENSG00000142534qqRPS11qqENSDARG00000093606qqsi:dkey-159f12.2	0.000978356	0.296225
ENSG00000055044qqNOP58qqENSDARG00000104353qqnop58	0.000985318	0.259899
ENSG00000130477qqUNC13AqqENSDARG00000061829qqUNC13A	0.000986216	-0.589799
ENSG00000134030qqCTIFqqENSDARG00000090617qqctif	0.00099849	-0.619246
ENSG00000081760qqAACSqqENSDARG00000012468qqaacs	0.00101857	-0.367985
ENSG00000101337qqTM9SF4qqENSDARG00000002536qqtm9sf4	0.00101911	0.326488
ENSG00000162728qqKCNJ9qqENSDARG00000061636qqkcnj9	0.00102044	0.429246
ENSG00000165185qqKIAA1958qqENSDARG00000060911qqsi:ch211-126i22.5	0.00103807	0.337919
ENSG00000089847qqANKRD24qqENSDARG00000062103qqankrd24	0.00105335	-0.371057
ENSG00000099715qqPCDH11YqqENSDARG00000098652qqpcdh11	0.00108567	0.324623
ENSG00000160305qqDIP2AqqENSDARG00000078058qqdip2a	0.00109011	0.283591
ENSG00000137727qqARHGAP20qqENSDARG00000089326qqarhgap20	0.00111417	0.322641
ENSG00000007174qqDNAH9qqENSDARG00000103383qqdnah9	0.0011219	0.348468
ENSG00000164600qqNEUROD6qqENSDARG00000040008qqneurod6a	0.0011511	0.434525
ENSG00000164600qqNEUROD6qqENSDARG00000020794qqneurod6b	0.0011511	0.434525
ENSG00000198369qqSPRED2qqENSDARG00000008372qqspred2b	0.00121955	-0.454542
ENSG00000241685qqARPC1AqqENSDARG00000008383qqarpc1a	0.0012406	0.314416
ENSG00000148660qqCAMK2GqqENSDARG00000056206qqcamk2g2	0.00126542	0.313983
ENSG00000133706qqLARSqqENSDARG00000019280qqlarsb	0.00126705	0.270207
ENSG00000133706qqLARSqqENSDARG00000090988qqlarsa	0.00126705	0.270207
ENSG00000198689qqSLC9A6qqENSDARG00000075382qqslc9a6b	0.00127532	-0.426279
ENSG00000198689qqSLC9A6qqENSDARG00000009209qqslc9a6a	0.00127532	-0.426279
ENSG00000118363qqSPCS2qqENSDARG00000042823qqspcs2	0.00130094	0.548132
ENSG00000120899qqPTK2BqqENSDARG00000022841qqptk2ba	0.00130264	-0.590718
ENSG00000120899qqPTK2BqqENSDARG00000039577qqptk2bb	0.00130264	-0.590718
ENSG00000174080qqCTSFqqENSDARG00000036940qqctss1	0.00131358	0.33675
ENSG00000174080qqCTSFqqENSDARG00000061231qqtinagl1	0.00131358	0.33675
ENSG00000174080qqCTSFqqENSDARG00000003902qqctsl.1	0.00131358	0.33675
ENSG00000174080qqCTSFqqENSDARG00000101051qqctsbb	0.00131358	0.33675
ENSG00000174080qqCTSFqqENSDARG00000063095qqctsf	0.00131358	0.33675
ENSG00000070808qqCAMK2AqqENSDARG00000053617qqcamk2a	0.00136808	-0.418198
ENSG00000174579qqMSL2qqENSDARG00000038909qqmsl2a	0.00139146	0.305337
ENSG00000174579qqMSL2qqENSDARG00000039430qqmsl2b	0.00139146	0.305337
ENSG00000179134qqSAMD4BqqENSDARG00000086735qqSAMD4B	0.00142943	-0.322506
ENSG00000171587qqDSCAMqqENSDARG00000024865qqdscama	0.0014357	-0.484507
ENSG00000171587qqDSCAMqqENSDARG00000028118qqdscamb	0.0014357	-0.484507
ENSG00000106537qqTSPAN13qqENSDARG00000070479qqtspan13b	0.00144448	0.366605
ENSG00000106537qqTSPAN13qqENSDARG00000068883qqtspan13a	0.00144448	0.366605
ENSG00000143473qqKCNH1qqENSDARG00000024167qqkcnh1a	0.00144682	-0.587521
ENSG00000174145qqNWD2qqENSDARG00000077162qqnwd2	0.0014581	-0.705119
ENSG00000073464qqCLCN4qqENSDARG00000035808qqclcn4	0.00146187	0.261705
ENSG00000059588qqTARBP1qqENSDARG00000092550qqsi:dkey-85a20.4	0.00146635	-0.538474
ENSG00000059588qqTARBP1qqENSDARG00000079055qqsi:dkey-85a20.4	0.00146635	-0.538474
ENSG00000167522qqANKRD11qqENSDARG00000051886qqankrd11	0.00148455	-0.680707
ENSG00000184347qqSLIT3qqENSDARG00000034268qqslit3	0.00148597	-0.766984
ENSG00000138592qqUSP8qqENSDARG00000063719qqusp8	0.00149321	0.260147
ENSG00000184203qqPPP1R2qqENSDARG00000054007qqppp1r2	0.00156166	0.283328
ENSG00000078902qqTOLLIPqqENSDARG00000098486qqtollip	0.0015762	-0.388863
ENSG00000176406qqRIMS2qqENSDARG00000101606qqrims2a	0.00159175	-0.358549
ENSG00000176406qqRIMS2qqENSDARG00000078902qqrims1b	0.00159175	-0.358549
ENSG00000034053qqAPBA2qqENSDARG00000060639qqapba2b	0.00159656	-0.322365
ENSG00000034053qqAPBA2qqENSDARG00000063314qqapba2a	0.00159656	-0.322365
ENSG00000178719qqGRINAqqENSDARG00000052746qqgrinab	0.00160868	0.398231
ENSG00000178719qqGRINAqqENSDARG00000101317qqgrinaa	0.00160868	0.398231
ENSG00000118873qqRAB3GAP2qqENSDARG00000044136qqrab3gap2	0.00161629	0.291109
ENSG00000184226qqPCDH9qqENSDARG00000105441qqpcdh11	0.00169077	0.252045
ENSG00000184226qqPCDH9qqENSDARG00000063264qqpcdh9	0.00169077	0.252045
ENSG00000111669qqTPI1qqENSDARG00000025012qqtpi1a	0.00171696	0.426471
ENSG00000111669qqTPI1qqENSDARG00000040988qqtpi1b	0.00171696	0.426471
ENSG00000164114qqMAP9qqENSDARG00000037276qqmap9	0.00172692	0.290419
ENSG00000070718qqAP3M2qqENSDARG00000016128qqap3m2	0.00173453	0.363332
ENSG00000101558qqVAPAqqENSDARG00000027824qqtop1mt	0.00174595	0.308175
ENSG00000153815qqCMIPqqENSDARG00000062933qqcmip	0.00178723	-0.567816
ENSG00000203879qqGDI1qqENSDARG00000056122qqgdi1	0.00179137	-0.468806
ENSG00000182636qqNDNqqENSDARG00000058212qqndnl2	0.00179757	0.276375
ENSG00000110107qqPRPF19qqENSDARG00000015239qqprpf19	0.00182951	-0.380726
ENSG00000198561qqCTNND1qqENSDARG00000078233qqctnnd1	0.00183025	0.484906
ENSG00000123684qqLPGAT1qqENSDARG00000013542qqlpgat1	0.00183497	0.257039
ENSG00000176871qqWSB2qqENSDARG00000058608qqwsb2	0.00187099	0.504947
ENSG00000196262qqPPIAqqENSDARG00000007409qqppifa	0.00189726	0.359239
ENSG00000196262qqPPIAqqENSDARG00000009212qqppiaa	0.00189726	0.359239
ENSG00000196262qqPPIAqqENSDARG00000103994qqppiab	0.00189726	0.359239
ENSG00000154001qqPPP2R5EqqENSDARG00000069118qqppp2r5eb	0.00192117	0.267407
ENSG00000154001qqPPP2R5EqqENSDARG00000015474qqppp2r5ea	0.00192117	0.267407
ENSG00000175874qqCREG2qqENSDARG00000000666qqcreg2	0.00199195	0.577786
ENSG00000223496qqEXOSC6qqENSDARG00000036060qqexosc6	0.00201235	0.295731
ENSG00000197283qqSYNGAP1qqENSDARG00000069765qqsyngap1b	0.00202573	-0.352997
ENSG00000197283qqSYNGAP1qqENSDARG00000063713qqsyngap1a	0.00202573	-0.352997
ENSG00000138639qqARHGAP24qqENSDARG00000100973qqarhgap24	0.00203448	0.351729
ENSG00000110911qqSLC11A2qqENSDARG00000024295qqslc11a2	0.00203644	0.316171
ENSG00000149930qqTAOK2qqENSDARG00000100620qqtaok2b	0.00206682	-0.253024
ENSG00000149930qqTAOK2qqENSDARG00000074899qqtaok2a	0.00206682	-0.253024
ENSG00000005206qqSPPL2BqqENSDARG00000030448qqsppl2	0.00215942	-0.48684
ENSG00000167654qqATCAYqqENSDARG00000071678qqatcaya	0.00217195	-0.502258
ENSG00000167654qqATCAYqqENSDARG00000059781qqatcayb	0.00217195	-0.502258
ENSG00000133030qqMPRIPqqENSDARG00000105209qqMPRIP	0.00221988	0.352399
ENSG00000117139qqKDM5BqqENSDARG00000057093qqkdm5ba	0.00225558	0.254398
ENSG00000117139qqKDM5BqqENSDARG00000003098qqkdm5bb	0.00225558	0.254398
ENSG00000177600qqRPLP2qqENSDARG00000011201qqrplp2l	0.00226404	0.263909
ENSG00000198947qqDMDqqENSDARG00000008487qqdmd	0.00228051	-0.439022
ENSG00000126934qqMAP2K2qqENSDARG00000006609qqmap2k2a	0.00228892	-0.269428
ENSG00000126934qqMAP2K2qqENSDARG00000068918qqmap2k2b	0.00228892	-0.269428
ENSG00000170419qqVSTM2AqqENSDARG00000021909qqVSTM2A	0.00235637	0.37395
ENSG00000181222qqPOLR2AqqENSDARG00000099966qqpolr2a	0.00237525	-0.256259
ENSG00000135070qqISCA1qqENSDARG00000051956qqisca1	0.00239809	0.27884
ENSG00000110721qqCHKAqqENSDARG00000041078qqchka	0.00243176	-0.378747
ENSG00000108559qqNUP88qqENSDARG00000003235qqnup88	0.00244828	0.300796
ENSG00000171130qqATP6V0E2qqENSDARG00000059057qqatpv0e2	0.00245102	0.450775
ENSG00000115756qqHPCAL1qqENSDARG00000022763qqhpcal1	0.00245186	-0.258185
ENSG00000138443qqABI2qqENSDARG00000014875qqabi2b	0.00251117	0.338507
ENSG00000138443qqABI2qqENSDARG00000058207qqabi2a	0.00251117	0.338507
ENSG00000162704qqARPC5qqENSDARG00000039142qqarpc5a	0.00255383	0.487954
ENSG00000162704qqARPC5qqENSDARG00000019062qqarpc5b	0.00255383	0.487954
ENSG00000101463qqSYNDIG1qqENSDARG00000100751qqSYNDIG1	0.00258998	-0.422129
ENSG00000060709qqRIMBP2qqENSDARG00000104101qqRIMBP2	0.00261907	-0.460969
ENSG00000060709qqRIMBP2qqENSDARG00000001154qqrimbp2	0.00261907	-0.460969
ENSG00000150401qqDCUN1D2qqENSDARG00000040838qqdcun1d2a	0.00267105	-0.312465
ENSG00000150401qqDCUN1D2qqENSDARG00000041592qqdcun1d2b	0.00267105	-0.312465
ENSG00000143126qqCELSR2qqENSDARG00000019726qqcelsr2	0.00271147	0.288446
ENSG00000166949qqSMAD3qqENSDARG00000010207qqsmad3b	0.00275281	-0.401933
ENSG00000166949qqSMAD3qqENSDARG00000036096qqsmad3a	0.00275281	-0.401933
ENSG00000172869qqDMXL1qqENSDARG00000098599qqCABZ01072810.1	0.00275772	0.261734
ENSG00000008853qqRHOBTB2qqENSDARG00000074828qqrhobtb2a	0.00281341	-0.444696
ENSG00000008853qqRHOBTB2qqENSDARG00000089340qqrhobtb2b	0.00281341	-0.444696
ENSG00000039123qqSKIV2L2qqENSDARG00000013457qqmtrex	0.00281705	0.326407
ENSG00000123505qqAMD1qqENSDARG00000043856qqamd1	0.00283625	0.423672
ENSG00000152484qqUSP12qqENSDARG00000078109qqusp12a	0.00284974	0.397478
ENSG00000184277qqTM2D3qqENSDARG00000076618qqtm2d3	0.00291918	0.294625
ENSG00000163032qqVSNL1qqENSDARG00000044053qqvsnl1b	0.00296126	-0.285018
ENSG00000163032qqVSNL1qqENSDARG00000023228qqvsnl1a	0.00296126	-0.285018
ENSG00000145934qqTENM2qqENSDARG00000090676qqsi:ch211-166i24.1	0.0029786	-0.256288
ENSG00000145934qqTENM2qqENSDARG00000011171qqsi:ch211-12m10.1	0.0029786	-0.256288
ENSG00000145934qqTENM2qqENSDARG00000037122qqTENM2	0.0029786	-0.256288
ENSG00000139220qqPPFIA2qqENSDARG00000013000qqppfia2	0.00301897	-0.488706
ENSG00000125743qqSNRPD2qqENSDARG00000040440qqsnrpd2	0.00307972	0.50807
ENSG00000115966qqATF2qqENSDARG00000023903qqatf2	0.00311208	0.411535
ENSG00000128563qqPRKRIP1qqENSDARG00000033126qqprkrip1	0.00312671	-0.430598
ENSG00000153827qqTRIP12qqENSDARG00000061397qqtrip12	0.00316387	0.308523
ENSG00000136238qqRAC1qqENSDARG00000074849qqrac1a	0.00320466	0.597393
ENSG00000136238qqRAC1qqENSDARG00000087954qqrac1b	0.00320466	0.597393
ENSG00000136238qqRAC1qqENSDARG00000099506qqRAC1	0.00320466	0.597393
ENSG00000100916qqBRMS1LqqENSDARG00000051955qqbrms1	0.00334171	0.289845
ENSG00000188186qqLAMTOR4qqENSDARG00000045542qqlamtor4	0.00335825	0.350204
ENSG00000171791qqBCL2qqENSDARG00000089109qqbcl2b	0.00337519	0.266326
ENSG00000171791qqBCL2qqENSDARG00000094704qqbcl2a	0.00337519	0.266326
ENSG00000158864qqNDUFS2qqENSDARG00000007526qqndufs2	0.00339486	0.391206
ENSG00000169020qqATP5IqqENSDARG00000068940qqatp5meb	0.00340347	0.27802
ENSG00000169020qqATP5IqqENSDARG00000078113qqatp5mea	0.00340347	0.27802
ENSG00000160710qqADARqqENSDARG00000012389qqadar	0.00341858	0.433734
ENSG00000075340qqADD2qqENSDARG00000074581qqadd2	0.00341863	0.425099
ENSG00000072609qqCHFRqqENSDARG00000075347qqchfr	0.00346572	0.274717
ENSG00000107742qqSPOCK2qqENSDARG00000075393qqspock2	0.00359512	0.347146
ENSG00000075790qqBCAP29qqENSDARG00000016231qqbcap29	0.00376811	0.333595
ENSG00000166923qqGREM1qqENSDARG00000104618qqgrem1b	0.00378047	-0.262394
ENSG00000166923qqGREM1qqENSDARG00000029546qqgrem1a	0.00378047	-0.262394
ENSG00000166923qqGREM1qqENSDARG00000090720qqgrem1a	0.00378047	-0.262394
ENSG00000078043qqPIAS2qqENSDARG00000092979qqpias2	0.0037829	0.271298
ENSG00000182022qqCHST15qqENSDARG00000074527qqchst15	0.00392322	-0.376579
ENSG00000163116qqSTPG2qqENSDARG00000061060qqstpg2	0.00401828	-0.310224
ENSG00000131591qqC1orf159qqENSDARG00000086336qqsi:ch211-157b11.12	0.00412187	-0.447287
ENSG00000149187qqCELF1qqENSDARG00000005315qqcelf1	0.00416099	-0.538026
ENSG00000141542qqRAB40BqqENSDARG00000042410qqrab40b	0.00423929	0.467535
ENSG00000231925qqTAPBPqqENSDARG00000045011qqtapbp.2	0.00425894	-0.257627
ENSG00000231925qqTAPBPqqENSDARG00000079402qqtapbp.1	0.00425894	-0.257627
ENSG00000171262qqFAM98BqqENSDARG00000060068qqfam98b	0.0042726	0.307632
ENSG00000083312qqTNPO1qqENSDARG00000035390qqtnpo1	0.00427658	0.260669
ENSG00000123384qqLRP1qqENSDARG00000029146qqlrp1ab	0.00434015	0.262996
ENSG00000123384qqLRP1qqENSDARG00000097827qqlrp1aa	0.00434015	0.262996
ENSG00000090520qqDNAJB11qqENSDARG00000015088qqdnajb11	0.00435151	0.393937
ENSG00000120053qqGOT1qqENSDARG00000039093qqgot1	0.00439395	0.450235
ENSG00000164742qqADCY1qqENSDARG00000069026qqadcy1a	0.00444571	0.328613
ENSG00000164742qqADCY1qqENSDARG00000088634qqadcy1b	0.00444571	0.328613
ENSG00000011347qqSYT7qqENSDARG00000078060qqsyt7b	0.00446042	-0.306965
ENSG00000011347qqSYT7qqENSDARG00000063568qqsyt7a	0.00446042	-0.306965
ENSG00000116688qqMFN2qqENSDARG00000079504qqmfn2	0.00451027	0.278731
ENSG00000069188qqSDK2qqENSDARG00000060452qqsdk2b	0.00458722	0.283528
ENSG00000069188qqSDK2qqENSDARG00000102161qqSDK2 (1 of many)	0.00458722	0.283528
ENSG00000168264qqIRF2BP2qqENSDARG00000004702qqirf2bp2a	0.0047426	0.320545
ENSG00000168264qqIRF2BP2qqENSDARG00000098635qqirf2bp2b	0.0047426	0.320545
ENSG00000186432qqKPNA4qqENSDARG00000023190qqkpna4	0.00474707	0.288215
ENSG00000213983qqAP1G2qqENSDARG00000054337qqap1g2	0.00476088	-0.400462
ENSG00000146872qqTLK2qqENSDARG00000010779qqtlk2	0.00480764	0.304646
ENSG00000135679qqMDM2qqENSDARG00000033443qqmdm2	0.00484979	0.2913
ENSG00000179222qqMAGED1qqENSDARG00000058212qqndnl2	0.00487035	0.270322
ENSG00000131409qqLRRC4BqqENSDARG00000004597qqlrrc4ba	0.00489016	-0.393358
ENSG00000131409qqLRRC4BqqENSDARG00000014792qqlrrc4bb	0.00489016	-0.393358
ENSG00000110400qqPVRL1qqENSDARG00000086034qqnectin1b	0.00493262	-0.428478
ENSG00000110400qqPVRL1qqENSDARG00000069767qqnectin1a	0.00493262	-0.428478
ENSG00000123607qqTTC21BqqENSDARG00000012368qqttc21b	0.0049559	0.359145
ENSG00000165443qqPHYHIPLqqENSDARG00000003998qqphyhipla	0.0050232	0.261637
ENSG00000165443qqPHYHIPLqqENSDARG00000070498qqphyhiplb	0.0050232	0.261637
ENSG00000108352qqRAPGEFL1qqENSDARG00000079912qqrapgefl1	0.00507353	0.300166
ENSG00000148655qqC10orf11qqENSDARG00000057166qqlrmda	0.00513736	0.410136
ENSG00000099942qqCRKLqqENSDARG00000028699qqcrkl	0.00518865	-0.361152
ENSG00000123349qqPFDN5qqENSDARG00000035043qqpfdn5	0.00535858	0.305383
ENSG00000087365qqSF3B2qqENSDARG00000018049qqsf3b2	0.00537414	0.351473
ENSG00000042753qqAP2S1qqENSDARG00000026967qqap2s1	0.00538517	-0.357682
ENSG00000164638qqSLC29A4qqENSDARG00000079873qqSLC29A4 (1 of many)	0.00554246	-0.287767
ENSG00000164638qqSLC29A4qqENSDARG00000059690qqslc29a4	0.00554246	-0.287767
ENSG00000057757qqPITHD1qqENSDARG00000098600qqpithd1	0.00555401	0.470913
ENSG00000162849qqKIF26BqqENSDARG00000013343qqkif26ba	0.00558381	-1.06903
ENSG00000120049qqKCNIP2qqENSDARG00000075846qqkcnip2	0.00561767	-0.456313
ENSG00000198752qqCDC42BPBqqENSDARG00000019383qqcdc42bpb	0.00567651	-0.344657
ENSG00000116147qqTNRqqENSDARG00000020771qqtnr	0.00569484	-0.605916
ENSG00000127054qqCPSF3LqqENSDARG00000025212qqints11	0.00569868	-0.406684
ENSG00000169933qqFRMPD4qqENSDARG00000075685qqtlr7	0.00596708	-0.328582
ENSG00000124164qqVAPBqqENSDARG00000070435qqvapb	0.00608006	0.456228
ENSG00000105426qqPTPRSqqENSDARG00000059738qqptprsa	0.00624605	0.289238
ENSG00000151687qqANKARqqENSDARG00000000516qqankar	0.00625251	0.402729
ENSG00000156467qqUQCRBqqENSDARG00000011146qquqcrb	0.00638213	0.402154
ENSG00000182400qqTRAPPC6BqqENSDARG00000016463qqtrappc6b	0.0064846	0.281398
ENSG00000103342qqGSPT1qqENSDARG00000098627qqgspt1l	0.00654446	0.251273
ENSG00000103342qqGSPT1qqENSDARG00000031048qqgspt1	0.00654446	0.251273
ENSG00000204371qqEHMT2qqENSDARG00000102325qqehmt2	0.00664532	-0.370648
ENSG00000100263qqRHBDD3qqENSDARG00000079816qqrhbdd3	0.00666593	-0.397317
ENSG00000081189qqMEF2CqqENSDARG00000009418qqmef2cb	0.00672534	0.335663
ENSG00000166432qqZMAT1qqENSDARG00000058679qqzgc:114104	0.00701016	-0.37584
ENSG00000184897qqH1FXqqENSDARG00000054058qqh1fx	0.00719471	-0.393799
ENSG00000164100qqNDST3qqENSDARG00000059948qqsi:dkey-121b10.7	0.00738896	-0.596657
ENSG00000164100qqNDST3qqENSDARG00000099149qqhs3st3b1a	0.00738896	-0.596657
ENSG00000058091qqCDK14qqENSDARG00000074665qqcdk14	0.00753029	0.256197
ENSG00000139915qqMDGA2qqENSDARG00000024017qqmdga2a	0.00753113	-0.332269
ENSG00000213585qqVDAC1qqENSDARG00000045132qqvdac1	0.00754135	0.298142
ENSG00000105255qqFSD1qqENSDARG00000062017qqfsd1	0.00779533	-0.2669
ENSG00000179542qqSLITRK4qqENSDARG00000079781qqslitrk4	0.00794071	0.322325
ENSG00000141580qqWDR45BqqENSDARG00000021557qqwdr45b	0.00801934	-0.276713
ENSG00000120645qqIQSEC3qqENSDARG00000099850qqiqsec3a	0.00811592	-0.520616
ENSG00000120645qqIQSEC3qqENSDARG00000093091qqiqsec3b	0.00811592	-0.520616
ENSG00000144677qqCTDSPLqqENSDARG00000071673qqctdspla	0.00813991	-0.283932
ENSG00000144677qqCTDSPLqqENSDARG00000062116qqctdsplb	0.00813991	-0.283932
ENSG00000198961qqPJA2qqENSDARG00000100296qqpja2	0.0081889	0.458547
ENSG00000107140qqTESK1qqENSDARG00000079281qqsi:dkeyp-75h12.2	0.00821679	-0.264358
ENSG00000107140qqTESK1qqENSDARG00000078251qqTESK1	0.00821679	-0.264358
ENSG00000177511qqST8SIA3qqENSDARG00000045301qqst8sia3	0.00822472	-0.370322
ENSG00000113231qqPDE8BqqENSDARG00000063706qqpde8b	0.00832359	-0.601881
ENSG00000157800qqSLC37A3qqENSDARG00000055190qqslc17a5	0.00836221	0.265157
ENSG00000100744qqGSKIPqqENSDARG00000038099qqgskip	0.00836803	0.408508
ENSG00000099331qqMYO9BqqENSDARG00000078313qqMYO9B	0.00845309	-0.268998
ENSG00000099331qqMYO9BqqENSDARG00000077410qqmyo9b	0.00845309	-0.268998
ENSG00000141622qqRNF165qqENSDARG00000077906qqrnf165a	0.00855096	-0.285967
ENSG00000141622qqRNF165qqENSDARG00000078817qqrnf165b	0.00855096	-0.285967
ENSG00000080845qqDLGAP4qqENSDARG00000012823qqdlgap4b	0.00862605	-0.564323
ENSG00000080845qqDLGAP4qqENSDARG00000060849qqdlgap4a	0.00862605	-0.564323
ENSG00000168653qqNDUFS5qqENSDARG00000006290qqndufs5	0.00867676	0.337566
ENSG00000196361qqELAVL3qqENSDARG00000014420qqelavl3	0.00868304	-0.315591
ENSG00000005007qqUPF1qqENSDARG00000016302qqupf1	0.00887148	-0.332226
ENSG00000100505qqTRIM9qqENSDARG00000039123qqtrim9	0.00896012	-0.421682
ENSG00000131773qqKHDRBS3qqENSDARG00000101020qqKHDRBS3	0.00897706	-0.561712
ENSG00000105662qqCRTC1qqENSDARG00000076076qqcrtc1b	0.00897827	-0.516685
ENSG00000105662qqCRTC1qqENSDARG00000076068qqcrtc1a	0.00897827	-0.516685
ENSG00000048405qqZNF800qqENSDARG00000039843qqznf800b	0.00918245	0.296614
ENSG00000048405qqZNF800qqENSDARG00000004594qqznf800a	0.00918245	0.296614
ENSG00000114541qqFRMD4BqqENSDARG00000076496qqfrmd4bb	0.00919701	0.388324
ENSG00000114541qqFRMD4BqqENSDARG00000074599qqfrmd4ba	0.00919701	0.388324
ENSG00000171132qqPRKCEqqENSDARG00000069928qqprkceb	0.00935884	-0.414672
ENSG00000171132qqPRKCEqqENSDARG00000003008qqprkcea	0.00935884	-0.414672
ENSG00000011243qqAKAP8LqqENSDARG00000099635qqakap8l	0.00939716	-0.390377
ENSG00000187122qqSLIT1qqENSDARG00000044954qqslit1a	0.00944418	-0.258756
ENSG00000187122qqSLIT1qqENSDARG00000099446qqslit1b	0.00944418	-0.258756
ENSG00000189337qqKAZNqqENSDARG00000076923qqkazna	0.00946788	-0.631463
ENSG00000139182qqCLSTN3qqENSDARG00000073883qqclstn3	0.00955716	-0.261715
ENSG00000106367qqAP1S1qqENSDARG00000056803qqap1s1	0.00974935	-0.276018
ENSG00000114857qqNKTRqqENSDARG00000059097qqnktr	0.00976503	-0.561673
ENSG00000125166qqGOT2qqENSDARG00000041068qqgot2a	0.0100107	0.349279
ENSG00000125166qqGOT2qqENSDARG00000005840qqgot2b	0.0100107	0.349279
ENSG00000125755qqSYMPKqqENSDARG00000059553qqsympk	0.0100649	-0.45437
ENSG00000100554qqATP6V1DqqENSDARG00000011175qqatp6v1d	0.0101351	0.341785
ENSG00000149925qqALDOAqqENSDARG00000011665qqaldoaa	0.0102194	0.630247
ENSG00000149925qqALDOAqqENSDARG00000034470qqaldoab	0.0102194	0.630247
ENSG00000144560qqVGLL4qqENSDARG00000094332qqvgll4a	0.0104219	-0.479554
ENSG00000144560qqVGLL4qqENSDARG00000103730qqvgll4b	0.0104219	-0.479554
ENSG00000132613qqMTSS1LqqENSDARG00000028943qqmtss1la	0.0106564	0.376004
ENSG00000132613qqMTSS1LqqENSDARG00000087260qqmtss1lb	0.0106564	0.376004
ENSG00000126247qqCAPNS1qqENSDARG00000035329qqcapns1a	0.0108923	-0.277466
ENSG00000126247qqCAPNS1qqENSDARG00000013804qqcapns1b	0.0108923	-0.277466
ENSG00000131507qqNDFIP1qqENSDARG00000013979qqndfip1	0.0110663	0.267089
ENSG00000131507qqNDFIP1qqENSDARG00000102367qqndfip1l	0.0110663	0.267089
ENSG00000084234qqAPLP2qqENSDARG00000054864qqaplp2	0.011192	0.426601
ENSG00000155052qqCNTNAP5qqENSDARG00000073920qqcntnap5a	0.0112336	0.38516
ENSG00000155052qqCNTNAP5qqENSDARG00000073802qqcntnap5l	0.0112336	0.38516
ENSG00000155052qqCNTNAP5qqENSDARG00000075189qqcntnap5b	0.0112336	0.38516
ENSG00000225663qqFAM195BqqENSDARG00000078383qqmcrip1	0.0112389	-0.304294
ENSG00000156395qqSORCS3qqENSDARG00000077349qqsorcs3b	0.0116196	-0.507337
ENSG00000156395qqSORCS3qqENSDARG00000103535qqFO818719.1	0.0116196	-0.507337
ENSG00000070367qqEXOC5qqENSDARG00000060323qqexoc5	0.0120915	0.256031
ENSG00000205937qqRNPS1qqENSDARG00000100188qqRNPS1	0.0123392	0.355059
ENSG00000100364qqKIAA0930qqENSDARG00000068830qqzgc:172139	0.0124449	-0.472175
ENSG00000168675qqLDLRAD4qqENSDARG00000054941qqldlrad4b	0.0126973	-0.559999
ENSG00000168675qqLDLRAD4qqENSDARG00000070555qqldlrad4a	0.0126973	-0.559999
ENSG00000109111qqSUPT6HqqENSDARG00000006524qqsupt6h	0.0127383	-0.306212
ENSG00000131238qqPPT1qqENSDARG00000039980qqppt1	0.0128056	0.303046
ENSG00000169554qqZEB2qqENSDARG00000062338qqzeb2a	0.0128631	0.295601
ENSG00000100811qqYY1qqENSDARG00000042796qqyy1a	0.0132821	0.266132
ENSG00000100811qqYY1qqENSDARG00000027978qqyy1b	0.0132821	0.266132
ENSG00000152583qqSPARCL1qqENSDARG00000074989qqsparcl1	0.0133724	0.510264
ENSG00000154914qqUSP43qqENSDARG00000088072qqusp43b	0.0135035	-0.295384
ENSG00000154914qqUSP43qqENSDARG00000103494qqusp43a	0.0135035	-0.295384
ENSG00000179399qqGPC5qqENSDARG00000103647qqgpc5a	0.0135258	-0.34937
ENSG00000079805qqDNM2qqENSDARG00000032238qqdnm3a	0.0136888	-0.342037
ENSG00000079805qqDNM2qqENSDARG00000103054qqdnm2b	0.0136888	-0.342037
ENSG00000079805qqDNM2qqENSDARG00000100145qqCABZ01092282.1	0.0136888	-0.342037
ENSG00000079805qqDNM2qqENSDARG00000069937qqdnm2a	0.0136888	-0.342037
ENSG00000196588qqMKL1qqENSDARG00000076229qqmrtfab	0.0137456	-0.510661
ENSG00000196588qqMKL1qqENSDARG00000075867qqmrtfaa	0.0137456	-0.510661
ENSG00000136153qqLMO7qqENSDARG00000053535qqlmo7b	0.0141125	0.436571
ENSG00000136153qqLMO7qqENSDARG00000004930qqlmo7a	0.0141125	0.436571
ENSG00000132872qqSYT4qqENSDARG00000036505qqsyt4	0.0141669	0.47764
ENSG00000161542qqPRPSAP1qqENSDARG00000099222qqprpsap1	0.0143536	0.287355
ENSG00000149182qqARFGAP2qqENSDARG00000067601qqarfgap2	0.0143584	-0.25354
ENSG00000149972qqCNTN5qqENSDARG00000021584qqcntn5	0.0145783	0.483586
ENSG00000130311qqDDA1qqENSDARG00000076074qqdda1	0.0149648	0.26374
ENSG00000151468qqCCDC3qqENSDARG00000030632qqccdc3b	0.0153069	-0.573058
ENSG00000151468qqCCDC3qqENSDARG00000026052qqccdc3a	0.0153069	-0.573058
ENSG00000136942qqRPL35qqENSDARG00000018334qqrpl35	0.0154441	0.489701
ENSG00000204628qqGNB2L1qqENSDARG00000041619qqrack1	0.0155585	0.416198
ENSG00000149212qqSESN3qqENSDARG00000015822qqsesn3	0.0158414	0.283112
ENSG00000172456qqFGGYqqENSDARG00000038667qqfggy	0.0159893	-0.272411
ENSG00000107317qqPTGDSqqENSDARG00000027088qqptgdsb.1	0.0160326	-0.274064
ENSG00000107317qqPTGDSqqENSDARG00000071626qqptgdsb.2	0.0160326	-0.274064
ENSG00000107317qqPTGDSqqENSDARG00000045979qqzgc:153704	0.0160326	-0.274064
ENSG00000070413qqDGCR2qqENSDARG00000042962qqdgcr2	0.0160403	-0.314875
ENSG00000023287qqRB1CC1qqENSDARG00000076559qqrb1cc1	0.0160842	0.29204
ENSG00000132718qqSYT11qqENSDARG00000057913qqsyt11a	0.0172329	0.524145
ENSG00000132718qqSYT11qqENSDARG00000056105qqsyt11b	0.0172329	0.524145
ENSG00000186732qqMPPED1qqENSDARG00000088181qqmpped1	0.0179163	-0.397344
ENSG00000075142qqSRIqqENSDARG00000058593qqsri	0.0179452	0.31036
ENSG00000114933qqINO80DqqENSDARG00000062226qqino80db	0.0181896	-0.450361
ENSG00000114933qqINO80DqqENSDARG00000104727qqino80da	0.0181896	-0.450361
ENSG00000117069qqST6GALNAC5qqENSDARG00000039220qqst6galnac5a	0.0191348	-0.532251
ENSG00000117069qqST6GALNAC5qqENSDARG00000057433qqst6galnac5b	0.0191348	-0.532251
ENSG00000159202qqUBE2ZqqENSDARG00000029215qqube2z	0.0191783	-0.311771
ENSG00000106089qqSTX1AqqENSDARG00000058994qqstx1a	0.0191967	-0.324278
ENSG00000160445qqZER1qqENSDARG00000105123qqzer1	0.0192954	-0.289325
ENSG00000184792qqOSBP2qqENSDARG00000022772qqsi:ch211-106a19.1	0.0193361	-0.610141
ENSG00000128335qqAPOL2qqENSDARG00000073718qqsi:ch73-233k15.2	0.0194627	0.34632
ENSG00000156564qqLRFN2qqENSDARG00000077489qqlrfn2b	0.0194835	-0.364086
ENSG00000156564qqLRFN2qqENSDARG00000106248qqBX548062.1	0.0194835	-0.364086
ENSG00000120885qqCLUqqENSDARG00000010434qqclu	0.0197772	0.347865
ENSG00000130881qqLRP3qqENSDARG00000008485qqlrp3	0.020484	-0.279103
ENSG00000197746qqPSAPqqENSDARG00000013968qqpsap	0.0206324	0.343763
ENSG00000114650qqSCAPqqENSDARG00000018096qqscap	0.0207642	-0.373937
ENSG00000147408qqCSGALNACT1qqENSDARG00000089233qqcsgalnact1b	0.0208156	-0.328322
ENSG00000147408qqCSGALNACT1qqENSDARG00000040535qqcsgalnact1a	0.0208156	-0.328322
ENSG00000012061qqERCC1qqENSDARG00000031680qqercc1	0.0208556	-0.393479
ENSG00000169918qqOTUD7AqqENSDARG00000045556qqOTUD7A	0.0211444	-0.549706
ENSG00000132612qqVPS4AqqENSDARG00000030114qqvps4a	0.0212624	-0.408349
ENSG00000106536qqPOU6F2qqENSDARG00000086362qqpou6f2	0.0214928	-0.570509
ENSG00000088256qqGNA11qqENSDARG00000071416qqgna15.4	0.0217562	-0.255971
ENSG00000088256qqGNA11qqENSDARG00000016364qqgna15.1	0.0217562	-0.255971
ENSG00000088256qqGNA11qqENSDARG00000092948qqgna15.3	0.0217562	-0.255971
ENSG00000088256qqGNA11qqENSDARG00000056654qqgna15.3	0.0217562	-0.255971
ENSG00000088256qqGNA11qqENSDARG00000092481qqsi:ch211-207c7.2	0.0217562	-0.255971
ENSG00000111640qqGAPDHqqENSDARG00000043457qqgapdh	0.0223341	0.474547
ENSG00000173163qqCOMMD1qqENSDARG00000031203qqcommd1	0.0224631	-0.31187
ENSG00000167658qqEEF2qqENSDARG00000035256qqeef2l2	0.0227306	0.374277
ENSG00000082641qqNFE2L1qqENSDARG00000030616qqnfe2l1a	0.0229267	0.434179
ENSG00000082641qqNFE2L1qqENSDARG00000076533qqnfe2l1b	0.0229267	0.434179
ENSG00000112232qqKHDRBS2qqENSDARG00000069469qqkhdrbs2	0.0233684	-0.320998
ENSG00000002746qqHECW1qqENSDARG00000004291qqhecw1b	0.0234252	-0.461808
ENSG00000002746qqHECW1qqENSDARG00000100958qqsi:ch211-188f17.1	0.0234252	-0.461808
ENSG00000070669qqASNSqqENSDARG00000016375qqasns	0.0234888	-0.251048
ENSG00000126524qqSBDSqqENSDARG00000027803qqsbds	0.023703	0.251578
ENSG00000067225qqPKMqqENSDARG00000099730qqpkma	0.0240602	0.355587
ENSG00000067225qqPKMqqENSDARG00000099860qqpkmb	0.0240602	0.355587
ENSG00000154277qqUCHL1qqENSDARG00000026871qquchl1	0.024486	0.340845
ENSG00000113558qqSKP1qqENSDARG00000003151qqskp1	0.0245773	0.501077
ENSG00000140538qqNTRK3qqENSDARG00000077228qqntrk3a	0.02481	-0.362287
ENSG00000140538qqNTRK3qqENSDARG00000086214qqntrk3b	0.02481	-0.362287
ENSG00000198742qqSMURF1qqENSDARG00000016086qqsmurf1	0.0248477	-0.261483
ENSG00000185163qqDDX51qqENSDARG00000025854qqddx51	0.0249214	-0.270426
ENSG00000178104qqPDE4DIPqqENSDARG00000054723qqsi:ch211-242b18.1	0.0253894	-0.468476
ENSG00000150938qqCRIM1qqENSDARG00000029668qqcrim1	0.0254722	0.316765
ENSG00000108465qqCDK5RAP3qqENSDARG00000045092qqcdk5rap3	0.0256625	0.448004
ENSG00000050030qqKIAA2022qqENSDARG00000089271qqnexmifa	0.0256698	-0.499347
ENSG00000050030qqKIAA2022qqENSDARG00000029296qqnexmifb	0.0256698	-0.499347
ENSG00000170091qqHMP19qqENSDARG00000102975qqnsg2	0.0259134	0.350928
ENSG00000140526qqABHD2qqENSDARG00000045804qqabhd2b	0.0260389	0.340046
ENSG00000140526qqABHD2qqENSDARG00000025797qqabhd2a	0.0260389	0.340046
ENSG00000182446qqNPLOC4qqENSDARG00000100487qqnploc4	0.0264561	-0.2615
ENSG00000164327qqRICTORqqENSDARG00000002020qqrictorb	0.0270805	-0.320012
ENSG00000164327qqRICTORqqENSDARG00000100867qqrictora	0.0270805	-0.320012
ENSG00000179833qqSERTAD2qqENSDARG00000055530qqsertad2b	0.02713	-0.275583
ENSG00000111726qqCMASqqENSDARG00000057334qqcmasa	0.0277343	0.349557
ENSG00000111726qqCMASqqENSDARG00000089903qqCABZ01039863.1	0.0277343	0.349557
ENSG00000072110qqACTN1qqENSDARG00000007219qqactn1	0.0282759	-0.389246
ENSG00000138002qqIFT172qqENSDARG00000041870qqift172	0.0289235	-0.263351
ENSG00000084731qqKIF3CqqENSDARG00000079500qqkif3cb	0.0289394	0.399604
ENSG00000084731qqKIF3CqqENSDARG00000017162qqkif3ca	0.0289394	0.399604
ENSG00000198792qqTMEM184BqqENSDARG00000090876qqsi:dkey-217f16.5	0.0297064	0.269823
ENSG00000198792qqTMEM184BqqENSDARG00000091956qqtmem184bb	0.0297064	0.269823
ENSG00000198792qqTMEM184BqqENSDARG00000045147qqtmem184ba	0.0297064	0.269823
ENSG00000015592qqSTMN4qqENSDARG00000030106qqstmn4	0.0305339	0.257687
ENSG00000015592qqSTMN4qqENSDARG00000043932qqstmn4l	0.0305339	0.257687
ENSG00000113645qqWWC1qqENSDARG00000076041qqwwc1	0.030723	-0.407171
ENSG00000108309qqRUNDC3AqqENSDARG00000007245qqrundc3aa	0.0307497	-0.374472
ENSG00000108309qqRUNDC3AqqENSDARG00000002546qqrundc3ab	0.0307497	-0.374472
ENSG00000123091qqRNF11qqENSDARG00000040635qqrnf11b	0.0320165	0.536706
ENSG00000137501qqSYTL2qqENSDARG00000061956qqsytl2a	0.0328875	-0.258287
ENSG00000126870qqWDR60qqENSDARG00000076934qqwdr60	0.033223	-0.564564
ENSG00000103174qqNAGPAqqENSDARG00000075149qqnagpa	0.0336425	-0.32238
ENSG00000130175qqPRKCSHqqENSDARG00000004470qqprkcsh	0.0342546	-0.445194
ENSG00000179456qqZBTB18qqENSDARG00000028228qqzbtb18	0.0344131	0.389194
ENSG00000130511qqSSBP4qqENSDARG00000056490qqzgc:110158	0.0347352	-0.255514
ENSG00000130511qqSSBP4qqENSDARG00000056483qqssbp4	0.0347352	-0.255514
ENSG00000102804qqTSC22D1qqENSDARG00000038306qqtsc22d1	0.0347615	0.267104
ENSG00000102804qqTSC22D1qqENSDARG00000034086qqzgc:65895	0.0347615	0.267104
ENSG00000178074qqC2orf69qqENSDARG00000062425qqzgc:153521	0.0350465	0.332536
ENSG00000072041qqSLC6A15qqENSDARG00000062821qqslc6a15	0.035138	0.254376
ENSG00000063180qqCA11qqENSDARG00000011166qqcahz	0.035899	-0.31202
ENSG00000063180qqCA11qqENSDARG00000014488qqca2	0.035899	-0.31202
ENSG00000112584qqFAM120BqqENSDARG00000030804qqfam120b	0.0359394	-0.43137
ENSG00000038219qqBOD1L1qqENSDARG00000089505qqbod1l1	0.037754	-0.3772
ENSG00000165280qqVCPqqENSDARG00000020008qqvcp	0.0379659	0.374844
ENSG00000155980qqKIF5AqqENSDARG00000098936qqkif5aa	0.0387977	0.295546
ENSG00000175727qqMLXIPqqENSDARG00000059474qqmlxip	0.0390075	-0.28554
ENSG00000175115qqPACS1qqENSDARG00000044556qqpacs1a	0.0403382	-0.450689
ENSG00000113761qqZNF346qqENSDARG00000060695qqznf346	0.0408787	-0.493932
ENSG00000182667qqNTMqqENSDARG00000013005qqopcml	0.040883	-0.399674
ENSG00000133401qqPDZD2qqENSDARG00000059801qqpdzd2	0.0414584	-0.589492
ENSG00000173598qqNUDT4qqENSDARG00000057767qqnudt4a	0.0422829	0.413526
ENSG00000173598qqNUDT4qqENSDARG00000045878qqnudt4b	0.0422829	0.413526
ENSG00000106299qqWASLqqENSDARG00000006283qqwaslb	0.0429425	0.258545
ENSG00000106299qqWASLqqENSDARG00000014113qqwasla	0.0429425	0.258545
ENSG00000107518qqATRNL1qqENSDARG00000077188qqatrnl1a	0.0429673	-0.356964
ENSG00000107518qqATRNL1qqENSDARG00000006420qqatrnl1b	0.0429673	-0.356964
ENSG00000023516qqAKAP11qqENSDARG00000075435qqakap11	0.0432398	0.375182
ENSG00000175471qqMCTP1qqENSDARG00000060871qqmctp1b	0.0437023	-0.381649
ENSG00000175471qqMCTP1qqENSDARG00000076404qqmctp1a	0.0437023	-0.381649
ENSG00000106617qqPRKAG2qqENSDARG00000001933qqprkag2b	0.0439231	-0.286183
ENSG00000106617qqPRKAG2qqENSDARG00000012625qqprkag2a	0.0439231	-0.286183
ENSG00000104059qqFAM189A1qqENSDARG00000053380qqfam189a1	0.0441993	-0.429103
ENSG00000111674qqENO2qqENSDARG00000014287qqeno2	0.0444189	0.39416
ENSG00000161082qqCELF5qqENSDARG00000071375qqcelf5a	0.0456782	-0.396323
ENSG00000161082qqCELF5qqENSDARG00000090727qqcelf5b	0.0456782	-0.396323
ENSG00000165379qqLRFN5qqENSDARG00000071230qqlrfn5a	0.0458597	-0.459699
ENSG00000165061qqZMAT4qqENSDARG00000061419qqzmat4b	0.0462479	-0.34973
ENSG00000165061qqZMAT4qqENSDARG00000092987qqzmat4a	0.0462479	-0.34973
ENSG00000165672qqPRDX3qqENSDARG00000032102qqprdx3	0.0464658	0.323351
ENSG00000166848qqTERF2IPqqENSDARG00000103977qqterf2ip	0.0476324	-0.298189
ENSG00000104852qqSNRNP70qqENSDARG00000077126qqsnrnp70	0.0478787	-0.464726

## Sheet: ECBS6_12_vs_ECBS0_12
	p_val	avg_log2FC
ENSG00000198938qqMT-CO3qqENSDARG00000063912qqmt-co3	2.91317e-115	-3.36216
ENSG00000198899qqMT-ATP6qqENSDARG00000063911qqmt-atp6	1.98927e-92	-3.04583
ENSG00000198712qqMT-CO2qqENSDARG00000063908qqmt-co2	3.12457e-91	-2.84357
ENSG00000198888qqMT-ND1qqENSDARG00000063895qqmt-nd1	1.0384e-89	-3.15367
ENSG00000198763qqMT-ND2qqENSDARG00000063899qqmt-nd2	1.19403e-88	-2.65406
ENSG00000198804qqMT-CO1qqENSDARG00000063905qqmt-co1	3.14254e-85	-3.08789
ENSG00000198840qqMT-ND3qqENSDARG00000063914qqmt-nd3	1.0638e-81	-2.80905
ENSG00000198886qqMT-ND4qqENSDARG00000063917qqmt-nd4	7.95466e-80	-2.96918
ENSG00000198727qqMT-CYBqqENSDARG00000063924qqmt-cyb	9.00167e-76	-2.82739
ENSG00000176390qqCRLF3qqENSDARG00000070261qqcrlf3	4.59309e-39	1.89538
ENSG00000178568qqERBB4qqENSDARG00000063207qqerbb4a	1.18622e-38	0.888956
ENSG00000178568qqERBB4qqENSDARG00000090408qqERBB4 (1 of many)	1.18622e-38	0.888956
ENSG00000178568qqERBB4qqENSDARG00000089536qqerbb4b	1.18622e-38	0.888956
ENSG00000174576qqNPAS4qqENSDARG00000087753qqCR388166.1	1.21307e-38	-1.87189
ENSG00000174576qqNPAS4qqENSDARG00000055752qqnpas4a	1.21307e-38	-1.87189
ENSG00000228716qqDHFRqqENSDARG00000004251qqdhfr	1.65474e-36	-1.89283
ENSG00000228716qqDHFRqqENSDARG00000068876qqzgc:153031	1.65474e-36	-1.89283
ENSG00000170345qqFOSqqENSDARG00000031683qqfosab	7.24466e-36	-2.31568
ENSG00000125740qqFOSBqqENSDARG00000055751qqfosb	7.3929e-36	-1.75988
ENSG00000179889qqPDXDC1qqENSDARG00000101886qqpdxdc1	5.02998e-34	1.67164
ENSG00000187391qqMAGI2qqENSDARG00000021590qqmagi2a	6.37376e-34	0.975478
ENSG00000187391qqMAGI2qqENSDARG00000073769qqmagi2b	6.37376e-34	0.975478
ENSG00000123358qqNR4A1qqENSDARG00000000796qqnr4a1	3.28408e-33	-1.58652
ENSG00000150672qqDLG2qqENSDARG00000099323qqdlg2	2.5899e-30	0.840065
ENSG00000176884qqGRIN1qqENSDARG00000027828qqgrin1a	6.04848e-30	-1.43514
ENSG00000176884qqGRIN1qqENSDARG00000025728qqgrin1b	6.04848e-30	-1.43514
ENSG00000167996qqFTH1qqENSDARG00000007975qqfth1b	2.28727e-28	1.53568
ENSG00000167996qqFTH1qqENSDARG00000015551qqfth1a	2.28727e-28	1.53568
ENSG00000138735qqPDE5AqqENSDARG00000051915qqpde5ab	3.52904e-28	1.61682
ENSG00000174469qqCNTNAP2qqENSDARG00000074558qqcntnap2b	4.94561e-28	0.695492
ENSG00000198786qqMT-ND5qqENSDARG00000063921qqmt-nd5	2.90624e-27	-1.85785
ENSG00000109680qqTBC1D19qqENSDARG00000013842qqtbc1d19	3.07928e-27	1.31936
ENSG00000101210qqEEF1A2qqENSDARG00000006838qqeef1a2	1.1889e-26	-1.49303
ENSG00000167470qqMIDNqqENSDARG00000018524qqmidn	2.88335e-25	-1.49305
ENSG00000058404qqCAMK2BqqENSDARG00000100089qqcamk2b2	8.81688e-25	-1.55344
ENSG00000058404qqCAMK2BqqENSDARG00000011065qqcamk2b1	8.81688e-25	-1.55344
ENSG00000100650qqSRSF5qqENSDARG00000027734qqsrsf5b	1.4454e-24	1.14272
ENSG00000135298qqADGRB3qqENSDARG00000059832qqadgrb3	1.00364e-23	0.616133
ENSG00000154654qqNCAM2qqENSDARG00000017466qqncam2	1.15375e-23	1.29725
ENSG00000154654qqNCAM2qqENSDARG00000098523qqzgc:152904	1.15375e-23	1.29725
ENSG00000145362qqANK2qqENSDARG00000043313qqank2b	3.84849e-23	0.77706
ENSG00000106853qqPTGR1qqENSDARG00000024877qqptgr1	6.9334e-23	1.50763
ENSG00000106853qqPTGR1qqENSDARG00000087017qqsi:dkey-11k2.7	6.9334e-23	1.50763
ENSG00000179388qqEGR3qqENSDARG00000089156qqegr3	2.4438e-22	-0.918872
ENSG00000175866qqBAIAP2qqENSDARG00000062799qqbaiap2a	3.15274e-22	-1.39225
ENSG00000175866qqBAIAP2qqENSDARG00000103333qqbaiap2b	3.15274e-22	-1.39225
ENSG00000099625qqCBARPqqENSDARG00000071325qqcbarpb	3.99843e-22	-1.09415
ENSG00000130522qqJUNDqqENSDARG00000067850qqjund	3.12544e-21	-1.50972
ENSG00000182968qqSOX1qqENSDARG00000008131qqsox1b	4.43114e-21	-1.32643
ENSG00000182968qqSOX1qqENSDARG00000069866qqsox1a	4.43114e-21	-1.32643
ENSG00000109452qqINPP4BqqENSDARG00000075201qqinpp4b	4.46627e-21	1.27572
ENSG00000184226qqPCDH9qqENSDARG00000105441qqpcdh11	1.02802e-20	0.809736
ENSG00000184226qqPCDH9qqENSDARG00000063264qqpcdh9	1.02802e-20	0.809736
ENSG00000171223qqJUNBqqENSDARG00000074378qqjunba	5.66941e-20	-1.27713
ENSG00000171223qqJUNBqqENSDARG00000104773qqjunbb	5.66941e-20	-1.27713
ENSG00000103257qqSLC7A5qqENSDARG00000099265qqslc7a5	8.57053e-20	-1.21666
ENSG00000135625qqEGR4qqENSDARG00000037421qqegr1	1.03639e-19	-0.887181
ENSG00000135625qqEGR4qqENSDARG00000044098qqegr2a	1.03639e-19	-0.887181
ENSG00000135625qqEGR4qqENSDARG00000077799qqegr4	1.03639e-19	-0.887181
ENSG00000149972qqCNTN5qqENSDARG00000021584qqcntn5	1.1809e-19	0.756723
ENSG00000188580qqNKAIN2qqENSDARG00000069427qqnkain2	1.68806e-19	0.972161
ENSG00000166886qqNAB2qqENSDARG00000078076qqnab2	1.71733e-19	-1.0712
ENSG00000109475qqRPL34qqENSDARG00000029500qqrpl34	2.88444e-19	1.21676
ENSG00000244754qqN4BP2L2qqENSDARG00000103507qqn4bp2l2	3.34368e-19	0.684295
ENSG00000198589qqLRBAqqENSDARG00000031108qqlrba	8.40055e-19	1.06062
ENSG00000100354qqTNRC6BqqENSDARG00000076389qqsi:dkey-217f16.6	9.81986e-19	0.82725
ENSG00000100354qqTNRC6BqqENSDARG00000079723qqsi:dkey-46g23.1	9.81986e-19	0.82725
ENSG00000100354qqTNRC6BqqENSDARG00000074161qqtnrc6b	9.81986e-19	0.82725
ENSG00000004534qqRBM6qqENSDARG00000077060qqrbm6	1.01747e-18	0.820749
ENSG00000184672qqRALYLqqENSDARG00000053810qqhnrnpc	1.19654e-18	0.964542
ENSG00000184672qqRALYLqqENSDARG00000103845qqzgc:55733	1.19654e-18	0.964542
ENSG00000126214qqKLC1qqENSDARG00000009796qqklc1a	1.76215e-18	-1.17148
ENSG00000174482qqLINGO2qqENSDARG00000074535qqlingo2a	1.82524e-18	0.702822
ENSG00000174482qqLINGO2qqENSDARG00000069970qqlingo2b	1.82524e-18	0.702822
ENSG00000106236qqNPTX2qqENSDARG00000045164qqnptx2b	2.92801e-18	-0.957303
ENSG00000106236qqNPTX2qqENSDARG00000037794qqnptx2a	2.92801e-18	-0.957303
ENSG00000114279qqFGF12qqENSDARG00000027957qqfgf12a	3.22136e-18	0.462383
ENSG00000120875qqDUSP4qqENSDARG00000044688qqdusp4	4.26209e-18	-1.1914
ENSG00000116183qqPAPPA2qqENSDARG00000076020qqpappa2	6.56801e-18	1.20329
ENSG00000198355qqPIM3qqENSDARG00000055129qqpim3	8.79632e-18	-0.947389
ENSG00000196972qqSMIM10L2BqqENSDARG00000100331qqSMIM10	1.39767e-17	-1.04235
ENSG00000109046qqWSB1qqENSDARG00000021343qqwsb1	2.77852e-17	0.825639
ENSG00000114062qqUBE3AqqENSDARG00000055737qqube3a	3.33848e-17	0.865554
ENSG00000196104qqSPOCK3qqENSDARG00000070266qqspock3	4.94948e-17	1.03719
ENSG00000167971qqCASKIN1qqENSDARG00000100166qqsi:dkeyp-9d4.3	6.3258e-17	-0.953744
ENSG00000167971qqCASKIN1qqENSDARG00000046107qqcaskin1	6.3258e-17	-0.953744
ENSG00000150275qqPCDH15qqENSDARG00000098257qqpcdh15a	7.26498e-17	0.848298
ENSG00000150275qqPCDH15qqENSDARG00000008127qqpcdh15b	7.26498e-17	0.848298
ENSG00000111817qqDSEqqENSDARG00000017988qqdse	8.52665e-17	0.898524
ENSG00000138166qqDUSP5qqENSDARG00000019307qqdusp5	9.17896e-17	-0.83889
ENSG00000261787qqTCF24qqENSDARG00000086944qqTCF24	1.02791e-16	1.044
ENSG00000197563qqPIGNqqENSDARG00000077532qqpign	1.76478e-16	1.01807
ENSG00000122026qqRPL21qqENSDARG00000010516qqrpl21	3.17849e-16	1.2542
ENSG00000129317qqPUS7LqqENSDARG00000069780qqpus7l	4.7756e-16	0.762967
ENSG00000175161qqCADM2qqENSDARG00000009930qqcadm2a	5.41943e-16	0.587582
ENSG00000175161qqCADM2qqENSDARG00000062633qqcadm2b	5.41943e-16	0.587582
ENSG00000144655qqCSRNP1qqENSDARG00000031426qqcsrnp1a	7.12251e-16	-0.845057
ENSG00000144655qqCSRNP1qqENSDARG00000038429qqcsrnp1b	7.12251e-16	-0.845057
ENSG00000163539qqCLASP2qqENSDARG00000020345qqclasp2	7.93309e-16	0.554531
ENSG00000152061qqRABGAP1LqqENSDARG00000060315qqrabgap1l2	8.1523e-16	0.716454
ENSG00000152061qqRABGAP1LqqENSDARG00000061757qqrabgap1l	8.1523e-16	0.716454
ENSG00000111837qqMAKqqENSDARG00000059287qqmak	9.34682e-16	1.07953
ENSG00000145715qqRASA1qqENSDARG00000035535qqrasa1a	9.38961e-16	0.919699
ENSG00000145715qqRASA1qqENSDARG00000073665qqrasa1b	9.38961e-16	0.919699
ENSG00000091513qqTFqqENSDARG00000013240qqzgc:172271	9.62538e-16	1.05824
ENSG00000150471qqADGRL3qqENSDARG00000090624qqADGRL3	1.05227e-15	0.596251
ENSG00000116254qqCHD5qqENSDARG00000105083qqchd5	1.65702e-15	-1.20086
ENSG00000182197qqEXT1qqENSDARG00000103155qqext1a	1.85858e-15	0.620021
ENSG00000182197qqEXT1qqENSDARG00000101019qqext1b	1.85858e-15	0.620021
ENSG00000154556qqSORBS2qqENSDARG00000061603qqsorbs2b	2.27226e-15	0.989118
ENSG00000154556qqSORBS2qqENSDARG00000003046qqsorbs2a	2.27226e-15	0.989118
ENSG00000174748qqRPL15qqENSDARG00000009285qqrpl15	2.43392e-15	1.12021
ENSG00000147604qqRPL7qqENSDARG00000007320qqrpl7	3.58033e-15	1.05805
ENSG00000005486qqRHBDD2qqENSDARG00000092463qqrhbdd2	4.18565e-15	-1.14647
ENSG00000151914qqDSTqqENSDARG00000102406qqsi:ch211-165e15.1	4.36591e-15	0.632724
ENSG00000151914qqDSTqqENSDARG00000098631qqCABZ01044277.1	4.36591e-15	0.632724
ENSG00000151914qqDSTqqENSDARG00000101858qqDST	4.36591e-15	0.632724
ENSG00000187479qqC11orf96qqENSDARG00000097208qqalkbh3	5.15522e-15	-0.883959
ENSG00000131584qqACAP3qqENSDARG00000075990qqacap3a	6.02543e-15	-1.20821
ENSG00000131584qqACAP3qqENSDARG00000099240qqacap3b	6.02543e-15	-1.20821
ENSG00000156273qqBACH1qqENSDARG00000062553qqbach1a	8.16444e-15	0.803461
ENSG00000156273qqBACH1qqENSDARG00000002196qqbach1b	8.16444e-15	0.803461
ENSG00000133742qqCA1qqENSDARG00000011166qqcahz	9.7502e-15	1.26712
ENSG00000133742qqCA1qqENSDARG00000014488qqca2	9.7502e-15	1.26712
ENSG00000112137qqPHACTR1qqENSDARG00000023916qqphactr1	1.0175e-14	0.560409
ENSG00000121653qqMAPK8IP1qqENSDARG00000102229qqmapk8ip1a	1.25058e-14	-1.01746
ENSG00000121653qqMAPK8IP1qqENSDARG00000090326qqMAPK8IP1 (1 of many)	1.25058e-14	-1.01746
ENSG00000118181qqRPS25qqENSDARG00000041811qqrps25	1.39011e-14	0.826188
ENSG00000221890qqNPTXRqqENSDARG00000097543qqcbx6b	2.01663e-14	-1.37609
ENSG00000221890qqNPTXRqqENSDARG00000071051qqcbx6a	2.01663e-14	-1.37609
ENSG00000185760qqKCNQ5qqENSDARG00000069954qqkcnq5a	3.03436e-14	0.667806
ENSG00000169855qqROBO1qqENSDARG00000026784qqrobo1	3.15216e-14	1.02382
ENSG00000185753qqCXorf38qqENSDARG00000089227qqsi:ch211-91p5.3	3.42476e-14	0.837399
ENSG00000185305qqARL15qqENSDARG00000057995qqarl15b	3.70695e-14	0.901541
ENSG00000185305qqARL15qqENSDARG00000076040qqarl15a	3.70695e-14	0.901541
ENSG00000134769qqDTNAqqENSDARG00000031015qqdtna	3.8646e-14	1.13665
ENSG00000198947qqDMDqqENSDARG00000008487qqdmd	5.33402e-14	0.64339
ENSG00000089009qqRPL6qqENSDARG00000058451qqrpl6	5.54773e-14	0.893144
ENSG00000169760qqNLGN1qqENSDARG00000077710qqnlgn1	6.35723e-14	0.646969
ENSG00000175497qqDPP10qqENSDARG00000104767qqCR381531.2	6.6457e-14	0.886158
ENSG00000166710qqB2MqqENSDARG00000071168qqzmp:0000001138	7.27502e-14	1.0386
ENSG00000187189qqTSPYL4qqENSDARG00000070560qqnap1l4a	1.33615e-13	-1.06769
ENSG00000187189qqTSPYL4qqENSDARG00000005015qqtspy	1.33615e-13	-1.06769
ENSG00000089486qqCDIP1qqENSDARG00000076118qqcdip1	1.40623e-13	-1.37058
ENSG00000184903qqIMMP2LqqENSDARG00000004925qqimmp2l	1.9297e-13	0.700206
ENSG00000184205qqTSPYL2qqENSDARG00000070560qqnap1l4a	2.04373e-13	-1.18211
ENSG00000184205qqTSPYL2qqENSDARG00000005015qqtspy	2.04373e-13	-1.18211
ENSG00000104888qqSLC17A7qqENSDARG00000090106qqslc17a7b	2.43929e-13	-0.896763
ENSG00000104888qqSLC17A7qqENSDARG00000016480qqslc17a7a	2.43929e-13	-0.896763
ENSG00000183248qqPRR36qqENSDARG00000069595qqsi:ch211-214c7.4	2.69689e-13	-0.824294
ENSG00000106976qqDNM1qqENSDARG00000010042qqdnm1a	3.08863e-13	-1.18638
ENSG00000106976qqDNM1qqENSDARG00000009281qqdnm1b	3.08863e-13	-1.18638
ENSG00000184611qqKCNH7qqENSDARG00000062687qqkcnh7	4.12601e-13	0.675543
ENSG00000164587qqRPS14qqENSDARG00000036629qqrps14	5.12933e-13	0.781171
ENSG00000182348qqZNF804BqqENSDARG00000103396qqznf804b	6.00391e-13	0.775537
ENSG00000153558qqFBXL2qqENSDARG00000012135qqfbxl2	6.75925e-13	0.719828
ENSG00000100994qqPYGBqqENSDARG00000002021qqpygb	7.45093e-13	-0.96853
ENSG00000113396qqSLC27A6qqENSDARG00000046053qqslc27a6	7.76205e-13	-1.30076
ENSG00000075292qqZNF638qqENSDARG00000093237qqsi:ch211-89o9.4	8.17135e-13	0.699707
ENSG00000075292qqZNF638qqENSDARG00000104169qqsi:ch211-212k18.4	8.17135e-13	0.699707
ENSG00000144331qqZNF385BqqENSDARG00000006065qqznf385b	8.19384e-13	0.74772
ENSG00000172270qqBSGqqENSDARG00000019881qqbsg	9.3255e-13	-1.24733
ENSG00000137216qqTMEM63BqqENSDARG00000103608qqzgc:153431	9.67607e-13	-1.07961
ENSG00000137216qqTMEM63BqqENSDARG00000104559qqtmem63ba	9.67607e-13	-1.07961
ENSG00000137216qqTMEM63BqqENSDARG00000106631qqtmem63bb	9.67607e-13	-1.07961
ENSG00000087074qqPPP1R15AqqENSDARG00000069135qqppp1r15a	1.00839e-12	-0.582802
ENSG00000173166qqRAPH1qqENSDARG00000061732qqraph1b	1.05933e-12	0.81361
ENSG00000173166qqRAPH1qqENSDARG00000006301qqraph1a	1.05933e-12	0.81361
ENSG00000147403qqRPL10qqENSDARG00000025581qqrpl10	1.31199e-12	0.598437
ENSG00000165995qqCACNB2qqENSDARG00000099045qqcacnb2a	1.31682e-12	0.680394
ENSG00000169032qqMAP2K1qqENSDARG00000007825qqmap2k1	1.31808e-12	0.677436
ENSG00000075151qqEIF4G3qqENSDARG00000074331qqeif4g3b	1.38661e-12	0.346336
ENSG00000075151qqEIF4G3qqENSDARG00000077215qqeif4g3a	1.38661e-12	0.346336
ENSG00000082805qqERC1qqENSDARG00000031930qqerc1b	1.40082e-12	0.46986
ENSG00000082805qqERC1qqENSDARG00000076014qqERC1	1.40082e-12	0.46986
ENSG00000082805qqERC1qqENSDARG00000009941qqerc1a	1.40082e-12	0.46986
ENSG00000169306qqIL1RAPL1qqENSDARG00000062045qqil1rapl1a	1.41983e-12	0.387055
ENSG00000169306qqIL1RAPL1qqENSDARG00000104853qqil1rapl1b	1.41983e-12	0.387055
ENSG00000158321qqAUTS2qqENSDARG00000056427qqauts2a	1.44512e-12	0.430274
ENSG00000009413qqREV3LqqENSDARG00000058801qqrev3l	1.7369e-12	0.539519
ENSG00000168843qqFSTL5qqENSDARG00000040198qqfstl5	1.83339e-12	0.502341
ENSG00000102466qqFGF14qqENSDARG00000040982qqfgf14	1.95897e-12	0.35373
ENSG00000110841qqPPFIBP1qqENSDARG00000045749qqppfibp1a	2.04203e-12	0.745964
ENSG00000110841qqPPFIBP1qqENSDARG00000100057qqppfibp1b	2.04203e-12	0.745964
ENSG00000173406qqDAB1qqENSDARG00000059939qqdab1a	2.80369e-12	0.379203
ENSG00000173406qqDAB1qqENSDARG00000003290qqdab1b	2.80369e-12	0.379203
ENSG00000121753qqADGRB2qqENSDARG00000025667qqadgrb2	2.939e-12	-0.814403
ENSG00000177990qqDPY19L2qqENSDARG00000069995qqdpy19l1l	3.01484e-12	0.546676
ENSG00000137941qqTTLL7qqENSDARG00000062973qqttll7	3.05597e-12	0.680298
ENSG00000169783qqLINGO1qqENSDARG00000034165qqlingo1a	3.26327e-12	-1.54419
ENSG00000169783qqLINGO1qqENSDARG00000035899qqlingo1b	3.26327e-12	-1.54419
ENSG00000185737qqNRG3qqENSDARG00000089766qqnrg3b	3.47104e-12	0.483904
ENSG00000135472qqFAIM2qqENSDARG00000105362qqfaim2b	3.76142e-12	-1.21167
ENSG00000165802qqNSMFqqENSDARG00000101234qqnsmfb	3.78475e-12	-0.828474
ENSG00000165802qqNSMFqqENSDARG00000060025qqnsmfa	3.78475e-12	-0.828474
ENSG00000172260qqNEGR1qqENSDARG00000021607qqnegr1	4.29565e-12	0.57057
ENSG00000129911qqKLF16qqENSDARG00000069342qqzgc:153115	6.88571e-12	-0.527127
ENSG00000129911qqKLF16qqENSDARG00000061368qqklf13	6.88571e-12	-0.527127
ENSG00000160584qqSIK3qqENSDARG00000088083qqsik3	7.04638e-12	0.53325
ENSG00000125148qqMT2AqqENSDARG00000041623qqmt2	8.30169e-12	1.02812
ENSG00000174944qqP2RY14qqENSDARG00000103305qqP2RY14	8.92343e-12	0.905725
ENSG00000105270qqCLIP3qqENSDARG00000054456qqclip3	9.14682e-12	-1.10818
ENSG00000157450qqRNF111qqENSDARG00000078802qqrnf111	9.52911e-12	0.807295
ENSG00000198755qqRPL10AqqENSDARG00000042905qqrpl10a	9.68465e-12	0.670741
ENSG00000203879qqGDI1qqENSDARG00000056122qqgdi1	1.0246e-11	-1.04565
ENSG00000075426qqFOSL2qqENSDARG00000092174qqsi:ch211-59d15.4	1.05977e-11	-0.599164
ENSG00000075426qqFOSL2qqENSDARG00000040623qqfosl2	1.05977e-11	-0.599164
ENSG00000124193qqSRSF6qqENSDARG00000016783qqsrsf6b	1.10903e-11	0.762779
ENSG00000124193qqSRSF6qqENSDARG00000013729qqsrsf6a	1.10903e-11	0.762779
ENSG00000157782qqCABP1qqENSDARG00000033411qqcabp1b	1.11231e-11	-1.03067
ENSG00000157782qqCABP1qqENSDARG00000019990qqcabp1a	1.11231e-11	-1.03067
ENSG00000164796qqCSMD3qqENSDARG00000077920qqCSMD3	1.1259e-11	0.520332
ENSG00000104969qqSGTAqqENSDARG00000019941qqsgta	1.13801e-11	-0.844817
ENSG00000107890qqANKRD26qqENSDARG00000099768qqsi:ch211-272n13.3	1.13913e-11	0.665099
ENSG00000143190qqPOU2F1qqENSDARG00000007996qqpou2f1b	1.20482e-11	0.734681
ENSG00000143190qqPOU2F1qqENSDARG00000102550qqCABZ01080371.1	1.20482e-11	0.734681
ENSG00000103769qqRAB11AqqENSDARG00000041450qqrab11a	1.41292e-11	0.564086
ENSG00000111676qqATN1qqENSDARG00000092067qqatn1	1.58784e-11	-1.00643
ENSG00000186310qqNAP1L3qqENSDARG00000070560qqnap1l4a	1.62254e-11	-1.03161
ENSG00000186310qqNAP1L3qqENSDARG00000005015qqtspy	1.62254e-11	-1.03161
ENSG00000164091qqWDR82qqENSDARG00000014083qqwdr82	1.67319e-11	-0.679924
ENSG00000006453qqBAIAP2L1qqENSDARG00000029305qqbaiap2l1a	1.93343e-11	0.829435
ENSG00000006453qqBAIAP2L1qqENSDARG00000031119qqbaiap2l1b	1.93343e-11	0.829435
ENSG00000198242qqRPL23AqqENSDARG00000006316qqrpl23a	2.15258e-11	0.944153
ENSG00000117020qqAKT3qqENSDARG00000104810qqakt3a	2.34612e-11	0.51807
ENSG00000171877qqFRMD5qqENSDARG00000079622qqfrmd5	2.50992e-11	0.772105
ENSG00000171877qqFRMD5qqENSDARG00000075942qqFRMD5	2.50992e-11	0.772105
ENSG00000162415qqZSWIM5qqENSDARG00000055900qqzswim5	2.51829e-11	0.711399
ENSG00000161040qqFBXL13qqENSDARG00000076191qqfbxl13	2.63213e-11	0.715699
ENSG00000189043qqNDUFA4qqENSDARG00000099499qqndufa4l	2.6437e-11	0.840738
ENSG00000189043qqNDUFA4qqENSDARG00000056108qqndufa4	2.6437e-11	0.840738
ENSG00000120594qqPLXDC2qqENSDARG00000059950qqplxdc2	2.6828e-11	0.880713
ENSG00000120594qqPLXDC2qqENSDARG00000077219qqsi:ch211-106h4.6	2.6828e-11	0.880713
ENSG00000114757qqPEX5LqqENSDARG00000022518qqpex5la	2.79146e-11	0.411562
ENSG00000114757qqPEX5LqqENSDARG00000074403qqpex5lb	2.79146e-11	0.411562
ENSG00000146276qqGABRR1qqENSDARG00000043902qqgabrr1	2.81606e-11	0.664883
ENSG00000146276qqGABRR1qqENSDARG00000098081qqGABRR1 (1 of many)	2.81606e-11	0.664883
ENSG00000114480qqGBE1qqENSDARG00000029051qqgbe1a	3.2103e-11	0.786255
ENSG00000114480qqGBE1qqENSDARG00000099524qqgbe1b	3.2103e-11	0.786255
ENSG00000244694qqPTCHD4qqENSDARG00000008249qqptchd4	3.23562e-11	0.499632
ENSG00000137154qqRPS6qqENSDARG00000019778qqrps6	3.43451e-11	0.778699
ENSG00000117569qqPTBP2qqENSDARG00000101947qqptbp2a	3.63306e-11	0.713139
ENSG00000117569qqPTBP2qqENSDARG00000015901qqptbp2b	3.63306e-11	0.713139
ENSG00000183023qqSLC8A1qqENSDARG00000043406qqslc8a1b	3.85712e-11	0.280792
ENSG00000183023qqSLC8A1qqENSDARG00000013422qqslc8a1a	3.85712e-11	0.280792
ENSG00000172915qqNBEAqqENSDARG00000070080qqnbeaa	3.88361e-11	0.464665
ENSG00000185236qqRAB11BqqENSDARG00000041878qqrab11ba	3.95177e-11	-0.999333
ENSG00000158560qqDYNC1I1qqENSDARG00000060948qqdync1i1	4.4947e-11	0.258701
ENSG00000158560qqDYNC1I1qqENSDARG00000098090qqCABZ01088308.1	4.4947e-11	0.258701
ENSG00000196482qqESRRGqqENSDARG00000004861qqesrrga	4.537e-11	0.569341
ENSG00000196482qqESRRGqqENSDARG00000011696qqesrrgb	4.537e-11	0.569341
ENSG00000032219qqARID4AqqENSDARG00000043873qqarid4a	4.69508e-11	0.516016
ENSG00000071054qqMAP4K4qqENSDARG00000098670qqmap4k4	4.75614e-11	0.51952
ENSG00000164161qqHHIPqqENSDARG00000060397qqhhip	4.77774e-11	0.687232
ENSG00000118816qqCCNIqqENSDARG00000068214qqccni	5.0392e-11	0.689355
ENSG00000075391qqRASAL2qqENSDARG00000036257qqrasal2	5.54286e-11	0.508373
ENSG00000184897qqH1FXqqENSDARG00000054058qqh1fx	5.96252e-11	-1.08521
ENSG00000128708qqHAT1qqENSDARG00000034916qqhat1	6.59391e-11	0.589807
ENSG00000142676qqRPL11qqENSDARG00000043509qqrpl11	6.72092e-11	0.926034
ENSG00000067798qqNAV3qqENSDARG00000005476qqnav3	6.93294e-11	0.512376
ENSG00000115756qqHPCAL1qqENSDARG00000022763qqhpcal1	7.08882e-11	-1.07704
ENSG00000140600qqSH3GL3qqENSDARG00000007302qqsh3gl3b	7.47688e-11	0.384514
ENSG00000140600qqSH3GL3qqENSDARG00000013360qqsh3gl3a	7.47688e-11	0.384514
ENSG00000115760qqBIRC6qqENSDARG00000074166qqbirc6	7.88159e-11	0.357056
ENSG00000089169qqRPH3AqqENSDARG00000063436qqrph3aa	8.3279e-11	-0.970795
ENSG00000089169qqRPH3AqqENSDARG00000105490qqrph3ab	8.3279e-11	-0.970795
ENSG00000182168qqUNC5CqqENSDARG00000099133qqsi:ch73-72b7.1	8.53485e-11	0.362947
ENSG00000182168qqUNC5CqqENSDARG00000087341qqunc5c	8.53485e-11	0.362947
ENSG00000143951qqWDPCPqqENSDARG00000074590qqwdpcp	8.79489e-11	0.369029
ENSG00000073969qqNSFqqENSDARG00000038991qqnsfb	9.11372e-11	0.547639
ENSG00000073969qqNSFqqENSDARG00000007654qqnsfa	9.11372e-11	0.547639
ENSG00000170921qqTANC2qqENSDARG00000079097qqtanc2a	9.73052e-11	0.731821
ENSG00000170921qqTANC2qqENSDARG00000107441qqTANC2	9.73052e-11	0.731821
ENSG00000106443qqPHF14qqENSDARG00000061458qqphf14	1.05135e-10	0.359035
ENSG00000139915qqMDGA2qqENSDARG00000024017qqmdga2a	1.20704e-10	0.388159
ENSG00000067840qqPDZD4qqENSDARG00000090564qqPDZD4	1.24274e-10	-0.924587
ENSG00000067840qqPDZD4qqENSDARG00000098823qqCT583651.2	1.24274e-10	-0.924587
ENSG00000102763qqVWA8qqENSDARG00000078593qqvwa8	1.46351e-10	0.552096
ENSG00000179912qqR3HDM2qqENSDARG00000102610qqr3hdm2	1.46892e-10	0.738556
ENSG00000008735qqMAPK8IP2qqENSDARG00000063157qqmapk8ip2	1.47644e-10	-0.834447
ENSG00000130222qqGADD45GqqENSDARG00000019417qqgadd45ga	1.53054e-10	-0.611361
ENSG00000130222qqGADD45GqqENSDARG00000016725qqgadd45gb.1	1.53054e-10	-0.611361
ENSG00000181790qqADGRB1qqENSDARG00000078529qqadgrb1b	1.6593e-10	-1.15141
ENSG00000181790qqADGRB1qqENSDARG00000075133qqadgrb1a	1.6593e-10	-1.15141
ENSG00000171723qqGPHNqqENSDARG00000100851qqgphnb	1.67765e-10	0.337654
ENSG00000171723qqGPHNqqENSDARG00000089076qqgphna	1.67765e-10	0.337654
ENSG00000115840qqSLC25A12qqENSDARG00000102362qqslc25a12	1.78917e-10	0.424302
ENSG00000137818qqRPLP1qqENSDARG00000021864qqrplp1	1.80093e-10	0.6591
ENSG00000100316qqRPL3qqENSDARG00000003599qqrpl3	1.9173e-10	0.960441
ENSG00000122584qqNXPH1qqENSDARG00000033447qqnxph1	2.00397e-10	0.485357
ENSG00000100401qqRANGAP1qqENSDARG00000041317qqrangap1a	2.03388e-10	-1.00078
ENSG00000100401qqRANGAP1qqENSDARG00000056059qqrangap1b	2.03388e-10	-1.00078
ENSG00000188042qqARL4CqqENSDARG00000032708qqarl4cb	2.08836e-10	-1.17119
ENSG00000188042qqARL4CqqENSDARG00000057606qqarl4ca	2.08836e-10	-1.17119
ENSG00000148948qqLRRC4CqqENSDARG00000016739qqsi:dkey-6l15.1	2.1376e-10	0.368389
ENSG00000155974qqGRIP1qqENSDARG00000015053qqgrip1	2.15957e-10	0.399326
ENSG00000132639qqSNAP25qqENSDARG00000058117qqsnap25b	2.20262e-10	-0.898988
ENSG00000132639qqSNAP25qqENSDARG00000020609qqsnap25a	2.20262e-10	-0.898988
ENSG00000145425qqRPS3AqqENSDARG00000035692qqrps3a	2.20738e-10	0.732647
ENSG00000010404qqIDSqqENSDARG00000071699qqids	2.24049e-10	-1.08339
ENSG00000185008qqROBO2qqENSDARG00000014891qqrobo2	2.46752e-10	0.618567
ENSG00000188191qqPRKAR1BqqENSDARG00000103800qqprkar1b	2.49925e-10	-1.20476
ENSG00000128512qqDOCK4qqENSDARG00000024874qqdock4b	2.52498e-10	0.779261
ENSG00000128512qqDOCK4qqENSDARG00000076213qqDOCK4 (1 of many)	2.52498e-10	0.779261
ENSG00000147905qqZCCHC7qqENSDARG00000055443qqzcchc7	2.64595e-10	0.592521
ENSG00000143850qqPLEKHA6qqENSDARG00000020328qqplekha6	2.7254e-10	0.742297
ENSG00000089053qqANAPC5qqENSDARG00000008461qqanapc5	2.82367e-10	0.847194
ENSG00000144119qqC1QL2qqENSDARG00000015592qqc1ql2	2.89792e-10	-0.871492
ENSG00000125869qqLAMP5qqENSDARG00000101098qqLAMP5	2.97715e-10	0.631003
ENSG00000184408qqKCND2qqENSDARG00000074746qqkcnd1	3.38792e-10	0.465287
ENSG00000133019qqCHRM3qqENSDARG00000071091qqchrm3a	3.52463e-10	0.758311
ENSG00000133019qqCHRM3qqENSDARG00000071298qqchrm3b	3.52463e-10	0.758311
ENSG00000116194qqANGPTL1qqENSDARG00000012071qqangptl1a	3.72614e-10	0.704174
ENSG00000116194qqANGPTL1qqENSDARG00000100159qqangptl1b	3.72614e-10	0.704174
ENSG00000095066qqHOOK2qqENSDARG00000039309qqhook2	4.09932e-10	0.750114
ENSG00000095066qqHOOK2qqENSDARG00000099235qqhook2	4.09932e-10	0.750114
ENSG00000198130qqHIBCHqqENSDARG00000054867qqhibch	4.39747e-10	0.664176
ENSG00000128585qqMKLN1qqENSDARG00000025576qqmkln1	4.77768e-10	0.658875
ENSG00000162512qqSDC3qqENSDARG00000100562qqCABZ01080702.1	4.96911e-10	-0.48189
ENSG00000140015qqKCNH5qqENSDARG00000069117qqkcnh5b	5.13808e-10	0.555493
ENSG00000140015qqKCNH5qqENSDARG00000043220qqkcnh5a	5.13808e-10	0.555493
[truncated: 1,799 more rows]

## Sheet: ECBS6_6_vs_ECBS0_6
	p_val	avg_log2FC
[truncated: 1,114 more rows]

## Sheet: ECBS6_18_vs_ECBS0_18
	p_val	avg_log2FC
[truncated: 659 more rows]
