# Supplementary material for: Single Cell/Nucleus Transcriptomics Comparison in Zebrafish and Humans Reveals Common and Distinct Molecular Responses to Alzheimer’s Disease
Source: Cells. 2022 May 31;11(11):1807. doi: 10.3390/cells11111807 (PMC9180693; doi:10.3390/cells11111807)
Supplement: Supplementary file 1 [file cells-11-01807-s001.zip › Supplementary_Data/DataS4/dataS4_all.degs.dre.withDEGs_Ab42_ctrl.xlsx]

## Sheet: AB42_24_vs_PBS_24
	p_val	avg_log2FC	pct.1	pct.2	p_val_adj
ENSG00000086065qqCHMP5qqENSDARG00000103718qqchmp5b	0.0435966	-3.74479	0	1	1
ENSG00000136997qqMYCqqENSDARG00000007241qqmycb	0.0435966	3.39383	1	0.25	1
ENSG00000160014qqCALM3qqENSDARG00000031427qqcalm2a	0.0435966	-4.90402	0	1	1
ENSG00000178363qqCALML3qqENSDARG00000031427qqcalm2a	0.0435966	-4.90402	0	1	1
ENSG00000065809qqFAM107BqqENSDARG00000026865qqfam107b	0.0435966	-3.7486	0	1	1
ENSG00000164434qqFABP7qqENSDARG00000007697qqfabp7a	0.0435966	4.41722	1	0.25	1
ENSG00000186522qqSEPT10qqENSDARG00000099236qqsept10	0.0435966	-4.30122	0	1	1
ENSG00000117519qqCNN3qqENSDARG00000099510qqcnn3a	0.049746	-1.93351	0.333	1	1
ENSG00000184588qqPDE4BqqENSDARG00000032868qqpde4ba	0.049746	-2.97042	0.333	1	1
ENSG00000164104qqHMGB2qqENSDARG00000029722qqhmgb2a	0.049746	-2.59717	0.333	1	1
ENSG00000104388qqRAB2AqqENSDARG00000020261qqrab2a	0.049746	-2.9861	0.333	1	1
ENSG00000239672qqNME1qqENSDARG00000103791qqnme2b.1	0.049746	-2.92397	0.333	1	1
ENSG00000136156qqITM2BqqENSDARG00000007098qqitm2ba	0.0518299	0.995996	1	1	1
ENSG00000148339qqSLC25A25qqENSDARG00000010572qqslc25a25a	0.108408	1.57641	1	0.5	1
ENSG00000125775qqSDCBP2qqENSDARG00000012513qqsdcbp2	0.108408	-2.99937	0.333	1	1
ENSG00000167526qqRPL13qqENSDARG00000099380qqrpl13	0.108408	1.67607	1	0.5	1
ENSG00000075426qqFOSL2qqENSDARG00000040623qqfosl2	0.108408	1.76793	1	0.5	1
ENSG00000124145qqSDC4qqENSDARG00000059906qqsdc4	0.111612	1.08801	1	1	1
ENSG00000215472qqRPL17-C18orf32qqENSDARG00000057556qqrpl17	0.111612	0.943352	1	1	1
ENSG00000265681qqRPL17qqENSDARG00000057556qqrpl17	0.111612	0.943352	1	1	1
ENSG00000198899qqMT-ATP6qqENSDARG00000063911qqmt-atp6	0.111612	1.75122	1	1	1
ENSG00000087074qqPPP1R15AqqENSDARG00000069135qqppp1r15a	0.111612	0.916307	1	1	1
ENSG00000143344qqRGL1qqENSDARG00000005989qqrgl1	0.11867	-4.63353	0	0.75	1
ENSG00000198435qqNRARPqqENSDARG00000091419qqnrarpa	0.11867	-3.53294	0	0.75	1
ENSG00000160948qqVPS28qqENSDARG00000103203qqvps28	0.11867	-2.91891	0	0.75	1
ENSG00000106052qqTAX1BP1qqENSDARG00000056856qqtax1bp1b	0.11867	-2.91891	0	0.75	1
ENSG00000112715qqVEGFAqqENSDARG00000103542qqvegfaa	0.11867	-4.08332	0	0.75	1
ENSG00000115415qqSTAT1qqENSDARG00000006266qqstat1a	0.11867	-2.84965	0	0.75	1
ENSG00000071205qqARHGAP10qqENSDARG00000078326qqarhgap10	0.11867	-2.94485	0	0.75	1
ENSG00000213853qqEMP2qqENSDARG00000044588qqemp2	0.11867	-2.91891	0	0.75	1
ENSG00000163399qqATP1A1qqENSDARG00000002791qqatp1a1a.1	0.11867	-2.44847	0	0.75	1
ENSG00000148700qqADD3qqENSDARG00000040874qqadd3a	0.11867	-2.44847	0	0.75	1
ENSG00000214456qqPLIN5qqENSDARG00000013711qqzgc:77486	0.11867	-3.59718	0	0.75	1
ENSG00000168385qqSEPT2qqENSDARG00000027590qqsept2	0.11867	-3.54042	0	0.75	1
ENSG00000135316qqSYNCRIPqqENSDARG00000040184qqsyncrip	0.11867	-2.58146	0	0.75	1
ENSG00000149591qqTAGLNqqENSDARG00000033466qqtagln2	0.11867	-4.63839	0	0.75	1
ENSG00000122862qqSRGNqqENSDARG00000077069qqsrgn	0.11867	-3.48994	0	0.75	1
ENSG00000271793qqRP11-321N4.5qqENSDARG00000040184qqsyncrip	0.11867	-2.58146	0	0.75	1
ENSG00000167676qqPLIN4qqENSDARG00000013711qqzgc:77486	0.11867	-3.59718	0	0.75	1
ENSG00000121068qqTBX2qqENSDARG00000006120qqtbx2b	0.11867	-3.62006	0	0.75	1
ENSG00000105355qqPLIN3qqENSDARG00000013711qqzgc:77486	0.11867	-3.59718	0	0.75	1
ENSG00000147853qqAK3qqENSDARG00000058226qqak3	0.11867	-2.94485	0	0.75	1
ENSG00000111669qqTPI1qqENSDARG00000040988qqtpi1b	0.11867	-3.6494	0	0.75	1
ENSG00000005893qqLAMP2qqENSDARG00000014914qqlamp2	0.11867	-2.86577	0	0.75	1
ENSG00000149489qqROM1qqENSDARG00000019752qqrom1a	0.11867	-3.26108	0	0.75	1
ENSG00000102753qqKPNA3qqENSDARG00000052641qqkpna3	0.11867	-2.44847	0	0.75	1
ENSG00000154723qqATP5JqqENSDARG00000014313qqatp5pf	0.11867	-3.13919	0	0.75	1
ENSG00000182809qqCRIP2qqENSDARG00000070670qqcrip2	0.11867	-3.68062	0	0.75	1
ENSG00000058668qqATP2B4qqENSDARG00000044902qqatp2b2	0.11867	-2.44847	0	0.75	1
ENSG00000131055qqCOX4I2qqENSDARG00000022509qqcox4i2	0.11867	-2.94485	0	0.75	1
ENSG00000115128qqSF3B6qqENSDARG00000009753qqsf3b6	0.11867	-2.74544	0	0.75	1
ENSG00000166128qqRAB8BqqENSDARG00000068628qqrab8b	0.11867	-2.71562	0	0.75	1
ENSG00000091317qqCMTM6qqENSDARG00000099631qqcmtm6	0.11867	-2.74544	0	0.75	1
ENSG00000077458qqFAM76BqqENSDARG00000012432qqfam76b	0.11867	-2.94485	0	0.75	1
ENSG00000173457qqPPP1R14BqqENSDARG00000030161qqppp1r14bb	0.11867	-3.39572	0	0.75	1
ENSG00000071051qqNCK2qqENSDARG00000043361qqnck2b	0.11867	-2.94485	0	0.75	1
ENSG00000152661qqGJA1qqENSDARG00000041799qqcx43	0.11867	-4.20699	0	0.75	1
ENSG00000164402qqSEPT8qqENSDARG00000032606qqsept8a	0.11867	-3.53294	0	0.75	1
ENSG00000140416qqTPM1qqENSDARG00000087402qqtpm1	0.11867	-4.90208	0	0.75	1
ENSG00000169306qqIL1RAPL1qqENSDARG00000062045qqil1rapl1a	0.122745	3.82461	0.667	0	1
ENSG00000136943qqCTSVqqENSDARG00000077664qqzgc:110239	0.122745	2.9845	0.667	0	1
ENSG00000135047qqCTSLqqENSDARG00000077664qqzgc:110239	0.122745	2.9845	0.667	0	1
ENSG00000166598qqHSP90B1qqENSDARG00000003570qqhsp90b1	0.122745	3.57246	0.667	0	1
ENSG00000160679qqCHTOPqqENSDARG00000057234qqchtopa	0.122745	3.82461	0.667	0	1
ENSG00000136631qqVPS45qqENSDARG00000061180qqvps45	0.122745	2.9845	0.667	0	1
ENSG00000076716qqGPC4qqENSDARG00000015472qqgpc4	0.122745	2.9845	0.667	0	1
ENSG00000186566qqGPATCH8qqENSDARG00000059768qqgpatch8	0.122745	2.65606	0.667	0	1
ENSG00000166592qqRRADqqENSDARG00000052011qqrrad	0.122745	3.48767	0.667	0	1
ENSG00000128245qqYWHAHqqENSDARG00000005560qqywhah	0.122745	3.45228	0.667	0	1
ENSG00000176244qqACBD7qqENSDARG00000094730qqacbd7	0.122745	3.10015	0.667	0	1
ENSG00000099956qqSMARCB1qqENSDARG00000033647qqsmarcb1a	0.122745	2.65606	0.667	0	1
ENSG00000170906qqNDUFA3qqENSDARG00000041400qqndufa3	0.122745	2.65606	0.667	0	1
ENSG00000136156qqITM2BqqENSDARG00000041505qqitm2bb	0.122745	2.65606	0.667	0	1
ENSG00000152234qqATP5A1qqENSDARG00000010149qqatp5fa1	0.122745	3.30688	0.667	0	1
ENSG00000120910qqPPP3CCqqENSDARG00000057456qqppp3ccb	0.122745	2.65606	0.667	0	1
ENSG00000073737qqDHRS9qqENSDARG00000019260qqdhrs9	0.122745	2.9845	0.667	0	1
ENSG00000163909qqHEYLqqENSDARG00000056732qqher4.1	0.122745	2.9845	0.667	0	1
ENSG00000134321qqRSAD2qqENSDARG00000004952qqrsad2	0.122745	3.10015	0.667	0	1
ENSG00000177889qqUBE2NqqENSDARG00000008748qqube2na	0.122745	2.65606	0.667	0	1
ENSG00000197921qqHES5qqENSDARG00000056732qqher4.1	0.122745	2.9845	0.667	0	1
ENSG00000118263qqKLF7qqENSDARG00000043821qqklf7b	0.122745	2.9845	0.667	0	1
ENSG00000131844qqMCCC2qqENSDARG00000017571qqmccc2	0.122745	3.10015	0.667	0	1
ENSG00000134851qqTMEM165qqENSDARG00000034600qqtmem165	0.122745	2.9845	0.667	0	1
ENSG00000082153qqBZW1qqENSDARG00000010481qqbzw1a	0.122745	2.65606	0.667	0	1
ENSG00000179218qqCALRqqENSDARG00000076290qqcalr	0.122745	3.82461	0.667	0	1
ENSG00000156030qqELMSAN1qqENSDARG00000053864qqelmsan1b	0.122745	3.82461	0.667	0	1
ENSG00000198121qqLPAR1qqENSDARG00000099840qqlpar1	0.122745	2.65606	0.667	0	1
ENSG00000167074qqTEFqqENSDARG00000039117qqtefa	0.122745	2.65606	0.667	0	1
ENSG00000131238qqPPT1qqENSDARG00000039980qqppt1	0.122745	2.65606	0.667	0	1
ENSG00000124766qqSOX4qqENSDARG00000004588qqsox4a	0.122745	3.53683	0.667	0	1
ENSG00000116560qqSFPQqqENSDARG00000011564qqsfpq	0.122745	2.79985	0.667	0	1
ENSG00000182979qqMTA1qqENSDARG00000007198qqmta1	0.122745	3.57246	0.667	0	1
ENSG00000158092qqNCK1qqENSDARG00000074262qqnck1a	0.122745	3.10015	0.667	0	1
ENSG00000205531qqNAP1L4qqENSDARG00000068868qqnap1l4b	0.122745	2.65606	0.667	0	1
ENSG00000120697qqALG5qqENSDARG00000061235qqalg5	0.122745	3.35989	0.667	0	1
ENSG00000182871qqCOL18A1qqENSDARG00000036558qqcol18a1a	0.122745	3.82461	0.667	0	1
ENSG00000134909qqARHGAP32qqENSDARG00000074184qqarhgap32b	0.122745	2.9845	0.667	0	1
ENSG00000174721qqFGFBP3qqENSDARG00000040162qqzgc:165461	0.122745	5.2309	0.667	0	1
ENSG00000154146qqNRGNqqENSDARG00000039626qqnrgna	0.122745	2.9845	0.667	0	1
ENSG00000101670qqLIPGqqENSDARG00000031044qqlipg	0.122745	4.37673	0.667	0	1
ENSG00000111237qqVPS29qqENSDARG00000069521qqvps29	0.122745	2.9845	0.667	0	1
ENSG00000090905qqTNRC6AqqENSDARG00000079688qqtnrc6a	0.122745	3.20722	0.667	0	1
ENSG00000142871qqCYR61qqENSDARG00000023062qqcyr61	0.122745	6.83191	0.667	0	1
ENSG00000101019qqUQCC1qqENSDARG00000068176qquqcc1	0.122745	2.79985	0.667	0	1
ENSG00000168003qqSLC3A2qqENSDARG00000037012qqslc3a2b	0.122745	3.82461	0.667	0	1
ENSG00000113460qqBRIX1qqENSDARG00000098935qqbxdc2	0.122745	2.9845	0.667	0	1
ENSG00000146729qqGBASqqENSDARG00000007264qqnipsnap2	0.122745	2.9845	0.667	0	1
ENSG00000113761qqZNF346qqENSDARG00000060695qqznf346	0.122745	2.65606	0.667	0	1
ENSG00000165637qqVDAC2qqENSDARG00000013623qqvdac2	0.19909	-1.76197	0.333	0.75	1
ENSG00000101439qqCST3qqENSDARG00000007795qqcst3	0.19909	-2.34825	0.333	0.75	1
ENSG00000147065qqMSNqqENSDARG00000058128qqmsna	0.19909	-3.05557	0.333	0.75	1
ENSG00000114654qqEFCC1qqENSDARG00000102291qqeef1da	0.19909	-1.50076	0.333	0.75	1
ENSG00000148572qqNRBF2qqENSDARG00000023591qqnrbf2b	0.19909	-2.08299	0.333	0.75	1
ENSG00000035862qqTIMP2qqENSDARG00000061226qqtimp2a	0.19909	-1.71678	0.333	0.75	1
ENSG00000134333qqLDHAqqENSDARG00000101251qqldha	0.19909	-3.0865	0.333	0.75	1
ENSG00000169020qqATP5IqqENSDARG00000068940qqatp5meb	0.19909	-2.482	0.333	0.75	1
ENSG00000180304qqOAZ2qqENSDARG00000045929qqoaz2a	0.19909	-1.2931	0.333	0.75	1
ENSG00000198355qqPIM3qqENSDARG00000055129qqpim3	0.19909	-1.31131	0.333	0.75	1
ENSG00000198830qqHMGN2qqENSDARG00000099572qqhmgn2	0.19909	-2.58689	0.333	0.75	1
ENSG00000168497qqSDPRqqENSDARG00000071196qqcavin2b	0.19909	-1.71678	0.333	0.75	1
ENSG00000147677qqEIF3HqqENSDARG00000102452qqeif3ha	0.19909	-1.84976	0.333	0.75	1
ENSG00000132341qqRANqqENSDARG00000057026qqran	0.19909	-2.44358	0.333	0.75	1
ENSG00000138772qqANXA3qqENSDARG00000044254qqanxa3b	0.19909	-1.98392	0.333	0.75	1
ENSG00000182952qqHMGN4qqENSDARG00000099572qqhmgn2	0.19909	-2.58689	0.333	0.75	1
ENSG00000170955qqPRKCDBPqqENSDARG00000071196qqcavin2b	0.19909	-1.71678	0.333	0.75	1
ENSG00000104660qqLEPROTL1qqENSDARG00000104871qqLEPROTL1	0.19909	-1.71678	0.333	0.75	1
ENSG00000172757qqCFL1qqENSDARG00000021124qqcfl1	0.211798	-1.38259	0.333	1	1
ENSG00000189266qqPNRC2qqENSDARG00000053291qqpnrc2	0.211798	-1.48785	0.333	1	1
ENSG00000254772qqEEF1GqqENSDARG00000056119qqeef1g	0.211798	-1.37821	0.333	1	1
ENSG00000113140qqSPARCqqENSDARG00000019353qqsparc	0.211798	-1.75117	0.333	1	1
ENSG00000173812qqEIF1qqENSDARG00000012688qqeif1b	0.211798	-1.51454	0.333	1	1
ENSG00000149273qqRPS3qqENSDARG00000103007qqrps3	0.211798	-1.2477	0.333	1	1
ENSG00000004059qqARF5qqENSDARG00000070472qqarf5	0.211798	-1.35766	0.333	1	1
ENSG00000140044qqJDP2qqENSDARG00000020133qqjdp2b	0.215925	1.94629	1	1	1
ENSG00000128272qqATF4qqENSDARG00000038141qqatf4b	0.215925	-0.902911	0.667	1	1
ENSG00000131469qqRPL27qqENSDARG00000015128qqrpl27	0.215925	0.778191	1	0.75	1
ENSG00000128965qqCHAC1qqENSDARG00000070426qqchac1	0.215925	-1.18664	0.667	1	1
ENSG00000184009qqACTG1qqENSDARG00000037870qqactb2	0.215925	-1.11903	1	1	1
ENSG00000104177qqMYEF2qqENSDARG00000059398qqmyef2	0.241887	2.43722	0.667	0.25	1
ENSG00000241837qqATP5OqqENSDARG00000001788qqatp5po	0.241887	2.43722	0.667	0.25	1
ENSG00000249209qqAP000304.12qqENSDARG00000001788qqatp5po	0.241887	2.43722	0.667	0.25	1
ENSG00000115946qqPNO1qqENSDARG00000008502qqpno1	0.241887	2.38755	0.667	0.25	1
ENSG00000068697qqLAPTM4AqqENSDARG00000006397qqlaptm4a	0.241887	2.13693	0.667	0.25	1
ENSG00000161682qqFAM171A2qqENSDARG00000075249qqfam171a2a	0.241887	2.45703	0.667	0.25	1
ENSG00000143179qqUCK2qqENSDARG00000022213qquck2b	0.241887	2.90953	0.667	0.25	1
ENSG00000135916qqITM2CqqENSDARG00000039650qqitm2cb	0.241887	2.67365	0.667	0.25	1
ENSG00000180879qqSSR4qqENSDARG00000019444qqssr4	0.241887	2.03425	0.667	0.25	1
ENSG00000187969qqZCCHC13qqENSDARG00000070922qqcnbpb	0.241887	2.38755	0.667	0.25	1
ENSG00000150625qqGPM6AqqENSDARG00000055455qqgpm6aa	0.241887	3.46399	0.667	0.25	1
ENSG00000169714qqCNBPqqENSDARG00000070922qqcnbpb	0.241887	2.38755	0.667	0.25	1
ENSG00000166226qqCCT2qqENSDARG00000104674qqcct2	0.241887	2.8378	0.667	0.25	1
ENSG00000166595qqFAM96BqqENSDARG00000052010qqciao2b	0.270289	-1.66019	0	0.5	1
ENSG00000204152qqTIMM23BqqENSDARG00000071396qqtimm23a	0.270289	-2.43353	0	0.5	1
ENSG00000265354qqTIMM23qqENSDARG00000071396qqtimm23a	0.270289	-2.43353	0	0.5	1
ENSG00000214193qqSH3D21qqENSDARG00000099448qqsh3d21	0.270289	-4.01019	0	0.5	1
ENSG00000154079qqSDHAF4qqENSDARG00000039390qqsdhaf4	0.270289	-2.61416	0	0.5	1
ENSG00000024862qqCCDC28AqqENSDARG00000022983qqccdc28a	0.270289	-2.62735	0	0.5	1
ENSG00000103769qqRAB11AqqENSDARG00000041450qqrab11a	0.270289	-2.14017	0	0.5	1
ENSG00000170779qqCDCA4qqENSDARG00000042319qqcdca4	0.270289	-1.66019	0	0.5	1
ENSG00000164111qqANXA5qqENSDARG00000016470qqanxa5b	0.270289	-1.66019	0	0.5	1
ENSG00000181195qqPENKqqENSDARG00000036045qqpenkb	0.270289	-2.28543	0	0.5	1
ENSG00000280433qqCH507-9B2.9qqENSDARG00000098118qqtrappc10	0.270289	-1.95646	0	0.5	1
ENSG00000167641qqPPP1R14AqqENSDARG00000011239qqppp1r14aa	0.270289	-2.28543	0	0.5	1
ENSG00000213190qqMLLT11qqENSDARG00000071026qqmllt11	0.270289	-2.28543	0	0.5	1
ENSG00000164330qqEBF1qqENSDARG00000069196qqebf1b	0.270289	-2.43353	0	0.5	1
ENSG00000111737qqRAB35qqENSDARG00000058425qqrab35b	0.270289	-1.66019	0	0.5	1
ENSG00000160218qqTRAPPC10qqENSDARG00000098118qqtrappc10	0.270289	-1.95646	0	0.5	1
ENSG00000100632qqERHqqENSDARG00000032866qqerh	0.270289	-2.62735	0	0.5	1
ENSG00000185046qqANKS1BqqENSDARG00000003512qqanks1b	0.270289	-2.68983	0	0.5	1
ENSG00000186399qqGOLGA8RqqENSDARG00000063197qqgolga2	0.270289	-2.28543	0	0.5	1
ENSG00000164687qqFABP5qqENSDARG00000017299qqfabp11a	0.270289	-3.33025	0	0.5	1
ENSG00000116754qqSRSF11qqENSDARG00000098574qqsrsf11	0.270289	-2.28543	0	0.5	1
ENSG00000159289qqGOLGA6AqqENSDARG00000063197qqgolga2	0.270289	-2.28543	0	0.5	1
ENSG00000135940qqCOX5BqqENSDARG00000015978qqCOX5B	0.270289	-2.24424	0	0.5	1
ENSG00000232653qqGOLGA8NqqENSDARG00000063197qqgolga2	0.270289	-2.28543	0	0.5	1
ENSG00000179938qqGOLGA8JqqENSDARG00000063197qqgolga2	0.270289	-2.28543	0	0.5	1
ENSG00000215252qqGOLGA8BqqENSDARG00000063197qqgolga2	0.270289	-2.28543	0	0.5	1
ENSG00000108515qqENO3qqENSDARG00000039007qqeno3	0.270289	-3.04037	0	0.5	1
ENSG00000197416qqFABP12qqENSDARG00000017299qqfabp11a	0.270289	-3.33025	0	0.5	1
ENSG00000261739qqGOLGA8SqqENSDARG00000063197qqgolga2	0.270289	-2.28543	0	0.5	1
ENSG00000183629qqGOLGA8GqqENSDARG00000063197qqgolga2	0.270289	-2.28543	0	0.5	1
ENSG00000088986qqDYNLL1qqENSDARG00000058454qqdynll1	0.270289	-2.63558	0	0.5	1
ENSG00000178115qqGOLGA8QqqENSDARG00000063197qqgolga2	0.270289	-2.28543	0	0.5	1
ENSG00000140478qqGOLGA6DqqENSDARG00000063197qqgolga2	0.270289	-2.28543	0	0.5	1
ENSG00000167195qqGOLGA6CqqENSDARG00000063197qqgolga2	0.270289	-2.28543	0	0.5	1
ENSG00000188626qqGOLGA8MqqENSDARG00000063197qqgolga2	0.270289	-2.28543	0	0.5	1
ENSG00000215186qqGOLGA6BqqENSDARG00000063197qqgolga2	0.270289	-2.28543	0	0.5	1
ENSG00000116044qqNFE2L2qqENSDARG00000042824qqnfe2l2a	0.270289	-2.31946	0	0.5	1
ENSG00000261247qqGOLGA8TqqENSDARG00000063197qqgolga2	0.270289	-2.28543	0	0.5	1
ENSG00000125944qqHNRNPRqqENSDARG00000014569qqhnrnpr	0.270289	-1.66019	0	0.5	1
ENSG00000108518qqPFN1qqENSDARG00000088091qqpfn1	0.270289	-2.61416	0	0.5	1
ENSG00000130396qqMLLT4qqENSDARG00000029472qqafdna	0.270289	-1.95646	0	0.5	1
ENSG00000147588qqPMP2qqENSDARG00000017299qqfabp11a	0.270289	-3.33025	0	0.5	1
ENSG00000153684qqGOLGA8FqqENSDARG00000063197qqgolga2	0.270289	-2.28543	0	0.5	1
ENSG00000104897qqSF3A2qqENSDARG00000021107qqsf3a2	0.270289	-2.14017	0	0.5	1
ENSG00000188375qqH3F3CqqENSDARG00000068436qqh3f3b.1	0.270289	-2.41174	0	0.5	1
ENSG00000138942qqRNF185qqENSDARG00000032997qqrnf185	0.270289	-2.14017	0	0.5	1
ENSG00000148834qqGSTO1qqENSDARG00000033285qqgsto2	0.270289	-2.28543	0	0.5	1
ENSG00000205186qqFABP9qqENSDARG00000017299qqfabp11a	0.270289	-3.33025	0	0.5	1
ENSG00000109265qqKIAA1211qqENSDARG00000011602qqsi:dkeyp-117h8.2	0.270289	-2.68983	0	0.5	1
ENSG00000175265qqGOLGA8AqqENSDARG00000063197qqgolga2	0.270289	-2.28543	0	0.5	1
ENSG00000249931qqGOLGA8KqqENSDARG00000063197qqgolga2	0.270289	-2.28543	0	0.5	1
ENSG00000100647qqSUSD6qqENSDARG00000030116qqsusd6	0.270289	-1.66019	0	0.5	1
ENSG00000167110qqGOLGA2qqENSDARG00000063197qqgolga2	0.270289	-2.28543	0	0.5	1
ENSG00000261794qqGOLGA8HqqENSDARG00000063197qqgolga2	0.270289	-2.28543	0	0.5	1
ENSG00000206127qqGOLGA8OqqENSDARG00000063197qqgolga2	0.270289	-2.28543	0	0.5	1
ENSG00000125676qqTHOC2qqENSDARG00000037503qqthoc2	0.270289	-2.62735	0	0.5	1
ENSG00000134249qqADAM30qqENSDARG00000053468qqadam10a	0.270289	-2.15846	0	0.5	1
ENSG00000168594qqADAM29qqENSDARG00000053468qqadam10a	0.270289	-2.15846	0	0.5	1
ENSG00000187498qqCOL4A1qqENSDARG00000055009qqcol4a1	0.270289	-3.04037	0	0.5	1
ENSG00000116030qqSUMO1qqENSDARG00000044267qqsumo1	0.270289	-1.66019	0	0.5	1
ENSG00000139985qqADAM21qqENSDARG00000053468qqadam10a	0.270289	-2.15846	0	0.5	1
ENSG00000054598qqFOXC1qqENSDARG00000055398qqfoxc1b	0.270289	-3.94991	0	0.5	1
ENSG00000134007qqADAM20qqENSDARG00000053468qqadam10a	0.270289	-2.15846	0	0.5	1
ENSG00000135046qqANXA1qqENSDARG00000026726qqanxa1a	0.270289	-2.9833	0	0.5	1
ENSG00000100138qqSNU13qqENSDARG00000023299qqsnu13b	0.270289	-1.90453	0	0.5	1
ENSG00000197140qqADAM32qqENSDARG00000053468qqadam10a	0.270289	-2.15846	0	0.5	1
ENSG00000168619qqADAM18qqENSDARG00000053468qqadam10a	0.270289	-2.15846	0	0.5	1
ENSG00000113575qqPPP2CAqqENSDARG00000053404qqPPP2CA	0.270289	-2.14017	0	0.5	1
ENSG00000104755qqADAM2qqENSDARG00000053468qqadam10a	0.270289	-2.15846	0	0.5	1
ENSG00000269858qqEGLN2qqENSDARG00000062562qqegln2	0.270289	-2.33562	0	0.5	1
ENSG00000154723qqATP5JqqENSDARG00000077967qqsi:ch211-140m22.7	0.270289	-2.28543	0	0.5	1
ENSG00000198435qqNRARPqqENSDARG00000018958qqnrarpb	0.270289	-1.66019	0	0.5	1
ENSG00000184900qqSUMO3qqENSDARG00000028119qqsumo3a	0.270289	-2.28543	0	0.5	1
ENSG00000099860qqGADD45BqqENSDARG00000013576qqgadd45bb	0.270289	-1.95646	0	0.5	1
ENSG00000022840qqRNF10qqENSDARG00000079687qqrnf10	0.270289	-2.41174	0	0.5	1
ENSG00000187446qqCHP1qqENSDARG00000052859qqchp1	0.270289	-2.43353	0	0.5	1
ENSG00000154001qqPPP2R5EqqENSDARG00000069118qqppp2r5eb	0.270289	-2.31946	0	0.5	1
ENSG00000198954qqKIF1BPqqENSDARG00000062053qqkif1bp	0.270289	-2.14017	0	0.5	1
ENSG00000137845qqADAM10qqENSDARG00000053468qqadam10a	0.270289	-2.15846	0	0.5	1
ENSG00000102158qqMAGT1qqENSDARG00000058062qqmagt1	0.270289	-1.95646	0	0.5	1
ENSG00000116871qqMAP7D1qqENSDARG00000104701qqmap7d1b	0.270289	-2.47891	0	0.5	1
ENSG00000115286qqNDUFS7qqENSDARG00000074552qqndufs7	0.270289	-1.90453	0	0.5	1
ENSG00000128641qqMYO1BqqENSDARG00000024694qqmyo1b	0.270289	-2.61416	0	0.5	1
ENSG00000171823qqFBXL14qqENSDARG00000045801qqfbxl14b	0.270289	-1.95646	0	0.5	1
ENSG00000090530qqP3H2qqENSDARG00000103026qqp3h2	0.270289	-3.04037	0	0.5	1
ENSG00000126878qqAIF1LqqENSDARG00000009336qqaif1l	0.270289	-3.422	0	0.5	1
ENSG00000164754qqRAD21qqENSDARG00000006092qqrad21a	0.270289	-1.90453	0	0.5	1
ENSG00000102755qqFLT1qqENSDARG00000019371qqflt1	0.270289	-1.66019	0	0.5	1
ENSG00000145632qqPLK2qqENSDARG00000019130qqplk2b	0.270289	-4.22202	0	0.5	1
ENSG00000089006qqSNX5qqENSDARG00000020442qqsnx5	0.270289	-1.66019	0	0.5	1
ENSG00000134028qqADAMDEC1qqENSDARG00000053468qqadam10a	0.270289	-2.15846	0	0.5	1
ENSG00000143753qqDEGS1qqENSDARG00000007347qqdegs1	0.270289	-1.66019	0	0.5	1
ENSG00000069206qqADAM7qqENSDARG00000053468qqadam10a	0.270289	-2.15846	0	0.5	1
ENSG00000106211qqHSPB1qqENSDARG00000041065qqhspb1	0.270289	-3.94205	0	0.5	1
ENSG00000101361qqNOP56qqENSDARG00000012820qqnop56	0.270289	-3.26938	0	0.5	1
ENSG00000162434qqJAK1qqENSDARG00000020625qqjak1	0.270289	-1.66019	0	0.5	1
ENSG00000003756qqRBM5qqENSDARG00000098280qqrbm5	0.270289	-1.95646	0	0.5	1
ENSG00000143369qqECM1qqENSDARG00000105239qqecm1b	0.270289	-3.0739	0	0.5	1
ENSG00000132718qqSYT11qqENSDARG00000057913qqsyt11a	0.270289	-1.90453	0	0.5	1
ENSG00000120948qqTARDBPqqENSDARG00000004452qqtardbpl	0.270289	-1.95646	0	0.5	1
ENSG00000132334qqPTPREqqENSDARG00000021151qqptpreb	0.270289	-2.14017	0	0.5	1
ENSG00000166831qqRBPMS2qqENSDARG00000079578qqrbpms2b	0.270289	-2.14017	0	0.5	1
ENSG00000130429qqARPC1BqqENSDARG00000027063qqarpc1b	0.270289	-2.14017	0	0.5	1
ENSG00000118705qqRPN2qqENSDARG00000009724qqrpn2	0.270289	-1.95646	0	0.5	1
ENSG00000112245qqPTP4A1qqENSDARG00000006242qqptp4a1	0.270289	-3.11242	0	0.5	1
ENSG00000168528qqSERINC2qqENSDARG00000056532qqserinc2	0.270289	-2.15846	0	0.5	1
ENSG00000095794qqCREMqqENSDARG00000023217qqcrema	0.270289	-1.95646	0	0.5	1
ENSG00000126821qqSGPP1qqENSDARG00000079369qqsi:ch211-212g7.6	0.270289	-4.41666	0	0.5	1
ENSG00000122335qqSERAC1qqENSDARG00000056121qqserac1	0.270289	-2.28543	0	0.5	1
ENSG00000129625qqREEP5qqENSDARG00000100742qqreep5	0.270289	-2.11342	0	0.5	1
ENSG00000168269qqFOXI1qqENSDARG00000004843qqfoxp1a	0.270289	-1.66019	0	0.5	1
ENSG00000185404qqSP140LqqENSDARG00000035066qqubtf	0.270289	-1.95646	0	0.5	1
ENSG00000122359qqANXA11qqENSDARG00000077383qqanxa11a	0.270289	-2.29586	0	0.5	1
ENSG00000146223qqRPL7L1qqENSDARG00000042864qqrpl7l1	0.270289	-2.11342	0	0.5	1
ENSG00000170871qqKIAA0232qqENSDARG00000052244qqzgc:158564	0.270289	-3.29341	0	0.5	1
ENSG00000127884qqECHS1qqENSDARG00000001578qqechs1	0.270289	-1.66019	0	0.5	1
ENSG00000255339qqRP11-411B6.6qqENSDARG00000010113qqndufb8	0.270289	-2.28543	0	0.5	1
ENSG00000001167qqNFYAqqENSDARG00000042004qqnfya	0.270289	-2.14017	0	0.5	1
ENSG00000143416qqSELENBP1qqENSDARG00000024717qqselenbp1	0.270289	-2.43353	0	0.5	1
ENSG00000162777qqDENND2DqqENSDARG00000058666qqdennd2da	0.270289	-2.61416	0	0.5	1
ENSG00000100014qqSPECC1LqqENSDARG00000006719qqspecc1la	0.270289	-2.14017	0	0.5	1
ENSG00000142178qqSIK1qqENSDARG00000058606qqsik1	0.270289	-3.81457	0	0.5	1
ENSG00000171365qqCLCN5qqENSDARG00000022466qqclcn5b	0.270289	-1.66019	0	0.5	1
ENSG00000124440qqHIF3AqqENSDARG00000100826qqhif1al	0.270289	-3.04037	0	0.5	1
ENSG00000067113qqPLPP1qqENSDARG00000053381qqplpp1a	0.270289	-2.62247	0	0.5	1
ENSG00000126067qqPSMB2qqENSDARG00000031511qqpsmb2	0.270289	-1.66019	0	0.5	1
ENSG00000143028qqSYPL2qqENSDARG00000055307qqsypl2a	0.270289	-2.15846	0	0.5	1
ENSG00000109787qqKLF3qqENSDARG00000015495qqklf3	0.270289	-2.61416	0	0.5	1
ENSG00000137273qqFOXF2qqENSDARG00000004843qqfoxp1a	0.270289	-1.66019	0	0.5	1
ENSG00000275993qqCH507-42P11.8qqENSDARG00000058606qqsik1	0.270289	-3.81457	0	0.5	1
ENSG00000140612qqSEC11AqqENSDARG00000008936qqsec11a	0.270289	-2.43353	0	0.5	1
ENSG00000160803qqUBQLN4qqENSDARG00000052975qqubqln4	0.270289	-1.66019	0	0.5	1
ENSG00000088930qqXRN2qqENSDARG00000101900qqxrn2	0.270289	-1.66019	0	0.5	1
ENSG00000166136qqNDUFB8qqENSDARG00000010113qqndufb8	0.270289	-2.28543	0	0.5	1
ENSG00000123179qqEBPLqqENSDARG00000036636qqebpl	0.270289	-2.43353	0	0.5	1
ENSG00000183808qqRBM12BqqENSDARG00000079717qqrbm12b	0.270289	-1.66019	0	0.5	1
ENSG00000171612qqSLC25A33qqENSDARG00000039931qqslc25a33	0.270289	-2.62735	0	0.5	1
ENSG00000100811qqYY1qqENSDARG00000042796qqyy1a	0.270289	-2.24424	0	0.5	1
ENSG00000198523qqPLNqqENSDARG00000097256qqsi:ch211-270g19.5	0.270289	-2.43353	0	0.5	1
ENSG00000132326qqPER2qqENSDARG00000034503qqper2	0.270289	-1.90453	0	0.5	1
ENSG00000111832qqRWDD1qqENSDARG00000015930qqrwdd1	0.270289	-2.28543	0	0.5	1
ENSG00000110958qqPTGES3qqENSDARG00000089626qqptges3b	0.270289	-1.95646	0	0.5	1
ENSG00000067066qqSP100qqENSDARG00000035066qqubtf	0.270289	-1.95646	0	0.5	1
ENSG00000089280qqFUSqqENSDARG00000037968qqfus	0.270289	-1.66019	0	0.5	1
ENSG00000100644qqHIF1AqqENSDARG00000034293qqhif1ab	0.270289	-2.8546	0	0.5	1
ENSG00000105953qqOGDHqqENSDARG00000034270qqogdha	0.270289	-1.66019	0	0.5	1
ENSG00000159409qqCELF3qqENSDARG00000034668qqcelf3a	0.270289	-1.95646	0	0.5	1
ENSG00000115514qqTXNDC9qqENSDARG00000069853qqtxndc9	0.270289	-2.28543	0	0.5	1
ENSG00000151689qqINPP1qqENSDARG00000002897qqsi:ch211-160o17.2	0.270289	-2.14017	0	0.5	1
ENSG00000127314qqRAP1BqqENSDARG00000008867qqrap1b	0.270289	-1.95646	0	0.5	1
ENSG00000166579qqNDEL1qqENSDARG00000010953qqndel1a	0.270289	-1.95646	0	0.5	1
ENSG00000100902qqPSMA6qqENSDARG00000013966qqpsma6b	0.270289	-2.24424	0	0.5	1
ENSG00000178980qqSEPW1qqENSDARG00000035136qqselenow1	0.270289	-2.11342	0	0.5	1
ENSG00000108828qqVAT1qqENSDARG00000056481qqvat1	0.270289	-2.69772	0	0.5	1
ENSG00000131507qqNDFIP1qqENSDARG00000013979qqndfip1	0.270289	-1.95646	0	0.5	1
ENSG00000258555qqSPECC1L-ADORA2AqqENSDARG00000006719qqspecc1la	0.270289	-2.14017	0	0.5	1
ENSG00000130724qqCHMP2AqqENSDARG00000053979qqchmp2a	0.270289	-2.62247	0	0.5	1
ENSG00000255009qqUBTFL1qqENSDARG00000035066qqubtf	0.270289	-1.95646	0	0.5	1
ENSG00000176256qqHMGB4qqENSDARG00000035066qqubtf	0.270289	-1.95646	0	0.5	1
ENSG00000108312qqUBTFqqENSDARG00000035066qqubtf	0.270289	-1.95646	0	0.5	1
ENSG00000024422qqEHD2qqENSDARG00000040362qqehd2b	0.270289	-2.14017	0	0.5	1
ENSG00000133121qqSTARD13qqENSDARG00000079542qqstard13a	0.270289	-2.43353	0	0.5	1
ENSG00000096717qqSIRT1qqENSDARG00000068064qqsirt1	0.270289	-2.14017	0	0.5	1
ENSG00000105849qqTWISTNBqqENSDARG00000024416qqtwistnb	0.270289	-1.66019	0	0.5	1
ENSG00000035862qqTIMP2qqENSDARG00000075261qqtimp2b	0.270289	-3.50166	0	0.5	1
ENSG00000102858qqMGRN1qqENSDARG00000004796qqmgrn1b	0.270289	-2.43353	0	0.5	1
ENSG00000109099qqPMP22qqENSDARG00000105223qqpmp22a	0.270289	-3.16149	0	0.5	1
ENSG00000129084qqPSMA1qqENSDARG00000101560qqpsma1	0.270289	-2.11342	0	0.5	1
ENSG00000132510qqKDM6BqqENSDARG00000088087qqkdm6ba	0.270289	-2.14017	0	0.5	1
ENSG00000135919qqSERPINE2qqENSDARG00000029353qqserpine2	0.270289	-2.43353	0	0.5	1
ENSG00000127249qqATP13A4qqENSDARG00000063433qqatp2b2	0.270289	-3.16149	0	0.5	1
ENSG00000187527qqATP13A5qqENSDARG00000063433qqatp2b2	0.270289	-3.16149	0	0.5	1
ENSG00000135838qqNPLqqENSDARG00000009390qqnpl	0.270289	-1.95646	0	0.5	1
ENSG00000189184qqPCDH18qqENSDARG00000089805qqpcdh18a	0.270289	-3.0739	0	0.5	1
ENSG00000175334qqBANF1qqENSDARG00000037009qqbanf1	0.270289	-1.66019	0	0.5	1
ENSG00000010017qqRANBP9qqENSDARG00000061048qqranbp9	0.270289	-2.61416	0	0.5	1
ENSG00000157087qqATP2B2qqENSDARG00000063433qqatp2b2	0.270289	-3.16149	0	0.5	1
ENSG00000256206qqRP11-140L24.4qqENSDARG00000101560qqpsma1	0.270289	-2.11342	0	0.5	1
ENSG00000111269qqCREBL2qqENSDARG00000104049qqcrebl2	0.270289	-2.28543	0	0.5	1
ENSG00000132681qqATP1A4qqENSDARG00000063433qqatp2b2	0.270289	-3.16149	0	0.5	1
ENSG00000188910qqGJB3qqENSDARG00000042866qqcx35.4	0.270289	-2.28543	0	0.5	1
ENSG00000112759qqSLC29A1qqENSDARG00000101289qqslc29a1a	0.270289	-2.43353	0	0.5	1
ENSG00000162512qqSDC3qqENSDARG00000100562qqCABZ01080702.1	0.270289	-2.61416	0	0.5	1
ENSG00000065548qqZC3H15qqENSDARG00000015889qqzc3h15	0.270289	-2.14017	0	0.5	1
ENSG00000086589qqRBM22qqENSDARG00000010238qqrbm22	0.270289	-1.66019	0	0.5	1
ENSG00000113194qqFAF2qqENSDARG00000052374qqfaf2	0.270289	-1.90453	0	0.5	1
ENSG00000197763qqTXNRD3qqENSDARG00000100374qqtxnrd3	0.270289	-2.43353	0	0.5	1
ENSG00000179091qqCYC1qqENSDARG00000038075qqcyc1	0.270289	-2.14017	0	0.5	1
ENSG00000143384qqMCL1qqENSDARG00000008363qqmcl1b	0.284503	-2.28512	0.667	0.75	1
ENSG00000143450qqOAZ3qqENSDARG00000104782qqoaz1b	0.284503	-1.52609	0.667	0.75	1
ENSG00000141551qqCSNK1DqqENSDARG00000006125qqcsnk1db	0.359012	1.91227	0.667	0.5	1
ENSG00000129048qqACKR4qqENSDARG00000040133qqackr4b	0.359012	-2.4827	0.333	0.75	1
ENSG00000144136qqSLC20A1qqENSDARG00000020114qqslc20a1a	0.359012	-1.98569	0.333	0.75	1
ENSG00000101166qqPRELID3BqqENSDARG00000009505qqprelid3b	0.359012	-1.58281	0.333	0.75	1
ENSG00000082153qqBZW1qqENSDARG00000099148qqbzw1b	0.359012	-1.36959	0.333	0.75	1
ENSG00000112697qqTMEM30AqqENSDARG00000043555qqtmem30ab	0.359012	1.28703	0.667	0.5	1
ENSG00000163399qqATP1A1qqENSDARG00000019856qqatp1a1b	0.359012	1.11761	1	0.25	1
ENSG00000175592qqFOSL1qqENSDARG00000015355qqfosl1a	0.359012	1.53488	0.667	0.5	1
ENSG00000163659qqTIPARPqqENSDARG00000061841qqtiparp	0.359012	-1.13945	0.333	0.75	1
ENSG00000167470qqMIDNqqENSDARG00000018524qqmidn	0.359012	-1.59436	0.333	0.75	1
ENSG00000168264qqIRF2BP2qqENSDARG00000098635qqirf2bp2b	0.359012	-1.07997	0.333	0.75	1
ENSG00000167283qqATP5LqqENSDARG00000011841qqatp5l	0.359012	-1.59983	0.333	0.75	1
ENSG00000196531qqNACAqqENSDARG00000005513qqnaca	0.359012	-1.14746	0.333	0.75	1
ENSG00000249222qqATP5L2qqENSDARG00000011841qqatp5l	0.359012	-1.59983	0.333	0.75	1
ENSG00000156976qqEIF4A2qqENSDARG00000016477qqeif4a2	0.359012	1.91227	0.667	0.5	1
ENSG00000167552qqTUBA1AqqENSDARG00000045367qqtuba1b	0.359012	-1.01878	0.333	0.75	1
ENSG00000184076qqUQCR10qqENSDARG00000104517qquqcr10	0.359012	-1.00529	0.333	0.75	1
ENSG00000152049qqKCNE4qqENSDARG00000068257qqkcne4	0.359012	-1.09764	0.333	0.75	1
ENSG00000139644qqTMBIM6qqENSDARG00000077934qqtegt	0.359012	-1.56302	0.333	0.75	1
ENSG00000137331qqIER3qqENSDARG00000099411qqzgc:158343	0.359012	3.17714	0.667	0.5	1
ENSG00000160014qqCALM3qqENSDARG00000015050qqcalm2b	0.359012	1.41176	0.667	0.5	1
ENSG00000221869qqCEBPDqqENSDARG00000087303qqcebpd	0.359012	2.06888	0.667	0.5	1
ENSG00000178363qqCALML3qqENSDARG00000015050qqcalm2b	0.359012	1.41176	0.667	0.5	1
ENSG00000116251qqRPL22qqENSDARG00000070437qqrpl22	0.372456	-1.05981	0.333	1	1
ENSG00000138670qqRASGEF1BqqENSDARG00000033614qqrasgef1ba	0.372456	-2.20105	0.333	1	1
ENSG00000070087qqPFN2qqENSDARG00000003952qqpfn2	0.372456	-1.44366	0.333	1	1
ENSG00000170144qqHNRNPA3qqENSDARG00000036162qqhnrnpa0b	0.372456	-1.3204	0.333	1	1
ENSG00000114391qqRPL24qqENSDARG00000099104qqrpl24	0.376759	0.325486	1	1	1
ENSG00000100316qqRPL3qqENSDARG00000003599qqrpl3	0.376759	0.667568	1	1	1
ENSG00000171223qqJUNBqqENSDARG00000074378qqjunba	0.376759	0.6832	1	1	1
ENSG00000170345qqFOSqqENSDARG00000031683qqfosab	0.376759	0.611845	1	1	1
ENSG00000198727qqMT-CYBqqENSDARG00000063924qqmt-cyb	0.376759	0.82152	1	0.75	1
ENSG00000170190qqSLC16A5qqENSDARG00000030472qqslc16a5a	0.386476	2.85876	0.333	0	1
ENSG00000112972qqHMGCS1qqENSDARG00000103025qqhmgcs1	0.386476	1.21486	0.333	0	1
ENSG00000164885qqCDK5qqENSDARG00000056683qqcdk5	0.386476	0.731695	0.333	0	1
ENSG00000099795qqNDUFB7qqENSDARG00000033789qqndufb7	0.386476	1.57617	0.333	0	1
ENSG00000147654qqEBAG9qqENSDARG00000040021qqebag9	0.386476	0.731695	0.333	0	1
ENSG00000137207qqYIPF3qqENSDARG00000020449qqyipf3	0.386476	0.731695	0.333	0	1
ENSG00000127337qqYEATS4qqENSDARG00000045874qqyeats4	0.386476	0.731695	0.333	0	1
ENSG00000113811qqSELKqqENSDARG00000100823qqselenok	0.386476	0.731695	0.333	0	1
ENSG00000107175qqCREB3qqENSDARG00000020926qqcreb3l3l	0.386476	1.21486	0.333	0	1
ENSG00000085117qqCD82qqENSDARG00000019098qqcd82a	0.386476	1.21486	0.333	0	1
ENSG00000269897qqCOMMD3-BMI1qqENSDARG00000013076qqbmi1b	0.386476	0.731695	0.333	0	1
ENSG00000168283qqBMI1qqENSDARG00000013076qqbmi1b	0.386476	0.731695	0.333	0	1
ENSG00000100911qqPSME2qqENSDARG00000033144qqpsme2	0.386476	0.731695	0.333	0	1
ENSG00000142949qqPTPRFqqENSDARG00000005754qqptprfb	0.386476	0.731695	0.333	0	1
ENSG00000048544qqMRPS10qqENSDARG00000045913qqmrps10	0.386476	2.85876	0.333	0	1
ENSG00000165507qqC10orf10qqENSDARG00000073704qqsi:dkeyp-72g9.4	0.386476	0.731695	0.333	0	1
ENSG00000181991qqMRPS11qqENSDARG00000075129qqmrps11	0.386476	0.731695	0.333	0	1
ENSG00000111404qqRERGLqqENSDARG00000019396qqrergla	0.386476	0.731695	0.333	0	1
ENSG00000198843qqSELTqqENSDARG00000058354qqselenot1a	0.386476	0.731695	0.333	0	1
ENSG00000099977qqDDTqqENSDARG00000044751qqddt	0.386476	0.731695	0.333	0	1
ENSG00000241370qqRPP21qqENSDARG00000043404qqrpp21	0.386476	0.731695	0.333	0	1
ENSG00000155660qqPDIA4qqENSDARG00000018491qqpdia4	0.386476	4.70131	0.333	0	1
ENSG00000099974qqDDTLqqENSDARG00000044751qqddt	0.386476	0.731695	0.333	0	1
ENSG00000129197qqRPAINqqENSDARG00000063021qqrpain	0.386476	0.731695	0.333	0	1
ENSG00000145740qqSLC30A5qqENSDARG00000051921qqslc30a5	0.386476	0.731695	0.333	0	1
ENSG00000005243qqCOPZ2qqENSDARG00000006786qqcopz2	0.386476	1.86487	0.333	0	1
ENSG00000153187qqHNRNPUqqENSDARG00000004735qqhnrnpub	0.386476	1.21486	0.333	0	1
ENSG00000183066qqWBP2NLqqENSDARG00000044852qqwbp2nl	0.386476	1.21486	0.333	0	1
ENSG00000266202qqRP1-66C13.4qqENSDARG00000075528qqlyrm9	0.386476	1.21486	0.333	0	1
ENSG00000171862qqPTENqqENSDARG00000056623qqptenb	0.386476	0.731695	0.333	0	1
ENSG00000105968qqH2AFVqqENSDARG00000068820qqh2afva	0.386476	0.731695	0.333	0	1
ENSG00000182827qqACBD3qqENSDARG00000042623qqacbd3	0.386476	1.21486	0.333	0	1
ENSG00000114770qqABCC5qqENSDARG00000061233qqabcc5	0.386476	0.731695	0.333	0	1
ENSG00000170456qqDENND5BqqENSDARG00000003789qqdennd5b	0.386476	2.85876	0.333	0	1
ENSG00000172201qqID4qqENSDARG00000045131qqid4	0.386476	1.21486	0.333	0	1
ENSG00000131051qqRBM39qqENSDARG00000011613qqrbm39a	0.386476	3.75572	0.333	0	1
ENSG00000034053qqAPBA2qqENSDARG00000060639qqapba2b	0.386476	0.731695	0.333	0	1
ENSG00000116106qqEPHA4qqENSDARG00000054454qqepha4a	0.386476	0.731695	0.333	0	1
ENSG00000134759qqELP2qqENSDARG00000017199qqelp2	0.386476	0.731695	0.333	0	1
ENSG00000100418qqDESI1qqENSDARG00000089529qqdesi1b	0.386476	0.731695	0.333	0	1
ENSG00000188338qqSLC38A3qqENSDARG00000027065qqslc38a3a	0.386476	0.731695	0.333	0	1
ENSG00000113161qqHMGCRqqENSDARG00000105206qqhmgcrb	0.386476	0.731695	0.333	0	1
ENSG00000128311qqTSTqqENSDARG00000093235qqTST	0.386476	0.731695	0.333	0	1
ENSG00000232859qqLYRM9qqENSDARG00000075528qqlyrm9	0.386476	1.21486	0.333	0	1
ENSG00000198937qqCCDC167qqENSDARG00000045850qqccdc167	0.386476	0.731695	0.333	0	1
ENSG00000157227qqMMP14qqENSDARG00000002235qqmmp14a	0.386476	2.49634	0.333	0	1
ENSG00000230989qqHSBP1qqENSDARG00000041921qqhsbp1b	0.386476	2.85876	0.333	0	1
ENSG00000140564qqFURINqqENSDARG00000070971qqfurinb	0.386476	0.731695	0.333	0	1
ENSG00000172936qqMYD88qqENSDARG00000010169qqmyd88	0.386476	0.731695	0.333	0	1
ENSG00000169180qqXPO6qqENSDARG00000041217qqxpo6	0.386476	0.731695	0.333	0	1
ENSG00000131171qqSH3BGRLqqENSDARG00000058302qqsh3bgrl	0.386476	0.731695	0.333	0	1
ENSG00000130962qqPRRG1qqENSDARG00000043283qqprrg1	0.386476	0.731695	0.333	0	1
ENSG00000163793qqDNAJC5GqqENSDARG00000017687qqdnajc5gb	0.386476	0.731695	0.333	0	1
ENSG00000164329qqPAPD4qqENSDARG00000099679qqtent2	0.386476	0.731695	0.333	0	1
ENSG00000143653qqSCCPDHqqENSDARG00000024564qqsccpdhb	0.386476	0.731695	0.333	0	1
ENSG00000204386qqNEU1qqENSDARG00000008832qqneu1	0.386476	0.731695	0.333	0	1
ENSG00000185437qqSH3BGRqqENSDARG00000021633qqsh3bgr	0.386476	0.731695	0.333	0	1
ENSG00000187231qqSESTD1qqENSDARG00000040614qqsestd1	0.386476	0.731695	0.333	0	1
ENSG00000100056qqDGCR14qqENSDARG00000060922qqess2	0.386476	0.731695	0.333	0	1
ENSG00000182220qqATP6AP2qqENSDARG00000008735qqatp6ap2	0.386476	3.75572	0.333	0	1
ENSG00000136997qqMYCqqENSDARG00000045695qqmyca	0.386476	1.21486	0.333	0	1
ENSG00000113732qqATP6V0E1qqENSDARG00000101794qqrpl26	0.386476	0.731695	0.333	0	1
ENSG00000169129qqAFAP1L2qqENSDARG00000074806qqafap1l2	0.386476	0.731695	0.333	0	1
ENSG00000125534qqPPDPFqqENSDARG00000007682qqppdpfa	0.386476	0.731695	0.333	0	1
ENSG00000114125qqRNF7qqENSDARG00000055524qqrnf7	0.386476	0.731695	0.333	0	1
ENSG00000140992qqPDPK1qqENSDARG00000018285qqpdpk1b	0.386476	0.731695	0.333	0	1
ENSG00000122042qqUBL3qqENSDARG00000099532qqubl3a	0.386476	0.731695	0.333	0	1
ENSG00000168333qqC8orf22qqENSDARG00000007682qqppdpfa	0.386476	0.731695	0.333	0	1
ENSG00000164941qqINTS8qqENSDARG00000057986qqints8	0.386476	0.731695	0.333	0	1
ENSG00000213024qqNUP62qqENSDARG00000020527qqnup62l	0.386476	0.731695	0.333	0	1
ENSG00000107821qqKAZALD1qqENSDARG00000053509qqkazald3	0.386476	2.49634	0.333	0	1
ENSG00000130414qqNDUFA10qqENSDARG00000013333qqndufa10	0.386476	1.21486	0.333	0	1
ENSG00000156925qqZIC3qqENSDARG00000071497qqzic3	0.386476	2.10532	0.333	0	1
ENSG00000116350qqSRSF4qqENSDARG00000105293qqsrsf4	0.386476	1.21486	0.333	0	1
ENSG00000109445qqZNF330qqENSDARG00000020494qqznf330	0.386476	0.731695	0.333	0	1
ENSG00000124383qqMPHOSPH10qqENSDARG00000012495qqmphosph10	0.386476	0.731695	0.333	0	1
ENSG00000027001qqMIPEPqqENSDARG00000055339qqsi:ch73-1a9.4	0.386476	2.49634	0.333	0	1
ENSG00000104381qqGDAP1qqENSDARG00000058601qqgdap1	0.386476	2.49634	0.333	0	1
ENSG00000092201qqSUPT16HqqENSDARG00000079949qqsupt16h	0.386476	0.731695	0.333	0	1
ENSG00000187742qqSECISBP2qqENSDARG00000073892qqsecisbp2	0.386476	2.49634	0.333	0	1
ENSG00000149196qqC11orf73qqENSDARG00000104071qqhikeshi	0.386476	0.731695	0.333	0	1
ENSG00000197296qqFITM2qqENSDARG00000034568qqfitm2	0.386476	0.731695	0.333	0	1
ENSG00000162604qqTM2D1qqENSDARG00000057042qqtm2d1	0.386476	2.85876	0.333	0	1
ENSG00000132964qqCDK8qqENSDARG00000016496qqcdk8	0.386476	2.85876	0.333	0	1
ENSG00000104765qqBNIP3LqqENSDARG00000028067qqbnip3lb	0.386476	0.731695	0.333	0	1
ENSG00000167106qqFAM102AqqENSDARG00000102566qqfam102aa	0.386476	0.731695	0.333	0	1
ENSG00000122218qqCOPAqqENSDARG00000004173qqcopa	0.386476	1.86487	0.333	0	1
ENSG00000166394qqCYB5R2qqENSDARG00000051925qqcyb5r2	0.386476	2.85876	0.333	0	1
ENSG00000101079qqNDRG3qqENSDARG00000010052qqndrg3b	0.386476	0.731695	0.333	0	1
ENSG00000268173qqAC007192.4qqENSDARG00000018060qqpik3r2	0.386476	2.85876	0.333	0	1
ENSG00000111412qqC12orf49qqENSDARG00000078315qqzgc:110063	0.386476	0.731695	0.333	0	1
ENSG00000169972qqPUSL1qqENSDARG00000074565qqpusl1	0.386476	2.85876	0.333	0	1
ENSG00000197614qqMFAP5qqENSDARG00000090560qqmfap5	0.386476	0.731695	0.333	0	1
ENSG00000140854qqKATNB1qqENSDARG00000005456qqkatnb1	0.386476	0.731695	0.333	0	1
ENSG00000106028qqSSBP1qqENSDARG00000039350qqssbp1	0.386476	0.731695	0.333	0	1
ENSG00000132530qqXAF1qqENSDARG00000068939qqxaf1	0.386476	0.731695	0.333	0	1
ENSG00000092531qqSNAP23qqENSDARG00000012874qqsnap23.1	0.386476	0.731695	0.333	0	1
ENSG00000221823qqPPP3R1qqENSDARG00000069360qqppp3r1b	0.386476	2.49634	0.333	0	1
ENSG00000168301qqKCTD6qqENSDARG00000023703qqkctd6b	0.386476	0.731695	0.333	0	1
ENSG00000084628qqNKAIN1qqENSDARG00000006859qqnkain1	0.386476	0.731695	0.333	0	1
ENSG00000105643qqARRDC2qqENSDARG00000020761qqarrdc2	0.386476	0.731695	0.333	0	1
ENSG00000134243qqSORT1qqENSDARG00000056252qqsort1b	0.386476	2.49634	0.333	0	1
ENSG00000105647qqPIK3R2qqENSDARG00000018060qqpik3r2	0.386476	2.85876	0.333	0	1
ENSG00000143409qqFAM63AqqENSDARG00000004866qqrfx5	0.386476	1.57617	0.333	0	1
ENSG00000159352qqPSMD4qqENSDARG00000023279qqpsmd4b	0.386476	0.731695	0.333	0	1
ENSG00000123136qqDDX39AqqENSDARG00000015111qqddx39ab	0.386476	0.731695	0.333	0	1
ENSG00000188186qqLAMTOR4qqENSDARG00000045542qqlamtor4	0.386476	0.731695	0.333	0	1
ENSG00000273398qqRP11-474G23.1qqENSDARG00000069360qqppp3r1b	0.386476	2.49634	0.333	0	1
ENSG00000112787qqFBRSL1qqENSDARG00000058232qqfbrsl1	0.386476	0.731695	0.333	0	1
ENSG00000175768qqTOMM5qqENSDARG00000068265qqtomm5	0.386476	0.731695	0.333	0	1
ENSG00000159720qqATP6V0D1qqENSDARG00000069090qqatp6v0d1	0.386476	0.731695	0.333	0	1
ENSG00000259494qqMRPL46qqENSDARG00000016307qqmrpl46	0.386476	2.49634	0.333	0	1
ENSG00000135097qqMSI1qqENSDARG00000010710qqmsi1	0.386476	1.86487	0.333	0	1
ENSG00000126106qqTMEM53qqENSDARG00000038789qqtmem53	0.386476	0.731695	0.333	0	1
ENSG00000169682qqSPNS1qqENSDARG00000011925qqspns1	0.386476	0.731695	0.333	0	1
ENSG00000117758qqSTX12qqENSDARG00000098813qqstx12	0.386476	0.731695	0.333	0	1
ENSG00000107798qqLIPAqqENSDARG00000018529qqlipf	0.386476	2.85876	0.333	0	1
ENSG00000137713qqPPP2R1BqqENSDARG00000007791qqppp2r1ba	0.386476	2.49634	0.333	0	1
ENSG00000144749qqLRIG1qqENSDARG00000075625qqlrig1	0.386476	0.731695	0.333	0	1
ENSG00000048707qqVPS13DqqENSDARG00000017986qqvps13d	0.386476	2.49634	0.333	0	1
ENSG00000176623qqRMDN1qqENSDARG00000074507qqrmdn1	0.386476	2.85876	0.333	0	1
ENSG00000115361qqACADLqqENSDARG00000088357qqacadl	0.386476	0.731695	0.333	0	1
ENSG00000120533qqENY2qqENSDARG00000070046qqeny2	0.386476	0.731695	0.333	0	1
ENSG00000023445qqBIRC3qqENSDARG00000044619qqbirc2	0.386476	0.731695	0.333	0	1
ENSG00000128602qqSMOqqENSDARG00000002952qqsmo	0.386476	2.49634	0.333	0	1
ENSG00000126247qqCAPNS1qqENSDARG00000035329qqcapns1a	0.386476	0.731695	0.333	0	1
ENSG00000172137qqCALB2qqENSDARG00000041062qqcalb2a	0.386476	0.731695	0.333	0	1
ENSG00000110330qqBIRC2qqENSDARG00000044619qqbirc2	0.386476	0.731695	0.333	0	1
ENSG00000068323qqTFE3qqENSDARG00000098903qqtfe3a	0.386476	0.731695	0.333	0	1
ENSG00000204619qqPPP1R11qqENSDARG00000036063qqppp1r11	0.386476	0.731695	0.333	0	1
ENSG00000123130qqACOT9qqENSDARG00000058352qqacot9.1	0.386476	0.731695	0.333	0	1
ENSG00000150938qqCRIM1qqENSDARG00000029668qqcrim1	0.386476	0.731695	0.333	0	1
ENSG00000136699qqSMPD4qqENSDARG00000020730qqsmpd4	0.386476	2.85876	0.333	0	1
ENSG00000102081qqFMR1qqENSDARG00000037433qqfmr1	0.386476	0.731695	0.333	0	1
ENSG00000133065qqSLC41A1qqENSDARG00000070214qqslc41a1	0.386476	0.731695	0.333	0	1
ENSG00000198911qqSREBF2qqENSDARG00000063438qqsrebf2	0.386476	2.85876	0.333	0	1
ENSG00000269897qqCOMMD3-BMI1qqENSDARG00000006010qqbmi1a	0.386476	0.731695	0.333	0	1
ENSG00000182158qqCREB3L2qqENSDARG00000063563qqcreb3l2	0.386476	2.49634	0.333	0	1
ENSG00000109917qqZPR1qqENSDARG00000043542qqzpr1	0.386476	2.49634	0.333	0	1
ENSG00000177889qqUBE2NqqENSDARG00000045877qqube2nb	0.386476	0.731695	0.333	0	1
ENSG00000117614qqSYF2qqENSDARG00000004706qqsyf2	0.386476	0.731695	0.333	0	1
ENSG00000119787qqATL2qqENSDARG00000057719qqatl2	0.386476	0.731695	0.333	0	1
ENSG00000110492qqMDKqqENSDARG00000020708qqmdkb	0.386476	1.21486	0.333	0	1
ENSG00000148444qqCOMMD3qqENSDARG00000045402qqcommd3	0.386476	0.731695	0.333	0	1
ENSG00000205060qqSLC35B4qqENSDARG00000071087qqslc35b4	0.386476	0.731695	0.333	0	1
ENSG00000162992qqNEUROD1qqENSDARG00000019566qqneurod1	0.386476	2.85876	0.333	0	1
ENSG00000162433qqAK4qqENSDARG00000006546qqak4	0.386476	0.731695	0.333	0	1
ENSG00000166411qqIDH3AqqENSDARG00000030278qqidh3a	0.386476	2.49634	0.333	0	1
ENSG00000114026qqOGG1qqENSDARG00000060002qqogg1	0.386476	1.21486	0.333	0	1
ENSG00000117000qqRLFqqENSDARG00000063553qqrlf	0.386476	0.731695	0.333	0	1
ENSG00000123977qqDAW1qqENSDARG00000021462qqdaw1	0.386476	0.731695	0.333	0	1
ENSG00000168283qqBMI1qqENSDARG00000006010qqbmi1a	0.386476	0.731695	0.333	0	1
ENSG00000140650qqPMM2qqENSDARG00000037654qqpmm2	0.386476	1.21486	0.333	0	1
ENSG00000111678qqC12orf57qqENSDARG00000030038qqgrcc10	0.386476	1.21486	0.333	0	1
ENSG00000177352qqCCDC71qqENSDARG00000071570qqsi:dkeyp-87e7.4	0.386476	0.731695	0.333	0	1
ENSG00000223953qqC1QTNF5qqENSDARG00000056134qqc1qtnf5	0.386476	2.49634	0.333	0	1
ENSG00000175550qqDRAP1qqENSDARG00000041203qqdrap1	0.386476	0.731695	0.333	0	1
ENSG00000088812qqATRNqqENSDARG00000062164qqatrn	0.386476	2.85876	0.333	0	1
ENSG00000164180qqTMEM161BqqENSDARG00000055989qqtmem161b	0.386476	0.731695	0.333	0	1
ENSG00000278139qqPIK3R3qqENSDARG00000103038qqpik3r3a	0.386476	1.86487	0.333	0	1
ENSG00000278139qqPIK3R3qqENSDARG00000034409qqpik3r3b	0.386476	0.731695	0.333	0	1
ENSG00000170935qqNCBP2LqqENSDARG00000014898qqncbp2	0.386476	2.85876	0.333	0	1
ENSG00000133243qqBTBD2qqENSDARG00000042091qqbtbd2a	0.386476	2.85876	0.333	0	1
ENSG00000100664qqEIF5qqENSDARG00000003681qqeif5	0.386476	1.21486	0.333	0	1
ENSG00000132475qqH3F3BqqENSDARG00000068434qqh3f3b.1	0.386476	2.49634	0.333	0	1
ENSG00000110422qqHIPK3qqENSDARG00000062082qqhipk3b	0.386476	0.731695	0.333	0	1
ENSG00000129244qqATP1B2qqENSDARG00000099203qqatp1b2a	0.386476	1.21486	0.333	0	1
ENSG00000166200qqCOPS2qqENSDARG00000004785qqcops2	0.386476	0.731695	0.333	0	1
ENSG00000183044qqABATqqENSDARG00000006031qqabat	0.386476	0.731695	0.333	0	1
ENSG00000048052qqHDAC9qqENSDARG00000056642qqhdac9b	0.386476	0.731695	0.333	0	1
ENSG00000198719qqDLL1qqENSDARG00000010791qqdla	0.386476	1.86487	0.333	0	1
ENSG00000175356qqSCUBE2qqENSDARG00000037362qqscube2	0.386476	2.85876	0.333	0	1
ENSG00000249662qqRP11-321E2.4qqENSDARG00000037855qqtaf11	0.386476	0.731695	0.333	0	1
ENSG00000143401qqANP32EqqENSDARG00000054804qqanp32e	0.386476	0.731695	0.333	0	1
ENSG00000174282qqZBTB4qqENSDARG00000105255qqzbtb4	0.386476	0.731695	0.333	0	1
ENSG00000082996qqRNF13qqENSDARG00000019438qqrnf13	0.386476	2.49634	0.333	0	1
ENSG00000167291qqTBC1D16qqENSDARG00000036994qqtbc1d16	0.386476	0.731695	0.333	0	1
ENSG00000157020qqSEC13qqENSDARG00000054807qqsec13	0.386476	1.21486	0.333	0	1
ENSG00000268193qqAC002985.3qqENSDARG00000010789qqhomer3b	0.386476	1.21486	0.333	0	1
ENSG00000152102qqFAM168BqqENSDARG00000101733qqfam168b	0.386476	0.731695	0.333	0	1
ENSG00000100823qqAPEX1qqENSDARG00000045843qqapex1	0.386476	0.731695	0.333	0	1
ENSG00000186205qqMARC1qqENSDARG00000070487qqzgc:110783	0.386476	2.85876	0.333	0	1
ENSG00000110367qqDDX6qqENSDARG00000061338qqddx6	0.386476	1.57617	0.333	0	1
ENSG00000165949qqIFI27qqENSDARG00000078389qqifi46	0.386476	2.49163	0.333	0	1
ENSG00000178184qqPARD6GqqENSDARG00000036090qqpard6gb	0.386476	2.85876	0.333	0	1
ENSG00000148719qqDNAJB12qqENSDARG00000039363qqdnajb12a	0.386476	0.731695	0.333	0	1
ENSG00000160200qqCBSqqENSDARG00000053500qqcbsa	0.386476	2.85876	0.333	0	1
ENSG00000106355qqLSM5qqENSDARG00000071573qqlsm5	0.386476	0.731695	0.333	0	1
ENSG00000064419qqTNPO3qqENSDARG00000045680qqtnpo3	0.386476	2.49634	0.333	0	1
ENSG00000221823qqPPP3R1qqENSDARG00000092659qqppp3r1a	0.386476	0.731695	0.333	0	1
ENSG00000141376qqBCAS3qqENSDARG00000090764qqbcas3	0.386476	0.731695	0.333	0	1
ENSG00000104112qqSCG3qqENSDARG00000086288qqscg3	0.386476	0.731695	0.333	0	1
ENSG00000129474qqAJUBAqqENSDARG00000077842qqajuba	0.386476	0.731695	0.333	0	1
ENSG00000198205qqZXDAqqENSDARG00000071496qqzic6	0.386476	0.731695	0.333	0	1
ENSG00000074266qqEEDqqENSDARG00000099640qqeed	0.386476	0.731695	0.333	0	1
ENSG00000176697qqBDNFqqENSDARG00000018817qqbdnf	0.386476	0.731695	0.333	0	1
ENSG00000136100qqVPS36qqENSDARG00000057021qqvps36	0.386476	0.731695	0.333	0	1
ENSG00000163576qqEFHBqqENSDARG00000069703qqefhb	0.386476	0.731695	0.333	0	1
ENSG00000100387qqRBX1qqENSDARG00000038030qqrbx1	0.386476	0.731695	0.333	0	1
ENSG00000185722qqANKFY1qqENSDARG00000061013qqankfy1	0.386476	0.731695	0.333	0	1
ENSG00000214357qqNEURL1BqqENSDARG00000099694qqneurl1b	0.386476	0.731695	0.333	0	1
ENSG00000230989qqHSBP1qqENSDARG00000069425qqhsbp1a	0.386476	0.731695	0.333	0	1
ENSG00000099995qqSF3A1qqENSDARG00000041887qqsf3a1	0.386476	0.731695	0.333	0	1
ENSG00000135316qqSYNCRIPqqENSDARG00000026723qqsyncripl	0.386476	2.49634	0.333	0	1
ENSG00000184887qqBTBD6qqENSDARG00000032369qqbtbd6b	0.386476	0.731695	0.333	0	1
ENSG00000089693qqMLF2qqENSDARG00000034616qqmlf2	0.386476	1.57617	0.333	0	1
ENSG00000006459qqKDM7AqqENSDARG00000018111qqkdm7aa	0.386476	0.731695	0.333	0	1
ENSG00000184983qqNDUFA6qqENSDARG00000038028qqndufa6	0.386476	0.731695	0.333	0	1
ENSG00000173918qqC1QTNF1qqENSDARG00000088878qqc1qtnf1	0.386476	2.49634	0.333	0	1
ENSG00000154640qqBTG3qqENSDARG00000069065qqbtg3	0.386476	0.731695	0.333	0	1
ENSG00000161082qqCELF5qqENSDARG00000071375qqcelf5a	0.386476	0.731695	0.333	0	1
ENSG00000105738qqSIPA1L3qqENSDARG00000061699qqsipa1l3	0.386476	2.85876	0.333	0	1
ENSG00000171865qqRNASEH1qqENSDARG00000042571qqrnaseh1	0.386476	0.731695	0.333	0	1
ENSG00000122705qqCLTAqqENSDARG00000045618qqclta	0.386476	0.731695	0.333	0	1
ENSG00000070476qqZXDCqqENSDARG00000071496qqzic6	0.386476	0.731695	0.333	0	1
ENSG00000067064qqIDI1qqENSDARG00000019976qqidi1	0.386476	2.85876	0.333	0	1
ENSG00000179889qqPDXDC1qqENSDARG00000101886qqpdxdc1	0.386476	1.86487	0.333	0	1
ENSG00000153234qqNR4A2qqENSDARG00000044532qqnr4a2b	0.386476	2.49634	0.333	0	1
ENSG00000064995qqTAF11qqENSDARG00000037855qqtaf11	0.386476	0.731695	0.333	0	1
ENSG00000205339qqIPO7qqENSDARG00000035751qqipo7	0.386476	2.49634	0.333	0	1
ENSG00000179094qqPER1qqENSDARG00000012499qqper1b	0.386476	2.49634	0.333	0	1
ENSG00000134884qqARGLU1qqENSDARG00000018319qqarglu1b	0.386476	0.731695	0.333	0	1
ENSG00000115568qqZNF142qqENSDARG00000061373qqznf142	0.386476	0.731695	0.333	0	1
ENSG00000107282qqAPBA1qqENSDARG00000103848qqapba1a	0.386476	2.85876	0.333	0	1
ENSG00000106105qqGARSqqENSDARG00000059070qqgars	0.386476	0.731695	0.333	0	1
ENSG00000175376qqEIF1ADqqENSDARG00000016280qqeif1ad	0.386476	2.49634	0.333	0	1
ENSG00000196975qqANXA4qqENSDARG00000036456qqanxa4	0.386476	0.731695	0.333	0	1
ENSG00000100519qqPSMC6qqENSDARG00000037038qqpsmc6	0.386476	0.731695	0.333	0	1
ENSG00000178795qqGDPD4qqENSDARG00000079293qqgdpd4b	0.386476	0.731695	0.333	0	1
ENSG00000169021qqUQCRFS1qqENSDARG00000007745qquqcrfs1	0.386476	0.731695	0.333	0	1
ENSG00000150625qqGPM6AqqENSDARG00000004621qqgpm6ab	0.386476	2.85876	0.333	0	1
ENSG00000069345qqDNAJA2qqENSDARG00000104066qqdnaja2a	0.386476	0.731695	0.333	0	1
ENSG00000165322qqARHGAP12qqENSDARG00000026482qqarhgap12b	0.386476	0.731695	0.333	0	1
ENSG00000165948qqIFI27L1qqENSDARG00000078389qqifi46	0.386476	2.49163	0.333	0	1
ENSG00000159208qqCIARTqqENSDARG00000058094qqciarta	0.386476	0.731695	0.333	0	1
ENSG00000138030qqKHKqqENSDARG00000029874qqkhk	0.386476	2.85876	0.333	0	1
ENSG00000100084qqHIRAqqENSDARG00000013434qqhira	0.386476	0.731695	0.333	0	1
ENSG00000131876qqSNRPA1qqENSDARG00000024651qqsnrpa1	0.386476	0.731695	0.333	0	1
ENSG00000137133qqHINT2qqENSDARG00000100938qqhint2	0.386476	2.49634	0.333	0	1
ENSG00000048471qqSNX29qqENSDARG00000077317qqsnx29	0.386476	0.731695	0.333	0	1
ENSG00000137960qqGIPC2qqENSDARG00000009488qqgipc2	0.386476	0.731695	0.333	0	1
ENSG00000055130qqCUL1qqENSDARG00000007691qqcul1b	0.386476	0.731695	0.333	0	1
ENSG00000059377qqTBXAS1qqENSDARG00000002249qqtbxas1	0.386476	0.731695	0.333	0	1
ENSG00000135956qqTMEM127qqENSDARG00000030981qqtmem127	0.386476	0.731695	0.333	0	1
ENSG00000157191qqNECAP2qqENSDARG00000046002qqnecap2	0.386476	0.731695	0.333	0	1
ENSG00000085998qqPOMGNT1qqENSDARG00000052025qqpomgnt1	0.386476	0.731695	0.333	0	1
ENSG00000108883qqEFTUD2qqENSDARG00000012261qqeftud2	0.386476	0.731695	0.333	0	1
ENSG00000132199qqENOSF1qqENSDARG00000038359qqenosf1	0.386476	2.85876	0.333	0	1
ENSG00000108468qqCBX1qqENSDARG00000004189qqcbx1a	0.386476	0.731695	0.333	0	1
ENSG00000079257qqLXNqqENSDARG00000043102qqlxn	0.386476	0.731695	0.333	0	1
ENSG00000131095qqGFAPqqENSDARG00000025301qqgfap	0.386476	1.57617	0.333	0	1
ENSG00000116679qqIVNS1ABPqqENSDARG00000031100qqivns1abpa	0.386476	0.731695	0.333	0	1
ENSG00000111344qqRASAL1qqENSDARG00000093985qqsi:dkeyp-72a4.1	0.386476	2.85876	0.333	0	1
ENSG00000165916qqPSMC3qqENSDARG00000007141qqpsmc3	0.386476	0.731695	0.333	0	1
ENSG00000165568qqAKR1E2qqENSDARG00000045598qqsi:dkey-180p18.9	0.386476	0.731695	0.333	0	1
ENSG00000118579qqMED28qqENSDARG00000037410qqmed28	0.386476	0.731695	0.333	0	1
ENSG00000164244qqPRRC1qqENSDARG00000044304qqprrc1	0.386476	0.731695	0.333	0	1
ENSG00000153989qqNUS1qqENSDARG00000027813qqnus1	0.386476	0.731695	0.333	0	1
ENSG00000128654qqMTX2qqENSDARG00000029415qqmtx2	0.386476	0.731695	0.333	0	1
ENSG00000115677qqHDLBPqqENSDARG00000009830qqhdlbpa	0.386476	0.731695	0.333	0	1
ENSG00000273398qqRP11-474G23.1qqENSDARG00000092659qqppp3r1a	0.386476	0.731695	0.333	0	1
ENSG00000110092qqCCND1qqENSDARG00000101637qqccnd1	0.386476	0.731695	0.333	0	1
ENSG00000076928qqARHGEF1qqENSDARG00000055837qqarhgef1b	0.386476	3.53225	0.333	0	1
ENSG00000234965qqSHISA8qqENSDARG00000045145qqshisa9a	0.386476	0.731695	0.333	0	1
ENSG00000068745qqIP6K2qqENSDARG00000008310qqip6k2a	0.386476	2.49634	0.333	0	1
ENSG00000117450qqPRDX1qqENSDARG00000058734qqprdx1	0.386476	0.731695	0.333	0	1
ENSG00000121966qqCXCR4qqENSDARG00000057633qqcxcr4a	0.386476	3.36248	0.333	0	1
ENSG00000198863qqRUNDC1qqENSDARG00000091962qqRUNDC1	0.386476	0.731695	0.333	0	1
ENSG00000176148qqTCP11L1qqENSDARG00000031890qqtcp11l1	0.386476	0.731695	0.333	0	1
ENSG00000158019qqBREqqENSDARG00000038863qqbabam2	0.386476	0.731695	0.333	0	1
ENSG00000163412qqEIF4E3qqENSDARG00000005078qqeif4e3	0.386476	2.85876	0.333	0	1
ENSG00000099889qqARVCFqqENSDARG00000061688qqarvcfb	0.386476	0.731695	0.333	0	1
ENSG00000196236qqXPNPEP3qqENSDARG00000007916qqxpnpep3	0.386476	0.731695	0.333	0	1
ENSG00000102804qqTSC22D1qqENSDARG00000038306qqtsc22d1	0.386476	1.21486	0.333	0	1
ENSG00000166963qqMAP1AqqENSDARG00000022045qqmap1ab	0.386476	0.731695	0.333	0	1
ENSG00000135775qqCOG2qqENSDARG00000004037qqcog2	0.386476	0.731695	0.333	0	1
ENSG00000138175qqARL3qqENSDARG00000071409qqarl3	0.386476	0.731695	0.333	0	1
ENSG00000134107qqBHLHE40qqENSDARG00000004060qqbhlhe40	0.386476	2.49634	0.333	0	1
ENSG00000271793qqRP11-321N4.5qqENSDARG00000026723qqsyncripl	0.386476	2.49634	0.333	0	1
ENSG00000136147qqPHF11qqENSDARG00000021677qqphf11	0.386476	0.731695	0.333	0	1
ENSG00000185339qqTCN2qqENSDARG00000036481qqtcn2	0.386476	2.85876	0.333	0	1
ENSG00000185883qqATP6V0CqqENSDARG00000036577qqatp6v0cb	0.386476	3.36248	0.333	0	1
ENSG00000161057qqPSMC2qqENSDARG00000020101qqpsmc2	0.386476	0.731695	0.333	0	1
ENSG00000172380qqGNG12qqENSDARG00000003375qqgng12a	0.386476	0.731695	0.333	0	1
ENSG00000182004qqSNRPEqqENSDARG00000033175qqsnrpe	0.386476	0.731695	0.333	0	1
ENSG00000112578qqBYSLqqENSDARG00000001057qqbysl	0.386476	0.731695	0.333	0	1
ENSG00000156508qqEEF1A1qqENSDARG00000039502qqeef1a1a	0.386476	0.731695	0.333	0	1
ENSG00000116717qqGADD45AqqENSDARG00000043581qqgadd45aa	0.386476	1.21486	0.333	0	1
ENSG00000141542qqRAB40BqqENSDARG00000042410qqrab40b	0.386476	0.731695	0.333	0	1
ENSG00000011485qqPPP5CqqENSDARG00000034313qqppp5c	0.386476	0.731695	0.333	0	1
ENSG00000114503qqNCBP2qqENSDARG00000014898qqncbp2	0.386476	2.85876	0.333	0	1
ENSG00000147027qqTMEM47qqENSDARG00000057322qqtmem47	0.386476	0.731695	0.333	0	1
ENSG00000196372qqASB13qqENSDARG00000079698qqasb13a.1	0.386476	0.731695	0.333	0	1
ENSG00000196814qqMVB12BqqENSDARG00000091619qqmvb12ba	0.386476	0.731695	0.333	0	1
ENSG00000066468qqFGFR2qqENSDARG00000058115qqfgfr2	0.386476	0.731695	0.333	0	1
ENSG00000154277qqUCHL1qqENSDARG00000026871qquchl1	0.386476	3.89991	0.333	0	1
ENSG00000172366qqFAM195AqqENSDARG00000061256qqsi:dkey-44g23.5	0.386476	0.731695	0.333	0	1
ENSG00000005483qqKMT2EqqENSDARG00000007523qqkmt2e	0.386476	0.731695	0.333	0	1
ENSG00000130332qqLSM7qqENSDARG00000058328qqlsm7	0.386476	2.49634	0.333	0	1
ENSG00000052802qqMSMO1qqENSDARG00000055876qqmsmo1	0.386476	0.731695	0.333	0	1
ENSG00000180370qqPAK2qqENSDARG00000018476qqpak2b	0.386476	1.21486	0.333	0	1
ENSG00000173674qqEIF1AXqqENSDARG00000057912qqeif1axb	0.386476	0.731695	0.333	0	1
ENSG00000070778qqPTPN21qqENSDARG00000062248qqptpn21	0.386476	0.731695	0.333	0	1
ENSG00000265590qqAP000275.65qqENSDARG00000035332qqcfap298	0.386476	0.731695	0.333	0	1
ENSG00000163479qqSSR2qqENSDARG00000005230qqssr2	0.386476	1.21486	0.333	0	1
ENSG00000168883qqUSP39qqENSDARG00000041908qqusp39	0.386476	0.731695	0.333	0	1
ENSG00000148377qqIDI2qqENSDARG00000019976qqidi1	0.386476	2.85876	0.333	0	1
ENSG00000137947qqGTF2BqqENSDARG00000103578qqgtf2b	0.386476	2.49634	0.333	0	1
ENSG00000164172qqMOCS2qqENSDARG00000077202qqmocs2	0.386476	0.731695	0.333	0	1
ENSG00000186918qqZNF395qqENSDARG00000060113qqznf395a	0.386476	0.731695	0.333	0	1
ENSG00000132388qqUBE2G1qqENSDARG00000015292qqube2g1a	0.386476	0.731695	0.333	0	1
ENSG00000160710qqADARqqENSDARG00000012389qqadar	0.386476	2.85876	0.333	0	1
ENSG00000198715qqGLMPqqENSDARG00000059354qqglmp	0.386476	2.85876	0.333	0	1
ENSG00000122642qqFKBP9qqENSDARG00000005023qqfkbp9	0.386476	0.731695	0.333	0	1
ENSG00000118640qqVAMP8qqENSDARG00000024116qqvamp8	0.386476	0.731695	0.333	0	1
ENSG00000162174qqASRGL1qqENSDARG00000021681qqasrgl1	0.386476	0.731695	0.333	0	1
ENSG00000198160qqMIER1qqENSDARG00000041072qqmier1a	0.386476	0.731695	0.333	0	1
ENSG00000185507qqIRF7qqENSDARG00000045661qqirf7	0.386476	1.86487	0.333	0	1
ENSG00000274276qqCBSLqqENSDARG00000053500qqcbsa	0.386476	2.85876	0.333	0	1
ENSG00000137509qqPRCPqqENSDARG00000037883qqprcp	0.386476	1.21486	0.333	0	1
ENSG00000109775qqUFSP2qqENSDARG00000056369qqufsp2	0.386476	0.731695	0.333	0	1
ENSG00000164405qqUQCRQqqENSDARG00000029064qquqcrq	0.386476	0.731695	0.333	0	1
ENSG00000099958qqDERL3qqENSDARG00000033871qqderl3	0.386476	1.21486	0.333	0	1
ENSG00000265491qqRNF115qqENSDARG00000062450qqrnf115	0.386476	2.49634	0.333	0	1
ENSG00000166046qqTCP11L2qqENSDARG00000027316qqtcp11l2	0.386476	0.731695	0.333	0	1
ENSG00000163468qqCCT3qqENSDARG00000016173qqcct3	0.386476	0.731695	0.333	0	1
ENSG00000113396qqSLC27A6qqENSDARG00000046053qqslc27a6	0.386476	2.85876	0.333	0	1
ENSG00000169641qqLUZP1qqENSDARG00000075556qqluzp1	0.386476	0.731695	0.333	0	1
ENSG00000165672qqPRDX3qqENSDARG00000032102qqprdx3	0.386476	0.731695	0.333	0	1
ENSG00000126709qqIFI6qqENSDARG00000078389qqifi46	0.386476	2.49163	0.333	0	1
ENSG00000106537qqTSPAN13qqENSDARG00000070479qqtspan13b	0.386476	0.731695	0.333	0	1
ENSG00000149218qqENDOD1qqENSDARG00000071224qqsi:ch211-133n4.4	0.386476	1.21486	0.333	0	1
ENSG00000060491qqOGFRqqENSDARG00000037837qqogfr	0.386476	2.49634	0.333	0	1
ENSG00000101040qqZMYND8qqENSDARG00000007601qqzmynd8	0.386476	0.731695	0.333	0	1
ENSG00000069329qqVPS35qqENSDARG00000008224qqvps35	0.386476	2.85876	0.333	0	1
ENSG00000165714qqBORCS5qqENSDARG00000077830qqborcs5	0.386476	2.85876	0.333	0	1
ENSG00000181722qqZBTB20qqENSDARG00000005586qqzbtb20	0.386476	1.57617	0.333	0	1
ENSG00000187555qqUSP7qqENSDARG00000073710qqusp7	0.386476	0.731695	0.333	0	1
ENSG00000170035qqUBE2E3qqENSDARG00000012244qqube2e3	0.386476	1.21486	0.333	0	1
ENSG00000179242qqCDH4qqENSDARG00000015002qqcdh4	0.386476	0.731695	0.333	0	1
ENSG00000164307qqERAP1qqENSDARG00000021859qqerap1b	0.386476	0.731695	0.333	0	1
ENSG00000115145qqSTAM2qqENSDARG00000005318qqstam2	0.386476	0.731695	0.333	0	1
ENSG00000198455qqZXDBqqENSDARG00000071496qqzic6	0.386476	0.731695	0.333	0	1
ENSG00000100505qqTRIM9qqENSDARG00000039123qqtrim9	0.386476	0.731695	0.333	0	1
ENSG00000105771qqSMG9qqENSDARG00000076627qqsmg9	0.386476	2.85876	0.333	0	1
ENSG00000115234qqSNX17qqENSDARG00000091418qqsnx17	0.386476	0.731695	0.333	0	1
ENSG00000051128qqHOMER3qqENSDARG00000010789qqhomer3b	0.386476	1.21486	0.333	0	1
ENSG00000064601qqCTSAqqENSDARG00000098114qqctsa	0.386476	0.731695	0.333	0	1
ENSG00000131941qqRHPN2qqENSDARG00000014577qqrhpn2	0.386476	0.731695	0.333	0	1
ENSG00000081014qqAP4E1qqENSDARG00000103684qqap4e1	0.386476	0.731695	0.333	0	1
ENSG00000183742qqMACC1qqENSDARG00000040717qqmacc1	0.386476	0.731695	0.333	0	1
ENSG00000111142qqMETAP2qqENSDARG00000102571qqmetap2b	0.386476	0.731695	0.333	0	1
ENSG00000148840qqPPRC1qqENSDARG00000090337qqpprc1	0.386476	0.731695	0.333	0	1
ENSG00000142192qqAPPqqENSDARG00000055543qqappb	0.386476	1.21486	0.333	0	1
ENSG00000159079qqC21orf59qqENSDARG00000035332qqcfap298	0.386476	0.731695	0.333	0	1
ENSG00000151725qqCENPUqqENSDARG00000088924qqsi:dkey-185e18.7	0.386476	0.731695	0.333	0	1
ENSG00000082014qqSMARCD3qqENSDARG00000019969qqsmarcd3b	0.386476	2.85876	0.333	0	1
ENSG00000060762qqMPC1qqENSDARG00000093448qqmpc1	0.386476	0.731695	0.333	0	1
ENSG00000125821qqDTD1qqENSDARG00000044628qqdtd1	0.386476	0.731695	0.333	0	1
ENSG00000136238qqRAC1qqENSDARG00000074849qqrac1a	0.386476	0.731695	0.333	0	1
ENSG00000025796qqSEC63qqENSDARG00000017740qqsec63	0.386476	0.731695	0.333	0	1
ENSG00000117461qqPIK3R3qqENSDARG00000103038qqpik3r3a	0.386476	1.86487	0.333	0	1
ENSG00000117461qqPIK3R3qqENSDARG00000034409qqpik3r3b	0.386476	0.731695	0.333	0	1
ENSG00000108344qqPSMD3qqENSDARG00000018124qqpsmd3	0.386476	1.21486	0.333	0	1
ENSG00000121644qqDESI2qqENSDARG00000004460qqdesi2	0.386476	0.731695	0.333	0	1
ENSG00000273559qqCWC25qqENSDARG00000003382qqcwc25	0.386476	0.731695	0.333	0	1
ENSG00000277791qqPSMB3qqENSDARG00000013938qqpsmb3	0.386476	1.57617	0.333	0	1
ENSG00000166855qqCLPXqqENSDARG00000067796qqclpxb	0.386476	2.85876	0.333	0	1
ENSG00000100033qqPRODHqqENSDARG00000086746qqprodha	0.386476	1.57617	0.333	0	1
ENSG00000122644qqARL4AqqENSDARG00000099918qqarl4aa	0.386476	1.21486	0.333	0	1
ENSG00000113161qqHMGCRqqENSDARG00000052734qqhmgcra	0.386476	2.85876	0.333	0	1
ENSG00000151623qqNR3C2qqENSDARG00000102082qqnr3c2	0.386476	2.85876	0.333	0	1
ENSG00000196139qqAKR1C3qqENSDARG00000044544qqzgc:110782	0.386476	2.49634	0.333	0	1
ENSG00000187922qqLCN10qqENSDARG00000071626qqptgdsb.2	0.386476	2.85876	0.333	0	1
ENSG00000103510qqKAT8qqENSDARG00000027187qqkat8	0.386476	0.731695	0.333	0	1
ENSG00000164091qqWDR82qqENSDARG00000014083qqwdr82	0.386476	0.731695	0.333	0	1
ENSG00000174744qqBRMS1qqENSDARG00000051955qqbrms1	0.386476	2.49634	0.333	0	1
ENSG00000006451qqRALAqqENSDARG00000016253qqralab	0.386476	0.731695	0.333	0	1
ENSG00000184925qqLCN12qqENSDARG00000071626qqptgdsb.2	0.386476	2.85876	0.333	0	1
ENSG00000158270qqCOLEC12qqENSDARG00000061140qqcolec12	0.386476	2.49634	0.333	0	1
ENSG00000138081qqFBXO11qqENSDARG00000061631qqfbxo11a	0.386476	0.731695	0.333	0	1
ENSG00000143458qqGABPB2qqENSDARG00000054344qqgabpb2b	0.386476	2.85876	0.333	0	1
ENSG00000143373qqZNF687qqENSDARG00000019299qqznf687b	0.386476	0.731695	0.333	0	1
ENSG00000139970qqRTN1qqENSDARG00000021143qqrtn1b	0.386476	2.85876	0.333	0	1
ENSG00000165724qqZMYND19qqENSDARG00000100773qqzmynd19	0.386476	0.731695	0.333	0	1
ENSG00000226784qqPGAM4qqENSDARG00000005423qqpgam1a	0.386476	0.731695	0.333	0	1
ENSG00000112855qqHARS2qqENSDARG00000003693qqhars	0.386476	0.731695	0.333	0	1
ENSG00000177984qqLCN15qqENSDARG00000071626qqptgdsb.2	0.386476	2.85876	0.333	0	1
ENSG00000116171qqSCP2qqENSDARG00000012194qqscp2a	0.386476	0.731695	0.333	0	1
ENSG00000145907qqG3BP1qqENSDARG00000017741qqg3bp1	0.386476	0.731695	0.333	0	1
ENSG00000109929qqSC5DqqENSDARG00000044642qqsc5d	0.386476	2.85876	0.333	0	1
ENSG00000149091qqDGKZqqENSDARG00000014439qqdgkza	0.386476	2.49634	0.333	0	1
ENSG00000109046qqWSB1qqENSDARG00000021343qqwsb1	0.386476	0.731695	0.333	0	1
ENSG00000196497qqIPO4qqENSDARG00000041493qqipo4	0.386476	0.731695	0.333	0	1
ENSG00000109586qqGALNT7qqENSDARG00000057303qqgalnt7	0.386476	2.85876	0.333	0	1
ENSG00000062650qqWAPLqqENSDARG00000029768qqwaplb	0.386476	2.85876	0.333	0	1
ENSG00000172780qqRAB43qqENSDARG00000059404qqrab43	0.386476	1.21486	0.333	0	1
ENSG00000040341qqSTAU2qqENSDARG00000026801qqstau2	0.386476	0.731695	0.333	0	1
ENSG00000204001qqLCN8qqENSDARG00000071626qqptgdsb.2	0.386476	2.85876	0.333	0	1
ENSG00000150990qqDHX37qqENSDARG00000062612qqdhx37	0.386476	0.731695	0.333	0	1
ENSG00000117448qqAKR1A1qqENSDARG00000052030qqakr1a1b	0.386476	0.731695	0.333	0	1
ENSG00000100614qqPPM1AqqENSDARG00000043250qqppm1ab	0.386476	2.85876	0.333	0	1
ENSG00000129933qqMAU2qqENSDARG00000042056qqmau2	0.386476	0.731695	0.333	0	1
ENSG00000169217qqCD2BP2qqENSDARG00000027357qqcd2bp2	0.386476	0.731695	0.333	0	1
ENSG00000062096qqARSFqqENSDARG00000018423qqsulf2a	0.386476	2.85876	0.333	0	1
ENSG00000074590qqNUAK1qqENSDARG00000028676qqnuak1b	0.386476	0.731695	0.333	0	1
ENSG00000154654qqNCAM2qqENSDARG00000017466qqncam2	0.386476	2.85876	0.333	0	1
ENSG00000140545qqMFGE8qqENSDARG00000015349qqmfge8a	0.386476	1.57617	0.333	0	1
ENSG00000144021qqCIAO1qqENSDARG00000059212qqciao1	0.386476	2.49634	0.333	0	1
ENSG00000131236qqCAP1qqENSDARG00000016350qqcap1	0.386476	2.49634	0.333	0	1
ENSG00000144566qqRAB5AqqENSDARG00000018602qqrab5aa	0.386476	0.731695	0.333	0	1
ENSG00000105618qqPRPF31qqENSDARG00000095904qqprpf31	0.386476	0.731695	0.333	0	1
ENSG00000016864qqGLT8D1qqENSDARG00000040157qqglt8d1	0.386476	0.731695	0.333	0	1
ENSG00000115461qqIGFBP5qqENSDARG00000025348qqigfbp5b	0.386476	0.731695	0.333	0	1
ENSG00000132581qqSDF2qqENSDARG00000024026qqsdf2	0.386476	0.731695	0.333	0	1
ENSG00000198689qqSLC9A6qqENSDARG00000009209qqslc9a6a	0.386476	2.85876	0.333	0	1
ENSG00000139372qqTDGqqENSDARG00000013004qqtdg.1	0.386476	0.731695	0.333	0	1
ENSG00000188419qqCHMqqENSDARG00000003845qqchm	0.386476	0.731695	0.333	0	1
ENSG00000101811qqCSTF2qqENSDARG00000090788qqcstf2	0.386476	0.731695	0.333	0	1
ENSG00000164114qqMAP9qqENSDARG00000037276qqmap9	0.386476	0.731695	0.333	0	1
ENSG00000131100qqATP6V1E1qqENSDARG00000014085qqatp6v1e1a	0.386476	0.731695	0.333	0	1
ENSG00000182858qqALG12qqENSDARG00000041199qqalg12	0.386476	2.85876	0.333	0	1
ENSG00000033170qqFUT8qqENSDARG00000015449qqfut8a	0.386476	2.49634	0.333	0	1
ENSG00000139910qqNOVA1qqENSDARG00000017673qqnova2	0.386476	1.86487	0.333	0	1
ENSG00000198408qqMGEA5qqENSDARG00000074686qqoga	0.386476	0.731695	0.333	0	1
ENSG00000059573qqALDH18A1qqENSDARG00000099579qqaldh18a1	0.386476	0.731695	0.333	0	1
ENSG00000132589qqFLOT2qqENSDARG00000004830qqflot2a	0.386476	2.85876	0.333	0	1
ENSG00000001630qqCYP51A1qqENSDARG00000042641qqcyp51	0.386476	2.85876	0.333	0	1
ENSG00000133895qqMEN1qqENSDARG00000089456qqmen1	0.386476	0.731695	0.333	0	1
ENSG00000267206qqLCN6qqENSDARG00000071626qqptgdsb.2	0.386476	2.85876	0.333	0	1
ENSG00000169136qqATF5qqENSDARG00000077785qqatf5b	0.386476	2.10532	0.333	0	1
ENSG00000126226qqPCID2qqENSDARG00000013802qqpcid2	0.386476	1.21486	0.333	0	1
ENSG00000080845qqDLGAP4qqENSDARG00000060849qqdlgap4a	0.386476	0.731695	0.333	0	1
ENSG00000092621qqPHGDHqqENSDARG00000001873qqphgdh	0.386476	1.21486	0.333	0	1
ENSG00000189067qqLITAFqqENSDARG00000103483qqlitaf	0.386476	0.731695	0.333	0	1
ENSG00000057935qqMTA3qqENSDARG00000054903qqmta3	0.386476	0.731695	0.333	0	1
ENSG00000084774qqCADqqENSDARG00000041895qqcad	0.386476	2.85876	0.333	0	1
ENSG00000171840qqNINJ2qqENSDARG00000079824qqninj2	0.386476	0.731695	0.333	0	1
ENSG00000100410qqPHF5AqqENSDARG00000045155qqphf5a	0.386476	0.731695	0.333	0	1
ENSG00000130520qqLSM4qqENSDARG00000023852qqlsm4	0.386476	1.21486	0.333	0	1
ENSG00000175745qqNR2F1qqENSDARG00000017168qqnr2f1b	0.386476	1.57617	0.333	0	1
ENSG00000141570qqCBX8qqENSDARG00000087327qqcbx8a	0.386476	2.49634	0.333	0	1
ENSG00000182890qqGLUD2qqENSDARG00000101074qqglud1b	0.386476	1.21486	0.333	0	1
ENSG00000163531qqNFASCqqENSDARG00000061099qqnfasca	0.386476	0.731695	0.333	0	1
ENSG00000143355qqLHX9qqENSDARG00000056979qqlhx9	0.386476	0.731695	0.333	0	1
ENSG00000066455qqGOLGA5qqENSDARG00000039279qqgolga5	0.386476	2.49634	0.333	0	1
ENSG00000198846qqTOXqqENSDARG00000032317qqtox	0.386476	0.731695	0.333	0	1
ENSG00000106443qqPHF14qqENSDARG00000061458qqphf14	0.386476	0.731695	0.333	0	1
ENSG00000112110qqMRPL18qqENSDARG00000060199qqmrpl18	0.386476	0.731695	0.333	0	1
ENSG00000160209qqPDXKqqENSDARG00000088959qqpdxka	0.386476	1.21486	0.333	0	1
ENSG00000168522qqFNTAqqENSDARG00000099143qqfnta	0.386476	0.731695	0.333	0	1
ENSG00000107897qqACBD5qqENSDARG00000034883qqacbd5a	0.386476	0.731695	0.333	0	1
ENSG00000176907qqC8orf4qqENSDARG00000079497qqtcima	0.386476	2.49163	0.333	0	1
ENSG00000163617qqCCDC191qqENSDARG00000027851qqccdc191	0.386476	2.85876	0.333	0	1
ENSG00000132912qqDCTN4qqENSDARG00000023988qqdctn4	0.386476	2.49634	0.333	0	1
ENSG00000136243qqNUPL2qqENSDARG00000029043qqnupl2	0.386476	0.731695	0.333	0	1
ENSG00000137413qqTAF8qqENSDARG00000026806qqtaf8	0.386476	0.731695	0.333	0	1
ENSG00000198768qqAPCDD1LqqENSDARG00000075557qqapcdd1l	0.386476	2.85876	0.333	0	1
ENSG00000132541qqHRSP12qqENSDARG00000035882qqrida	0.386476	0.731695	0.333	0	1
ENSG00000196981qqWDR5BqqENSDARG00000016903qqwdr5	0.386476	0.731695	0.333	0	1
ENSG00000104723qqTUSC3qqENSDARG00000078854qqtusc3	0.386476	0.731695	0.333	0	1
ENSG00000203879qqGDI1qqENSDARG00000056122qqgdi1	0.386476	2.85876	0.333	0	1
ENSG00000101888qqNXT2qqENSDARG00000061527qqnxt2	0.386476	0.731695	0.333	0	1
ENSG00000198563qqDDX39BqqENSDARG00000036069qqddx39b	0.386476	0.731695	0.333	0	1
ENSG00000197889qqMEIG1qqENSDARG00000045705qqmeig1	0.386476	1.21486	0.333	0	1
ENSG00000134595qqSOX3qqENSDARG00000053569qqsox3	0.386476	2.10532	0.333	0	1
ENSG00000136295qqTTYH3qqENSDARG00000034473qqttyh3a	0.386476	0.731695	0.333	0	1
ENSG00000134775qqFHOD3qqENSDARG00000061904qqfhod3b	0.386476	0.731695	0.333	0	1
ENSG00000170043qqTRAPPC1qqENSDARG00000039005qqtrappc1	0.386476	0.731695	0.333	0	1
ENSG00000079215qqSLC1A3qqENSDARG00000043148qqslc1a3b	0.386476	2.49163	0.333	0	1
ENSG00000265808qqSEC22BqqENSDARG00000100435qqsec22bb	0.386476	0.731695	0.333	0	1
ENSG00000265808qqSEC22BqqENSDARG00000030108qqsec22ba	0.386476	0.731695	0.333	0	1
ENSG00000131263qqRLIMqqENSDARG00000079306qqrlim	0.386476	0.731695	0.333	0	1
ENSG00000159256qqMORC3qqENSDARG00000056679qqmorc3a	0.386476	0.731695	0.333	0	1
ENSG00000106278qqPTPRZ1qqENSDARG00000051814qqptprz1a	0.386476	0.731695	0.333	0	1
ENSG00000247077qqPGAM5qqENSDARG00000035608qqpgam5	0.386476	0.731695	0.333	0	1
ENSG00000169592qqINO80EqqENSDARG00000022939qqino80e	0.386476	0.731695	0.333	0	1
ENSG00000155959qqVBP1qqENSDARG00000030241qqvbp1	0.386476	0.731695	0.333	0	1
ENSG00000133275qqCSNK1G2qqENSDARG00000034056qqcsnk1g2b	0.386476	0.731695	0.333	0	1
ENSG00000160752qqFDPSqqENSDARG00000040890qqfdps	0.386476	4.70131	0.333	0	1
ENSG00000172239qqPAIP1qqENSDARG00000042892qqpaip1	0.386476	0.731695	0.333	0	1
ENSG00000164299qqSPZ1qqENSDARG00000008184qqmia3	0.386476	2.85876	0.333	0	1
ENSG00000100503qqNINqqENSDARG00000060298qqnin	0.386476	0.731695	0.333	0	1
ENSG00000131981qqLGALS3qqENSDARG00000077850qqlgals3a	0.386476	0.731695	0.333	0	1
ENSG00000160799qqCCDC12qqENSDARG00000023003qqccdc12	0.386476	0.731695	0.333	0	1
ENSG00000101150qqTPD52L2qqENSDARG00000013655qqtpd52l2b	0.386476	0.731695	0.333	0	1
ENSG00000196576qqPLXNB2qqENSDARG00000003811qqplxnb2a	0.386476	2.85876	0.333	0	1
ENSG00000116478qqHDAC1qqENSDARG00000015427qqhdac1	0.386476	1.21486	0.333	0	1
ENSG00000120057qqSFRP5qqENSDARG00000039041qqsfrp5	0.386476	0.731695	0.333	0	1
ENSG00000158966qqCACHD1qqENSDARG00000061590qqcachd1	0.386476	0.731695	0.333	0	1
ENSG00000155849qqELMO1qqENSDARG00000055400qqsi:dkey-56f14.7	0.386476	0.731695	0.333	0	1
ENSG00000204003qqRP11-216L13.16qqENSDARG00000071626qqptgdsb.2	0.386476	2.85876	0.333	0	1
ENSG00000258984qqUBE2F-SCLYqqENSDARG00000025754qqube2f	0.386476	0.731695	0.333	0	1
ENSG00000182968qqSOX1qqENSDARG00000069866qqsox1a	0.386476	2.85876	0.333	0	1
ENSG00000259112qqNDUFC2-KCTD14qqENSDARG00000102115qqndufc2	0.386476	0.731695	0.333	0	1
ENSG00000141367qqCLTCqqENSDARG00000090716qqcltcb	0.386476	0.731695	0.333	0	1
ENSG00000112981qqNME5qqENSDARG00000041617qqnme5	0.386476	0.731695	0.333	0	1
ENSG00000102547qqCAB39LqqENSDARG00000036658qqcab39l	0.386476	0.731695	0.333	0	1
ENSG00000106244qqPDAP1qqENSDARG00000002967qqpdap1b	0.386476	0.731695	0.333	0	1
ENSG00000111052qqLIN7AqqENSDARG00000013414qqlin7a	0.386476	0.731695	0.333	0	1
ENSG00000159445qqTHEM4qqENSDARG00000061621qqthem4	0.386476	2.49634	0.333	0	1
ENSG00000187134qqAKR1C1qqENSDARG00000044544qqzgc:110782	0.386476	2.49634	0.333	0	1
ENSG00000178913qqTAF7qqENSDARG00000019572qqtaf7	0.386476	0.731695	0.333	0	1
ENSG00000140873qqADAMTS18qqENSDARG00000001999qqadamts18	0.386476	2.85876	0.333	0	1
ENSG00000104131qqEIF3JqqENSDARG00000053370qqeif3jb	0.386476	2.49634	0.333	0	1
ENSG00000171365qqCLCN5qqENSDARG00000019693qqclcn5a	0.386476	2.85876	0.333	0	1
ENSG00000033800qqPIAS1qqENSDARG00000036094qqpias1a	0.386476	2.49634	0.333	0	1
ENSG00000060339qqCCAR1qqENSDARG00000074759qqccar1	0.386476	0.731695	0.333	0	1
ENSG00000131043qqAAR2qqENSDARG00000018658qqaar2	0.386476	0.731695	0.333	0	1
ENSG00000147123qqNDUFB11qqENSDARG00000043467qqndufb11	0.386476	0.731695	0.333	0	1
ENSG00000128045qqRASL11BqqENSDARG00000015611qqrasl11b	0.386476	0.731695	0.333	0	1
ENSG00000170558qqCDH2qqENSDARG00000018693qqcdh2	0.386476	0.731695	0.333	0	1
ENSG00000144843qqADPRHqqENSDARG00000040712qqadprh	0.386476	0.731695	0.333	0	1
ENSG00000168303qqMPLKIPqqENSDARG00000078986qqmplkip	0.386476	0.731695	0.333	0	1
ENSG00000135945qqREV1qqENSDARG00000018296qqrev1	0.386476	0.731695	0.333	0	1
ENSG00000119718qqEIF2B2qqENSDARG00000041397qqeif2b2	0.386476	0.731695	0.333	0	1
ENSG00000134243qqSORT1qqENSDARG00000029402qqsort1a	0.386476	2.85876	0.333	0	1
ENSG00000134874qqDZIP1qqENSDARG00000000943qqdzip1	0.386476	2.49634	0.333	0	1
ENSG00000044115qqCTNNA1qqENSDARG00000102441qqctnna1	0.386476	0.731695	0.333	0	1
ENSG00000151376qqME3qqENSDARG00000002305qqme3	0.386476	0.731695	0.333	0	1
ENSG00000115307qqAUP1qqENSDARG00000092609qqaup1	0.386476	0.731695	0.333	0	1
ENSG00000103126qqAXIN1qqENSDARG00000102964qqaxin1	0.386476	0.731695	0.333	0	1
ENSG00000173786qqCNPqqENSDARG00000070822qqcnp	0.386476	0.731695	0.333	0	1
ENSG00000136938qqANP32BqqENSDARG00000023330qqanp32b	0.386476	0.731695	0.333	0	1
ENSG00000110011qqDNAJC4qqENSDARG00000024090qqdnajc4	0.386476	0.731695	0.333	0	1
ENSG00000139163qqETNK1qqENSDARG00000019420qqetnk1	0.386476	0.731695	0.333	0	1
ENSG00000153976qqHS3ST3A1qqENSDARG00000035578qqhs3st1l2	0.386476	0.731695	0.333	0	1
ENSG00000224586qqGPX5qqENSDARG00000018146qqgpx1a	0.386476	0.731695	0.333	0	1
ENSG00000147162qqOGTqqENSDARG00000099455qqogt.1	0.386476	0.731695	0.333	0	1
ENSG00000114737qqCISHqqENSDARG00000016773qqcishb	0.386476	2.49634	0.333	0	1
ENSG00000183576qqSETD3qqENSDARG00000016513qqsetd3	0.386476	2.85876	0.333	0	1
ENSG00000180370qqPAK2qqENSDARG00000068177qqpak2a	0.386476	1.21486	0.333	0	1
ENSG00000075618qqFSCN1qqENSDARG00000059680qqfscn1a	0.386476	2.85876	0.333	0	1
ENSG00000136240qqKDELR2qqENSDARG00000037361qqkdelr2b	0.386476	1.21486	0.333	0	1
ENSG00000139718qqSETD1BqqENSDARG00000060847qqsetd1ba	0.386476	0.731695	0.333	0	1
ENSG00000116127qqALMS1qqENSDARG00000074779qqalms1	0.386476	2.85876	0.333	0	1
ENSG00000103496qqSTX4qqENSDARG00000052518qqstx4	0.386476	0.731695	0.333	0	1
ENSG00000004975qqDVL2qqENSDARG00000056184qqdvl2	0.386476	0.731695	0.333	0	1
ENSG00000122512qqPMS2qqENSDARG00000075672qqpms2	0.386476	0.731695	0.333	0	1
ENSG00000170445qqHARSqqENSDARG00000003693qqhars	0.386476	0.731695	0.333	0	1
ENSG00000070010qqUFD1LqqENSDARG00000010051qqufd1l	0.386476	0.731695	0.333	0	1
ENSG00000196290qqNIF3L1qqENSDARG00000045249qqnif3l1	0.386476	2.49634	0.333	0	1
ENSG00000177700qqPOLR2LqqENSDARG00000058349qqpolr2l	0.386476	0.731695	0.333	0	1
ENSG00000134198qqTSPAN2qqENSDARG00000003754qqtspan2a	0.386476	0.731695	0.333	0	1
ENSG00000137642qqSORL1qqENSDARG00000013892qqsorl1	0.386476	2.85876	0.333	0	1
ENSG00000079387qqSENP1qqENSDARG00000073837qqsenp2	0.386476	2.85876	0.333	0	1
ENSG00000138663qqCOPS4qqENSDARG00000043732qqcops4	0.386476	0.731695	0.333	0	1
ENSG00000166923qqGREM1qqENSDARG00000029546qqgrem1a	0.386476	0.731695	0.333	0	1
ENSG00000124356qqSTAMBPqqENSDARG00000086906qqstambpb	0.386476	0.731695	0.333	0	1
ENSG00000179950qqPUF60qqENSDARG00000032175qqpuf60a	0.386476	2.85876	0.333	0	1
ENSG00000168781qqPPIP5K1qqENSDARG00000076143qqppip5k1a	0.386476	0.731695	0.333	0	1
ENSG00000198492qqYTHDF2qqENSDARG00000014498qqythdf2	0.386476	1.21486	0.333	0	1
ENSG00000178538qqCA8qqENSDARG00000039098qqca8	0.386476	2.49634	0.333	0	1
ENSG00000139737qqSLAIN1qqENSDARG00000019185qqslain1a	0.386476	0.731695	0.333	0	1
ENSG00000211445qqGPX3qqENSDARG00000018146qqgpx1a	0.386476	0.731695	0.333	0	1
ENSG00000146072qqTNFRSF21qqENSDARG00000001807qqtnfrsf21	0.386476	0.731695	0.333	0	1
ENSG00000101189qqMRGBPqqENSDARG00000028894qqmrgbp	0.386476	0.731695	0.333	0	1
ENSG00000241635qqUGT1A1qqENSDARG00000006220qqugt1a7	0.386476	0.731695	0.333	0	1
ENSG00000153832qqFBXO36qqENSDARG00000039152qqfbxo36b	0.386476	0.731695	0.333	0	1
ENSG00000168209qqDDIT4qqENSDARG00000037618qqddit4	0.386476	0.731695	0.333	0	1
ENSG00000203668qqCHMLqqENSDARG00000003845qqchm	0.386476	0.731695	0.333	0	1
ENSG00000115524qqSF3B1qqENSDARG00000056138qqsf3b1	0.386476	1.21486	0.333	0	1
ENSG00000121749qqTBC1D15qqENSDARG00000057218qqtbc1d15	0.386476	0.731695	0.333	0	1
ENSG00000164904qqALDH7A1qqENSDARG00000018426qqaldh7a1	0.386476	0.731695	0.333	0	1
ENSG00000183579qqZNRF3qqENSDARG00000062573qqznrf3	0.386476	0.731695	0.333	0	1
ENSG00000167244qqIGF2qqENSDARG00000033307qqigf2b	0.386476	3.53225	0.333	0	1
ENSG00000177728qqTMEM94qqENSDARG00000074506qqtmem94	0.386476	2.49634	0.333	0	1
ENSG00000160094qqZNF362qqENSDARG00000060900qqznf362a	0.386476	0.731695	0.333	0	1
ENSG00000186868qqMAPTqqENSDARG00000087616qqmaptb	0.386476	2.85876	0.333	0	1
ENSG00000052126qqPLEKHA5qqENSDARG00000045870qqplekha5	0.386476	2.85876	0.333	0	1
ENSG00000058262qqSEC61A1qqENSDARG00000021669qqsec61a1	0.386476	0.731695	0.333	0	1
ENSG00000187266qqEPORqqENSDARG00000102583qqil4r.1	0.386476	0.731695	0.333	0	1
ENSG00000000419qqDPM1qqENSDARG00000057011qqdpm1	0.386476	0.731695	0.333	0	1
ENSG00000115486qqGGCXqqENSDARG00000067805qqggcx	0.386476	0.731695	0.333	0	1
ENSG00000075568qqTMEM131qqENSDARG00000056259qqtmem131	0.386476	2.85876	0.333	0	1
ENSG00000196230qqTUBBqqENSDARG00000037997qqtubb5	0.386476	2.10532	0.333	0	1
ENSG00000160563qqMED27qqENSDARG00000009681qqmed27	0.386476	0.731695	0.333	0	1
ENSG00000129351qqILF3qqENSDARG00000105177qqilf3b	0.386476	2.85876	0.333	0	1
ENSG00000153250qqRBMS1qqENSDARG00000074023qqrbms1a	0.386476	0.731695	0.333	0	1
ENSG00000111728qqST8SIA1qqENSDARG00000098221qqst8sia1	0.386476	2.85876	0.333	0	1
ENSG00000005882qqPDK2qqENSDARG00000059054qqpdk2b	0.386476	2.49634	0.333	0	1
ENSG00000162924qqRELqqENSDARG00000055276qqrel	0.386476	2.85876	0.333	0	1
ENSG00000079432qqCICqqENSDARG00000071150qqcica	0.386476	0.731695	0.333	0	1
ENSG00000197746qqPSAPqqENSDARG00000013968qqpsap	0.386476	0.731695	0.333	0	1
ENSG00000119705qqSLIRPqqENSDARG00000097753qqslirp	0.386476	2.49634	0.333	0	1
ENSG00000100916qqBRMS1LqqENSDARG00000051955qqbrms1	0.386476	2.49634	0.333	0	1
ENSG00000160307qqS100BqqENSDARG00000057598qqs100b	0.386476	1.57617	0.333	0	1
ENSG00000173473qqSMARCC1qqENSDARG00000017397qqsmarcc1a	0.386476	0.731695	0.333	0	1
ENSG00000096060qqFKBP5qqENSDARG00000028396qqfkbp5	0.386476	2.49634	0.333	0	1
ENSG00000123684qqLPGAT1qqENSDARG00000013542qqlpgat1	0.386476	0.731695	0.333	0	1
ENSG00000171703qqTCEA2qqENSDARG00000012927qqtcea2	0.386476	0.731695	0.333	0	1
ENSG00000196363qqWDR5qqENSDARG00000016903qqwdr5	0.386476	0.731695	0.333	0	1
ENSG00000160310qqPRMT2qqENSDARG00000063212qqprmt2	0.386476	0.731695	0.333	0	1
ENSG00000147140qqNONOqqENSDARG00000020482qqnono	0.386476	0.731695	0.333	0	1
ENSG00000172602qqRND1qqENSDARG00000004218qqrnd1b	0.386476	2.49634	0.333	0	1
ENSG00000174099qqMSRB3qqENSDARG00000045658qqmsrb3	0.386476	0.731695	0.333	0	1
ENSG00000178952qqTUFMqqENSDARG00000104173qqtufm	0.386476	0.731695	0.333	0	1
ENSG00000162482qqAKR7A3qqENSDARG00000044544qqzgc:110782	0.386476	2.49634	0.333	0	1
ENSG00000172260qqNEGR1qqENSDARG00000021607qqnegr1	0.386476	0.731695	0.333	0	1
ENSG00000136003qqISCUqqENSDARG00000035596qqISCU (1 of many)	0.386476	0.731695	0.333	0	1
ENSG00000028528qqSNX1qqENSDARG00000071031qqsnx1a	0.386476	0.731695	0.333	0	1
ENSG00000066855qqMTFR1qqENSDARG00000045304qqmtfr1	0.386476	0.731695	0.333	0	1
ENSG00000217930qqPAM16qqENSDARG00000102822qqpam16	0.386476	0.731695	0.333	0	1
ENSG00000124767qqGLO1qqENSDARG00000068978qqglo1	0.386476	0.731695	0.333	0	1
ENSG00000136986qqDERL1qqENSDARG00000021905qqderl1	0.386476	0.731695	0.333	0	1
ENSG00000122126qqOCRLqqENSDARG00000078106qqocrl	0.386476	0.731695	0.333	0	1
ENSG00000188483qqIER5LqqENSDARG00000054906qqier5l	0.386476	0.731695	0.333	0	1
ENSG00000133135qqRNF128qqENSDARG00000016867qqrnf128a	0.386476	0.731695	0.333	0	1
ENSG00000100216qqTOMM22qqENSDARG00000045146qqtomm22	0.386476	0.731695	0.333	0	1
ENSG00000157399qqARSEqqENSDARG00000018423qqsulf2a	0.386476	2.85876	0.333	0	1
ENSG00000154305qqMIA3qqENSDARG00000008184qqmia3	0.386476	2.85876	0.333	0	1
ENSG00000215218qqUBE2QL1qqENSDARG00000079276qqube2ql1	0.386476	0.731695	0.333	0	1
ENSG00000172775qqFAM192AqqENSDARG00000041631qqfam192a	0.386476	0.731695	0.333	0	1
ENSG00000112308qqC6orf62qqENSDARG00000093406qqzgc:111986	0.386476	0.731695	0.333	0	1
ENSG00000173542qqMOB1BqqENSDARG00000009169qqmob1ba	0.386476	0.731695	0.333	0	1
ENSG00000175104qqTRAF6qqENSDARG00000028058qqtraf6	0.386476	2.49634	0.333	0	1
ENSG00000277196qqAC007325.2qqENSDARG00000086746qqprodha	0.386476	1.57617	0.333	0	1
ENSG00000164024qqMETAP1qqENSDARG00000033440qqmetap1	0.386476	0.731695	0.333	0	1
ENSG00000204228qqHSD17B8qqENSDARG00000001169qqhsd17b8	0.386476	2.85876	0.333	0	1
ENSG00000108010qqGLRX3qqENSDARG00000098785qqglrx3	0.386476	0.731695	0.333	0	1
ENSG00000114019qqAMOTL2qqENSDARG00000061948qqamotl2b	0.386476	0.731695	0.333	0	1
ENSG00000114019qqAMOTL2qqENSDARG00000061923qqamotl2a	0.386476	0.731695	0.333	0	1
ENSG00000140718qqFTOqqENSDARG00000044216qqfto	0.386476	0.731695	0.333	0	1
ENSG00000090861qqAARSqqENSDARG00000069142qqaars	0.386476	0.731695	0.333	0	1
ENSG00000177200qqCHD9qqENSDARG00000074498qqchd9	0.386476	0.731695	0.333	0	1
ENSG00000168439qqSTIP1qqENSDARG00000004906qqstip1	0.386476	3.36248	0.333	0	1
ENSG00000213551qqDNAJC9qqENSDARG00000031293qqdnajc9	0.386476	0.731695	0.333	0	1
ENSG00000182287qqAP1S2qqENSDARG00000058504qqap1s2	0.386476	0.731695	0.333	0	1
ENSG00000014216qqCAPN1qqENSDARG00000055338qqsi:dkeyp-50d11.2	0.386476	2.85876	0.333	0	1
ENSG00000196914qqARHGEF12qqENSDARG00000100913qqarhgef12b	0.386476	2.49634	0.333	0	1
ENSG00000130377qqACSBG2qqENSDARG00000004094qqacsbg2	0.386476	0.731695	0.333	0	1
ENSG00000046653qqGPM6BqqENSDARG00000001676qqgpm6bb	0.386476	0.731695	0.333	0	1
ENSG00000112977qqDAPqqENSDARG00000000069qqdap	0.386476	1.21486	0.333	0	1
ENSG00000115761qqNOL10qqENSDARG00000020077qqnol10	0.386476	0.731695	0.333	0	1
ENSG00000070081qqNUCB2qqENSDARG00000036299qqnucb2a	0.386476	0.731695	0.333	0	1
ENSG00000138756qqBMP2KqqENSDARG00000020009qqbmp2k	0.386476	0.731695	0.333	0	1
ENSG00000175906qqARL4DqqENSDARG00000045074qqarl4d	0.386476	0.731695	0.333	0	1
ENSG00000227471qqAKR1B15qqENSDARG00000044544qqzgc:110782	0.386476	2.49634	0.333	0	1
ENSG00000166946qqCCNDBP1qqENSDARG00000039328qqccndbp1	0.386476	0.731695	0.333	0	1
ENSG00000117748qqRPA2qqENSDARG00000037188qqrpa2	0.386476	2.49634	0.333	0	1
ENSG00000163714qqU2SURPqqENSDARG00000061490qqu2surp	0.386476	0.731695	0.333	0	1
ENSG00000175137qqSH3BP5LqqENSDARG00000019160qqsh3bp5la	0.386476	0.731695	0.333	0	1
ENSG00000105248qqCCDC94qqENSDARG00000026185qqyju2	0.386476	0.731695	0.333	0	1
ENSG00000149548qqCCDC15qqENSDARG00000067517qqccdc15	0.386476	0.731695	0.333	0	1
ENSG00000119139qqTJP2qqENSDARG00000063309qqtjp2a	0.386476	2.49634	0.333	0	1
ENSG00000134108qqARL8BqqENSDARG00000006915qqarl8ba	0.386476	0.731695	0.333	0	1
ENSG00000123240qqOPTNqqENSDARG00000002663qqoptn	0.386476	2.49634	0.333	0	1
ENSG00000080493qqSLC4A4qqENSDARG00000013730qqslc4a4a	0.386476	1.21486	0.333	0	1
ENSG00000100162qqCENPMqqENSDARG00000024681qqpane1	0.386476	2.49634	0.333	0	1
ENSG00000125430qqHS3ST3B1qqENSDARG00000035578qqhs3st1l2	0.386476	0.731695	0.333	0	1
ENSG00000156735qqBAG4qqENSDARG00000043179qqbag4	0.386476	0.731695	0.333	0	1
ENSG00000165566qqAMER2qqENSDARG00000075222qqamer2	0.386476	0.731695	0.333	0	1
ENSG00000181449qqSOX2qqENSDARG00000070913qqsox2	0.386476	0.731695	0.333	0	1
ENSG00000119938qqPPP1R3CqqENSDARG00000071005qqppp1r3ca	0.386476	0.731695	0.333	0	1
ENSG00000014123qqUFL1qqENSDARG00000007496qqufl1	0.386476	0.731695	0.333	0	1
ENSG00000205667qqARSHqqENSDARG00000018423qqsulf2a	0.386476	2.85876	0.333	0	1
ENSG00000100888qqCHD8qqENSDARG00000075543qqchd8	0.386476	0.731695	0.333	0	1
ENSG00000198074qqAKR1B10qqENSDARG00000044544qqzgc:110782	0.386476	2.49634	0.333	0	1
ENSG00000068366qqACSL4qqENSDARG00000010752qqacsl4b	0.386476	2.49634	0.333	0	1
ENSG00000185104qqFAF1qqENSDARG00000022418qqfaf1	0.386476	0.731695	0.333	0	1
ENSG00000087299qqL2HGDHqqENSDARG00000060500qql2hgdh	0.386476	0.731695	0.333	0	1
ENSG00000123545qqNDUFAF4qqENSDARG00000077859qqndufaf4	0.386476	2.85876	0.333	0	1
ENSG00000219200qqRNASEKqqENSDARG00000104458qqrnasekb	0.386476	1.21486	0.333	0	1
ENSG00000155093qqPTPRN2qqENSDARG00000035970qqptprn2	0.386476	0.731695	0.333	0	1
ENSG00000119402qqFBXW2qqENSDARG00000009745qqfbxw2	0.386476	2.49634	0.333	0	1
ENSG00000166165qqCKBqqENSDARG00000043257qqckbb	0.386476	2.79604	0.333	0	1
ENSG00000106397qqPLOD3qqENSDARG00000076317qqplod3	0.386476	1.21486	0.333	0	1
ENSG00000107317qqPTGDSqqENSDARG00000071626qqptgdsb.2	0.386476	2.85876	0.333	0	1
ENSG00000071462qqWBSCR22qqENSDARG00000063596qqbud23	0.386476	0.731695	0.333	0	1
ENSG00000055609qqKMT2CqqENSDARG00000079312qqkmt2ca	0.386476	0.731695	0.333	0	1
ENSG00000165609qqNUDT5qqENSDARG00000078073qqnudt5	0.386476	1.21486	0.333	0	1
ENSG00000166086qqJAM3qqENSDARG00000061794qqjam3b	0.386476	0.731695	0.333	0	1
ENSG00000140391qqTSPAN3qqENSDARG00000053559qqtspan3b	0.386476	0.731695	0.333	0	1
ENSG00000167543qqTP53I13qqENSDARG00000087793qqsi:dkey-54n8.2	0.386476	2.49634	0.333	0	1
ENSG00000106399qqRPA3qqENSDARG00000002613qqrpa3	0.386476	0.731695	0.333	0	1
ENSG00000111845qqPAK1IP1qqENSDARG00000044488qqpak1ip1	0.386476	0.731695	0.333	0	1
ENSG00000099864qqPALMqqENSDARG00000026882qqpalm1a	0.386476	0.731695	0.333	0	1
ENSG00000167130qqDOLPP1qqENSDARG00000036915qqdolpp1	0.386476	0.731695	0.333	0	1
ENSG00000075292qqZNF638qqENSDARG00000104169qqsi:ch211-212k18.4	0.386476	0.731695	0.333	0	1
ENSG00000182944qqEWSR1qqENSDARG00000020258qqewsr1a	0.386476	0.731695	0.333	0	1
ENSG00000133265qqHSPBP1qqENSDARG00000102937qqhspbp1	0.386476	3.36248	0.333	0	1
ENSG00000164934qqDCAF13qqENSDARG00000002267qqdcaf13	0.386476	0.731695	0.333	0	1
ENSG00000140623qqSEPT12qqENSDARG00000019191qqsept12	0.386476	0.731695	0.333	0	1
ENSG00000166913qqYWHABqqENSDARG00000075758qqywhabb	0.386476	1.57617	0.333	0	1
ENSG00000184182qqUBE2FqqENSDARG00000025754qqube2f	0.386476	0.731695	0.333	0	1
ENSG00000197157qqSND1qqENSDARG00000006766qqsnd1	0.386476	1.21486	0.333	0	1
ENSG00000183513qqCOA5qqENSDARG00000094833qqcoa5	0.386476	0.731695	0.333	0	1
ENSG00000117632qqSTMN1qqENSDARG00000004169qqstmn1a	0.386476	0.731695	0.333	0	1
ENSG00000175874qqCREG2qqENSDARG00000000666qqcreg2	0.386476	0.731695	0.333	0	1
ENSG00000133114qqGPALPP1qqENSDARG00000058287qqgpalpp1	0.386476	0.731695	0.333	0	1
ENSG00000185825qqBCAP31qqENSDARG00000044972qqbcap31	0.386476	1.21486	0.333	0	1
ENSG00000110436qqSLC1A2qqENSDARG00000102453qqslc1a2b	0.386476	2.49163	0.333	0	1
ENSG00000148672qqGLUD1qqENSDARG00000101074qqglud1b	0.386476	1.21486	0.333	0	1
ENSG00000250565qqATP6V1E2qqENSDARG00000014085qqatp6v1e1a	0.386476	0.731695	0.333	0	1
ENSG00000128203qqASPHD2qqENSDARG00000059629qqasphd2	0.386476	0.731695	0.333	0	1
ENSG00000186283qqTOR3AqqENSDARG00000079308qqtor3a	0.386476	2.49634	0.333	0	1
ENSG00000198610qqAKR1C4qqENSDARG00000044544qqzgc:110782	0.386476	2.49634	0.333	0	1
ENSG00000166266qqCUL5qqENSDARG00000004260qqcul5b	0.386476	0.731695	0.333	0	1
ENSG00000005238qqFAM214BqqENSDARG00000068650qqfam214b	0.386476	2.85876	0.333	0	1
ENSG00000184113qqCLDN5qqENSDARG00000043716qqcldn5a	0.386476	1.21486	0.333	0	1
ENSG00000110719qqTCIRG1qqENSDARG00000105142qqtcirg1b	0.386476	0.731695	0.333	0	1
ENSG00000196924qqFLNAqqENSDARG00000074201qqflna	0.386476	0.731695	0.333	0	1
ENSG00000184545qqDUSP8qqENSDARG00000009299qqdusp8a	0.386476	1.57617	0.333	0	1
ENSG00000104341qqLAPTM4BqqENSDARG00000035870qqlaptm4b	0.386476	1.21486	0.333	0	1
ENSG00000108219qqTSPAN14qqENSDARG00000055938qqtspan14	0.386476	0.731695	0.333	0	1
ENSG00000162551qqALPLqqENSDARG00000015546qqalpl	0.386476	2.85876	0.333	0	1
ENSG00000157510qqAFAP1L1qqENSDARG00000056453qqafap1l1b	0.386476	0.731695	0.333	0	1
ENSG00000155463qqOXA1LqqENSDARG00000069313qqoxa1l	0.386476	0.731695	0.333	0	1
ENSG00000007372qqPAX6qqENSDARG00000103379qqpax6a	0.386476	0.731695	0.333	0	1
ENSG00000117569qqPTBP2qqENSDARG00000015901qqptbp2b	0.386476	0.731695	0.333	0	1
ENSG00000205643qqCDPF1qqENSDARG00000095705qqCDPF1	0.386476	2.85876	0.333	0	1
ENSG00000178105qqDDX10qqENSDARG00000061865qqddx10	0.386476	2.85876	0.333	0	1
ENSG00000103260qqMETRNqqENSDARG00000030367qqmetrn	0.386476	1.21486	0.333	0	1
ENSG00000144591qqGMPPAqqENSDARG00000023498qqgmppab	0.386476	0.731695	0.333	0	1
ENSG00000129083qqCOPB1qqENSDARG00000056557qqcopb1	0.386476	2.49634	0.333	0	1
ENSG00000144857qqBOCqqENSDARG00000074335qqboc	0.386476	3.75572	0.333	0	1
ENSG00000198513qqATL1qqENSDARG00000060481qqatl1	0.386476	2.49634	0.333	0	1
ENSG00000118046qqSTK11qqENSDARG00000046074qqstk11	0.386476	1.21486	0.333	0	1
ENSG00000171314qqPGAM1qqENSDARG00000005423qqpgam1a	0.386476	0.731695	0.333	0	1
ENSG00000000003qqTSPAN6qqENSDARG00000015759qqtspan7	0.386476	2.85876	0.333	0	1
ENSG00000105948qqTTC26qqENSDARG00000012039qqttc26	0.386476	0.731695	0.333	0	1
ENSG00000147475qqERLIN2qqENSDARG00000086523qqch25hl3	0.386476	2.85876	0.333	0	1
ENSG00000105204qqDYRK1BqqENSDARG00000070187qqdyrk1b	0.386476	0.731695	0.333	0	1
ENSG00000166181qqAPI5qqENSDARG00000033597qqapi5	0.386476	0.731695	0.333	0	1
ENSG00000153885qqKCTD15qqENSDARG00000045893qqkctd15a	0.386476	0.731695	0.333	0	1
ENSG00000049449qqRCN1qqENSDARG00000070006qqrcn1	0.386476	0.731695	0.333	0	1
ENSG00000107902qqLHPPqqENSDARG00000060196qqlhpp	0.386476	0.731695	0.333	0	1
ENSG00000099246qqRAB18qqENSDARG00000098344qqrab18b	0.386476	0.731695	0.333	0	1
ENSG00000204301qqNOTCH4qqENSDARG00000013168qqjag1b	0.386476	0.731695	0.333	0	1
ENSG00000133131qqMORC4qqENSDARG00000056679qqmorc3a	0.386476	0.731695	0.333	0	1
ENSG00000175087qqPDIK1LqqENSDARG00000056509qqpdik1l	0.386476	0.731695	0.333	0	1
ENSG00000214402qqLCNL1qqENSDARG00000071626qqptgdsb.2	0.386476	2.85876	0.333	0	1
ENSG00000111231qqGPN3qqENSDARG00000069525qqgpn3	0.386476	1.21486	0.333	0	1
ENSG00000137770qqCTDSPL2qqENSDARG00000060586qqctdspl2b	0.386476	0.731695	0.333	0	1
ENSG00000164609qqSLU7qqENSDARG00000038870qqslu7	0.386476	0.731695	0.333	0	1
ENSG00000165795qqNDRG2qqENSDARG00000011170qqndrg2	0.386476	1.21486	0.333	0	1
ENSG00000143158qqMPC2qqENSDARG00000024478qqmpc2	0.386476	1.57617	0.333	0	1
ENSG00000090520qqDNAJB11qqENSDARG00000015088qqdnajb11	0.386476	0.731695	0.333	0	1
ENSG00000184916qqJAG2qqENSDARG00000013168qqjag1b	0.386476	0.731695	0.333	0	1
ENSG00000072778qqACADVLqqENSDARG00000016687qqacadvl	0.386476	0.731695	0.333	0	1
ENSG00000151366qqNDUFC2qqENSDARG00000102115qqndufc2	0.386476	0.731695	0.333	0	1
ENSG00000151632qqAKR1C2qqENSDARG00000044544qqzgc:110782	0.386476	2.49634	0.333	0	1
ENSG00000133121qqSTARD13qqENSDARG00000098954qqstard13b	0.386476	2.85876	0.333	0	1
ENSG00000159140qqSONqqENSDARG00000055389qqsi:dkey-67c22.2	0.386476	2.85876	0.333	0	1
ENSG00000161654qqLSM12qqENSDARG00000028848qqlsm12a	0.386476	0.731695	0.333	0	1
ENSG00000148346qqLCN2qqENSDARG00000071626qqptgdsb.2	0.386476	2.85876	0.333	0	1
ENSG00000166747qqAP1G1qqENSDARG00000102394qqap1g1	0.386476	0.731695	0.333	0	1
ENSG00000095319qqNUP188qqENSDARG00000030022qqnup188	0.386476	0.731695	0.333	0	1
ENSG00000171236qqLRG1qqENSDARG00000020493qqlgi1a	0.386476	2.85876	0.333	0	1
ENSG00000164253qqWDR41qqENSDARG00000009851qqwdr41	0.386476	0.731695	0.333	0	1
ENSG00000119699qqTGFB3qqENSDARG00000019367qqtgfb3	0.386476	2.49634	0.333	0	1
ENSG00000108231qqLGI1qqENSDARG00000020493qqlgi1a	0.386476	2.85876	0.333	0	1
ENSG00000149557qqFEZ1qqENSDARG00000023174qqfez1	0.386476	0.731695	0.333	0	1
ENSG00000267673qqFDX1LqqENSDARG00000052190qqfdx2	0.386476	0.731695	0.333	0	1
ENSG00000076662qqICAM3qqENSDARG00000091579qqsi:ch211-66e2.5	0.386476	0.731695	0.333	0	1
ENSG00000081791qqKIAA0141qqENSDARG00000104789qqdele1	0.386476	0.731695	0.333	0	1
ENSG00000114867qqEIF4G1qqENSDARG00000006200qqeif4g1a	0.386476	2.85876	0.333	0	1
ENSG00000145495qqMARCH6qqENSDARG00000076066qqmarch6	0.386476	0.731695	0.333	0	1
ENSG00000179029qqTMEM107qqENSDARG00000059150qqtmem107	0.386476	0.731695	0.333	0	1
ENSG00000171202qqTMEM126AqqENSDARG00000014506qqtmem126a	0.386476	0.731695	0.333	0	1
ENSG00000164187qqLMBRD2qqENSDARG00000099566qqlmbrd2a	0.386476	0.731695	0.333	0	1
ENSG00000081019qqRSBN1qqENSDARG00000098968qqRSBN1	0.386476	2.85876	0.333	0	1
ENSG00000161847qqRAVER1qqENSDARG00000052617qqraver1	0.386476	0.731695	0.333	0	1
ENSG00000092295qqTGM1qqENSDARG00000005913qqtgm1l3	0.386476	0.731695	0.333	0	1
ENSG00000026297qqRNASET2qqENSDARG00000036282qqrnaset2	0.386476	0.731695	0.333	0	1
ENSG00000174886qqNDUFA11qqENSDARG00000042777qqndufa11	0.386476	0.731695	0.333	0	1
ENSG00000099203qqTMED1qqENSDARG00000017255qqtmed1b	0.386476	0.731695	0.333	0	1
ENSG00000254692qqRP11-468E2.1qqENSDARG00000022970qqtm9sf1	0.386476	0.731695	0.333	0	1
ENSG00000196743qqGM2AqqENSDARG00000088439qqgm2a	0.386476	0.731695	0.333	0	1
ENSG00000141499qqWRAP53qqENSDARG00000086150qqwrap53	0.386476	0.731695	0.333	0	1
ENSG00000148484qqRSU1qqENSDARG00000102885qqrsu1	0.386476	0.731695	0.333	0	1
ENSG00000055147qqFAM114A2qqENSDARG00000079508qqfam114a2	0.386476	0.731695	0.333	0	1
ENSG00000147419qqCCDC25qqENSDARG00000021753qqccdc25	0.386476	0.731695	0.333	0	1
ENSG00000155508qqCNOT8qqENSDARG00000020043qqcnot8	0.386476	0.731695	0.333	0	1
ENSG00000126259qqKIRREL2qqENSDARG00000104665qqkirrel3l	0.386476	0.731695	0.333	0	1
ENSG00000118596qqSLC16A7qqENSDARG00000098258qqSLC16A7	0.386476	2.85876	0.333	0	1
ENSG00000153037qqSRP19qqENSDARG00000035699qqsrp19	0.386476	0.731695	0.333	0	1
ENSG00000108946qqPRKAR1AqqENSDARG00000076128qqprkar1aa	0.386476	0.731695	0.333	0	1
ENSG00000132471qqWBP2qqENSDARG00000056605qqwbp2	0.386476	0.731695	0.333	0	1
ENSG00000184709qqLRRC26qqENSDARG00000020493qqlgi1a	0.386476	2.85876	0.333	0	1
ENSG00000256950qqRP11-87C12.2qqENSDARG00000006300qqpsmd9	0.386476	0.731695	0.333	0	1
ENSG00000164442qqCITED2qqENSDARG00000030905qqcited2	0.386476	0.731695	0.333	0	1
ENSG00000142252qqGEMIN7qqENSDARG00000041011qqgemin7	0.386476	1.21486	0.333	0	1
ENSG00000101160qqCTSZqqENSDARG00000043081qqctsz	0.386476	0.731695	0.333	0	1
ENSG00000168273qqSMIM4qqENSDARG00000089921qqsmim4	0.386476	0.731695	0.333	0	1
ENSG00000167807qqCTD-2369P2.10qqENSDARG00000052190qqfdx2	0.386476	0.731695	0.333	0	1
ENSG00000125503qqPPP1R12CqqENSDARG00000052423qqppp1r12c	0.386476	2.49634	0.333	0	1
ENSG00000174669qqSLC29A2qqENSDARG00000099078qqFO905040.1	0.386476	0.731695	0.333	0	1
ENSG00000140548qqZNF710qqENSDARG00000014680qqznf710a	0.386476	1.21486	0.333	0	1
ENSG00000149262qqINTS4qqENSDARG00000102953qqints4	0.386476	0.731695	0.333	0	1
ENSG00000130175qqPRKCSHqqENSDARG00000004470qqprkcsh	0.386476	2.85876	0.333	0	1
ENSG00000110801qqPSMD9qqENSDARG00000006300qqpsmd9	0.386476	0.731695	0.333	0	1
ENSG00000160746qqANO10qqENSDARG00000057736qqano10a	0.386476	0.731695	0.333	0	1
ENSG00000144724qqPTPRGqqENSDARG00000045006qqptprga	0.386476	2.85876	0.333	0	1
ENSG00000171928qqTVP23BqqENSDARG00000001804qqzgc:112148	0.386476	0.731695	0.333	0	1
ENSG00000143554qqSLC27A3qqENSDARG00000046054qqCT027815.1	0.386476	2.49634	0.333	0	1
ENSG00000170860qqLSM3qqENSDARG00000089663qqlsm3	0.386476	0.731695	0.333	0	1
ENSG00000131389qqSLC6A6qqENSDARG00000098438qqslc6a6b	0.386476	2.49634	0.333	0	1
ENSG00000042286qqAIFM2qqENSDARG00000077549qqaifm2	0.386476	0.731695	0.333	0	1
ENSG00000070018qqLRP6qqENSDARG00000100143qqlrp6	0.386476	2.85876	0.333	0	1
ENSG00000141101qqNOB1qqENSDARG00000016080qqnob1	0.386476	0.731695	0.333	0	1
ENSG00000251184qqRP11-101E3.5qqENSDARG00000030022qqnup188	0.386476	0.731695	0.333	0	1
ENSG00000225663qqFAM195BqqENSDARG00000078383qqmcrip1	0.386476	0.731695	0.333	0	1
ENSG00000259522qqRP11-468E2.2qqENSDARG00000022970qqtm9sf1	0.386476	0.731695	0.333	0	1
ENSG00000213722qqDDAH2qqENSDARG00000105009qqddah2	0.386476	0.731695	0.333	0	1
ENSG00000119938qqPPP1R3CqqENSDARG00000014554qqppp1r3cb	0.386476	0.731695	0.333	0	1
ENSG00000162769qqFLVCR1qqENSDARG00000031587qqflvcr1	0.386476	2.85876	0.333	0	1
ENSG00000175202qqHIGD2BqqENSDARG00000052371qqhigd2a	0.386476	0.731695	0.333	0	1
ENSG00000100926qqTM9SF1qqENSDARG00000022970qqtm9sf1	0.386476	0.731695	0.333	0	1
ENSG00000267740qqAC024592.12qqENSDARG00000042777qqndufa11	0.386476	0.731695	0.333	0	1
ENSG00000116903qqEXOC8qqENSDARG00000063211qqexoc8	0.386476	2.49634	0.333	0	1
ENSG00000146416qqAIG1qqENSDARG00000007171qqaig1	0.386476	2.49634	0.333	0	1
ENSG00000127616qqSMARCA4qqENSDARG00000104339qqSMARCA4	0.386476	1.21486	0.333	0	1
ENSG00000159423qqALDH4A1qqENSDARG00000038207qqaldh4a1	0.386476	0.731695	0.333	0	1
ENSG00000128159qqTUBGCP6qqENSDARG00000100151qqappl2	0.386476	2.85876	0.333	0	1
ENSG00000177370qqTIMM22qqENSDARG00000091413qqTIMM22	0.386476	0.731695	0.333	0	1
ENSG00000117118qqSDHBqqENSDARG00000075768qqsdhb	0.386476	3.36248	0.333	0	1
ENSG00000025156qqHSF2qqENSDARG00000053097qqhsf2	0.386476	2.49634	0.333	0	1
ENSG00000267303qqCTD-2369P2.12qqENSDARG00000052617qqraver1	0.386476	0.731695	0.333	0	1
ENSG00000185088qqRPS27LqqENSDARG00000100513qqrps27l	0.386476	1.21486	0.333	0	1
ENSG00000185246qqPRPF39qqENSDARG00000100209qqprpf39	0.386476	0.731695	0.333	0	1
ENSG00000128463qqEMC4qqENSDARG00000102733qqCABZ01113812.1	0.386476	0.731695	0.333	0	1
ENSG00000196850qqPPTC7qqENSDARG00000052658qqpptc7b	0.386476	2.49634	0.333	0	1
ENSG00000259024qqTVP23C-CDRT4qqENSDARG00000001804qqzgc:112148	0.386476	0.731695	0.333	0	1
ENSG00000155363qqMOV10qqENSDARG00000015829qqmov10a	0.386476	0.731695	0.333	0	1
ENSG00000171962qqDRC3qqENSDARG00000041300qqdrc3	0.386476	0.731695	0.333	0	1
ENSG00000283039qqKLF18qqENSDARG00000040432qqklf2b	0.386476	2.49634	0.333	0	1
ENSG00000120907qqADRA1AqqENSDARG00000028725qqadra1aa	0.386476	2.49634	0.333	0	1
ENSG00000099817qqPOLR2EqqENSDARG00000026183qqpolr2eb	0.386476	0.731695	0.333	0	1
ENSG00000135097qqMSI1qqENSDARG00000041299qqzgc:110796	0.386476	1.21486	0.333	0	1
ENSG00000197818qqSLC9A8qqENSDARG00000020699qqslc9a8	0.386476	0.731695	0.333	0	1
ENSG00000104549qqSQLEqqENSDARG00000079946qqsqlea	0.386476	2.85876	0.333	0	1
ENSG00000175274qqTP53I11qqENSDARG00000006025qqtp53i11b	0.386476	2.85876	0.333	0	1
ENSG00000171530qqTBCAqqENSDARG00000016754qqtbca	0.386476	0.731695	0.333	0	1
ENSG00000153902qqLGI4qqENSDARG00000020493qqlgi1a	0.386476	2.85876	0.333	0	1
ENSG00000131626qqPPFIA1qqENSDARG00000098674qqppfia1	0.386476	0.731695	0.333	0	1
ENSG00000084754qqHADHAqqENSDARG00000057128qqhadhaa	0.386476	0.731695	0.333	0	1
ENSG00000131943qqC19orf12qqENSDARG00000058857qqzgc:112052	0.386476	0.731695	0.333	0	1
ENSG00000099139qqPCSK5qqENSDARG00000060518qqpcsk5b	0.386476	0.731695	0.333	0	1
ENSG00000175106qqTVP23CqqENSDARG00000001804qqzgc:112148	0.386476	0.731695	0.333	0	1
ENSG00000105290qqAPLP1qqENSDARG00000098368qqaplp1	0.386476	0.731695	0.333	0	1
ENSG00000119013qqNDUFB3qqENSDARG00000075709qqndufb3	0.386476	1.21486	0.333	0	1
ENSG00000036530qqCYP46A1qqENSDARG00000004262qqcyp46a1.2	0.386476	0.731695	0.333	0	1
ENSG00000140750qqARHGAP17qqENSDARG00000020488qqarhgap17a	0.386476	0.731695	0.333	0	1
ENSG00000123352qqSPATS2qqENSDARG00000104316qqCABZ01078055.1	0.386476	0.731695	0.333	0	1
ENSG00000143155qqTIPRLqqENSDARG00000032353qqtiprl	0.386476	0.731695	0.333	0	1
ENSG00000129951qqPLPPR3qqENSDARG00000010144qqplppr3a	0.386476	0.731695	0.333	0	1
ENSG00000148248qqSURF4qqENSDARG00000104647qqsurf4	0.386476	0.731695	0.333	0	1
ENSG00000171872qqKLF17qqENSDARG00000040432qqklf2b	0.386476	2.49634	0.333	0	1
ENSG00000224586qqGPX5qqENSDARG00000068478qqgpx4a	0.386476	2.85876	0.333	0	1
ENSG00000136240qqKDELR2qqENSDARG00000005254qqkdelr2a	0.386476	0.731695	0.333	0	1
ENSG00000115866qqDARSqqENSDARG00000070043qqdars	0.386476	1.21486	0.333	0	1
ENSG00000139921qqTMX1qqENSDARG00000019487qqtmx1	0.386476	0.731695	0.333	0	1
ENSG00000164576qqSAP30LqqENSDARG00000030213qqsap30l	0.386476	0.731695	0.333	0	1
ENSG00000187608qqISG15qqENSDARG00000086374qqisg15	0.386476	1.21486	0.333	0	1
ENSG00000110696qqC11orf58qqENSDARG00000022564qqzgc:56106	0.386476	0.731695	0.333	0	1
ENSG00000089234qqBRAPqqENSDARG00000008560qqbrap	0.386476	0.731695	0.333	0	1
ENSG00000187094qqCCKqqENSDARG00000100052qqcckb	0.386476	2.49634	0.333	0	1
ENSG00000156642qqNPTNqqENSDARG00000103002qqnptna	0.386476	2.85876	0.333	0	1
ENSG00000129559qqNEDD8qqENSDARG00000103472qqnedd8l	0.386476	1.21486	0.333	0	1
ENSG00000152904qqGGPS1qqENSDARG00000023627qqggps1	0.386476	0.731695	0.333	0	1
ENSG00000249141qqRP11-514O12.4qqENSDARG00000036282qqrnaset2	0.386476	0.731695	0.333	0	1
ENSG00000197223qqC1DqqENSDARG00000021112qqc1d	0.386476	2.85876	0.333	0	1
ENSG00000005812qqFBXL3qqENSDARG00000103505qqfbxl3a	0.386476	2.85876	0.333	0	1
ENSG00000137203qqTFAP2AqqENSDARG00000059279qqtfap2a	0.386476	1.21486	0.333	0	1
ENSG00000007168qqPAFAH1B1qqENSDARG00000026595qqpafah1b1b	0.386476	1.21486	0.333	0	1
ENSG00000100442qqFKBP3qqENSDARG00000098059qqfkbp3	0.386476	0.731695	0.333	0	1
ENSG00000171204qqTMEM126BqqENSDARG00000014506qqtmem126a	0.386476	0.731695	0.333	0	1
ENSG00000128656qqCHN1qqENSDARG00000101735qqchn1	0.386476	0.731695	0.333	0	1
ENSG00000178878qqAPOLD1qqENSDARG00000007425qqapol1	0.386476	0.731695	0.333	0	1
ENSG00000146066qqHIGD2AqqENSDARG00000052371qqhigd2a	0.386476	0.731695	0.333	0	1
ENSG00000123395qqATG101qqENSDARG00000043287qqatg101	0.386476	0.731695	0.333	0	1
ENSG00000143643qqTTC13qqENSDARG00000063242qqttc13	0.386476	0.731695	0.333	0	1
ENSG00000008838qqMED24qqENSDARG00000099431qqmed24	0.386476	2.85876	0.333	0	1
ENSG00000183978qqCOA3qqENSDARG00000100585qqcoa3a	0.386476	2.85876	0.333	0	1
ENSG00000101438qqSLC32A1qqENSDARG00000059775qqslc32a1	0.386476	2.49634	0.333	0	1
ENSG00000113758qqDBN1qqENSDARG00000069113qqdbn1	0.386476	0.731695	0.333	0	1
ENSG00000196123qqKIAA0895LqqENSDARG00000059529qqKIAA0895L	0.386476	1.21486	0.333	0	1
ENSG00000147533qqGOLGA7qqENSDARG00000057676qqgolga7	0.435279	0.934564	0.667	0.25	1
ENSG00000186480qqINSIG1qqENSDARG00000010658qqinsig1	0.435279	2.58737	0.667	0.25	1
ENSG00000137504qqCREBZFqqENSDARG00000089787qqcrebzf	0.435279	1.263	0.667	0.25	1
ENSG00000169230qqPRELID1qqENSDARG00000098671qqprelid1a	0.435279	1.99314	0.667	0.25	1
ENSG00000120129qqDUSP1qqENSDARG00000100515qqdusp1	0.435279	1.07835	0.667	0.25	1
ENSG00000122644qqARL4AqqENSDARG00000033182qqarl4ab	0.435279	1.263	0.667	0.25	1
ENSG00000168333qqC8orf22qqENSDARG00000031317qqppdpfb	0.435279	2.32157	0.667	0.25	1
ENSG00000133318qqRTN3qqENSDARG00000091348qqrtn3	0.435279	1.29021	0.667	0.25	1
ENSG00000165119qqHNRNPKqqENSDARG00000007034qqhnrpkl	0.435279	1.263	0.667	0.25	1
ENSG00000213593qqTMX2qqENSDARG00000007786qqtmx2b	0.435279	1.04909	0.667	0.25	1
ENSG00000078687qqTNRC6CqqENSDARG00000076847qqtnrc6c1	0.435279	2.70918	0.667	0.25	1
ENSG00000185813qqPCYT2qqENSDARG00000043003qqpcyt2	0.435279	0.500208	0.667	0.25	1
ENSG00000125534qqPPDPFqqENSDARG00000031317qqppdpfb	0.435279	2.32157	0.667	0.25	1
ENSG00000114646qqCSPG5qqENSDARG00000069981qqcspg5a	0.435279	2.32157	0.667	0.25	1
ENSG00000168389qqMFSD2AqqENSDARG00000035909qqmfsd2ab	0.435279	2.70918	0.667	0.25	1
ENSG00000107581qqEIF3AqqENSDARG00000076815qqeif3s10	0.435279	1.99314	0.667	0.25	1
ENSG00000107438qqPDLIM1qqENSDARG00000019845qqpdlim1	0.435279	3.68914	0.667	0.25	1
ENSG00000173726qqTOMM20qqENSDARG00000103566qqtomm20b	0.435279	2.32157	0.667	0.25	1
ENSG00000172216qqCEBPBqqENSDARG00000042725qqcebpb	0.435279	3.08481	0.667	0.25	1
ENSG00000166913qqYWHABqqENSDARG00000013078qqywhaba	0.435279	1.19669	0.667	0.25	1
ENSG00000172270qqBSGqqENSDARG00000019881qqbsg	0.475533	-1.39654	0.667	0.75	1
ENSG00000069849qqATP1B3qqENSDARG00000015790qqatp1b3a	0.475533	0.726195	0.667	0.75	1
ENSG00000198886qqMT-ND4qqENSDARG00000063917qqmt-nd4	0.475533	0.649319	0.667	0.75	1
ENSG00000070831qqCDC42qqENSDARG00000044573qqcdc42	0.558452	-2.11086	0.333	0.5	1
ENSG00000122406qqRPL5qqENSDARG00000020197qqrpl5a	0.558452	-1.01892	0.333	0.5	1
ENSG00000110721qqCHKAqqENSDARG00000041078qqchka	0.558452	-1.89565	0.333	0.5	1
ENSG00000265241qqRBM8AqqENSDARG00000016516qqrbm8a	0.558452	-1.51254	0.333	0.5	1
ENSG00000120686qqUFM1qqENSDARG00000043857qqufm1	0.558452	-1.88246	0.333	0.5	1
ENSG00000108953qqYWHAEqqENSDARG00000006399qqywhae1	0.558452	-1.12865	0.333	0.5	1
ENSG00000204516qqMICBqqENSDARG00000075963qqmhc1uba	0.558452	-1.29659	0.333	0.5	1
ENSG00000119335qqSETqqENSDARG00000003920qqsetb	0.558452	-0.689675	0.333	0.5	1
ENSG00000172809qqRPL38qqENSDARG00000006413qqrpl38	0.558452	-1.00876	0.333	0.5	1
ENSG00000127184qqCOX7CqqENSDARG00000104537qqcox7c	0.558452	-1.56416	0.333	0.5	1
ENSG00000204520qqMICAqqENSDARG00000075963qqmhc1uba	0.558452	-1.29659	0.333	0.5	1
ENSG00000153029qqMR1qqENSDARG00000075963qqmhc1uba	0.558452	-1.29659	0.333	0.5	1
ENSG00000142864qqSERBP1qqENSDARG00000074242qqserbp1a	0.558452	-1.65714	0.333	0.5	1
ENSG00000160862qqAZGP1qqENSDARG00000075963qqmhc1uba	0.558452	-1.29659	0.333	0.5	1
ENSG00000010704qqHFEqqENSDARG00000075963qqmhc1uba	0.558452	-1.29659	0.333	0.5	1
ENSG00000174599qqTRAM1L1qqENSDARG00000019137qqtram1	0.558452	-0.928495	0.333	0.5	1
ENSG00000125835qqSNRPBqqENSDARG00000011125qqsnrpb	0.558452	-1.17284	0.333	0.5	1
ENSG00000169895qqSYAP1qqENSDARG00000012946qqsyap1	0.558452	-1.40848	0.333	0.5	1
ENSG00000067167qqTRAM1qqENSDARG00000019137qqtram1	0.558452	-0.928495	0.333	0.5	1
ENSG00000075415qqSLC25A3qqENSDARG00000025566qqslc25a3b	0.558452	-2.02134	0.333	0.5	1
ENSG00000121274qqPAPD5qqENSDARG00000060071qqtent4b	0.558452	-1.70184	0.333	0.5	1
ENSG00000143549qqTPM3qqENSDARG00000005162qqtpm3	0.558452	-1.66893	0.333	0.5	1
ENSG00000136810qqTXNqqENSDARG00000031435qqTXN	0.558452	-1.36011	0.333	0.5	1
ENSG00000213782qqDDX47qqENSDARG00000102353qqddx47	0.558452	-1.58776	0.333	0.5	1
ENSG00000164258qqNDUFS4qqENSDARG00000052840qqndufs4	0.558452	-1.21868	0.333	0.5	1
ENSG00000156467qqUQCRBqqENSDARG00000011146qquqcrb	0.558452	-1.07057	0.333	0.5	1
ENSG00000101460qqMAP1LC3AqqENSDARG00000033609qqmap1lc3a	0.558452	-2.73452	0.333	0.5	1
ENSG00000241685qqARPC1AqqENSDARG00000008383qqarpc1a	0.558452	-1.51254	0.333	0.5	1
ENSG00000143412qqANXA9qqENSDARG00000013976qqanxa13	0.558452	-1.19688	0.333	0.5	1
ENSG00000115484qqCCT4qqENSDARG00000013475qqcct4	0.558452	-1.51254	0.333	0.5	1
ENSG00000174903qqRAB1BqqENSDARG00000029663qqrab1ab	0.558452	-0.928495	0.333	0.5	1
ENSG00000130741qqEIF2S3qqENSDARG00000008292qqeif2s3	0.558452	-1.22477	0.333	0.5	1
ENSG00000173660qqUQCRHqqENSDARG00000059128qquqcrh	0.558452	-1.17284	0.333	0.5	1
ENSG00000150593qqPDCD4qqENSDARG00000041022qqpdcd4b	0.558452	-1.70184	0.333	0.5	1
ENSG00000265190qqANXA8qqENSDARG00000013976qqanxa13	0.558452	-1.19688	0.333	0.5	1
ENSG00000125388qqGRK4qqENSDARG00000070448qqgrk4	0.558452	-2.30867	0.333	0.5	1
ENSG00000106263qqEIF3BqqENSDARG00000059654qqeif3ba	0.558452	-0.537256	0.333	0.5	1
ENSG00000110955qqATP5BqqENSDARG00000070083qqatp5f1b	0.558452	-1.12155	0.333	0.5	1
ENSG00000109756qqRAPGEF2qqENSDARG00000005482qqrapgef2	0.558452	-1.70184	0.333	0.5	1
ENSG00000146574qqCCZ1BqqENSDARG00000056559qqccz1	0.558452	-1.70184	0.333	0.5	1
ENSG00000185883qqATP6V0CqqENSDARG00000057853qqatp6v0ca	0.558452	-1.51254	0.333	0.5	1
ENSG00000264230qqANXA8L1qqENSDARG00000013976qqanxa13	0.558452	-1.19688	0.333	0.5	1
ENSG00000106803qqSEC61BqqENSDARG00000076568qqsec61b	0.558452	-0.943603	0.333	0.5	1
ENSG00000086598qqTMED2qqENSDARG00000026908qqtmed2	0.558452	-0.928495	0.333	0.5	1
ENSG00000233954qqUQCRHLqqENSDARG00000059128qquqcrh	0.558452	-1.17284	0.333	0.5	1
ENSG00000118816qqCCNIqqENSDARG00000068214qqccni	0.558452	-1.42073	0.333	0.5	1
ENSG00000002834qqLASP1qqENSDARG00000057867qqlasp1	0.558452	-2.3422	0.333	0.5	1
ENSG00000145494qqNDUFS6qqENSDARG00000056583qqndufs6	0.558452	-1.22477	0.333	0.5	1
ENSG00000101079qqNDRG3qqENSDARG00000013087qqndrg3a	0.558452	-1.22477	0.333	0.5	1
ENSG00000115520qqCOQ10BqqENSDARG00000056141qqcoq10b	0.558452	-1.91508	0.333	0.5	1
ENSG00000180574qqEIF2S3LqqENSDARG00000008292qqeif2s3	0.558452	-1.22477	0.333	0.5	1
ENSG00000149925qqALDOAqqENSDARG00000011665qqaldoaa	0.558452	-1.96602	0.333	0.5	1
ENSG00000140391qqTSPAN3qqENSDARG00000034753qqtspan3a	0.558452	-1.55373	0.333	0.5	1
ENSG00000013364qqMVPqqENSDARG00000021242qqmvp	0.558452	-1.64186	0.333	0.5	1
ENSG00000110700qqRPS13qqENSDARG00000036298qqrps13	0.558452	-0.942349	0.333	0.5	1
ENSG00000126457qqPRMT1qqENSDARG00000010246qqprmt1	0.558452	-1.17284	0.333	0.5	1
ENSG00000170275qqCRTAPqqENSDARG00000018010qqcrtap	0.558452	-1.88246	0.333	0.5	1
ENSG00000197958qqRPL12qqENSDARG00000006691qqrpl12	0.558452	-0.843046	0.333	0.5	1
ENSG00000122674qqCCZ1qqENSDARG00000056559qqccz1	0.558452	-1.70184	0.333	0.5	1
ENSG00000111229qqARPC3qqENSDARG00000057882qqarpc3	0.558452	-0.928495	0.333	0.5	1
ENSG00000156261qqCCT8qqENSDARG00000008243qqcct8	0.558452	-1.51254	0.333	0.5	1
ENSG00000171476qqHOPXqqENSDARG00000089368qqhopx	0.558452	-0.985637	0.333	0.5	1
ENSG00000163660qqCCNL1qqENSDARG00000055124qqccnl1a	0.558452	-1.40848	0.333	0.5	1
ENSG00000189403qqHMGB1qqENSDARG00000099175qqhmgb1a	0.558452	-1.40848	0.333	0.5	1
ENSG00000169139qqUBE2V2qqENSDARG00000028198qqube2v2	0.558452	-1.40761	0.333	0.5	1
ENSG00000166579qqNDEL1qqENSDARG00000104225qqndel1b	0.558452	-0.928495	0.333	0.5	1
ENSG00000130811qqEIF3GqqENSDARG00000016889qqeif3g	0.558452	-0.928495	0.333	0.5	1
ENSG00000106366qqSERPINE1qqENSDARG00000056795qqserpine1	0.558452	-2.43013	0.333	0.5	1
ENSG00000126432qqPRDX5qqENSDARG00000055064qqprdx5	0.558452	-1.55373	0.333	0.5	1
ENSG00000170989qqS1PR1qqENSDARG00000042690qqs1pr1	0.558452	-3.00042	0.333	0.5	1
ENSG00000168036qqCTNNB1qqENSDARG00000014571qqctnnb1	0.558452	-1.47497	0.333	0.5	1
ENSG00000077009qqNMRK2qqENSDARG00000101844qqmibp2	0.558452	-0.830953	0.333	0.5	1
ENSG00000152952qqPLOD2qqENSDARG00000011821qqplod2	0.563703	-1.93541	0	0.25	1
ENSG00000181790qqADGRB1qqENSDARG00000078529qqadgrb1b	0.563703	-2.0547	0	0.25	1
ENSG00000176720qqBOKqqENSDARG00000052129qqboka	0.563703	-1.36585	0	0.25	1
ENSG00000168734qqPKIGqqENSDARG00000086471qqpkig	0.563703	-1.93541	0	0.25	1
ENSG00000120318qqARAP3qqENSDARG00000076801qqarap3	0.563703	-1.36585	0	0.25	1
ENSG00000197283qqSYNGAP1qqENSDARG00000069765qqsyngap1b	0.563703	-1.36585	0	0.25	1
ENSG00000118412qqCASP8AP2qqENSDARG00000022718qqcasp8ap2	0.563703	-1.93541	0	0.25	1
ENSG00000189306qqRRP7AqqENSDARG00000098934qqrrp7a	0.563703	-1.36585	0	0.25	1
ENSG00000165805qqC12orf50qqENSDARG00000009754qqzc3h11a	0.563703	-1.11543	0	0.25	1
ENSG00000103274qqNUBP1qqENSDARG00000055472qqnubp1	0.563703	-0.66293	0	0.25	1
ENSG00000066117qqSMARCD1qqENSDARG00000019004qqsmarcd1	0.563703	-0.66293	0	0.25	1
ENSG00000006695qqCOX10qqENSDARG00000034309qqcox10	0.563703	-0.66293	0	0.25	1
ENSG00000183783qqKCTD8qqENSDARG00000067507qqkctd8	0.563703	-1.36585	0	0.25	1
ENSG00000184363qqPKP3qqENSDARG00000079438qqpkp3b	0.563703	-0.66293	0	0.25	1
ENSG00000146005qqPSD2qqENSDARG00000063036qqpsd2	0.563703	-1.36585	0	0.25	1
ENSG00000272636qqDOC2BqqENSDARG00000088293qqdoc2b	0.563703	-0.66293	0	0.25	1
ENSG00000165997qqARL5BqqENSDARG00000094709qqarl8	0.563703	-1.36585	0	0.25	1
ENSG00000228474qqOST4qqENSDARG00000096118qqost4	0.563703	-0.66293	0	0.25	1
ENSG00000184500qqPROS1qqENSDARG00000068261qqpros1	0.563703	-2.48429	0	0.25	1
ENSG00000154556qqSORBS2qqENSDARG00000061603qqsorbs2b	0.563703	-0.66293	0	0.25	1
ENSG00000115760qqBIRC6qqENSDARG00000074166qqbirc6	0.563703	-0.66293	0	0.25	1
ENSG00000183087qqGAS6qqENSDARG00000007804qqgas6	0.563703	-1.7215	0	0.25	1
ENSG00000135587qqSMPD2qqENSDARG00000052701qqsmpd2b	0.563703	-0.66293	0	0.25	1
ENSG00000058673qqZC3H11AqqENSDARG00000009754qqzc3h11a	0.563703	-1.11543	0	0.25	1
ENSG00000172893qqDHCR7qqENSDARG00000103226qqdhcr7	0.563703	-1.36585	0	0.25	1
ENSG00000242173qqARHGDIGqqENSDARG00000004034qqarhgdig	0.563703	-0.66293	0	0.25	1
ENSG00000165471qqMBL2qqENSDARG00000068221qqhbl1	0.563703	-0.66293	0	0.25	1
ENSG00000119397qqCNTRLqqENSDARG00000088492qqcntrl	0.563703	-0.66293	0	0.25	1
ENSG00000138068qqSULT6B1qqENSDARG00000086826qqsult6b1	0.563703	-2.0547	0	0.25	1
ENSG00000150712qqMTMR12qqENSDARG00000059817qqmtmr12	0.563703	-0.66293	0	0.25	1
ENSG00000264545qqRP11-145E5.5qqENSDARG00000037261qqmtap	0.563703	-1.36585	0	0.25	1
ENSG00000180901qqKCTD2qqENSDARG00000025875qqkctd2	0.563703	-1.7215	0	0.25	1
ENSG00000106153qqCHCHD2qqENSDARG00000059304qqchchd2	0.563703	-1.36585	0	0.25	1
ENSG00000167536qqDHRS13qqENSDARG00000041137qqdhrs13a.3	0.563703	-1.36585	0	0.25	1
ENSG00000129128qqSPCS3qqENSDARG00000089976qqspcs3	0.563703	-1.7215	0	0.25	1
ENSG00000116521qqSCAMP3qqENSDARG00000016765qqscamp3	0.563703	-1.36585	0	0.25	1
ENSG00000136636qqKCTD3qqENSDARG00000060854qqkctd3	0.563703	-0.66293	0	0.25	1
ENSG00000131373qqHACL1qqENSDARG00000020529qqhacl1	0.563703	-0.66293	0	0.25	1
ENSG00000177697qqCD151qqENSDARG00000068629qqcd151l	0.563703	-1.7215	0	0.25	1
ENSG00000101265qqRASSF2qqENSDARG00000029865qqrassf2a	0.563703	-1.7215	0	0.25	1
ENSG00000072736qqNFATC3qqENSDARG00000076297qqnfatc3a	0.563703	-1.36585	0	0.25	1
ENSG00000173575qqCHD2qqENSDARG00000060687qqchd2	0.563703	-0.66293	0	0.25	1
ENSG00000161671qqEMC10qqENSDARG00000054793qqemc10	0.563703	-1.7215	0	0.25	1
ENSG00000197892qqKIF13BqqENSDARG00000079731qqkif13ba	0.563703	-1.36585	0	0.25	1
ENSG00000198912qqC1orf174qqENSDARG00000069009qqsi:ch211-147a11.3	0.563703	-0.66293	0	0.25	1
ENSG00000142166qqIFNAR1qqENSDARG00000078042qqil10rb	0.563703	-1.36585	0	0.25	1
ENSG00000197586qqENTPD6qqENSDARG00000008757qqentpd6	0.563703	-0.66293	0	0.25	1
ENSG00000160789qqLMNAqqENSDARG00000013415qqlmna	0.563703	-0.66293	0	0.25	1
ENSG00000279765qqRP11-437B10.1qqENSDARG00000060687qqchd2	0.563703	-0.66293	0	0.25	1
ENSG00000099810qqMTAPqqENSDARG00000037261qqmtap	0.563703	-1.36585	0	0.25	1
ENSG00000015676qqNUDCD3qqENSDARG00000098361qqnudcd3	0.563703	-1.36585	0	0.25	1
ENSG00000146676qqPURBqqENSDARG00000068822qqpurba	0.563703	-1.93541	0	0.25	1
ENSG00000133422qqMORC2qqENSDARG00000028539qqmorc2	0.563703	-1.93541	0	0.25	1
ENSG00000267041qqZNF850qqENSDARG00000098898qqsi:ch211-255f4.2	0.563703	-1.7215	0	0.25	1
ENSG00000055070qqSZRD1qqENSDARG00000056338qqszrd1	0.563703	-0.66293	0	0.25	1
ENSG00000137309qqHMGA1qqENSDARG00000078781qqsi:ch211-161c3.6	0.563703	-0.66293	0	0.25	1
ENSG00000176463qqSLCO3A1qqENSDARG00000018726qqslco3a1	0.563703	-1.36585	0	0.25	1
ENSG00000023330qqALAS1qqENSDARG00000021059qqalas1	0.563703	-1.45937	0	0.25	1
ENSG00000053524qqMCF2L2qqENSDARG00000079742qqmcf2l2	0.563703	-0.66293	0	0.25	1
ENSG00000104067qqTJP1qqENSDARG00000077506qqtjp1a	0.563703	-1.11543	0	0.25	1
ENSG00000169291qqSHEqqENSDARG00000087956qqshe	0.563703	-1.45937	0	0.25	1
ENSG00000006062qqMAP3K14qqENSDARG00000074060qqmap3k14a	0.563703	-0.66293	0	0.25	1
ENSG00000124641qqMED20qqENSDARG00000046006qqmed20	0.563703	-0.66293	0	0.25	1
ENSG00000197461qqPDGFAqqENSDARG00000098578qqpdgfab	0.563703	-1.7215	0	0.25	1
ENSG00000066322qqELOVL1qqENSDARG00000103735qqelovl1b	0.563703	-2.50242	0	0.25	1
ENSG00000100142qqPOLR2FqqENSDARG00000036625qqpolr2f	0.563703	-1.7215	0	0.25	1
ENSG00000197324qqLRP10qqENSDARG00000054539qqlrp10	0.563703	-1.93541	0	0.25	1
ENSG00000049759qqNEDD4LqqENSDARG00000060006qqnedd4l	0.563703	-0.66293	0	0.25	1
ENSG00000084234qqAPLP2qqENSDARG00000054864qqaplp2	0.563703	-2.73329	0	0.25	1
ENSG00000213949qqITGA1qqENSDARG00000074316qqitga1	0.563703	-0.66293	0	0.25	1
ENSG00000169908qqTM4SF1qqENSDARG00000060668qqtm4sf18	0.563703	-1.36585	0	0.25	1
ENSG00000170340qqB3GNT2qqENSDARG00000091902qqb3gnt2b	0.563703	-0.66293	0	0.25	1
ENSG00000137076qqTLN1qqENSDARG00000100729qqtln1	0.563703	-1.93541	0	0.25	1
ENSG00000147679qqUTP23qqENSDARG00000105012qqutp23	0.563703	-1.7215	0	0.25	1
ENSG00000158092qqNCK1qqENSDARG00000075369qqnck1b	0.563703	-2.48429	0	0.25	1
ENSG00000171951qqSCG2qqENSDARG00000038574qqscg2b	0.563703	-0.66293	0	0.25	1
ENSG00000171056qqSOX7qqENSDARG00000030125qqsox7	0.563703	-1.96955	0	0.25	1
ENSG00000055044qqNOP58qqENSDARG00000104353qqnop58	0.563703	-0.66293	0	0.25	1
ENSG00000275464qqCH507-9B2.5qqENSDARG00000037109qqpwp2h	0.563703	-1.36585	0	0.25	1
ENSG00000162517qqPEF1qqENSDARG00000023989qqpef1	0.563703	-1.11543	0	0.25	1
ENSG00000120370qqGORABqqENSDARG00000042031qqgorab	0.563703	-1.93541	0	0.25	1
ENSG00000122591qqFAM126AqqENSDARG00000026762qqfam126a	0.563703	-1.7215	0	0.25	1
ENSG00000176946qqTHAP4qqENSDARG00000077323qqthap4	0.563703	-1.7215	0	0.25	1
ENSG00000139684qqESDqqENSDARG00000019496qqesd	0.563703	-0.66293	0	0.25	1
ENSG00000241945qqPWP2qqENSDARG00000037109qqpwp2h	0.563703	-1.36585	0	0.25	1
ENSG00000099284qqH2AFY2qqENSDARG00000087897qqh2afy2	0.563703	-0.66293	0	0.25	1
ENSG00000136810qqTXNqqENSDARG00000044125qqtxn	0.563703	-1.7369	0	0.25	1
ENSG00000177051qqFBXO46qqENSDARG00000099814qqFBXO46	0.563703	-1.93541	0	0.25	1
ENSG00000177885qqGRB2qqENSDARG00000038059qqgrb2b	0.563703	-1.93541	0	0.25	1
ENSG00000043355qqZIC2qqENSDARG00000015554qqzic2a	0.563703	-1.93541	0	0.25	1
ENSG00000135677qqGNSqqENSDARG00000023766qqgnsa	0.563703	-1.7215	0	0.25	1
ENSG00000163762qqTM4SF18qqENSDARG00000060668qqtm4sf18	0.563703	-1.36585	0	0.25	1
ENSG00000143977qqSNRPGqqENSDARG00000099667qqsnrpg	0.563703	-0.66293	0	0.25	1
ENSG00000143621qqILF2qqENSDARG00000014591qqilf2	0.563703	-1.36585	0	0.25	1
ENSG00000138439qqFAM117BqqENSDARG00000074921qqfam117ba	0.563703	-1.36585	0	0.25	1
ENSG00000115525qqST3GAL5qqENSDARG00000037556qqst3gal5	0.563703	-1.36585	0	0.25	1
ENSG00000171345qqKRT19qqENSDARG00000044975qqkrt94	0.563703	-1.45937	0	0.25	1
ENSG00000187840qqEIF4EBP1qqENSDARG00000043608qqeif4ebp1	0.563703	-0.66293	0	0.25	1
ENSG00000125975qqC20orf173qqENSDARG00000007494qqst3gal8	0.563703	-1.36585	0	0.25	1
ENSG00000126970qqZC4H2qqENSDARG00000015314qqzc4h2	0.563703	-1.7215	0	0.25	1
ENSG00000167088qqSNRPD1qqENSDARG00000011648qqsnrpd1	0.563703	-0.66293	0	0.25	1
ENSG00000168275qqCOA6qqENSDARG00000092677qqcoa6	0.563703	-1.93541	0	0.25	1
ENSG00000258724qqCTD-2135J3.4qqENSDARG00000030125qqsox7	0.563703	-1.96955	0	0.25	1
ENSG00000068305qqMEF2AqqENSDARG00000031756qqmef2aa	0.563703	-0.66293	0	0.25	1
ENSG00000167193qqCRKqqENSDARG00000055635qqcrk	0.563703	-0.66293	0	0.25	1
ENSG00000144566qqRAB5AqqENSDARG00000007257qqrab5ab	0.563703	-1.36585	0	0.25	1
ENSG00000119801qqYPEL5qqENSDARG00000088929qqypel5	0.563703	-1.93541	0	0.25	1
ENSG00000163754qqGYG1qqENSDARG00000011934qqgyg1a	0.563703	-1.36585	0	0.25	1
ENSG00000122483qqCCDC18qqENSDARG00000078822qqccdc18	0.563703	-1.93541	0	0.25	1
ENSG00000153944qqMSI2qqENSDARG00000032614qqmsi2b	0.563703	-2.73329	0	0.25	1
ENSG00000091262qqABCC6qqENSDARG00000014031qqabcc2	0.563703	-1.11543	0	0.25	1
ENSG00000274944qqRP5-864K19.6qqENSDARG00000091001qqmycbp	0.563703	-1.7215	0	0.25	1
ENSG00000101310qqSEC23BqqENSDARG00000019360qqsec23b	0.563703	-1.93541	0	0.25	1
ENSG00000163902qqRPN1qqENSDARG00000059323qqrpn1	0.563703	-1.36585	0	0.25	1
ENSG00000174915qqPTDSS2qqENSDARG00000101018qqptdss2	0.563703	-1.36585	0	0.25	1
ENSG00000168297qqPXKqqENSDARG00000063195qqpxk	0.563703	-0.66293	0	0.25	1
ENSG00000159176qqCSRP1qqENSDARG00000006603qqcsrp1a	0.563703	-1.45937	0	0.25	1
ENSG00000042493qqCAPGqqENSDARG00000099672qqcapgb	0.563703	-0.66293	0	0.25	1
ENSG00000057608qqGDI2qqENSDARG00000005451qqgdi2	0.563703	-1.11543	0	0.25	1
ENSG00000106853qqPTGR1qqENSDARG00000024877qqptgr1	0.563703	-1.36585	0	0.25	1
ENSG00000105379qqETFBqqENSDARG00000009250qqetfb	0.563703	-1.93541	0	0.25	1
ENSG00000172590qqMRPL52qqENSDARG00000090568qqmrpl52	0.563703	-0.66293	0	0.25	1
ENSG00000125952qqMAXqqENSDARG00000024844qqmax	0.563703	-0.66293	0	0.25	1
ENSG00000123560qqPLP1qqENSDARG00000011929qqplp1b	0.563703	-0.66293	0	0.25	1
ENSG00000143434qqSEMA6CqqENSDARG00000002748qqsema6d	0.563703	-1.7215	0	0.25	1
ENSG00000138468qqSENP7qqENSDARG00000062148qqsi:dkey-100n23.3	0.563703	-1.93541	0	0.25	1
ENSG00000139567qqACVRL1qqENSDARG00000014986qqacvr1l	0.563703	-1.93541	0	0.25	1
ENSG00000067057qqPFKPqqENSDARG00000028000qqpfkpa	0.563703	-0.66293	0	0.25	1
ENSG00000088205qqDDX18qqENSDARG00000030789qqddx18	0.563703	-0.66293	0	0.25	1
ENSG00000214114qqMYCBPqqENSDARG00000091001qqmycbp	0.563703	-1.7215	0	0.25	1
ENSG00000189077qqTMEM120AqqENSDARG00000030914qqtmem120a	0.563703	-1.7215	0	0.25	1
ENSG00000135679qqMDM2qqENSDARG00000033443qqmdm2	0.563703	-0.66293	0	0.25	1
ENSG00000101337qqTM9SF4qqENSDARG00000002536qqtm9sf4	0.563703	-0.66293	0	0.25	1
ENSG00000176658qqMYO1DqqENSDARG00000036863qqMYO1D	0.563703	-0.66293	0	0.25	1
ENSG00000135052qqGOLM1qqENSDARG00000025858qqzgc:56525	0.563703	-0.66293	0	0.25	1
ENSG00000106351qqAGFG2qqENSDARG00000069334qqzgc:114045	0.563703	-1.7215	0	0.25	1
ENSG00000186432qqKPNA4qqENSDARG00000023190qqkpna4	0.563703	-0.66293	0	0.25	1
ENSG00000141642qqELAC1qqENSDARG00000045095qqelac1	0.563703	-0.66293	0	0.25	1
ENSG00000083290qqULK2qqENSDARG00000097205qqulk2	0.563703	-1.93541	0	0.25	1
ENSG00000076053qqRBM7qqENSDARG00000020841qqrbm7	0.563703	-0.66293	0	0.25	1
ENSG00000164241qqC5orf63qqENSDARG00000095594qqsi:dkey-184a18.5	0.563703	-1.36585	0	0.25	1
ENSG00000152082qqMZT2BqqENSDARG00000057928qqmzt2b	0.563703	-1.93541	0	0.25	1
ENSG00000177030qqDEAF1qqENSDARG00000088844qqdeaf1	0.563703	-1.93541	0	0.25	1
ENSG00000128524qqATP6V1FqqENSDARG00000045543qqatp6v1f	0.563703	-0.66293	0	0.25	1
ENSG00000128185qqDGCR6LqqENSDARG00000005500qqdgcr6	0.563703	-1.36585	0	0.25	1
ENSG00000155545qqMIER3qqENSDARG00000021288qqmier3b	0.563703	-1.93541	0	0.25	1
ENSG00000091640qqSPAG7qqENSDARG00000011555qqspag7	0.563703	-1.7215	0	0.25	1
ENSG00000124228qqDDX27qqENSDARG00000091831qqddx27	0.563703	-1.36585	0	0.25	1
ENSG00000132958qqTPTE2qqENSDARG00000056985qqtpte	0.563703	-1.7215	0	0.25	1
ENSG00000104881qqPPP1R13LqqENSDARG00000013777qqppp1r13l	0.563703	-0.66293	0	0.25	1
ENSG00000213928qqIRF9qqENSDARG00000016457qqirf9	0.563703	-1.36585	0	0.25	1
ENSG00000182117qqNOP10qqENSDARG00000104227qqnop10	0.563703	-0.66293	0	0.25	1
ENSG00000163221qqS100A12qqENSDARG00000025254qqs100a10b	0.563703	-0.66293	0	0.25	1
ENSG00000183688qqFAM101BqqENSDARG00000093931qqrflnb	0.563703	-1.36585	0	0.25	1
ENSG00000198682qqPAPSS2qqENSDARG00000056600qqpapss2b	0.563703	-1.11543	0	0.25	1
ENSG00000278817qqAC007325.4qqENSDARG00000005500qqdgcr6	0.563703	-1.36585	0	0.25	1
ENSG00000266094qqRASSF5qqENSDARG00000070601qqRASSF5	0.563703	-0.66293	0	0.25	1
ENSG00000119655qqNPC2qqENSDARG00000090912qqnpc2	0.563703	-1.93541	0	0.25	1
ENSG00000151692qqRNF144AqqENSDARG00000042557qqrnf144ab	0.563703	-1.7215	0	0.25	1
ENSG00000108669qqCYTH1qqENSDARG00000021488qqcyth1b	0.563703	-1.7215	0	0.25	1
ENSG00000011243qqAKAP8LqqENSDARG00000099635qqakap8l	0.563703	-0.66293	0	0.25	1
ENSG00000188643qqS100A16qqENSDARG00000009978qqicn	0.563703	-3.28532	0	0.25	1
ENSG00000109670qqFBXW7qqENSDARG00000060994qqfbxw7	0.563703	-1.93541	0	0.25	1
ENSG00000108424qqKPNB1qqENSDARG00000104889qqkpnb1	0.563703	-0.66293	0	0.25	1
ENSG00000110171qqTRIM3qqENSDARG00000005397qqtrim3b	0.563703	-1.36585	0	0.25	1
ENSG00000055211qqGINM1qqENSDARG00000021975qqginm1	0.563703	-0.66293	0	0.25	1
ENSG00000138785qqINTS12qqENSDARG00000091678qqints12	0.563703	-0.66293	0	0.25	1
ENSG00000127561qqSYNGR3qqENSDARG00000025034qqsyngr3b	0.563703	-0.66293	0	0.25	1
ENSG00000101986qqABCD1qqENSDARG00000074876qqabcd1	0.563703	-1.36585	0	0.25	1
ENSG00000134323qqMYCNqqENSDARG00000006837qqmycn	0.563703	-0.66293	0	0.25	1
ENSG00000112232qqKHDRBS2qqENSDARG00000069469qqkhdrbs2	0.563703	-1.93541	0	0.25	1
ENSG00000187151qqANGPTL5qqENSDARG00000056630qqangptl5	0.563703	-1.36585	0	0.25	1
ENSG00000040487qqPQLC2qqENSDARG00000043624qqpqlc2	0.563703	-1.7215	0	0.25	1
ENSG00000151247qqEIF4EqqENSDARG00000077012qqeif4ea	0.563703	-1.36585	0	0.25	1
ENSG00000109606qqDHX15qqENSDARG00000015392qqdhx15	0.563703	-0.66293	0	0.25	1
ENSG00000162851qqTFB2MqqENSDARG00000074756qqtfb2m	0.563703	-0.66293	0	0.25	1
ENSG00000178927qqC17orf62qqENSDARG00000071414qqcybc1	0.563703	-0.66293	0	0.25	1
ENSG00000003056qqM6PRqqENSDARG00000018432qqm6pr	0.563703	-0.66293	0	0.25	1
ENSG00000183628qqDGCR6qqENSDARG00000005500qqdgcr6	0.563703	-1.36585	0	0.25	1
ENSG00000173272qqMZT2AqqENSDARG00000057928qqmzt2b	0.563703	-1.93541	0	0.25	1
ENSG00000171475qqWIPF2qqENSDARG00000045298qqwipf2a	0.563703	-0.66293	0	0.25	1
ENSG00000064205qqWISP2qqENSDARG00000077882qqwisp2	0.563703	-1.93541	0	0.25	1
ENSG00000113387qqSUB1qqENSDARG00000053446qqsub1a	0.563703	-1.93541	0	0.25	1
ENSG00000146247qqPHIPqqENSDARG00000015970qqphip	0.563703	-1.11543	0	0.25	1
ENSG00000274391qqTPTEqqENSDARG00000056985qqtpte	0.563703	-1.7215	0	0.25	1
ENSG00000023909qqGCLMqqENSDARG00000018953qqgclm	0.563703	-0.66293	0	0.25	1
ENSG00000101639qqCEP192qqENSDARG00000104831qqcep192	0.563703	-1.7215	0	0.25	1
ENSG00000255663qqRP11-212D19.4qqENSDARG00000020841qqrbm7	0.563703	-0.66293	0	0.25	1
ENSG00000136943qqCTSVqqENSDARG00000035663qqzgc:103438	0.563703	-2.0547	0	0.25	1
ENSG00000135047qqCTSLqqENSDARG00000035663qqzgc:103438	0.563703	-2.0547	0	0.25	1
ENSG00000051341qqPOLQqqENSDARG00000044622qqpolq	0.563703	-1.36585	0	0.25	1
ENSG00000173846qqPLK3qqENSDARG00000038754qqplk3	0.563703	-1.45937	0	0.25	1
ENSG00000153187qqHNRNPUqqENSDARG00000015206qqhnrnpua	0.563703	-1.7215	0	0.25	1
ENSG00000061676qqNCKAP1qqENSDARG00000060853qqnckap1	0.563703	-1.93541	0	0.25	1
ENSG00000108561qqC1QBPqqENSDARG00000039887qqc1qbp	0.563703	-0.66293	0	0.25	1
ENSG00000069275qqNUCKS1qqENSDARG00000012777qqnucks1b	0.563703	-0.66293	0	0.25	1
ENSG00000112419qqPHACTR2qqENSDARG00000027172qqphactr2	0.563703	-1.36585	0	0.25	1
ENSG00000180772qqAGTR2qqENSDARG00000035552qqagtr2	0.563703	-0.66293	0	0.25	1
ENSG00000128284qqAPOL3qqENSDARG00000073718qqsi:ch73-233k15.2	0.563703	-0.66293	0	0.25	1
ENSG00000198689qqSLC9A6qqENSDARG00000075382qqslc9a6b	0.563703	-1.36585	0	0.25	1
ENSG00000107551qqRASSF4qqENSDARG00000012460qqrassf4	0.563703	-1.7215	0	0.25	1
ENSG00000130055qqGDPD2qqENSDARG00000073870qqgdpd2	0.563703	-0.66293	0	0.25	1
ENSG00000243317qqC7orf73qqENSDARG00000093058qqSTMP1	0.563703	-1.11543	0	0.25	1
ENSG00000184895qqSRYqqENSDARG00000010770qqsox19a	0.563703	-1.7215	0	0.25	1
ENSG00000105926qqMPP6qqENSDARG00000029761qqmpp6b	0.563703	-1.36585	0	0.25	1
ENSG00000117528qqABCD3qqENSDARG00000104085qqabcd3a	0.563703	-0.66293	0	0.25	1
ENSG00000104880qqARHGEF18qqENSDARG00000042308qqarhgef18b	0.563703	-1.7215	0	0.25	1
ENSG00000078403qqMLLT10qqENSDARG00000045401qqmllt10	0.563703	-1.36585	0	0.25	1
ENSG00000125166qqGOT2qqENSDARG00000005840qqgot2b	0.563703	-1.36585	0	0.25	1
ENSG00000150907qqFOXO1qqENSDARG00000099555qqfoxo1a	0.563703	-0.66293	0	0.25	1
ENSG00000169252qqADRB2qqENSDARG00000088124qqadrb2a	0.563703	-1.36585	0	0.25	1
ENSG00000110422qqHIPK3qqENSDARG00000062469qqhipk3a	0.563703	-0.66293	0	0.25	1
ENSG00000183808qqRBM12BqqENSDARG00000055889qqzgc:153215	0.563703	-1.7215	0	0.25	1
ENSG00000075142qqSRIqqENSDARG00000058593qqsri	0.563703	-1.36585	0	0.25	1
ENSG00000176732qqPFN4qqENSDARG00000097487qqsi:ch211-175f11.5	0.563703	-0.66293	0	0.25	1
ENSG00000008018qqPSMB1qqENSDARG00000009640qqpsmb1	0.563703	-0.66293	0	0.25	1
ENSG00000185950qqIRS2qqENSDARG00000075282qqirs2b	0.563703	-1.7215	0	0.25	1
ENSG00000196502qqSULT1A1qqENSDARG00000028275qqsult1st1	0.563703	-2.0547	0	0.25	1
ENSG00000196502qqSULT1A1qqENSDARG00000079079qqsult1st7	0.563703	-1.36585	0	0.25	1
ENSG00000125870qqSNRPB2qqENSDARG00000039424qqsnrpb2	0.563703	-1.36585	0	0.25	1
ENSG00000131979qqGCH1qqENSDARG00000070453qqgch1	0.563703	-2.48429	0	0.25	1
ENSG00000141526qqSLC16A3qqENSDARG00000045051qqslc16a3	0.563703	-0.66293	0	0.25	1
ENSG00000162704qqARPC5qqENSDARG00000039142qqarpc5a	0.563703	-1.11543	0	0.25	1
ENSG00000147394qqZNF185qqENSDARG00000094760qqsi:dkey-125i10.3	0.563703	-0.66293	0	0.25	1
ENSG00000204673qqAKT1S1qqENSDARG00000074667qqakt1s1	0.563703	-1.11543	0	0.25	1
ENSG00000116990qqMYCLqqENSDARG00000006003qqmycla	0.563703	-1.7215	0	0.25	1
ENSG00000153944qqMSI2qqENSDARG00000033901qqmsi2a	0.563703	-1.11543	0	0.25	1
ENSG00000118454qqANKRD13CqqENSDARG00000103831qqankrd13c	0.563703	-0.66293	0	0.25	1
ENSG00000131089qqARHGEF9qqENSDARG00000078624qqarhgef9b	0.563703	-0.66293	0	0.25	1
ENSG00000176887qqSOX11qqENSDARG00000077811qqsox11a	0.563703	-1.93541	0	0.25	1
ENSG00000110047qqEHD1qqENSDARG00000098853qqehd1a	0.563703	-0.66293	0	0.25	1
ENSG00000231213qqPLSCR5qqENSDARG00000058638qqsi:ch211-71m22.1	0.563703	-1.7369	0	0.25	1
ENSG00000115526qqCHST10qqENSDARG00000031632qqchst10	0.563703	-0.66293	0	0.25	1
ENSG00000106648qqGALNTL5qqENSDARG00000063636qqgalnt11	0.563703	-1.36585	0	0.25	1
ENSG00000071537qqSEL1LqqENSDARG00000004581qqsel1l	0.563703	-1.36585	0	0.25	1
ENSG00000120837qqNFYBqqENSDARG00000045611qqnfybb	0.563703	-1.36585	0	0.25	1
ENSG00000103502qqCDIPTqqENSDARG00000070686qqcdipt	0.563703	-0.66293	0	0.25	1
ENSG00000159377qqPSMB4qqENSDARG00000054696qqpsmb4	0.563703	-1.36585	0	0.25	1
ENSG00000130522qqJUNDqqENSDARG00000067850qqjund	0.563703	-1.36585	0	0.25	1
ENSG00000122958qqVPS26AqqENSDARG00000056549qqvps26a	0.563703	-1.93541	0	0.25	1
ENSG00000163866qqSMIM12qqENSDARG00000070358qqsmim12	0.563703	-1.7215	0	0.25	1
ENSG00000091664qqSLC17A6qqENSDARG00000041150qqslc17a6b	0.563703	-0.66293	0	0.25	1
ENSG00000159202qqUBE2ZqqENSDARG00000029215qqube2z	0.563703	-0.66293	0	0.25	1
ENSG00000090989qqEXOC1qqENSDARG00000043019qqexoc1	0.563703	-0.66293	0	0.25	1
ENSG00000100744qqGSKIPqqENSDARG00000038099qqgskip	0.563703	-1.7215	0	0.25	1
ENSG00000128335qqAPOL2qqENSDARG00000073718qqsi:ch73-233k15.2	0.563703	-0.66293	0	0.25	1
ENSG00000165338qqHECTD2qqENSDARG00000061194qqhectd2	0.563703	-1.36585	0	0.25	1
ENSG00000261052qqSULT1A3qqENSDARG00000028275qqsult1st1	0.563703	-2.0547	0	0.25	1
ENSG00000261052qqSULT1A3qqENSDARG00000079079qqsult1st7	0.563703	-1.36585	0	0.25	1
ENSG00000064932qqSBNO2qqENSDARG00000016188qqSBNO2	0.563703	-1.11543	0	0.25	1
ENSG00000157881qqPANK4qqENSDARG00000098453qqpank4	0.563703	-1.7215	0	0.25	1
ENSG00000171587qqDSCAMqqENSDARG00000028118qqdscamb	0.563703	-1.36585	0	0.25	1
ENSG00000197498qqRPF2qqENSDARG00000043960qqrpf2	0.563703	-0.66293	0	0.25	1
ENSG00000011465qqDCNqqENSDARG00000012066qqdcn	0.563703	-0.66293	0	0.25	1
ENSG00000105398qqSULT2A1qqENSDARG00000028275qqsult1st1	0.563703	-2.0547	0	0.25	1
ENSG00000105398qqSULT2A1qqENSDARG00000079079qqsult1st7	0.563703	-1.36585	0	0.25	1
ENSG00000169223qqLMAN2qqENSDARG00000061854qqlman2	0.563703	-1.7215	0	0.25	1
ENSG00000148341qqSH3GLB2qqENSDARG00000035470qqsh3glb2b	0.563703	-1.7215	0	0.25	1
ENSG00000125810qqCD93qqENSDARG00000103713qqcd248a	0.563703	-2.73329	0	0.25	1
ENSG00000058262qqSEC61A1qqENSDARG00000005675qqsec61a1l	0.563703	-0.66293	0	0.25	1
ENSG00000081189qqMEF2CqqENSDARG00000009418qqmef2cb	0.563703	-1.36585	0	0.25	1
ENSG00000100592qqDAAM1qqENSDARG00000015059qqdaam1a	0.563703	-0.66293	0	0.25	1
ENSG00000197165qqSULT1A2qqENSDARG00000028275qqsult1st1	0.563703	-2.0547	0	0.25	1
ENSG00000197165qqSULT1A2qqENSDARG00000079079qqsult1st7	0.563703	-1.36585	0	0.25	1
ENSG00000114857qqNKTRqqENSDARG00000059097qqnktr	0.563703	-1.93541	0	0.25	1
ENSG00000171714qqANO5qqENSDARG00000036147qqano5b	0.563703	-1.93541	0	0.25	1
ENSG00000138135qqCH25HqqENSDARG00000045190qqch25h	0.563703	-2.16985	0	0.25	1
ENSG00000068028qqRASSF1qqENSDARG00000004840qqrassf1	0.563703	-0.66293	0	0.25	1
ENSG00000109193qqSULT1E1qqENSDARG00000028275qqsult1st1	0.563703	-2.0547	0	0.25	1
ENSG00000109193qqSULT1E1qqENSDARG00000079079qqsult1st7	0.563703	-1.36585	0	0.25	1
ENSG00000143153qqATP1B1qqENSDARG00000013144qqatp1b1a	0.563703	-1.96955	0	0.25	1
ENSG00000105722qqERFqqENSDARG00000062801qqerfl3	0.563703	-1.11543	0	0.25	1
ENSG00000163362qqC1orf106qqENSDARG00000070571qqinavab	0.563703	-1.36585	0	0.25	1
ENSG00000077684qqJADE1qqENSDARG00000033707qqjade1	0.563703	-1.93541	0	0.25	1
ENSG00000178440qqLINC00843qqENSDARG00000099692qqccnyl1	0.563703	-1.36585	0	0.25	1
ENSG00000156110qqADKqqENSDARG00000039429qqadka	0.563703	-1.36585	0	0.25	1
ENSG00000105516qqDBPqqENSDARG00000063014qqdbpa	0.563703	-1.7215	0	0.25	1
ENSG00000105538qqRASIP1qqENSDARG00000074829qqrasip1	0.563703	-1.11543	0	0.25	1
ENSG00000095787qqWACqqENSDARG00000012577qqwaca	0.563703	-0.66293	0	0.25	1
ENSG00000221963qqAPOL6qqENSDARG00000073718qqsi:ch73-233k15.2	0.563703	-0.66293	0	0.25	1
ENSG00000165059qqPRKACGqqENSDARG00000016809qqprkacab	0.563703	-1.7215	0	0.25	1
ENSG00000162384qqC1orf123qqENSDARG00000063341qqsi:ch211-284b7.3	0.563703	-0.66293	0	0.25	1
ENSG00000108349qqCASC3qqENSDARG00000029911qqcasc3	0.563703	-1.36585	0	0.25	1
ENSG00000110075qqPPP6R3qqENSDARG00000013379qqppp6r3	0.563703	-1.36585	0	0.25	1
ENSG00000087274qqADD1qqENSDARG00000103962qqadd1	0.563703	-0.66293	0	0.25	1
ENSG00000184840qqTMED9qqENSDARG00000004261qqtmed9	0.563703	-1.7215	0	0.25	1
ENSG00000177732qqSOX12qqENSDARG00000010770qqsox19a	0.563703	-1.7215	0	0.25	1
ENSG00000116161qqCACYBPqqENSDARG00000014731qqcacybp	0.563703	-1.93541	0	0.25	1
ENSG00000213648qqSULT1A4qqENSDARG00000028275qqsult1st1	0.563703	-2.0547	0	0.25	1
ENSG00000213648qqSULT1A4qqENSDARG00000079079qqsult1st7	0.563703	-1.36585	0	0.25	1
ENSG00000108433qqGOSR2qqENSDARG00000053070qqgosr2	0.563703	-0.66293	0	0.25	1
ENSG00000107929qqLARP4BqqENSDARG00000062146qqlarp4b	0.563703	-1.36585	0	0.25	1
ENSG00000100342qqAPOL1qqENSDARG00000073718qqsi:ch73-233k15.2	0.563703	-0.66293	0	0.25	1
ENSG00000197265qqGTF2E2qqENSDARG00000012672qqgtf2e2	0.563703	-0.66293	0	0.25	1
ENSG00000185442qqFAM174BqqENSDARG00000068709qqfam174b	0.563703	-0.66293	0	0.25	1
ENSG00000022277qqRTFDC1qqENSDARG00000040607qqrtf2	0.563703	-0.66293	0	0.25	1
ENSG00000179271qqGADD45GIP1qqENSDARG00000039338qqgadd45gip1	0.563703	-0.66293	0	0.25	1
ENSG00000104067qqTJP1qqENSDARG00000079374qqtjp1b	0.563703	-1.93541	0	0.25	1
ENSG00000101935qqAMMECR1qqENSDARG00000012892qqammecr1	0.563703	-0.66293	0	0.25	1
ENSG00000107554qqDNMBPqqENSDARG00000074121qqdnmbp	0.563703	-0.66293	0	0.25	1
ENSG00000159461qqAMFRqqENSDARG00000020218qqamfra	0.563703	-0.66293	0	0.25	1
ENSG00000171206qqTRIM8qqENSDARG00000060729qqtrim8b	0.563703	-1.36585	0	0.25	1
ENSG00000095321qqCRATqqENSDARG00000016545qqzgc:154046	0.563703	-1.7215	0	0.25	1
ENSG00000149257qqSERPINH1qqENSDARG00000019949qqserpinh1b	0.563703	-3.9188	0	0.25	1
ENSG00000132467qqUTP3qqENSDARG00000056720qqutp3	0.563703	-0.66293	0	0.25	1
ENSG00000175482qqPOLD4qqENSDARG00000079632qqsi:dkey-28b4.7	0.563703	-2.0547	0	0.25	1
ENSG00000128059qqPPATqqENSDARG00000004517qqppat	0.563703	-0.66293	0	0.25	1
ENSG00000174574qqAKIRIN1qqENSDARG00000039969qqakirin1	0.563703	-0.66293	0	0.25	1
ENSG00000172638qqEFEMP2qqENSDARG00000020811qqefemp2b	0.563703	-0.66293	0	0.25	1
ENSG00000214078qqCPNE1qqENSDARG00000075536qqcpne1	0.563703	-0.66293	0	0.25	1
ENSG00000114209qqPDCD10qqENSDARG00000012591qqpdcd10b	0.563703	-1.93541	0	0.25	1
ENSG00000213465qqARL2qqENSDARG00000069496qqarl2	0.563703	-1.36585	0	0.25	1
ENSG00000154447qqSH3RF1qqENSDARG00000070470qqsh3rf1	0.563703	-0.66293	0	0.25	1
ENSG00000100764qqPSMC1qqENSDARG00000030537qqpsmc1a	0.563703	-0.66293	0	0.25	1
ENSG00000261150qqEPPK1qqENSDARG00000021987qqplecb	0.563703	-1.45937	0	0.25	1
ENSG00000261150qqEPPK1qqENSDARG00000062590qqpleca	0.563703	-1.36585	0	0.25	1
ENSG00000099917qqMED15qqENSDARG00000014292qqmed15	0.563703	-0.66293	0	0.25	1
ENSG00000119396qqRAB14qqENSDARG00000074246qqrab14	0.563703	-0.66293	0	0.25	1
ENSG00000132639qqSNAP25qqENSDARG00000020609qqsnap25a	0.563703	-2.48429	0	0.25	1
ENSG00000186625qqKATNA1qqENSDARG00000021827qqkatna1	0.563703	-1.36585	0	0.25	1
ENSG00000155438qqNIFKqqENSDARG00000040666qqnifk	0.563703	-0.66293	0	0.25	1
ENSG00000163249qqCCNYL1qqENSDARG00000099692qqccnyl1	0.563703	-1.36585	0	0.25	1
ENSG00000141582qqCBX4qqENSDARG00000099441qqcbx4	0.563703	-0.66293	0	0.25	1
ENSG00000151694qqADAM17qqENSDARG00000043213qqadam17a	0.563703	-0.66293	0	0.25	1
ENSG00000179627qqZBTB42qqENSDARG00000078018qqsi:dkey-79d12.4	0.563703	-1.7215	0	0.25	1
ENSG00000132879qqFBXO44qqENSDARG00000022623qqfbxo44	0.563703	-1.93541	0	0.25	1
ENSG00000127870qqRNF6qqENSDARG00000077955qqrnf6	0.563703	-0.66293	0	0.25	1
ENSG00000183386qqFHL3qqENSDARG00000034643qqfhl3a	0.563703	-0.66293	0	0.25	1
ENSG00000262633qqRP11-156P1.2qqENSDARG00000053070qqgosr2	0.563703	-0.66293	0	0.25	1
ENSG00000143748qqNVLqqENSDARG00000025605qqnvl	0.563703	-1.36585	0	0.25	1
ENSG00000261371qqPECAM1qqENSDARG00000103020qqsi:dkey-237i9.8	0.563703	-0.66293	0	0.25	1
ENSG00000114698qqPLSCR4qqENSDARG00000058638qqsi:ch211-71m22.1	0.563703	-1.7369	0	0.25	1
ENSG00000151779qqNBASqqENSDARG00000008593qqnbas	0.563703	-1.93541	0	0.25	1
ENSG00000134014qqELP3qqENSDARG00000042005qqelp3	0.563703	-1.36585	0	0.25	1
ENSG00000072062qqPRKACAqqENSDARG00000016809qqprkacab	0.563703	-1.7215	0	0.25	1
ENSG00000180488qqFAM73AqqENSDARG00000020596qqmiga1	0.563703	-0.66293	0	0.25	1
ENSG00000117305qqHMGCLqqENSDARG00000021220qqhmgcl	0.563703	-0.66293	0	0.25	1
ENSG00000090013qqBLVRBqqENSDARG00000096829qqblvrb	0.563703	-1.36585	0	0.25	1
ENSG00000176340qqCOX8AqqENSDARG00000095273qqcox8a	0.563703	-1.11543	0	0.25	1
ENSG00000186184qqPOLR1DqqENSDARG00000037570qqpolr1d	0.563703	-1.36585	0	0.25	1
ENSG00000146830qqGIGYF1qqENSDARG00000078691qqgigyf1b	0.563703	-1.93541	0	0.25	1
ENSG00000074370qqATP2A3qqENSDARG00000060978qqatp2a3	0.563703	-1.7215	0	0.25	1
ENSG00000114021qqNIT2qqENSDARG00000017590qqnit2	0.563703	-0.66293	0	0.25	1
ENSG00000150457qqLATS2qqENSDARG00000078864qqlats2	0.563703	-0.66293	0	0.25	1
ENSG00000120265qqPCMT1qqENSDARG00000015201qqpcmt	0.563703	-0.66293	0	0.25	1
ENSG00000104419qqNDRG1qqENSDARG00000032849qqndrg1a	0.563703	-0.66293	0	0.25	1
ENSG00000121905qqHPCAqqENSDARG00000018397qqhpca	0.563703	-0.66293	0	0.25	1
ENSG00000107882qqSUFUqqENSDARG00000056801qqsufu	0.563703	-1.93541	0	0.25	1
ENSG00000080608qqPUM3qqENSDARG00000087779qqpum3	0.563703	-1.93541	0	0.25	1
ENSG00000162613qqFUBP1qqENSDARG00000029248qqfubp1	0.563703	-0.66293	0	0.25	1
ENSG00000134371qqCDC73qqENSDARG00000020201qqcdc73	0.563703	-0.66293	0	0.25	1
ENSG00000150779qqTIMM8BqqENSDARG00000055708qqtimm8b	0.563703	-1.93541	0	0.25	1
ENSG00000168807qqSNTB2qqENSDARG00000051763qqsntb2	0.563703	-1.36585	0	0.25	1
ENSG00000128313qqAPOL5qqENSDARG00000073718qqsi:ch73-233k15.2	0.563703	-0.66293	0	0.25	1
ENSG00000174021qqGNG5qqENSDARG00000039830qqgng5	0.563703	-0.66293	0	0.25	1
ENSG00000114383qqTUSC2qqENSDARG00000099817qqtusc2a	0.563703	-1.93541	0	0.25	1
ENSG00000134108qqARL8BqqENSDARG00000070318qqarl8bb	0.563703	-1.36585	0	0.25	1
ENSG00000102390qqPBDC1qqENSDARG00000057299qqpbdc1	0.563703	-1.36585	0	0.25	1
ENSG00000145824qqCXCL14qqENSDARG00000056627qqcxcl14	0.563703	-1.93541	0	0.25	1
ENSG00000171490qqRSL1D1qqENSDARG00000055868qqrsl1d1	0.563703	-0.66293	0	0.25	1
ENSG00000075399qqVPS9D1qqENSDARG00000019195qqvps9d1	0.563703	-0.66293	0	0.25	1
ENSG00000185043qqCIB1qqENSDARG00000103118qqcib1	0.563703	-1.36585	0	0.25	1
ENSG00000135842qqFAM129AqqENSDARG00000023053qqfam129ab	0.563703	-1.36585	0	0.25	1
ENSG00000187581qqCOX8CqqENSDARG00000095273qqcox8a	0.563703	-1.11543	0	0.25	1
ENSG00000179862qqCITED4qqENSDARG00000101009qqcited4b	0.563703	-2.519	0	0.25	1
ENSG00000066084qqDIP2BqqENSDARG00000005350qqdip2ba	0.563703	-0.66293	0	0.25	1
ENSG00000095637qqSORBS1qqENSDARG00000103435qqsorbs1	0.563703	-1.36585	0	0.25	1
ENSG00000185215qqTNFAIP2qqENSDARG00000043416qqtnfaip2a	0.563703	-1.36585	0	0.25	1
ENSG00000142875qqPRKACBqqENSDARG00000016809qqprkacab	0.563703	-1.7215	0	0.25	1
ENSG00000153551qqCMTM7qqENSDARG00000010032qqcmtm7	0.563703	-1.11543	0	0.25	1
ENSG00000157570qqTSPAN18qqENSDARG00000015015qqtspan18b	0.563703	-0.66293	0	0.25	1
ENSG00000075391qqRASAL2qqENSDARG00000036257qqrasal2	0.563703	-0.66293	0	0.25	1
ENSG00000096968qqJAK2qqENSDARG00000018882qqjak2b	0.563703	-1.93541	0	0.25	1
ENSG00000131165qqCHMP1AqqENSDARG00000102643qqchmp1a	0.563703	-0.66293	0	0.25	1
ENSG00000163590qqPPM1LqqENSDARG00000063218qqppm1la	0.563703	-2.73329	0	0.25	1
ENSG00000087088qqBAXqqENSDARG00000020623qqbaxa	0.563703	-2.73329	0	0.25	1
ENSG00000125384qqPTGER2qqENSDARG00000037033qqptger2b	0.563703	-1.7215	0	0.25	1
ENSG00000187838qqTMEM256-PLSCR3qqENSDARG00000058638qqsi:ch211-71m22.1	0.563703	-1.7369	0	0.25	1
ENSG00000146250qqPRSS35qqENSDARG00000100691qqprss35	0.563703	-1.7215	0	0.25	1
ENSG00000135766qqEGLN1qqENSDARG00000004632qqegln1b	0.563703	-0.66293	0	0.25	1
ENSG00000048991qqR3HDM1qqENSDARG00000101458qqr3hdm1	0.563703	-1.7215	0	0.25	1
ENSG00000141971qqMVB12AqqENSDARG00000099741qqmvb12a	0.563703	-1.36585	0	0.25	1
ENSG00000164548qqTRA2AqqENSDARG00000007863qqtra2a	0.563703	-1.93541	0	0.25	1
ENSG00000157483qqMYO1EqqENSDARG00000036179qqmyo1ea	0.563703	-0.66293	0	0.25	1
ENSG00000104687qqGSRqqENSDARG00000019236qqgsr	0.563703	-1.11543	0	0.25	1
ENSG00000128694qqOSGEPL1qqENSDARG00000000651qqosgepl1	0.563703	-0.66293	0	0.25	1
ENSG00000144655qqCSRNP1qqENSDARG00000031426qqcsrnp1a	0.563703	-2.73329	0	0.25	1
ENSG00000104213qqPDGFRLqqENSDARG00000006456qqpdgfrl	0.563703	-1.7215	0	0.25	1
ENSG00000005007qqUPF1qqENSDARG00000016302qqupf1	0.563703	-1.36585	0	0.25	1
ENSG00000113282qqCLINT1qqENSDARG00000025535qqclint1a	0.563703	-1.7215	0	0.25	1
ENSG00000033867qqSLC4A7qqENSDARG00000073952qqslc4a7	0.563703	-0.66293	0	0.25	1
ENSG00000273003qqARL2-SNX15qqENSDARG00000069496qqarl2	0.563703	-1.36585	0	0.25	1
ENSG00000100336qqAPOL4qqENSDARG00000073718qqsi:ch73-233k15.2	0.563703	-0.66293	0	0.25	1
ENSG00000256514qqAP003419.11qqENSDARG00000079632qqsi:dkey-28b4.7	0.563703	-2.0547	0	0.25	1
ENSG00000146678qqIGFBP1qqENSDARG00000099351qqigfbp1a	0.563703	-1.36585	0	0.25	1
ENSG00000138382qqMETTL5qqENSDARG00000068893qqmettl5	0.563703	-1.93541	0	0.25	1
ENSG00000127483qqHP1BP3qqENSDARG00000044669qqhp1bp3	0.563703	-1.36585	0	0.25	1
ENSG00000128228qqSDF2L1qqENSDARG00000035631qqsdf2l1	0.563703	-1.93541	0	0.25	1
ENSG00000129194qqSOX15qqENSDARG00000010770qqsox19a	0.563703	-1.7215	0	0.25	1
ENSG00000161940qqBCL6BqqENSDARG00000069335qqbcl6b	0.563703	-1.45937	0	0.25	1
ENSG00000185614qqFAM212AqqENSDARG00000070404qqinka1b	0.563703	-1.7369	0	0.25	1
ENSG00000163746qqPLSCR2qqENSDARG00000058638qqsi:ch211-71m22.1	0.563703	-1.7369	0	0.25	1
ENSG00000171604qqCXXC5qqENSDARG00000078865qqcxxc5a	0.563703	-0.66293	0	0.25	1
ENSG00000146143qqPRIM2qqENSDARG00000052721qqprim2	0.563703	-1.36585	0	0.25	1
ENSG00000198690qqFAN1qqENSDARG00000062269qqfan1	0.563703	-1.7215	0	0.25	1
ENSG00000006459qqKDM7AqqENSDARG00000018559qqkdm7ab	0.563703	-1.93541	0	0.25	1
ENSG00000142534qqRPS11qqENSDARG00000093606qqsi:dkey-159f12.2	0.563703	-1.11543	0	0.25	1
ENSG00000156219qqART3qqENSDARG00000069998qqsi:ch211-145b13.6	0.563703	-1.96955	0	0.25	1
ENSG00000072803qqFBXW11qqENSDARG00000017230qqfbxw11b	0.563703	-1.7215	0	0.25	1
ENSG00000168961qqLGALS9qqENSDARG00000044001qqlgals3b	0.563703	-1.11543	0	0.25	1
ENSG00000198478qqSH3BGRL2qqENSDARG00000036878qqsh3bgrl2	0.563703	-1.93541	0	0.25	1
ENSG00000166831qqRBPMS2qqENSDARG00000045930qqrbpms2a	0.563703	-1.36585	0	0.25	1
ENSG00000274386qqRP5-994D16.11qqENSDARG00000079307qqsi:dkey-205h13.1	0.563703	-0.66293	0	0.25	1
ENSG00000100605qqITPK1qqENSDARG00000070583qqitpk1b	0.563703	-1.7215	0	0.25	1
ENSG00000136830qqFAM129BqqENSDARG00000062970qqfam129ba	0.563703	-1.7215	0	0.25	1
ENSG00000118162qqKPTNqqENSDARG00000015937qqkptn	0.563703	-0.66293	0	0.25	1
ENSG00000043462qqLCP2qqENSDARG00000055955qqlcp2a	0.563703	-0.66293	0	0.25	1
ENSG00000078902qqTOLLIPqqENSDARG00000098486qqtollip	0.563703	-0.66293	0	0.25	1
ENSG00000102879qqCORO1AqqENSDARG00000054610qqcoro1a	0.563703	-0.66293	0	0.25	1
ENSG00000163344qqPMVKqqENSDARG00000070798qqpmvk	0.563703	-0.66293	0	0.25	1
ENSG00000174306qqZHX3qqENSDARG00000087186qqsi:ch211-232b12.5	0.563703	-1.11543	0	0.25	1
ENSG00000114353qqGNAI2qqENSDARG00000018174qqgnai2a	0.563703	-1.36585	0	0.25	1
ENSG00000143751qqSDE2qqENSDARG00000024124qqsde2	0.563703	-1.93541	0	0.25	1
ENSG00000163793qqDNAJC5GqqENSDARG00000041896qqdnajc5ga	0.563703	-1.93541	0	0.25	1
ENSG00000129911qqKLF16qqENSDARG00000069342qqzgc:153115	0.563703	-0.66293	0	0.25	1
ENSG00000067334qqDNTTIP2qqENSDARG00000057648qqdnttip2	0.563703	-0.66293	0	0.25	1
ENSG00000189241qqTSPYL1qqENSDARG00000070560qqnap1l4a	0.563703	-0.66293	0	0.25	1
ENSG00000228927qqTSPY3qqENSDARG00000070560qqnap1l4a	0.563703	-0.66293	0	0.25	1
ENSG00000186462qqNAP1L2qqENSDARG00000070560qqnap1l4a	0.563703	-0.66293	0	0.25	1
ENSG00000105447qqGRWD1qqENSDARG00000004806qqgrwd1	0.563703	-1.36585	0	0.25	1
ENSG00000163466qqARPC2qqENSDARG00000075989qqarpc2	0.563703	-0.66293	0	0.25	1
ENSG00000109736qqMFSD10qqENSDARG00000013117qqhiat1a	0.563703	-0.66293	0	0.25	1
ENSG00000143545qqRAB13qqENSDARG00000034771qqrab13	0.563703	-1.93541	0	0.25	1
ENSG00000112146qqFBXO9qqENSDARG00000011055qqfbxo9	0.563703	-1.11543	0	0.25	1
ENSG00000146007qqZMAT2qqENSDARG00000004956qqzmat2	0.563703	-1.36585	0	0.25	1
ENSG00000188215qqDCUN1D3qqENSDARG00000011493qqdcun1d3	0.563703	-0.66293	0	0.25	1
ENSG00000150753qqCCT5qqENSDARG00000045399qqcct5	0.563703	-0.66293	0	0.25	1
ENSG00000151014qqNOCTqqENSDARG00000077726qqnocta	0.563703	-1.7215	0	0.25	1
ENSG00000282301qqCYP3A7-CYP3A51PqqENSDARG00000015575qqcyp3c1	0.563703	-1.36585	0	0.25	1
ENSG00000142507qqPSMB6qqENSDARG00000002240qqpsmb6	0.563703	-1.36585	0	0.25	1
ENSG00000180304qqOAZ2qqENSDARG00000059815qqoaz2b	0.563703	-1.93541	0	0.25	1
ENSG00000112297qqAIM1qqENSDARG00000031782qqcrybg1a	0.563703	-1.7215	0	0.25	1
ENSG00000197872qqFAM49AqqENSDARG00000006672qqfam49a	0.563703	-0.66293	0	0.25	1
ENSG00000144596qqGRIP2qqENSDARG00000087187qqgrip2a	0.563703	-0.66293	0	0.25	1
ENSG00000091164qqTXNL1qqENSDARG00000011921qqtxnl1	0.563703	-0.66293	0	0.25	1
ENSG00000151651qqADAM8qqENSDARG00000001452qqadam8a	0.563703	-1.93541	0	0.25	1
ENSG00000141068qqKSR1qqENSDARG00000030933qqksr1b	0.563703	-0.66293	0	0.25	1
ENSG00000162236qqSTX5qqENSDARG00000025033qqstx5a	0.563703	-1.93541	0	0.25	1
ENSG00000110880qqCORO1CqqENSDARG00000035598qqcoro1ca	0.563703	-0.66293	0	0.25	1
ENSG00000101544qqADNP2qqENSDARG00000028431qqadnp2b	0.563703	-0.66293	0	0.25	1
ENSG00000165280qqVCPqqENSDARG00000020008qqvcp	0.563703	-2.0547	0	0.25	1
ENSG00000123200qqZC3H13qqENSDARG00000037177qqzc3h13	0.563703	-1.93541	0	0.25	1
ENSG00000196104qqSPOCK3qqENSDARG00000070266qqspock3	0.563703	-2.77251	0	0.25	1
ENSG00000172209qqGPR22qqENSDARG00000004592qqgpr22a	0.563703	-1.93541	0	0.25	1
ENSG00000183779qqZNF703qqENSDARG00000035563qqznf703	0.563703	-1.93541	0	0.25	1
ENSG00000006282qqSPATA20qqENSDARG00000013880qqspata20	0.563703	-1.36585	0	0.25	1
ENSG00000236424qqTSPY10qqENSDARG00000070560qqnap1l4a	0.563703	-0.66293	0	0.25	1
ENSG00000094841qqUPRTqqENSDARG00000035549qquprt	0.563703	-0.66293	0	0.25	1
ENSG00000112212qqTSPO2qqENSDARG00000026655qqtspo	0.563703	-1.36585	0	0.25	1
ENSG00000166333qqILKqqENSDARG00000056964qqilk	0.563703	-1.93541	0	0.25	1
ENSG00000182718qqANXA2qqENSDARG00000003216qqanxa2a	0.563703	-4.20936	0	0.25	1
ENSG00000106348qqIMPDH1qqENSDARG00000029524qqimpdh1b	0.563703	-0.66293	0	0.25	1
ENSG00000141098qqGFOD2qqENSDARG00000061145qqgfod2	0.563703	-1.11543	0	0.25	1
ENSG00000142227qqEMP3qqENSDARG00000036428qqsi:dkey-264d12.4	0.563703	-1.93541	0	0.25	1
ENSG00000032219qqARID4AqqENSDARG00000043873qqarid4a	0.563703	-1.93541	0	0.25	1
ENSG00000164746qqC7orf57qqENSDARG00000090872qqsi:dkey-276j7.1	0.563703	-1.36585	0	0.25	1
ENSG00000121440qqPDZRN3qqENSDARG00000073869qqpdzrn3b	0.563703	-1.93541	0	0.25	1
ENSG00000123136qqDDX39AqqENSDARG00000006225qqddx39aa	0.563703	-0.66293	0	0.25	1
ENSG00000169900qqPYDC1qqENSDARG00000058325qqcasp8	0.563703	-1.93541	0	0.25	1
ENSG00000283039qqKLF18qqENSDARG00000069342qqzgc:153115	0.563703	-0.66293	0	0.25	1
ENSG00000142156qqCOL6A1qqENSDARG00000074908qqcol6a1	0.563703	-1.93541	0	0.25	1
ENSG00000114993qqRTKNqqENSDARG00000031345qqRTKN	0.563703	-1.7215	0	0.25	1
ENSG00000136371qqMTHFSqqENSDARG00000104487qqmthfs	0.563703	-0.66293	0	0.25	1
ENSG00000197557qqTTC30AqqENSDARG00000038024qqflr	0.563703	-1.93541	0	0.25	1
ENSG00000179041qqRRS1qqENSDARG00000003941qqrrs1	0.563703	-1.36585	0	0.25	1
ENSG00000158201qqABHD3qqENSDARG00000018809qqabhd3	0.563703	-0.66293	0	0.25	1
ENSG00000116117qqPARD3BqqENSDARG00000034555qqpard3bb	0.563703	-0.66293	0	0.25	1
ENSG00000071243qqING3qqENSDARG00000034326qqing3	0.563703	-1.7215	0	0.25	1
ENSG00000068308qqOTUD5qqENSDARG00000059006qqotud5a	0.563703	-0.66293	0	0.25	1
ENSG00000144677qqCTDSPLqqENSDARG00000062116qqctdsplb	0.563703	-1.7215	0	0.25	1
ENSG00000140941qqMAP1LC3BqqENSDARG00000101127qqmap1lc3b	0.563703	-1.93541	0	0.25	1
ENSG00000107562qqCXCL12qqENSDARG00000037116qqcxcl12a	0.563703	-1.7215	0	0.25	1
ENSG00000160633qqSAFBqqENSDARG00000020467qqsafb	0.563703	-1.7215	0	0.25	1
ENSG00000062716qqVMP1qqENSDARG00000012450qqvmp1	0.563703	-1.7215	0	0.25	1
ENSG00000204954qqC12orf73qqENSDARG00000045797qqsi:ch211-68a17.7	0.563703	-1.36585	0	0.25	1
ENSG00000177150qqFAM210AqqENSDARG00000035985qqfam210aa	0.563703	-0.66293	0	0.25	1
ENSG00000127863qqTNFRSF19qqENSDARG00000041869qqtnfrsf19	0.563703	-1.93541	0	0.25	1
ENSG00000158623qqCOPG2qqENSDARG00000034823qqcopg2	0.563703	-0.66293	0	0.25	1
ENSG00000177432qqNAP1L5qqENSDARG00000070560qqnap1l4a	0.563703	-0.66293	0	0.25	1
ENSG00000154930qqACSS1qqENSDARG00000044142qqacss1	0.563703	-1.93541	0	0.25	1
ENSG00000105198qqLGALS13qqENSDARG00000044001qqlgals3b	0.563703	-1.11543	0	0.25	1
ENSG00000091140qqDLDqqENSDARG00000008785qqdldh	0.563703	-0.66293	0	0.25	1
ENSG00000178021qqTSPYL6qqENSDARG00000070560qqnap1l4a	0.563703	-0.66293	0	0.25	1
ENSG00000099940qqSNAP29qqENSDARG00000038518qqsnap29	0.563703	-0.66293	0	0.25	1
ENSG00000113504qqSLC12A7qqENSDARG00000062058qqslc12a7b	0.563703	-0.66293	0	0.25	1
ENSG00000175745qqNR2F1qqENSDARG00000052695qqnr2f1a	0.563703	-1.36585	0	0.25	1
ENSG00000104626qqERI1qqENSDARG00000044692qqeri1	0.563703	-0.66293	0	0.25	1
ENSG00000139197qqPEX5qqENSDARG00000070654qqpex5	0.563703	-0.66293	0	0.25	1
ENSG00000259332qqST20-MTHFSqqENSDARG00000104487qqmthfs	0.563703	-0.66293	0	0.25	1
ENSG00000186501qqTMEM222qqENSDARG00000069589qqtmem222a	0.563703	-0.66293	0	0.25	1
ENSG00000140807qqNKD1qqENSDARG00000020053qqnkd1	0.563703	-2.0547	0	0.25	1
ENSG00000162645qqGBP2qqENSDARG00000038669qqgbp2	0.563703	-0.66293	0	0.25	1
ENSG00000072134qqEPN2qqENSDARG00000008377qqepn2	0.563703	-1.11543	0	0.25	1
ENSG00000143850qqPLEKHA6qqENSDARG00000020328qqplekha6	0.563703	-1.36585	0	0.25	1
ENSG00000133789qqSWAP70qqENSDARG00000057286qqswap70b	0.563703	-0.66293	0	0.25	1
ENSG00000157379qqDHRS1qqENSDARG00000054300qqdhrs1	0.563703	-0.66293	0	0.25	1
ENSG00000128908qqINO80qqENSDARG00000070432qqino80	0.563703	-0.66293	0	0.25	1
ENSG00000142546qqNOSIPqqENSDARG00000037958qqnosip	0.563703	-0.66293	0	0.25	1
ENSG00000204138qqPHACTR4qqENSDARG00000032221qqphactr4b	0.563703	-0.66293	0	0.25	1
ENSG00000136888qqATP6V1G1qqENSDARG00000022315qqatp6v1g1	0.563703	-0.66293	0	0.25	1
ENSG00000123384qqLRP1qqENSDARG00000097827qqlrp1aa	0.563703	-1.93541	0	0.25	1
ENSG00000003436qqTFPIqqENSDARG00000034718qqtfpia	0.563703	-1.93541	0	0.25	1
ENSG00000180543qqTSPYL5qqENSDARG00000070560qqnap1l4a	0.563703	-0.66293	0	0.25	1
ENSG00000137073qqUBAP2qqENSDARG00000060065qqubap2b	0.563703	-0.66293	0	0.25	1
ENSG00000196850qqPPTC7qqENSDARG00000011122qqpptc7a	0.563703	-1.11543	0	0.25	1
ENSG00000087470qqDNM1LqqENSDARG00000015006qqdnm1l	0.563703	-0.66293	0	0.25	1
ENSG00000109062qqSLC9A3R1qqENSDARG00000000068qqslc9a3r1a	0.563703	-0.66293	0	0.25	1
ENSG00000140848qqCPNE2qqENSDARG00000007753qqcpne2	0.563703	-1.36585	0	0.25	1
ENSG00000167525qqPROCA1qqENSDARG00000069823qqproca1	0.563703	-0.66293	0	0.25	1
ENSG00000185627qqPSMD13qqENSDARG00000016239qqpsmd13	0.563703	-1.36585	0	0.25	1
ENSG00000135720qqDYNC1LI2qqENSDARG00000035924qqdync1li2	0.563703	-1.93541	0	0.25	1
ENSG00000080503qqSMARCA2qqENSDARG00000060578qqsi:dkey-226m8.10	0.563703	-1.7215	0	0.25	1
ENSG00000155962qqCLIC2qqENSDARG00000010625qqclic2	0.563703	-4.33976	0	0.25	1
ENSG00000134748qqPRPF38AqqENSDARG00000039213qqprpf38a	0.563703	-0.66293	0	0.25	1
ENSG00000100865qqCINPqqENSDARG00000073910qqcinp	0.563703	-0.66293	0	0.25	1
ENSG00000119778qqATAD2BqqENSDARG00000060537qqatad2b	0.563703	-0.66293	0	0.25	1
ENSG00000156860qqFBRSqqENSDARG00000074688qqfbrs	0.563703	-0.66293	0	0.25	1
ENSG00000165119qqHNRNPKqqENSDARG00000018914qqhnrnpk	0.563703	-1.7215	0	0.25	1
ENSG00000184702qqSEPT5qqENSDARG00000013843qqsept5a	0.563703	-0.66293	0	0.25	1
ENSG00000187244qqBCAMqqENSDARG00000090190qqbcam	0.563703	-0.66293	0	0.25	1
ENSG00000162188qqGNG3qqENSDARG00000009553qqgng3	0.563703	-0.66293	0	0.25	1
ENSG00000233803qqTSPY4qqENSDARG00000070560qqnap1l4a	0.563703	-0.66293	0	0.25	1
ENSG00000241127qqYAE1D1qqENSDARG00000045422qqotulina	0.563703	-0.66293	0	0.25	1
ENSG00000249915qqPDCD6qqENSDARG00000005220qqpdcd6	0.563703	-1.7369	0	0.25	1
ENSG00000011009qqLYPLA2qqENSDARG00000053656qqlypla2	0.563703	-0.66293	0	0.25	1
ENSG00000179862qqCITED4qqENSDARG00000035990qqcited4a	0.563703	-1.93541	0	0.25	1
ENSG00000107738qqC10orf54qqENSDARG00000058996qqjam2a	0.563703	-1.45937	0	0.25	1
ENSG00000130165qqELOF1qqENSDARG00000099453qqelof1	0.563703	-0.66293	0	0.25	1
ENSG00000180447qqGAS1qqENSDARG00000067984qqgas1b	0.563703	-1.7215	0	0.25	1
ENSG00000100596qqSPTLC2qqENSDARG00000018976qqsptlc2a	0.563703	-0.66293	0	0.25	1
ENSG00000169550qqMUC15qqENSDARG00000058996qqjam2a	0.563703	-1.45937	0	0.25	1
ENSG00000173113qqTRMT112qqENSDARG00000071878qqtrmt112	0.563703	-1.36585	0	0.25	1
ENSG00000105851qqPIK3CGqqENSDARG00000017757qqpik3cg	0.563703	-0.66293	0	0.25	1
ENSG00000260170qqRP11-96O20.4qqENSDARG00000017034qqsqor	0.563703	-1.93541	0	0.25	1
ENSG00000163577qqEIF5A2qqENSDARG00000056186qqeif5a2	0.563703	-1.45937	0	0.25	1
ENSG00000120500qqARR3qqENSDARG00000098475qqarr3b	0.563703	-1.7215	0	0.25	1
ENSG00000132305qqIMMTqqENSDARG00000102874qqimmt	0.563703	-1.93541	0	0.25	1
ENSG00000230667qqSETSIPqqENSDARG00000070560qqnap1l4a	0.563703	-0.66293	0	0.25	1
ENSG00000185033qqSEMA4BqqENSDARG00000076104qqsema4bb	0.563703	-1.93541	0	0.25	1
ENSG00000168757qqTSPY2qqENSDARG00000070560qqnap1l4a	0.563703	-0.66293	0	0.25	1
ENSG00000168906qqMAT2AqqENSDARG00000040334qqmat2aa	0.563703	-1.11543	0	0.25	1
ENSG00000126458qqRRASqqENSDARG00000006553qqrras	0.563703	-1.7215	0	0.25	1
ENSG00000108774qqRAB5CqqENSDARG00000026712qqrab5c	0.563703	-1.11543	0	0.25	1
ENSG00000171621qqSPSB1qqENSDARG00000056515qqspsb1	0.563703	-1.7215	0	0.25	1
ENSG00000041357qqPSMA4qqENSDARG00000045928qqpsma4	0.563703	-0.66293	0	0.25	1
ENSG00000151338qqMIPOL1qqENSDARG00000104845qqmipol1	0.563703	-0.66293	0	0.25	1
ENSG00000116786qqPLEKHM2qqENSDARG00000078850qqplekhm2	0.563703	-1.7215	0	0.25	1
ENSG00000122545qqSEPT7qqENSDARG00000052673qqsept7b	0.563703	-1.36585	0	0.25	1
ENSG00000173166qqRAPH1qqENSDARG00000061732qqraph1b	0.563703	-0.66293	0	0.25	1
ENSG00000111817qqDSEqqENSDARG00000017988qqdse	0.563703	-1.93541	0	0.25	1
ENSG00000165495qqPKNOX2qqENSDARG00000055349qqpknox2	0.563703	-1.36585	0	0.25	1
ENSG00000126247qqCAPNS1qqENSDARG00000013804qqcapns1b	0.563703	-1.11543	0	0.25	1
ENSG00000102882qqMAPK3qqENSDARG00000070573qqmapk3	0.563703	-0.66293	0	0.25	1
ENSG00000137869qqCYP19A1qqENSDARG00000041348qqcyp19a1a	0.563703	-1.7215	0	0.25	1
ENSG00000198252qqSTYXqqENSDARG00000057699qqstyx	0.563703	-0.66293	0	0.25	1
ENSG00000111339qqART4qqENSDARG00000069998qqsi:ch211-145b13.6	0.563703	-1.96955	0	0.25	1
ENSG00000144231qqPOLR2DqqENSDARG00000076509qqpolr2d	0.563703	-1.36585	0	0.25	1
ENSG00000112339qqHBS1LqqENSDARG00000036778qqhbs1l	0.563703	-0.66293	0	0.25	1
ENSG00000171603qqCLSTN1qqENSDARG00000031720qqclstn1	0.563703	-1.93541	0	0.25	1
ENSG00000120948qqTARDBPqqENSDARG00000040031qqtardbp	0.563703	-0.66293	0	0.25	1
ENSG00000145675qqPIK3R1qqENSDARG00000038524qqpik3r1	0.563703	-2.0547	0	0.25	1
ENSG00000166228qqPCBD1qqENSDARG00000031981qqpcbd1	0.563703	-0.66293	0	0.25	1
ENSG00000124422qqUSP22qqENSDARG00000040407qqusp22	0.563703	-1.7215	0	0.25	1
ENSG00000186716qqBCRqqENSDARG00000042329qqsi:dkey-91m11.5	0.563703	-1.11543	0	0.25	1
ENSG00000228716qqDHFRqqENSDARG00000004251qqdhfr	0.563703	-2.0547	0	0.25	1
ENSG00000160785qqSLC25A44qqENSDARG00000045927qqslc25a44a	0.563703	-1.36585	0	0.25	1
ENSG00000129744qqART1qqENSDARG00000069998qqsi:ch211-145b13.6	0.563703	-1.96955	0	0.25	1
ENSG00000114902qqSPCS1qqENSDARG00000059298qqspcs1	0.563703	-1.36585	0	0.25	1
ENSG00000145050qqMANFqqENSDARG00000063177qqmanf	0.563703	-1.36585	0	0.25	1
ENSG00000267261qqCTD-2132N18.3qqENSDARG00000026712qqrab5c	0.563703	-1.11543	0	0.25	1
ENSG00000131467qqPSME3qqENSDARG00000012234qqpsme3	0.563703	-1.36585	0	0.25	1
ENSG00000106258qqCYP3A5qqENSDARG00000015575qqcyp3c1	0.563703	-1.36585	0	0.25	1
ENSG00000167797qqCDK2AP2qqENSDARG00000103145qqcdk2ap2	0.563703	-0.66293	0	0.25	1
ENSG00000135269qqTESqqENSDARG00000051857qqtes	0.563703	-0.66293	0	0.25	1
ENSG00000137767qqSQRDLqqENSDARG00000017034qqsqor	0.563703	-1.93541	0	0.25	1
ENSG00000169122qqFAM110BqqENSDARG00000088073qqfam110b	0.563703	-1.7215	0	0.25	1
ENSG00000243927qqMRPS6qqENSDARG00000039543qqmrps6	0.563703	-0.66293	0	0.25	1
ENSG00000173320qqSTOX2qqENSDARG00000070162qqstox2a	0.563703	-0.66293	0	0.25	1
ENSG00000107566qqERLIN1qqENSDARG00000021991qqerlin1	0.563703	-1.7215	0	0.25	1
ENSG00000158470qqB4GALT5qqENSDARG00000010301qqb4galt6	0.563703	-0.66293	0	0.25	1
ENSG00000101290qqCDS2qqENSDARG00000035577qqcds2	0.563703	-0.66293	0	0.25	1
ENSG00000175970qqUNC119BqqENSDARG00000009629qqunc119.1	0.563703	-0.66293	0	0.25	1
ENSG00000006659qqLGALS14qqENSDARG00000044001qqlgals3b	0.563703	-1.11543	0	0.25	1
ENSG00000163785qqRYKqqENSDARG00000007231qqryk	0.563703	-0.66293	0	0.25	1
ENSG00000197448qqGSTK1qqENSDARG00000056510qqgstk1	0.563703	-1.7215	0	0.25	1
ENSG00000249861qqLGALS16qqENSDARG00000044001qqlgals3b	0.563703	-1.11543	0	0.25	1
ENSG00000151702qqFLI1qqENSDARG00000054632qqfli1a	0.563703	-0.66293	0	0.25	1
ENSG00000184205qqTSPYL2qqENSDARG00000070560qqnap1l4a	0.563703	-0.66293	0	0.25	1
ENSG00000137752qqCASP1qqENSDARG00000058325qqcasp8	0.563703	-1.93541	0	0.25	1
ENSG00000183386qqFHL3qqENSDARG00000104315qqfhl3b	0.563703	-1.7215	0	0.25	1
ENSG00000100439qqABHD4qqENSDARG00000102887qqabhd4	0.563703	-1.7215	0	0.25	1
ENSG00000182749qqPAQR7qqENSDARG00000034907qqpaqr7b	0.563703	-1.7215	0	0.25	1
ENSG00000042753qqAP2S1qqENSDARG00000026967qqap2s1	0.563703	-1.7215	0	0.25	1
ENSG00000114541qqFRMD4BqqENSDARG00000074599qqfrmd4ba	0.563703	-0.66293	0	0.25	1
ENSG00000238074qqTSPY9PqqENSDARG00000070560qqnap1l4a	0.563703	-0.66293	0	0.25	1
ENSG00000205268qqPDE7AqqENSDARG00000045305qqpde7a	0.563703	-1.93541	0	0.25	1
ENSG00000137955qqRABGGTBqqENSDARG00000068587qqrabggtb	0.563703	-1.7215	0	0.25	1
ENSG00000183283qqDAZAP2qqENSDARG00000007867qqdazap2	0.563703	-0.66293	0	0.25	1
ENSG00000151726qqACSL1qqENSDARG00000030514qqacsl1a	0.563703	-1.93541	0	0.25	1
ENSG00000106299qqWASLqqENSDARG00000014113qqwasla	0.563703	-1.7215	0	0.25	1
ENSG00000171872qqKLF17qqENSDARG00000069342qqzgc:153115	0.563703	-0.66293	0	0.25	1
ENSG00000229549qqTSPY8qqENSDARG00000070560qqnap1l4a	0.563703	-0.66293	0	0.25	1
ENSG00000147162qqOGTqqENSDARG00000105243qqogt.1	0.563703	-0.66293	0	0.25	1
ENSG00000166452qqAKIP1qqENSDARG00000069037qqakip1	0.563703	-1.36585	0	0.25	1
ENSG00000248751qqRP1-130H16.18qqENSDARG00000102070qqtbc1d10aa	0.563703	-0.66293	0	0.25	1
ENSG00000204160qqZDHHC18qqENSDARG00000069807qqzdhhc18a	0.563703	-0.66293	0	0.25	1
ENSG00000008405qqCRY1qqENSDARG00000045768qqcry1aa	0.563703	-1.7215	0	0.25	1
ENSG00000054967qqRELTqqENSDARG00000099724qqrelt	0.563703	-0.66293	0	0.25	1
ENSG00000114416qqFXR1qqENSDARG00000022968qqfxr1	0.563703	-0.66293	0	0.25	1
ENSG00000130204qqTOMM40qqENSDARG00000092112qqtomm40	0.563703	-0.66293	0	0.25	1
ENSG00000177374qqHIC1qqENSDARG00000055493qqhic1	0.563703	-1.36585	0	0.25	1
ENSG00000189319qqFAM53BqqENSDARG00000016156qqfam53b	0.563703	-1.36585	0	0.25	1
ENSG00000113068qqPFDN1qqENSDARG00000014536qqpfdn1	0.563703	-1.7215	0	0.25	1
ENSG00000143179qqUCK2qqENSDARG00000006074qquck2a	0.563703	-1.11543	0	0.25	1
ENSG00000174197qqMGAqqENSDARG00000078784qqmgaa	0.563703	-0.66293	0	0.25	1
ENSG00000160213qqCSTBqqENSDARG00000045352qqcst14a.2	0.563703	-0.66293	0	0.25	1
ENSG00000173599qqPCqqENSDARG00000098766qqpcxa	0.563703	-0.66293	0	0.25	1
ENSG00000067048qqDDX3YqqENSDARG00000005774qqddx3xb	0.563703	-0.66293	0	0.25	1
ENSG00000007255qqTRAPPC6AqqENSDARG00000033171qqtrappc6bl	0.563703	-0.66293	0	0.25	1
ENSG00000124785qqNRN1qqENSDARG00000071860qqnrn1a	0.563703	-1.36585	0	0.25	1
ENSG00000105887qqMTPNqqENSDARG00000104018qqmtpn	0.563703	-0.66293	0	0.25	1
ENSG00000168610qqSTAT3qqENSDARG00000022712qqstat3	0.563703	-0.66293	0	0.25	1
ENSG00000165629qqATP5C1qqENSDARG00000045514qqatp5f1c	0.563703	-2.48429	0	0.25	1
ENSG00000116962qqNID1qqENSDARG00000068710qqnid1a	0.563703	-1.93541	0	0.25	1
ENSG00000116962qqNID1qqENSDARG00000103129qqnid1b	0.563703	-1.93541	0	0.25	1
ENSG00000077721qqUBE2AqqENSDARG00000098466qqube2a	0.563703	-2.73329	0	0.25	1
ENSG00000187189qqTSPYL4qqENSDARG00000070560qqnap1l4a	0.563703	-0.66293	0	0.25	1
ENSG00000117713qqARID1AqqENSDARG00000101710qqarid1aa	0.563703	-0.66293	0	0.25	1
ENSG00000131910qqNR0B2qqENSDARG00000044685qqnr0b2a	0.563703	-0.66293	0	0.25	1
ENSG00000121390qqPSPC1qqENSDARG00000006621qqpspc1	0.563703	-1.36585	0	0.25	1
ENSG00000137100qqDCTN3qqENSDARG00000041363qqdctn3	0.563703	-0.66293	0	0.25	1
ENSG00000205981qqDNAJC19qqENSDARG00000044420qqdnajc19	0.563703	-1.93541	0	0.25	1
ENSG00000170145qqSIK2qqENSDARG00000062315qqsik2b	0.563703	-0.66293	0	0.25	1
ENSG00000170298qqLGALS9BqqENSDARG00000044001qqlgals3b	0.563703	-1.11543	0	0.25	1
ENSG00000170027qqYWHAGqqENSDARG00000071658qqywhag2	0.563703	-1.36585	0	0.25	1
ENSG00000107263qqRAPGEF1qqENSDARG00000015971qqrapgef1b	0.563703	-0.66293	0	0.25	1
ENSG00000239306qqRBM14qqENSDARG00000103834qqrbm14b	0.563703	-1.93541	0	0.25	1
ENSG00000019582qqCD74qqENSDARG00000009087qqcd74a	0.563703	-1.96955	0	0.25	1
ENSG00000168259qqDNAJC7qqENSDARG00000058148qqdnajc7	0.563703	-0.66293	0	0.25	1
ENSG00000168003qqSLC3A2qqENSDARG00000055791qqzgc:158423	0.563703	-0.66293	0	0.25	1
ENSG00000069431qqABCC9qqENSDARG00000015985qqabcc9	0.563703	-1.7215	0	0.25	1
ENSG00000063015qqSEZ6qqENSDARG00000079414qqsez6b	0.563703	-1.7215	0	0.25	1
ENSG00000266265qqKLF14qqENSDARG00000069342qqzgc:153115	0.563703	-0.66293	0	0.25	1
[truncated: 762 more rows]

## Sheet: AB42_4_vs_PBS_4
	p_val	avg_log2FC
ENSG00000101439qqCST3qqENSDARG00000007795qqcst3	5.34654e-75	-2.20277
ENSG00000181449qqSOX2qqENSDARG00000070913qqsox2	1.52326e-41	-1.59118
ENSG00000167315qqACAA2qqENSDARG00000099056qqCABZ01065076.1	2.59819e-30	-0.856003
ENSG00000167315qqACAA2qqENSDARG00000038881qqacaa2	4.14207e-30	1.21382
ENSG00000126803qqHSPA2qqENSDARG00000055723qqhsp70l	7.04547e-29	1.88858
ENSG00000174721qqFGFBP3qqENSDARG00000040162qqzgc:165461	6.73803e-25	1.43241
ENSG00000145721qqLIX1qqENSDARG00000052154qqlix1	8.64651e-24	-1.02315
ENSG00000198712qqMT-CO2qqENSDARG00000063908qqmt-co2	4.43632e-22	0.813418
ENSG00000122359qqANXA11qqENSDARG00000077383qqanxa11a	1.69568e-20	-0.667645
ENSG00000198804qqMT-CO1qqENSDARG00000063905qqmt-co1	2.23587e-20	0.86543
ENSG00000189060qqH1F0qqENSDARG00000038559qqh1f0	1.2704e-18	-1.05116
ENSG00000080824qqHSP90AA1qqENSDARG00000024746qqhsp90aa1.2	1.78803e-18	1.47138
ENSG00000103260qqMETRNqqENSDARG00000030367qqmetrn	1.00804e-17	-0.836456
ENSG00000184009qqACTG1qqENSDARG00000037746qqactb1	5.44102e-17	0.891818
ENSG00000198938qqMT-CO3qqENSDARG00000063912qqmt-co3	6.57772e-17	0.703302
ENSG00000184113qqCLDN5qqENSDARG00000043716qqcldn5a	8.83768e-16	-0.670749
ENSG00000198886qqMT-ND4qqENSDARG00000063917qqmt-nd4	2.02287e-15	0.818178
ENSG00000164024qqMETAP1qqENSDARG00000033440qqmetap1	4.71029e-15	-0.618484
ENSG00000198099qqADH4qqENSDARG00000024278qqadh8b	6.91217e-15	-0.536087
ENSG00000196616qqADH1BqqENSDARG00000024278qqadh8b	6.91217e-15	-0.536087
ENSG00000172955qqADH6qqENSDARG00000024278qqadh8b	6.91217e-15	-0.536087
ENSG00000197894qqADH5qqENSDARG00000024278qqadh8b	6.91217e-15	-0.536087
ENSG00000187758qqADH1AqqENSDARG00000024278qqadh8b	6.91217e-15	-0.536087
ENSG00000248144qqADH1CqqENSDARG00000024278qqadh8b	6.91217e-15	-0.536087
ENSG00000196344qqADH7qqENSDARG00000024278qqadh8b	6.91217e-15	-0.536087
ENSG00000167617qqCDC42EP5qqENSDARG00000062390qqcdc42ep5	9.14926e-15	-0.775481
ENSG00000095713qqCRTAC1qqENSDARG00000059826qqcrtac1a	1.33727e-14	1.00679
ENSG00000121769qqFABP3qqENSDARG00000023290qqfabp3	3.25885e-13	-0.586876
ENSG00000198727qqMT-CYBqqENSDARG00000063924qqmt-cyb	3.37636e-13	0.771797
ENSG00000143384qqMCL1qqENSDARG00000008363qqmcl1b	3.91563e-13	0.880656
ENSG00000126803qqHSPA2qqENSDARG00000029688qqhsp70.1	5.00566e-13	1.66311
ENSG00000113070qqHBEGFqqENSDARG00000075121qqhbegfa	5.42793e-13	-0.995396
ENSG00000184557qqSOCS3qqENSDARG00000026611qqsocs3b	3.44334e-12	-0.881964
ENSG00000122565qqCBX3qqENSDARG00000003860qqcbx3a	6.86571e-12	-0.629179
ENSG00000139910qqNOVA1qqENSDARG00000017673qqnova2	9.14863e-12	-0.559708
ENSG00000163909qqHEYLqqENSDARG00000056729qqher4.2	1.24196e-11	-1.05737
ENSG00000197921qqHES5qqENSDARG00000056729qqher4.2	1.24196e-11	-1.05737
ENSG00000165655qqZNF503qqENSDARG00000018492qqznf503	2.03419e-11	-0.538755
ENSG00000138363qqATICqqENSDARG00000016706qqatic	4.03392e-11	-0.580519
ENSG00000129562qqDAD1qqENSDARG00000102105qqdad1	4.56917e-11	-0.622499
ENSG00000125651qqGTF2F1qqENSDARG00000032129qqgtf2f1	5.21949e-11	-0.546832
ENSG00000168036qqCTNNB1qqENSDARG00000014571qqctnnb1	6.13368e-11	-0.53567
ENSG00000163909qqHEYLqqENSDARG00000009822qqher4.4	7.87462e-11	-1.07987
ENSG00000197921qqHES5qqENSDARG00000009822qqher4.4	7.87462e-11	-1.07987
ENSG00000080511qqRDH8qqENSDARG00000028048qqrdh8a	9.95817e-11	0.907502
ENSG00000163909qqHEYLqqENSDARG00000070770qqher4.3	1.07491e-10	-1.06133
ENSG00000197921qqHES5qqENSDARG00000070770qqher4.3	1.07491e-10	-1.06133
ENSG00000170545qqSMAGPqqENSDARG00000079191qqzgc:172122	1.43849e-10	0.464656
ENSG00000204475qqNCR3qqENSDARG00000079191qqzgc:172122	1.43849e-10	0.464656
ENSG00000181847qqTIGITqqENSDARG00000079191qqzgc:172122	1.43849e-10	0.464656
ENSG00000130202qqPVRL2qqENSDARG00000079191qqzgc:172122	1.43849e-10	0.464656
ENSG00000073008qqPVRqqENSDARG00000079191qqzgc:172122	1.43849e-10	0.464656
ENSG00000176165qqFOXG1qqENSDARG00000070769qqfoxg1a	2.11431e-10	-0.636297
ENSG00000005022qqSLC25A5qqENSDARG00000092553qqslc25a5	2.31032e-10	0.32734
ENSG00000214402qqLCNL1qqENSDARG00000045979qqzgc:153704	2.44964e-10	1.1553
ENSG00000148346qqLCN2qqENSDARG00000045979qqzgc:153704	2.44964e-10	1.1553
ENSG00000107317qqPTGDSqqENSDARG00000045979qqzgc:153704	2.44964e-10	1.1553
ENSG00000267206qqLCN6qqENSDARG00000045979qqzgc:153704	2.44964e-10	1.1553
ENSG00000204001qqLCN8qqENSDARG00000045979qqzgc:153704	2.44964e-10	1.1553
ENSG00000187922qqLCN10qqENSDARG00000045979qqzgc:153704	2.44964e-10	1.1553
ENSG00000184925qqLCN12qqENSDARG00000045979qqzgc:153704	2.44964e-10	1.1553
ENSG00000177984qqLCN15qqENSDARG00000045979qqzgc:153704	2.44964e-10	1.1553
ENSG00000204003qqRP11-216L13.16qqENSDARG00000045979qqzgc:153704	2.44964e-10	1.1553
ENSG00000184895qqSRYqqENSDARG00000010770qqsox19a	2.49559e-10	-0.70775
ENSG00000177732qqSOX12qqENSDARG00000010770qqsox19a	2.49559e-10	-0.70775
ENSG00000129194qqSOX15qqENSDARG00000010770qqsox19a	2.49559e-10	-0.70775
ENSG00000198899qqMT-ATP6qqENSDARG00000063911qqmt-atp6	2.55903e-10	0.774576
ENSG00000135821qqGLULqqENSDARG00000100003qqglulb	3.31232e-10	0.783064
ENSG00000182095qqTNRC18qqENSDARG00000077052qqtnrc18	4.86208e-10	-0.504268
ENSG00000264364qqDYNLL2qqENSDARG00000005172qqdynll2b	5.66432e-10	-0.50745
ENSG00000108654qqDDX5qqENSDARG00000038068qqddx5	5.67358e-10	0.490725
ENSG00000103275qqUBE2IqqENSDARG00000052649qqube2ia	5.98447e-10	0.515476
ENSG00000026025qqVIMqqENSDARG00000010008qqvim	6.16553e-10	-0.636656
ENSG00000081181qqARG2qqENSDARG00000039269qqarg2	6.16998e-10	0.701203
ENSG00000162642qqC1orf52qqENSDARG00000103134qqzgc:65873	6.61215e-10	-0.494523
ENSG00000171450qqCDK5R2qqENSDARG00000078671qqcdk5r2b	7.38522e-10	-0.599278
ENSG00000198830qqHMGN2qqENSDARG00000099572qqhmgn2	8.47343e-10	-0.462631
ENSG00000182952qqHMGN4qqENSDARG00000099572qqhmgn2	8.47343e-10	-0.462631
ENSG00000131626qqPPFIA1qqENSDARG00000098674qqppfia1	8.69758e-10	-0.492197
ENSG00000149489qqROM1qqENSDARG00000019752qqrom1a	1.41636e-09	-0.431037
ENSG00000165915qqSLC39A13qqENSDARG00000000442qqslc39a13	1.69648e-09	-0.31066
ENSG00000164283qqESM1qqENSDARG00000104370qqesm1	1.80884e-09	-0.383025
ENSG00000167772qqANGPTL4qqENSDARG00000035859qqangptl4	2.1361e-09	0.70166
ENSG00000198719qqDLL1qqENSDARG00000010791qqdla	2.3005e-09	-0.628119
ENSG00000269858qqEGLN2qqENSDARG00000062562qqegln2	2.54906e-09	-0.548709
ENSG00000175745qqNR2F1qqENSDARG00000052695qqnr2f1a	2.91349e-09	-0.57867
ENSG00000111728qqST8SIA1qqENSDARG00000098221qqst8sia1	3.05604e-09	-0.436672
ENSG00000184009qqACTG1qqENSDARG00000037870qqactb2	3.09272e-09	0.398181
ENSG00000172071qqEIF2AK3qqENSDARG00000062139qqeif2ak3	3.6662e-09	-0.540986
ENSG00000168333qqC8orf22qqENSDARG00000031317qqppdpfb	5.27798e-09	-0.400631
ENSG00000125534qqPPDPFqqENSDARG00000031317qqppdpfb	5.27798e-09	-0.400631
ENSG00000143811qqPYCR2qqENSDARG00000098639qqpycr1b	6.20885e-09	-0.343481
ENSG00000255835qqRP4-559A3.7qqENSDARG00000098639qqpycr1b	6.20885e-09	-0.343481
ENSG00000183010qqPYCR1qqENSDARG00000098639qqpycr1b	6.20885e-09	-0.343481
ENSG00000205220qqPSMB10qqENSDARG00000043781qqpsmb10	7.06058e-09	-0.29695
ENSG00000128610qqFEZF1qqENSDARG00000010270qqfezf1	8.08962e-09	-0.598161
ENSG00000166922qqSCG5qqENSDARG00000032126qqscg5	9.30622e-09	0.311041
ENSG00000171223qqJUNBqqENSDARG00000104773qqjunbb	1.03556e-08	-0.533154
ENSG00000171928qqTVP23BqqENSDARG00000001804qqzgc:112148	1.1313e-08	0.37093
ENSG00000259024qqTVP23C-CDRT4qqENSDARG00000001804qqzgc:112148	1.1313e-08	0.37093
ENSG00000175106qqTVP23CqqENSDARG00000001804qqzgc:112148	1.1313e-08	0.37093
ENSG00000172893qqDHCR7qqENSDARG00000103226qqdhcr7	1.14703e-08	-0.406549
ENSG00000125740qqFOSBqqENSDARG00000055751qqfosb	1.17566e-08	0.871225
ENSG00000156925qqZIC3qqENSDARG00000071497qqzic3	1.4486e-08	-0.521181
ENSG00000185818qqNAT8LqqENSDARG00000077256qqnat8l	2.10807e-08	-0.530931
ENSG00000136810qqTXNqqENSDARG00000031435qqTXN	2.48582e-08	0.481781
ENSG00000173208qqABCD2qqENSDARG00000059409qqabcd2	2.70076e-08	-0.528577
ENSG00000144857qqBOCqqENSDARG00000074335qqboc	3.53356e-08	-0.480961
ENSG00000176679qqTGIF2LYqqENSDARG00000052150qqpbx4	3.7291e-08	-0.545909
ENSG00000153779qqTGIF2LXqqENSDARG00000052150qqpbx4	3.7291e-08	-0.545909
ENSG00000248483qqPOU5F2qqENSDARG00000042032qqpou3f3a	4.85453e-08	-0.390954
ENSG00000167716qqWDR81qqENSDARG00000079702qqwdr81	6.64444e-08	0.434579
ENSG00000135316qqSYNCRIPqqENSDARG00000040184qqsyncrip	7.52417e-08	-0.518606
ENSG00000271793qqRP11-321N4.5qqENSDARG00000040184qqsyncrip	7.52417e-08	-0.518606
ENSG00000106211qqHSPB1qqENSDARG00000041065qqhspb1	1.01531e-07	0.84209
ENSG00000121210qqKIAA0922qqENSDARG00000079434qqtmem131l	1.1323e-07	-0.331279
ENSG00000129933qqMAU2qqENSDARG00000042056qqmau2	1.17458e-07	-0.344194
ENSG00000186480qqINSIG1qqENSDARG00000010658qqinsig1	1.23633e-07	-0.39417
ENSG00000134824qqFADS2qqENSDARG00000019532qqfads2	1.25475e-07	-0.461498
ENSG00000221968qqFADS3qqENSDARG00000019532qqfads2	1.25475e-07	-0.461498
ENSG00000085224qqATRXqqENSDARG00000042236qqatrx	1.27704e-07	-0.531676
ENSG00000105852qqPON3qqENSDARG00000040290qqpon3.2	1.29939e-07	-0.263791
ENSG00000005421qqPON1qqENSDARG00000040290qqpon3.2	1.29939e-07	-0.263791
ENSG00000105854qqPON2qqENSDARG00000040290qqpon3.2	1.29939e-07	-0.263791
ENSG00000087274qqADD1qqENSDARG00000103962qqadd1	1.41046e-07	-0.342544
ENSG00000134595qqSOX3qqENSDARG00000053569qqsox3	1.5066e-07	-0.498836
ENSG00000118418qqHMGN3qqENSDARG00000087636qqhmgn6	1.73312e-07	-0.39726
ENSG00000122218qqCOPAqqENSDARG00000004173qqcopa	1.90059e-07	-0.481583
ENSG00000126803qqHSPA2qqENSDARG00000021924qqhsp70.3	1.96872e-07	1.16616
ENSG00000103024qqNME3qqENSDARG00000100990qqnme3	2.10746e-07	-0.378101
ENSG00000163909qqHEYLqqENSDARG00000094426qqher4.2	2.84057e-07	-0.743955
ENSG00000197921qqHES5qqENSDARG00000094426qqher4.2	2.84057e-07	-0.743955
ENSG00000159208qqCIARTqqENSDARG00000058094qqciarta	2.8425e-07	-0.536318
ENSG00000079215qqSLC1A3qqENSDARG00000043148qqslc1a3b	3.59995e-07	-0.618223
ENSG00000096060qqFKBP5qqENSDARG00000028396qqfkbp5	4.62999e-07	0.476077
ENSG00000177425qqPAWRqqENSDARG00000045486qqpawr	4.79481e-07	-0.444034
ENSG00000025708qqTYMPqqENSDARG00000099821qqtymp	5.03105e-07	0.497942
ENSG00000138835qqRGS3qqENSDARG00000099746qqrgs3a	5.26111e-07	-0.323158
ENSG00000144366qqGULP1qqENSDARG00000001733qqgulp1a	5.39177e-07	-0.402471
ENSG00000005882qqPDK2qqENSDARG00000059054qqpdk2b	5.40059e-07	0.584659
ENSG00000134324qqLPIN1qqENSDARG00000020239qqlpin1	5.77829e-07	0.493652
ENSG00000166226qqCCT2qqENSDARG00000104674qqcct2	6.60714e-07	-0.357735
ENSG00000110092qqCCND1qqENSDARG00000101637qqccnd1	6.621e-07	-0.441102
ENSG00000183655qqKLHL25qqENSDARG00000102418qqenc2	6.89686e-07	-0.450159
ENSG00000198888qqMT-ND1qqENSDARG00000063895qqmt-nd1	9.43042e-07	0.490937
ENSG00000115507qqOTX1qqENSDARG00000094992qqotx1	1.14718e-06	-0.438172
ENSG00000025156qqHSF2qqENSDARG00000053097qqhsf2	1.19818e-06	-0.350257
ENSG00000183734qqASCL2qqENSDARG00000038386qqascl1a	1.21757e-06	-0.887058
ENSG00000139352qqASCL1qqENSDARG00000038386qqascl1a	1.21757e-06	-0.887058
ENSG00000176009qqASCL3qqENSDARG00000038386qqascl1a	1.21757e-06	-0.887058
ENSG00000282301qqCYP3A7-CYP3A51PqqENSDARG00000015575qqcyp3c1	1.29171e-06	0.570509
ENSG00000106258qqCYP3A5qqENSDARG00000015575qqcyp3c1	1.29171e-06	0.570509
ENSG00000160868qqCYP3A4qqENSDARG00000015575qqcyp3c1	1.29171e-06	0.570509
ENSG00000160870qqCYP3A7qqENSDARG00000015575qqcyp3c1	1.29171e-06	0.570509
ENSG00000021461qqCYP3A43qqENSDARG00000015575qqcyp3c1	1.29171e-06	0.570509
ENSG00000172059qqKLF11qqENSDARG00000030844qqklf11a	1.31468e-06	-0.442201
ENSG00000115461qqIGFBP5qqENSDARG00000025348qqigfbp5b	1.31539e-06	-0.575987
ENSG00000007372qqPAX6qqENSDARG00000103379qqpax6a	1.39403e-06	-0.363106
ENSG00000197614qqMFAP5qqENSDARG00000090560qqmfap5	1.47621e-06	-0.319687
ENSG00000170558qqCDH2qqENSDARG00000018693qqcdh2	1.48224e-06	-0.444232
ENSG00000104332qqSFRP1qqENSDARG00000035521qqsfrp1a	1.57801e-06	-0.526033
ENSG00000111726qqCMASqqENSDARG00000057334qqcmasa	1.67964e-06	-0.265809
ENSG00000111716qqLDHBqqENSDARG00000019644qqldhba	1.75794e-06	0.430541
ENSG00000163736qqPPBPqqENSDARG00000075045qqcxcl18b	2.09697e-06	0.333853
ENSG00000196230qqTUBBqqENSDARG00000037997qqtubb5	2.14692e-06	-0.424288
ENSG00000160752qqFDPSqqENSDARG00000040890qqfdps	2.42557e-06	-0.406786
ENSG00000095794qqCREMqqENSDARG00000023217qqcrema	2.48785e-06	0.507243
ENSG00000126803qqHSPA2qqENSDARG00000092362qqhsp70.2	2.62783e-06	1.11707
ENSG00000100823qqAPEX1qqENSDARG00000045843qqapex1	2.95327e-06	-0.450751
ENSG00000005243qqCOPZ2qqENSDARG00000006786qqcopz2	3.2183e-06	-0.513252
ENSG00000160570qqDEDD2qqENSDARG00000002758qqdedd1	3.32158e-06	-0.351922
ENSG00000116754qqSRSF11qqENSDARG00000098574qqsrsf11	3.39967e-06	-0.311443
ENSG00000160679qqCHTOPqqENSDARG00000057234qqchtopa	3.69999e-06	-0.431332
ENSG00000169715qqMT1EqqENSDARG00000041623qqmt2	3.7301e-06	1.15838
ENSG00000205364qqMT1MqqENSDARG00000041623qqmt2	3.7301e-06	1.15838
ENSG00000198417qqMT1FqqENSDARG00000041623qqmt2	3.7301e-06	1.15838
ENSG00000102891qqMT4qqENSDARG00000041623qqmt2	3.7301e-06	1.15838
ENSG00000187193qqMT1XqqENSDARG00000041623qqmt2	3.7301e-06	1.15838
ENSG00000205358qqMT1HqqENSDARG00000041623qqmt2	3.7301e-06	1.15838
ENSG00000125144qqMT1GqqENSDARG00000041623qqmt2	3.7301e-06	1.15838
ENSG00000205362qqMT1AqqENSDARG00000041623qqmt2	3.7301e-06	1.15838
ENSG00000087250qqMT3qqENSDARG00000041623qqmt2	3.7301e-06	1.15838
ENSG00000244020qqMT1HL1qqENSDARG00000041623qqmt2	3.7301e-06	1.15838
ENSG00000125148qqMT2AqqENSDARG00000041623qqmt2	3.7301e-06	1.15838
ENSG00000169688qqMT1BqqENSDARG00000041623qqmt2	3.7301e-06	1.15838
ENSG00000112640qqPPP2R5DqqENSDARG00000014428qqppp2r5d	3.7422e-06	-0.287741
ENSG00000198435qqNRARPqqENSDARG00000091419qqnrarpa	3.87366e-06	-0.425362
ENSG00000144749qqLRIG1qqENSDARG00000075625qqlrig1	4.14429e-06	-0.353351
ENSG00000116745qqRPE65qqENSDARG00000007480qqrpe65a	4.25448e-06	1.30557
ENSG00000268193qqAC002985.3qqENSDARG00000010789qqhomer3b	4.28845e-06	-0.292569
ENSG00000051128qqHOMER3qqENSDARG00000010789qqhomer3b	4.28845e-06	-0.292569
ENSG00000079215qqSLC1A3qqENSDARG00000104431qqslc1a3a	4.56292e-06	0.785293
ENSG00000173200qqPARP15qqENSDARG00000057974qqparp12b	4.57085e-06	-0.405245
ENSG00000166508qqMCM7qqENSDARG00000101180qqmcm7	5.14626e-06	-0.578429
ENSG00000157005qqSSTqqENSDARG00000040799qqsst1.1	5.74878e-06	-1.44401
ENSG00000115541qqHSPE1qqENSDARG00000056167qqhspe1	5.95206e-06	0.579958
ENSG00000104529qqEEF1DqqENSDARG00000030053qqeef1db	6.18614e-06	-0.275239
ENSG00000116539qqASH1LqqENSDARG00000070981qqash1l	6.23415e-06	-0.38162
ENSG00000170144qqHNRNPA3qqENSDARG00000089302qqhnrnpa0a	6.36023e-06	-0.338574
ENSG00000079432qqCICqqENSDARG00000055502qqcicb	6.52501e-06	0.445332
ENSG00000163430qqFSTL1qqENSDARG00000039576qqfstl1b	6.573e-06	-0.433688
ENSG00000124160qqNCOA5qqENSDARG00000016345qqncoa5	6.93978e-06	-0.406349
ENSG00000170345qqFOSqqENSDARG00000031683qqfosab	7.20516e-06	0.415814
ENSG00000115350qqPOLE4qqENSDARG00000013016qqpole4	7.38526e-06	-0.269896
ENSG00000143153qqATP1B1qqENSDARG00000013144qqatp1b1a	7.41023e-06	0.980084
ENSG00000109971qqHSPA8qqENSDARG00000068992qqhspa8	7.57323e-06	0.351424
ENSG00000142871qqCYR61qqENSDARG00000023062qqcyr61	7.62691e-06	-0.514523
ENSG00000167004qqPDIA3qqENSDARG00000102640qqpdia3	7.7415e-06	-0.364807
ENSG00000123095qqBHLHE41qqENSDARG00000041691qqbhlhe41	8.0325e-06	-0.444065
ENSG00000131584qqACAP3qqENSDARG00000075990qqacap3a	8.38354e-06	-0.33317
ENSG00000100292qqHMOX1qqENSDARG00000027529qqhmox1a	9.68949e-06	0.823105
ENSG00000169592qqINO80EqqENSDARG00000022939qqino80e	1.01117e-05	-0.32686
ENSG00000106003qqLFNGqqENSDARG00000037879qqlfng	1.07256e-05	-0.48892
ENSG00000182968qqSOX1qqENSDARG00000069866qqsox1a	1.10337e-05	-0.43387
ENSG00000198763qqMT-ND2qqENSDARG00000063899qqmt-nd2	1.27906e-05	0.504818
ENSG00000135097qqMSI1qqENSDARG00000041299qqzgc:110796	1.3838e-05	-0.326631
ENSG00000171490qqRSL1D1qqENSDARG00000055868qqrsl1d1	1.46498e-05	-0.495071
ENSG00000171105qqINSRqqENSDARG00000011948qqinsra	1.47724e-05	-0.422854
ENSG00000126970qqZC4H2qqENSDARG00000015314qqzc4h2	1.5834e-05	-0.335959
ENSG00000106853qqPTGR1qqENSDARG00000024877qqptgr1	1.59334e-05	0.363466
ENSG00000010810qqFYNqqENSDARG00000011370qqfyna	1.64636e-05	-0.331669
ENSG00000143384qqMCL1qqENSDARG00000009779qqmcl1a	1.70045e-05	0.60873
ENSG00000122406qqRPL5qqENSDARG00000015862qqrpl5b	1.72132e-05	-0.37079
ENSG00000105953qqOGDHqqENSDARG00000034270qqogdha	1.78266e-05	-0.250762
ENSG00000130377qqACSBG2qqENSDARG00000004094qqacsbg2	1.83051e-05	-0.254327
ENSG00000148339qqSLC25A25qqENSDARG00000010572qqslc25a25a	1.84187e-05	0.563075
ENSG00000022840qqRNF10qqENSDARG00000079687qqrnf10	1.8524e-05	-0.303469
ENSG00000179094qqPER1qqENSDARG00000012499qqper1b	2.11736e-05	-0.383442
ENSG00000116729qqWLSqqENSDARG00000009534qqwls	2.12493e-05	-0.360779
ENSG00000138166qqDUSP5qqENSDARG00000019307qqdusp5	2.19641e-05	0.811567
ENSG00000112118qqMCM3qqENSDARG00000024204qqmcm3	2.4465e-05	-0.399197
ENSG00000125734qqGPR108qqENSDARG00000096651qqgpr108	2.64545e-05	-0.272372
ENSG00000115520qqCOQ10BqqENSDARG00000056141qqcoq10b	2.70219e-05	0.511443
ENSG00000052802qqMSMO1qqENSDARG00000055876qqmsmo1	2.73567e-05	-0.325117
ENSG00000050344qqNFE2L3qqENSDARG00000019810qqnfe2l3	2.7779e-05	-0.411578
ENSG00000155660qqPDIA4qqENSDARG00000018491qqpdia4	2.93094e-05	-0.432139
ENSG00000153303qqFRMD1qqENSDARG00000078741qqFRMD1	2.95254e-05	-0.268989
ENSG00000179218qqCALRqqENSDARG00000076290qqcalr	3.01813e-05	-0.58436
ENSG00000105679qqGAPDHSqqENSDARG00000039914qqgapdhs	3.04847e-05	0.346008
ENSG00000164651qqSP8qqENSDARG00000011870qqsp8a	3.1147e-05	0.633447
ENSG00000167491qqGATAD2AqqENSDARG00000006192qqgatad2ab	3.16939e-05	-0.303385
ENSG00000158623qqCOPG2qqENSDARG00000034823qqcopg2	3.18243e-05	-0.260656
ENSG00000124493qqGRM4qqENSDARG00000040156qqgrm4	3.20095e-05	-0.30268
ENSG00000118816qqCCNIqqENSDARG00000068214qqccni	3.23735e-05	-0.358745
ENSG00000114646qqCSPG5qqENSDARG00000099793qqcspg5b	3.86564e-05	-0.461539
ENSG00000105185qqPDCD5qqENSDARG00000026072qqpdcd5	3.99667e-05	-0.321326
ENSG00000277443qqMARCKSqqENSDARG00000008803qqmarcksb	4.22249e-05	-0.454567
ENSG00000073578qqSDHAqqENSDARG00000016721qqsdha	4.22914e-05	0.532589
ENSG00000085978qqATG16L1qqENSDARG00000099430qqatg16l1	4.36899e-05	-0.282241
ENSG00000036672qqUSP2qqENSDARG00000020107qqusp2a	4.47596e-05	0.524039
ENSG00000106689qqLHX2qqENSDARG00000031222qqlhx2b	4.58838e-05	-0.268627
ENSG00000248483qqPOU5F2qqENSDARG00000095896qqpou3f3b	4.74367e-05	-0.260348
ENSG00000240583qqAQP1qqENSDARG00000023713qqaqp1a.1	4.89124e-05	1.07994
ENSG00000250424qqRP5-877J2.1qqENSDARG00000023713qqaqp1a.1	4.89124e-05	1.07994
ENSG00000224586qqGPX5qqENSDARG00000068478qqgpx4a	4.92425e-05	0.473763
ENSG00000183114qqFAM43BqqENSDARG00000070222qqfam43b	5.06092e-05	0.64653
ENSG00000157087qqATP2B2qqENSDARG00000104139qqatp1a3b	5.17377e-05	0.533394
ENSG00000132681qqATP1A4qqENSDARG00000104139qqatp1a3b	5.17377e-05	0.533394
ENSG00000064270qqATP2C2qqENSDARG00000104139qqatp1a3b	5.17377e-05	0.533394
ENSG00000187527qqATP13A5qqENSDARG00000104139qqatp1a3b	5.17377e-05	0.533394
ENSG00000127249qqATP13A4qqENSDARG00000104139qqatp1a3b	5.17377e-05	0.533394
ENSG00000147642qqSYBUqqENSDARG00000060112qqsybu	5.3395e-05	0.420449
ENSG00000198846qqTOXqqENSDARG00000032317qqtox	5.37346e-05	-0.401943
ENSG00000171735qqCAMTA1qqENSDARG00000007824qqcamta1b	5.4071e-05	-0.331747
ENSG00000166130qqIKBIPqqENSDARG00000078520qqzgc:113921	5.72117e-05	-0.287023
ENSG00000067064qqIDI1qqENSDARG00000019976qqidi1	5.8479e-05	-0.362842
ENSG00000148377qqIDI2qqENSDARG00000019976qqidi1	5.8479e-05	-0.362842
ENSG00000204516qqMICBqqENSDARG00000075963qqmhc1uba	6.53689e-05	-0.516075
ENSG00000204520qqMICAqqENSDARG00000075963qqmhc1uba	6.53689e-05	-0.516075
ENSG00000153029qqMR1qqENSDARG00000075963qqmhc1uba	6.53689e-05	-0.516075
ENSG00000160862qqAZGP1qqENSDARG00000075963qqmhc1uba	6.53689e-05	-0.516075
ENSG00000010704qqHFEqqENSDARG00000075963qqmhc1uba	6.53689e-05	-0.516075
ENSG00000128567qqPODXLqqENSDARG00000031228qqpodxl	6.65134e-05	-0.361889
ENSG00000046653qqGPM6BqqENSDARG00000001676qqgpm6bb	6.76275e-05	-0.285537
ENSG00000063660qqGPC1qqENSDARG00000090585qqgpc1b	6.80026e-05	-0.36488
ENSG00000122585qqNPYqqENSDARG00000036222qqnpy	6.96734e-05	-0.396399
ENSG00000182175qqRGMAqqENSDARG00000012248qqrgma	7.01252e-05	-0.497524
ENSG00000105656qqELLqqENSDARG00000000568qqell	7.24309e-05	0.418802
ENSG00000124228qqDDX27qqENSDARG00000091831qqddx27	7.26042e-05	-0.278092
ENSG00000168273qqSMIM4qqENSDARG00000089921qqsmim4	7.39291e-05	-0.309903
ENSG00000187514qqPTMAqqENSDARG00000076532qqsi:ch211-222l21.1	7.41624e-05	-0.705048
ENSG00000160014qqCALM3qqENSDARG00000031427qqcalm2a	7.69639e-05	-0.329403
ENSG00000178363qqCALML3qqENSDARG00000031427qqcalm2a	7.69639e-05	-0.329403
ENSG00000113811qqSELKqqENSDARG00000100823qqselenok	7.78973e-05	0.450871
ENSG00000170370qqEMX2qqENSDARG00000039701qqemx2	7.97781e-05	-0.255252
ENSG00000123977qqDAW1qqENSDARG00000021462qqdaw1	7.98273e-05	-0.337219
ENSG00000076604qqTRAF4qqENSDARG00000003963qqtraf4a	8.16855e-05	-0.326608
ENSG00000198563qqDDX39BqqENSDARG00000036069qqddx39b	9.17175e-05	-0.2628
ENSG00000144021qqCIAO1qqENSDARG00000059212qqciao1	9.38362e-05	-0.252225
ENSG00000055483qqUSP36qqENSDARG00000032327qqusp36	9.3917e-05	-0.307179
ENSG00000131016qqAKAP12qqENSDARG00000055678qqakap12b	9.56315e-05	-0.540246
ENSG00000132341qqRANqqENSDARG00000057026qqran	9.6052e-05	-0.330686
ENSG00000161714qqPLCD3qqENSDARG00000052957qqplcd3a	9.80648e-05	-0.256196
ENSG00000142534qqRPS11qqENSDARG00000093606qqsi:dkey-159f12.2	9.94474e-05	-0.314175
ENSG00000118482qqPHF3qqENSDARG00000034768qqphf3	9.98024e-05	-0.302659
ENSG00000082996qqRNF13qqENSDARG00000019438qqrnf13	0.000103201	0.310849
ENSG00000026297qqRNASET2qqENSDARG00000036282qqrnaset2	0.000103569	-0.312986
ENSG00000249141qqRP11-514O12.4qqENSDARG00000036282qqrnaset2	0.000103569	-0.312986
ENSG00000127418qqFGFRL1qqENSDARG00000032617qqfgfrl1a	0.000105579	-0.381232
ENSG00000116044qqNFE2L2qqENSDARG00000042824qqnfe2l2a	0.000109794	0.521251
ENSG00000065621qqGSTO2qqENSDARG00000042620qqgstr	0.000110324	0.380907
ENSG00000133433qqGSTT2BqqENSDARG00000042620qqgstr	0.000110324	0.380907
ENSG00000119402qqFBXW2qqENSDARG00000009745qqfbxw2	0.000111077	-0.276557
ENSG00000140522qqRLBP1qqENSDARG00000045808qqrlbp1b	0.000112606	1.36523
ENSG00000076928qqARHGEF1qqENSDARG00000055837qqarhgef1b	0.000115972	-0.452404
ENSG00000175287qqPHYHD1qqENSDARG00000029905qqphyhd1	0.000118946	0.444046
ENSG00000166086qqJAM3qqENSDARG00000061794qqjam3b	0.00012096	-0.279533
ENSG00000165895qqARHGAP42qqENSDARG00000056619qqarhgap42a	0.00012172	-0.300653
ENSG00000140694qqPARNqqENSDARG00000102634qqparn	0.000123776	-0.270985
ENSG00000113141qqIKqqENSDARG00000004161qqik	0.000127573	-0.285631
ENSG00000159388qqBTG2qqENSDARG00000020298qqbtg2	0.00013476	-0.275763
ENSG00000167525qqPROCA1qqENSDARG00000069823qqproca1	0.000141812	-0.416787
ENSG00000141232qqTOB1qqENSDARG00000032619qqtob1a	0.000145688	0.454674
ENSG00000170091qqHMP19qqENSDARG00000102975qqnsg2	0.000146676	0.283336
ENSG00000167641qqPPP1R14AqqENSDARG00000011239qqppp1r14aa	0.000153551	0.542549
ENSG00000104738qqMCM4qqENSDARG00000040041qqmcm4	0.000154624	-0.374595
ENSG00000106153qqCHCHD2qqENSDARG00000059304qqchchd2	0.000156563	0.436347
ENSG00000127837qqAAMPqqENSDARG00000045019qqaamp	0.000159742	-0.337308
ENSG00000197416qqFABP12qqENSDARG00000101481qqrbp5	0.000160104	1.69984
ENSG00000147588qqPMP2qqENSDARG00000101481qqrbp5	0.000160104	1.69984
ENSG00000205186qqFABP9qqENSDARG00000101481qqrbp5	0.000160104	1.69984
ENSG00000164687qqFABP5qqENSDARG00000101481qqrbp5	0.000160104	1.69984
ENSG00000170323qqFABP4qqENSDARG00000101481qqrbp5	0.000160104	1.69984
ENSG00000139194qqRBP5qqENSDARG00000101481qqrbp5	0.000160104	1.69984
ENSG00000196159qqFAT4qqENSDARG00000105285qqFAT4	0.000171149	-0.279334
ENSG00000182968qqSOX1qqENSDARG00000008131qqsox1b	0.000181001	-0.475536
ENSG00000163362qqC1orf106qqENSDARG00000078155qqinavaa	0.000184288	-0.294913
ENSG00000108344qqPSMD3qqENSDARG00000018124qqpsmd3	0.000185105	-0.304284
ENSG00000186204qqCYP4F12qqENSDARG00000004964qqcyp4t8	0.000187085	0.808288
ENSG00000186160qqCYP4Z1qqENSDARG00000004964qqcyp4t8	0.000187085	0.808288
ENSG00000171903qqCYP4F11qqENSDARG00000004964qqcyp4t8	0.000187085	0.808288
ENSG00000186529qqCYP4F3qqENSDARG00000004964qqcyp4t8	0.000187085	0.808288
ENSG00000186115qqCYP4F2qqENSDARG00000004964qqcyp4t8	0.000187085	0.808288
ENSG00000187048qqCYP4A11qqENSDARG00000004964qqcyp4t8	0.000187085	0.808288
ENSG00000186377qqCYP4X1qqENSDARG00000004964qqcyp4t8	0.000187085	0.808288
ENSG00000162365qqCYP4A22qqENSDARG00000004964qqcyp4t8	0.000187085	0.808288
ENSG00000117632qqSTMN1qqENSDARG00000004169qqstmn1a	0.000196272	-0.491609
ENSG00000154027qqAK5qqENSDARG00000012555qqak5	0.000198424	-0.37698
ENSG00000181722qqZBTB20qqENSDARG00000005586qqzbtb20	0.000210281	-0.345591
ENSG00000155093qqPTPRN2qqENSDARG00000035970qqptprn2	0.000213417	-0.387014
ENSG00000159212qqCLIC6qqENSDARG00000099108qqclic6	0.00021842	0.684736
ENSG00000130066qqSAT1qqENSDARG00000035652qqsat1a.1	0.000222668	0.586914
ENSG00000110492qqMDKqqENSDARG00000036036qqmdka	0.000225569	-0.351832
ENSG00000168575qqSLC20A2qqENSDARG00000060796qqslc20a2	0.000226476	-0.309427
ENSG00000174282qqZBTB4qqENSDARG00000105255qqzbtb4	0.000228188	-0.304034
ENSG00000119013qqNDUFB3qqENSDARG00000075709qqndufb3	0.00022908	0.381316
ENSG00000104112qqSCG3qqENSDARG00000086288qqscg3	0.000239408	0.828952
ENSG00000139977qqNAA30qqENSDARG00000079686qqnaa30	0.000240232	-0.271415
ENSG00000162706qqCADM3qqENSDARG00000057013qqcadm3	0.000242522	-0.311154
ENSG00000090905qqTNRC6AqqENSDARG00000079688qqtnrc6a	0.000242892	-0.299843
ENSG00000135930qqEIF4E2qqENSDARG00000038585qqeif4e2	0.000246546	-0.263909
ENSG00000164615qqCAMLGqqENSDARG00000100409qqcamlg	0.000248161	-0.33889
ENSG00000167693qqNXNqqENSDARG00000033978qqnxn	0.000253409	-0.27762
ENSG00000109929qqSC5DqqENSDARG00000044642qqsc5d	0.000254995	-0.28909
ENSG00000184897qqH1FXqqENSDARG00000054058qqh1fx	0.000256929	-0.506274
ENSG00000177181qqRIMKLAqqENSDARG00000016830qqrimkla	0.000266505	-0.256621
ENSG00000116106qqEPHA4qqENSDARG00000054454qqepha4a	0.000266951	-0.296887
ENSG00000137203qqTFAP2AqqENSDARG00000059279qqtfap2a	0.000276881	-0.289008
ENSG00000072501qqSMC1AqqENSDARG00000058203qqsmc1al	0.000282029	-0.377208
ENSG00000073111qqMCM2qqENSDARG00000102798qqmcm2	0.000284473	-0.40191
ENSG00000135919qqSERPINE2qqENSDARG00000029353qqserpine2	0.000298687	-0.311523
ENSG00000005882qqPDK2qqENSDARG00000020876qqpdk2a	0.000299117	0.506154
ENSG00000161671qqEMC10qqENSDARG00000054793qqemc10	0.000333753	0.396893
ENSG00000056050qqC4orf27qqENSDARG00000057114qqhpf1	0.000335959	-0.29828
ENSG00000106399qqRPA3qqENSDARG00000002613qqrpa3	0.000337221	-0.274762
ENSG00000116478qqHDAC1qqENSDARG00000015427qqhdac1	0.00033782	-0.378749
ENSG00000104408qqEIF3EqqENSDARG00000090697qqeif3ea	0.000346636	-0.251482
ENSG00000100664qqEIF5qqENSDARG00000003681qqeif5	0.000348693	-0.257842
ENSG00000167074qqTEFqqENSDARG00000039117qqtefa	0.000350231	-0.329236
ENSG00000131480qqAOC2qqENSDARG00000014646qqaoc2	0.000361375	-0.569672
ENSG00000131471qqAOC3qqENSDARG00000014646qqaoc2	0.000361375	-0.569672
ENSG00000168003qqSLC3A2qqENSDARG00000036427qqslc3a2a	0.000368054	0.693948
ENSG00000197724qqPHF2qqENSDARG00000018691qqphf2	0.000377614	-0.330813
ENSG00000175197qqDDIT3qqENSDARG00000059836qqddit3	0.000382012	-0.299111
ENSG00000146215qqCRIP3qqENSDARG00000043395qqcrip3	0.000387491	-0.297258
ENSG00000088986qqDYNLL1qqENSDARG00000058454qqdynll1	0.000389019	-0.269997
ENSG00000147383qqNSDHLqqENSDARG00000099315qqnsdhl	0.000398148	-0.255377
ENSG00000109107qqALDOCqqENSDARG00000019702qqaldocb	0.000412125	0.306771
ENSG00000033050qqABCF2qqENSDARG00000038785qqabcf2a	0.000412625	0.423109
ENSG00000100813qqACIN1qqENSDARG00000054290qqacin1a	0.000426984	-0.270495
ENSG00000188338qqSLC38A3qqENSDARG00000027065qqslc38a3a	0.000430397	-0.326603
ENSG00000009954qqBAZ1BqqENSDARG00000102832qqbaz1b	0.000434569	-0.257173
ENSG00000119938qqPPP1R3CqqENSDARG00000014554qqppp1r3cb	0.000438041	-0.392491
ENSG00000101166qqPRELID3BqqENSDARG00000009505qqprelid3b	0.000438762	0.292787
ENSG00000256374qqPPIAL4DqqENSDARG00000009212qqppiaa	0.000441898	-0.316359
ENSG00000263353qqPPIAL4AqqENSDARG00000009212qqppiaa	0.000441898	-0.316359
ENSG00000271567qqPPIAL4EqqENSDARG00000009212qqppiaa	0.000441898	-0.316359
ENSG00000263464qqPPIAL4CqqENSDARG00000009212qqppiaa	0.000441898	-0.316359
ENSG00000270339qqAC243756.1qqENSDARG00000009212qqppiaa	0.000441898	-0.316359
ENSG00000196262qqPPIAqqENSDARG00000009212qqppiaa	0.000441898	-0.316359
ENSG00000279782qqPPIAL4FqqENSDARG00000009212qqppiaa	0.000441898	-0.316359
ENSG00000236334qqPPIAL4GqqENSDARG00000009212qqppiaa	0.000441898	-0.316359
ENSG00000147526qqTACC1qqENSDARG00000073753qqtacc1	0.000449891	0.264743
ENSG00000125944qqHNRNPRqqENSDARG00000014569qqhnrnpr	0.00045199	-0.40717
ENSG00000100100qqPIK3IP1qqENSDARG00000003281qqpik3ip1	0.000470988	-0.258753
ENSG00000144635qqDYNC1LI1qqENSDARG00000098317qqdync1li1	0.000477108	-0.288823
ENSG00000179456qqZBTB18qqENSDARG00000028228qqzbtb18	0.000479829	-0.268766
ENSG00000147533qqGOLGA7qqENSDARG00000057676qqgolga7	0.000501486	-0.313784
ENSG00000143409qqFAM63AqqENSDARG00000004866qqrfx5	0.000517656	-0.281764
ENSG00000107099qqDOCK8qqENSDARG00000055225qqdock8	0.00052993	-0.279469
ENSG00000136938qqANP32BqqENSDARG00000023330qqanp32b	0.000537731	-0.472988
ENSG00000184557qqSOCS3qqENSDARG00000025428qqsocs3a	0.000545218	-0.275861
ENSG00000139675qqHNRNPA1L2qqENSDARG00000036675qqhnrnpa1b	0.000545956	-0.336137
ENSG00000004975qqDVL2qqENSDARG00000056184qqdvl2	0.000549325	-0.255342
ENSG00000015676qqNUDCD3qqENSDARG00000098361qqnudcd3	0.000552946	-0.386987
ENSG00000103187qqCOTL1qqENSDARG00000026829qqcotl1	0.000557453	0.65927
ENSG00000145332qqKLHL8qqENSDARG00000101270qqklhl8	0.000560745	-0.287262
ENSG00000267855qqNDUFA7qqENSDARG00000036684qqndufa7	0.000563114	-0.331468
ENSG00000167774qqCTD-2550O8.5qqENSDARG00000036684qqndufa7	0.000563114	-0.331468
ENSG00000089009qqRPL6qqENSDARG00000058451qqrpl6	0.000571791	-0.312921
ENSG00000068697qqLAPTM4AqqENSDARG00000006397qqlaptm4a	0.000573725	0.46561
ENSG00000170989qqS1PR1qqENSDARG00000042690qqs1pr1	0.000574773	-0.278775
ENSG00000153187qqHNRNPUqqENSDARG00000004735qqhnrnpub	0.000580132	-0.330075
ENSG00000164104qqHMGB2qqENSDARG00000029722qqhmgb2a	0.000607913	-0.330707
ENSG00000122642qqFKBP9qqENSDARG00000005023qqfkbp9	0.000614213	-0.260219
ENSG00000180447qqGAS1qqENSDARG00000067984qqgas1b	0.000623024	-0.305902
ENSG00000198205qqZXDAqqENSDARG00000071496qqzic6	0.00062328	-0.281145
ENSG00000070476qqZXDCqqENSDARG00000071496qqzic6	0.00062328	-0.281145
ENSG00000198455qqZXDBqqENSDARG00000071496qqzic6	0.00062328	-0.281145
ENSG00000164754qqRAD21qqENSDARG00000006092qqrad21a	0.000632815	-0.262726
ENSG00000117906qqRCN2qqENSDARG00000039378qqrcn2	0.000657313	-0.323877
ENSG00000176887qqSOX11qqENSDARG00000077811qqsox11a	0.000659366	-0.40593
ENSG00000168209qqDDIT4qqENSDARG00000037618qqddit4	0.000662102	-0.25109
ENSG00000196361qqELAVL3qqENSDARG00000014420qqelavl3	0.000677551	-1.0285
ENSG00000132780qqNASPqqENSDARG00000039208qqnasp	0.000712027	-0.399044
ENSG00000102181qqCD99L2qqENSDARG00000056722qqcd99l2	0.000723077	-0.355491
ENSG00000132970qqWASF3qqENSDARG00000062948qqwasf3b	0.000806174	-0.301179
ENSG00000188643qqS100A16qqENSDARG00000009978qqicn	0.000809408	1.18966
ENSG00000175906qqARL4DqqENSDARG00000045074qqarl4d	0.000815006	-0.293044
ENSG00000132002qqDNAJB1qqENSDARG00000041394qqdnajb1b	0.000825856	0.93785
ENSG00000172404qqDNAJB7qqENSDARG00000041394qqdnajb1b	0.000825856	0.93785
ENSG00000179407qqDNAJB8qqENSDARG00000041394qqdnajb1b	0.000825856	0.93785
ENSG00000105968qqH2AFVqqENSDARG00000068820qqh2afva	0.000855964	-0.299079
ENSG00000171848qqRRM2qqENSDARG00000078069qqrrm2	0.00086726	-1.11789
ENSG00000109084qqTMEM97qqENSDARG00000040553qqtmem97	0.000909904	-0.279038
ENSG00000198719qqDLL1qqENSDARG00000020219qqdld	0.000911085	-0.450322
ENSG00000100297qqMCM5qqENSDARG00000019507qqmcm5	0.000943409	-0.358977
ENSG00000182944qqEWSR1qqENSDARG00000020465qqewsr1b	0.000990837	-0.300984
ENSG00000186951qqPPARAqqENSDARG00000031777qqpparaa	0.000995348	-0.308387
ENSG00000123358qqNR4A1qqENSDARG00000000796qqnr4a1	0.000999468	0.449776
ENSG00000254772qqEEF1GqqENSDARG00000056119qqeef1g	0.00103912	-0.322107
ENSG00000050165qqDKK3qqENSDARG00000070683qqdkk3b	0.00108016	-0.295562
ENSG00000163785qqRYKqqENSDARG00000007231qqryk	0.00108064	-0.295954
ENSG00000177688qqSUMO4qqENSDARG00000102741qqsumo2b	0.00111133	-0.265914
ENSG00000110583qqNAA40qqENSDARG00000024109qqnaa40	0.00113472	-0.282768
ENSG00000170606qqHSPA4qqENSDARG00000004754qqhspa4a	0.00115246	0.473213
ENSG00000161202qqDVL3qqENSDARG00000015707qqdvl3a	0.00116355	-0.342411
ENSG00000143702qqCEP170qqENSDARG00000006128qqcep170aa	0.00116787	-0.276982
ENSG00000101608qqMYL12AqqENSDARG00000025326qqmyl12.2	0.00122404	-0.296587
ENSG00000118680qqMYL12BqqENSDARG00000025326qqmyl12.2	0.00122404	-0.296587
ENSG00000187546qqAGMOqqENSDARG00000025595qqagmo	0.00123086	0.454216
ENSG00000165949qqIFI27qqENSDARG00000078389qqifi46	0.00124151	-0.320065
ENSG00000165948qqIFI27L1qqENSDARG00000078389qqifi46	0.00124151	-0.320065
ENSG00000126709qqIFI6qqENSDARG00000078389qqifi46	0.00124151	-0.320065
ENSG00000117862qqTXNDC12qqENSDARG00000038980qqtxndc12	0.00125951	-0.293172
ENSG00000111404qqRERGLqqENSDARG00000019396qqrergla	0.00130598	0.532317
ENSG00000123562qqMORF4L2qqENSDARG00000041155qqmorf4l1	0.00132447	-0.267607
ENSG00000086289qqEPDR1qqENSDARG00000045420qqepdr1	0.00133986	0.411888
ENSG00000187608qqISG15qqENSDARG00000086374qqisg15	0.00135178	-0.808269
ENSG00000116560qqSFPQqqENSDARG00000011564qqsfpq	0.00136066	-0.353569
ENSG00000121579qqNAA50qqENSDARG00000027825qqnaa50	0.00141619	-0.282363
ENSG00000002586qqCD99qqENSDARG00000051975qqcd99	0.00144044	0.344181
ENSG00000119508qqNR4A3qqENSDARG00000055854qqnr4a3	0.00145158	0.600631
ENSG00000154310qqTNIKqqENSDARG00000056218qqtnika	0.00145429	-0.29617
ENSG00000226784qqPGAM4qqENSDARG00000005423qqpgam1a	0.00149809	0.389105
ENSG00000171314qqPGAM1qqENSDARG00000005423qqpgam1a	0.00149809	0.389105
ENSG00000142864qqSERBP1qqENSDARG00000074242qqserbp1a	0.00151829	-0.272644
ENSG00000112531qqQKIqqENSDARG00000010018qqqki2	0.00152289	-0.263222
ENSG00000159140qqSONqqENSDARG00000055389qqsi:dkey-67c22.2	0.00153156	-0.329887
ENSG00000165724qqZMYND19qqENSDARG00000100773qqzmynd19	0.00156833	-0.253011
ENSG00000118523qqCTGFqqENSDARG00000042934qqctgfa	0.00156949	-1.06533
ENSG00000144057qqST6GAL2qqENSDARG00000039335qqst6gal2a	0.00158013	-0.380525
ENSG00000164346qqNSA2qqENSDARG00000007708qqnsa2	0.00162355	-0.310617
ENSG00000132471qqWBP2qqENSDARG00000056605qqwbp2	0.00165111	0.299658
ENSG00000243147qqMRPL33qqENSDARG00000104031qqmrpl33	0.00166212	-0.255839
ENSG00000163602qqRYBPqqENSDARG00000037773qqrybpa	0.00166768	-0.303114
ENSG00000170525qqPFKFB3qqENSDARG00000001953qqpfkfb3	0.00168977	0.444132
ENSG00000175093qqSPSB4qqENSDARG00000040538qqspsb4b	0.00173209	-0.261174
ENSG00000113161qqHMGCRqqENSDARG00000052734qqhmgcra	0.00176327	-0.330909
ENSG00000099968qqBCL2L13qqENSDARG00000096037qqsi:ch211-214j24.14	0.00187368	-0.257209
ENSG00000004487qqKDM1AqqENSDARG00000060679qqkdm1a	0.00188912	-0.275868
ENSG00000119523qqALG2qqENSDARG00000070399qqalg2	0.00197024	-0.341427
ENSG00000073584qqSMARCE1qqENSDARG00000016871qqsmarce1	0.00201156	-0.256905
ENSG00000185404qqSP140LqqENSDARG00000035066qqubtf	0.00203793	-0.261777
ENSG00000067066qqSP100qqENSDARG00000035066qqubtf	0.00203793	-0.261777
ENSG00000255009qqUBTFL1qqENSDARG00000035066qqubtf	0.00203793	-0.261777
ENSG00000176256qqHMGB4qqENSDARG00000035066qqubtf	0.00203793	-0.261777
ENSG00000108312qqUBTFqqENSDARG00000035066qqubtf	0.00203793	-0.261777
ENSG00000173457qqPPP1R14BqqENSDARG00000030161qqppp1r14bb	0.00215153	-0.313071
ENSG00000182885qqADGRG3qqENSDARG00000027222qqadgrg1	0.0022188	-0.38225
ENSG00000144231qqPOLR2DqqENSDARG00000076509qqpolr2d	0.00223547	-0.283617
ENSG00000120697qqALG5qqENSDARG00000061235qqalg5	0.00233645	-0.28773
ENSG00000167283qqATP5LqqENSDARG00000011841qqatp5l	0.00236404	0.333289
ENSG00000249222qqATP5L2qqENSDARG00000011841qqatp5l	0.00236404	0.333289
ENSG00000118363qqSPCS2qqENSDARG00000042823qqspcs2	0.00238193	-0.275432
ENSG00000002745qqWNT16qqENSDARG00000094973qqwnt16	0.00245671	-0.327051
ENSG00000070718qqAP3M2qqENSDARG00000016128qqap3m2	0.00246402	0.258442
ENSG00000184007qqPTP4A2qqENSDARG00000087443qqptp4a2a	0.00256972	-0.256913
ENSG00000035862qqTIMP2qqENSDARG00000061226qqtimp2a	0.00258725	-0.284086
ENSG00000154764qqWNT7AqqENSDARG00000044827qqwnt7aa	0.00261059	-0.308109
ENSG00000075292qqZNF638qqENSDARG00000104169qqsi:ch211-212k18.4	0.00280149	-0.282798
ENSG00000183496qqMEX3BqqENSDARG00000058369qqmex3b	0.00284598	-0.340692
ENSG00000118971qqCCND2qqENSDARG00000051748qqccnd2a	0.00288091	-0.36427
ENSG00000125482qqTTF1qqENSDARG00000094043qqsi:ch73-376l24.3	0.00290486	-0.280798
ENSG00000105329qqTGFB1qqENSDARG00000041502qqtgfb1a	0.0029302	-0.322423
ENSG00000122644qqARL4AqqENSDARG00000099918qqarl4aa	0.00306943	0.443686
ENSG00000205609qqEIF3CLqqENSDARG00000016443qqeif3c	0.00313758	-0.256671
ENSG00000184110qqEIF3CqqENSDARG00000016443qqeif3c	0.00313758	-0.256671
ENSG00000143314qqMRPL24qqENSDARG00000019222qqmrpl24	0.00347341	-0.279651
ENSG00000152661qqGJA1qqENSDARG00000041799qqcx43	0.00350843	0.513087
ENSG00000155846qqPPARGC1BqqENSDARG00000101569qqppargc1b	0.00352643	0.384172
ENSG00000135547qqHEY2qqENSDARG00000013441qqhey2	0.00357211	0.338015
ENSG00000259316qqCTD-2116N17.1qqENSDARG00000097691qqpclaf	0.00358922	-0.277417
ENSG00000166803qqKIAA0101qqENSDARG00000097691qqpclaf	0.00358922	-0.277417
ENSG00000084754qqHADHAqqENSDARG00000057128qqhadhaa	0.00368047	0.42285
ENSG00000131097qqHIGD1BqqENSDARG00000022303qqhigd1a	0.00371377	0.257277
ENSG00000214511qqHIGD1CqqENSDARG00000022303qqhigd1a	0.00371377	0.257277
ENSG00000181061qqHIGD1AqqENSDARG00000022303qqhigd1a	0.00371377	0.257277
ENSG00000063244qqU2AF2qqENSDARG00000011740qqu2af2b	0.00379663	-0.286286
ENSG00000137942qqFNBP1LqqENSDARG00000020131qqfnbp1l	0.00386843	-0.371319
ENSG00000184481qqFOXO4qqENSDARG00000055792qqfoxo4	0.00388044	-0.258472
ENSG00000231925qqTAPBPqqENSDARG00000079402qqtapbp.1	0.00451685	-0.37033
ENSG00000145041qqVPRBPqqENSDARG00000108136qqCABZ01113599.1	0.00452294	-0.282586
ENSG00000137868qqSTRA6qqENSDARG00000051874qqstra6	0.00454993	1.15708
ENSG00000127663qqKDM4BqqENSDARG00000099675qqkdm4b	0.00461063	-0.251164
ENSG00000156504qqFAM122BqqENSDARG00000036500qqfam122b	0.00462776	-0.293806
ENSG00000156500qqFAM122CqqENSDARG00000036500qqfam122b	0.00462776	-0.293806
ENSG00000187866qqFAM122AqqENSDARG00000036500qqfam122b	0.00462776	-0.293806
ENSG00000184207qqPGPqqENSDARG00000029695qqpgp	0.00466372	0.351096
ENSG00000109606qqDHX15qqENSDARG00000015392qqdhx15	0.00479603	-0.301256
ENSG00000141429qqGALNT1qqENSDARG00000061335qqgalnt1	0.0048049	-0.270513
ENSG00000132305qqIMMTqqENSDARG00000102874qqimmt	0.0048313	-0.335208
ENSG00000125968qqID1qqENSDARG00000040764qqid1	0.00494215	-0.290365
ENSG00000187094qqCCKqqENSDARG00000100052qqcckb	0.00504103	-0.290044
ENSG00000108587qqGOSR1qqENSDARG00000026654qqgosr1	0.00506378	-0.30948
ENSG00000148400qqNOTCH1qqENSDARG00000103554qqnotch1a	0.00524904	-0.287199
ENSG00000170004qqCHD3qqENSDARG00000021405qqchd3	0.00533644	-0.252574
ENSG00000067141qqNEO1qqENSDARG00000102855qqneo1a	0.00534695	-0.315496
ENSG00000143412qqANXA9qqENSDARG00000013976qqanxa13	0.00543035	0.265936
ENSG00000265190qqANXA8qqENSDARG00000013976qqanxa13	0.00543035	0.265936
ENSG00000264230qqANXA8L1qqENSDARG00000013976qqanxa13	0.00543035	0.265936
ENSG00000111669qqTPI1qqENSDARG00000040988qqtpi1b	0.00544876	0.359269
ENSG00000162545qqCAMK2N1qqENSDARG00000101387qqCAMK2N1	0.00547199	-0.259468
ENSG00000139223qqANP32DqqENSDARG00000006487qqanp32a	0.00549926	-0.274037
ENSG00000140350qqANP32AqqENSDARG00000006487qqanp32a	0.00549926	-0.274037
ENSG00000138772qqANXA3qqENSDARG00000044254qqanxa3b	0.00554107	0.255751
ENSG00000008441qqNFIXqqENSDARG00000061836qqnfixb	0.00554581	-0.261115
ENSG00000100079qqLGALS2qqENSDARG00000088711qqlgals1l1	0.00585598	0.6029
ENSG00000064309qqCDONqqENSDARG00000061328qqcdon	0.00618896	0.482059
ENSG00000158470qqB4GALT5qqENSDARG00000010301qqb4galt6	0.00644406	-0.262463
ENSG00000179091qqCYC1qqENSDARG00000038075qqcyc1	0.00654585	0.337995
ENSG00000140941qqMAP1LC3BqqENSDARG00000101127qqmap1lc3b	0.00675143	-0.256258
ENSG00000258102qqMAP1LC3B2qqENSDARG00000101127qqmap1lc3b	0.00675143	-0.256258
ENSG00000184007qqPTP4A2qqENSDARG00000035676qqptp4a2b	0.00687216	0.346317
ENSG00000158050qqDUSP2qqENSDARG00000098108qqdusp2	0.00707973	0.524433
ENSG00000163463qqKRTCAP2qqENSDARG00000070386qqkrtcap2	0.00731896	-0.263843
ENSG00000085117qqCD82qqENSDARG00000019098qqcd82a	0.00732671	0.344734
ENSG00000115415qqSTAT1qqENSDARG00000006266qqstat1a	0.00732779	-0.302639
ENSG00000171234qqUGT2B7qqENSDARG00000091624qqugt2a7	0.00733459	0.297193
ENSG00000241119qqUGT1A9qqENSDARG00000091624qqugt2a7	0.00733459	0.297193
ENSG00000244122qqUGT1A7qqENSDARG00000091624qqugt2a7	0.00733459	0.297193
ENSG00000173610qqUGT2A1qqENSDARG00000091624qqugt2a7	0.00733459	0.297193
ENSG00000196620qqUGT2B15qqENSDARG00000091624qqugt2a7	0.00733459	0.297193
ENSG00000213759qqUGT2B11qqENSDARG00000091624qqugt2a7	0.00733459	0.297193
ENSG00000135220qqUGT2A3qqENSDARG00000091624qqugt2a7	0.00733459	0.297193
ENSG00000135226qqUGT2B28qqENSDARG00000091624qqugt2a7	0.00733459	0.297193
ENSG00000244474qqUGT1A4qqENSDARG00000091624qqugt2a7	0.00733459	0.297193
ENSG00000242366qqUGT1A8qqENSDARG00000091624qqugt2a7	0.00733459	0.297193
ENSG00000145626qqUGT3A1qqENSDARG00000091624qqugt2a7	0.00733459	0.297193
ENSG00000109181qqUGT2B10qqENSDARG00000091624qqugt2a7	0.00733459	0.297193
ENSG00000156096qqUGT2B4qqENSDARG00000091624qqugt2a7	0.00733459	0.297193
ENSG00000167165qqUGT1A6qqENSDARG00000091624qqugt2a7	0.00733459	0.297193
ENSG00000197888qqUGT2B17qqENSDARG00000091624qqugt2a7	0.00733459	0.297193
ENSG00000271271qqUGT2A2qqENSDARG00000091624qqugt2a7	0.00733459	0.297193
ENSG00000242515qqUGT1A10qqENSDARG00000091624qqugt2a7	0.00733459	0.297193
ENSG00000138796qqHADHqqENSDARG00000030765qqhadh	0.00733542	0.433915
ENSG00000049449qqRCN1qqENSDARG00000070006qqrcn1	0.00739528	-0.255899
ENSG00000137776qqSLTMqqENSDARG00000052728qqsltm	0.00742848	-0.260739
ENSG00000065526qqSPENqqENSDARG00000074332qqsi:ch1073-335m2.2	0.00748282	-0.252592
ENSG00000122406qqRPL5qqENSDARG00000020197qqrpl5a	0.0074842	-0.2818
ENSG00000163909qqHEYLqqENSDARG00000056732qqher4.1	0.00758776	-0.349674
ENSG00000197921qqHES5qqENSDARG00000056732qqher4.1	0.00758776	-0.349674
ENSG00000188229qqTUBB4BqqENSDARG00000098591qqtubb2b	0.00763503	-0.370459
ENSG00000181019qqNQO1qqENSDARG00000010250qqnqo1	0.00770175	0.356379
ENSG00000131055qqCOX4I2qqENSDARG00000022509qqcox4i2	0.00787666	0.296723
ENSG00000167792qqNDUFV1qqENSDARG00000036438qqndufv1	0.00789035	-0.276125
ENSG00000119969qqHELLSqqENSDARG00000057738qqhells	0.00808847	-0.267905
ENSG00000170779qqCDCA4qqENSDARG00000042319qqcdca4	0.0080918	-0.271323
ENSG00000072041qqSLC6A15qqENSDARG00000062821qqslc6a15	0.00840933	-0.287089
ENSG00000188157qqAGRNqqENSDARG00000079388qqagrn	0.0085627	-0.403218
ENSG00000177606qqJUNqqENSDARG00000043531qqjun	0.00891402	0.276122
ENSG00000135916qqITM2CqqENSDARG00000039650qqitm2cb	0.00892119	0.522754
ENSG00000108468qqCBX1qqENSDARG00000054442qqcbx1b	0.00913528	-0.269161
ENSG00000179862qqCITED4qqENSDARG00000101009qqcited4b	0.0093319	0.319016
ENSG00000141232qqTOB1qqENSDARG00000021372qqtob1b	0.00951857	0.376752
ENSG00000154359qqLONRF1qqENSDARG00000078567qqlonrf1l	0.00998915	-0.289304
ENSG00000174576qqNPAS4qqENSDARG00000055752qqnpas4a	0.0106067	-0.295717
ENSG00000133639qqBTG1qqENSDARG00000027249qqbtg1	0.0106419	0.336719
ENSG00000167670qqCHAF1AqqENSDARG00000062152qqchaf1a	0.0106856	-0.411572
ENSG00000170522qqELOVL6qqENSDARG00000004402qqelovl6	0.0108034	-0.33204
ENSG00000267206qqLCN6qqENSDARG00000027088qqptgdsb.1	0.0110342	0.631763
ENSG00000187922qqLCN10qqENSDARG00000027088qqptgdsb.1	0.0110342	0.631763
ENSG00000184925qqLCN12qqENSDARG00000027088qqptgdsb.1	0.0110342	0.631763
ENSG00000177984qqLCN15qqENSDARG00000027088qqptgdsb.1	0.0110342	0.631763
ENSG00000204001qqLCN8qqENSDARG00000027088qqptgdsb.1	0.0110342	0.631763
ENSG00000214402qqLCNL1qqENSDARG00000027088qqptgdsb.1	0.0110342	0.631763
ENSG00000148346qqLCN2qqENSDARG00000027088qqptgdsb.1	0.0110342	0.631763
ENSG00000107317qqPTGDSqqENSDARG00000027088qqptgdsb.1	0.0110342	0.631763
ENSG00000204003qqRP11-216L13.16qqENSDARG00000027088qqptgdsb.1	0.0110342	0.631763
ENSG00000116679qqIVNS1ABPqqENSDARG00000031100qqivns1abpa	0.0110427	0.314411
ENSG00000171227qqTMEM37qqENSDARG00000059305qqtmem37	0.0115013	0.280893
ENSG00000112312qqGMNNqqENSDARG00000035957qqgmnn	0.0116487	0.542569
ENSG00000153234qqNR4A2qqENSDARG00000044532qqnr4a2b	0.0119764	0.619506
ENSG00000167658qqEEF2qqENSDARG00000035256qqeef2l2	0.0120877	0.308162
ENSG00000163644qqPPM1KqqENSDARG00000010655qqppm1k	0.0129333	-0.282727
ENSG00000115762qqPLEKHB2qqENSDARG00000013928qqplekhb2	0.012971	0.278092
ENSG00000110955qqATP5BqqENSDARG00000070083qqatp5f1b	0.0132864	0.263379
ENSG00000173786qqCNPqqENSDARG00000070822qqcnp	0.0137772	-0.344796
ENSG00000187678qqSPRY4qqENSDARG00000068732qqspry4	0.0139688	0.46646
ENSG00000100697qqDICER1qqENSDARG00000001129qqdicer1	0.0139776	-0.28257
ENSG00000101079qqNDRG3qqENSDARG00000013087qqndrg3a	0.0145559	0.558766
ENSG00000004961qqHCCSqqENSDARG00000028131qqhccsa.1	0.0150029	0.250769
ENSG00000158201qqABHD3qqENSDARG00000018809qqabhd3	0.015283	0.419744
ENSG00000111011qqRSRC2qqENSDARG00000042534qqrsrc2	0.0153717	-0.252453
ENSG00000156467qqUQCRBqqENSDARG00000011146qquqcrb	0.0155175	0.314235
ENSG00000165996qqHACD1qqENSDARG00000103744qqhacd1	0.0159465	-0.251479
ENSG00000148180qqGSNqqENSDARG00000011459qqgsna	0.0164376	-0.252092
ENSG00000115486qqGGCXqqENSDARG00000067805qqggcx	0.0165777	-0.268151
ENSG00000128965qqCHAC1qqENSDARG00000070426qqchac1	0.0166435	0.407318
ENSG00000162616qqDNAJB4qqENSDARG00000038978qqdnajb4	0.0175728	0.261325
ENSG00000148925qqBTBD10qqENSDARG00000020252qqbtbd10b	0.0179838	-0.254808
ENSG00000131100qqATP6V1E1qqENSDARG00000030694qqatp6v1e1b	0.0182521	0.41076
ENSG00000250565qqATP6V1E2qqENSDARG00000030694qqatp6v1e1b	0.0182521	0.41076
ENSG00000101255qqTRIB3qqENSDARG00000016200qqtrib3	0.0195487	0.299139
ENSG00000115361qqACADLqqENSDARG00000088357qqacadl	0.0206121	0.310879
ENSG00000173267qqSNCGqqENSDARG00000034423qqsncga	0.0207996	-0.5227
ENSG00000170315qqUBBqqENSDARG00000002369qqUBB	0.0210287	0.440501
ENSG00000168917qqSLC35G2qqENSDARG00000056262qqslc35g2a	0.02156	0.428179
ENSG00000185883qqATP6V0CqqENSDARG00000036577qqatp6v0cb	0.0216926	0.329443
ENSG00000115310qqRTN4qqENSDARG00000044601qqrtn4a	0.0219106	0.389862
ENSG00000109472qqCPEqqENSDARG00000055874qqcpe	0.0221982	-0.360929
ENSG00000006459qqKDM7AqqENSDARG00000018559qqkdm7ab	0.0224575	0.430611
ENSG00000101745qqANKRD12qqENSDARG00000052419qqankrd12	0.0224673	-0.273682
ENSG00000115241qqPPM1GqqENSDARG00000075559qqppm1g	0.0225984	-0.280307
ENSG00000084234qqAPLP2qqENSDARG00000054864qqaplp2	0.0240533	-0.321337
ENSG00000132639qqSNAP25qqENSDARG00000020609qqsnap25a	0.0243097	0.46703
ENSG00000198786qqMT-ND5qqENSDARG00000063921qqmt-nd5	0.0256896	0.330364
ENSG00000023330qqALAS1qqENSDARG00000021059qqalas1	0.0257031	0.512215
ENSG00000110958qqPTGES3qqENSDARG00000037284qqptges3a	0.025986	0.32036
ENSG00000172172qqMRPL13qqENSDARG00000056903qqmrpl13	0.0263819	-0.318586
ENSG00000100591qqAHSA1qqENSDARG00000100317qqahsa1b	0.0283785	0.256838
ENSG00000187922qqLCN10qqENSDARG00000071626qqptgdsb.2	0.0310763	0.602431
ENSG00000184925qqLCN12qqENSDARG00000071626qqptgdsb.2	0.0310763	0.602431
ENSG00000177984qqLCN15qqENSDARG00000071626qqptgdsb.2	0.0310763	0.602431
ENSG00000204001qqLCN8qqENSDARG00000071626qqptgdsb.2	0.0310763	0.602431
ENSG00000267206qqLCN6qqENSDARG00000071626qqptgdsb.2	0.0310763	0.602431
ENSG00000204003qqRP11-216L13.16qqENSDARG00000071626qqptgdsb.2	0.0310763	0.602431
ENSG00000107317qqPTGDSqqENSDARG00000071626qqptgdsb.2	0.0310763	0.602431
ENSG00000214402qqLCNL1qqENSDARG00000071626qqptgdsb.2	0.0310763	0.602431
ENSG00000148346qqLCN2qqENSDARG00000071626qqptgdsb.2	0.0310763	0.602431
ENSG00000175137qqSH3BP5LqqENSDARG00000019160qqsh3bp5la	0.0318309	0.37261
ENSG00000167011qqNAT16qqENSDARG00000086222qqnat16	0.0329745	0.486992
ENSG00000132326qqPER2qqENSDARG00000034503qqper2	0.0345028	0.324295
ENSG00000172346qqCSDC2qqENSDARG00000041323qqcsdc2a	0.035581	0.355176
ENSG00000164081qqTEX264qqENSDARG00000092154qqtex264a	0.037247	0.256541
ENSG00000148660qqCAMK2GqqENSDARG00000056206qqcamk2g2	0.0393913	0.296209
ENSG00000161547qqSRSF2qqENSDARG00000103893qqsrsf2b	0.0405005	-0.282628
ENSG00000263465qqSRSF8qqENSDARG00000103893qqsrsf2b	0.0405005	-0.282628
ENSG00000102753qqKPNA3qqENSDARG00000052641qqkpna3	0.0421286	0.359395
ENSG00000101335qqMYL9qqENSDARG00000038123qqmyl9a	0.0441837	0.338108
ENSG00000183726qqTMEM50AqqENSDARG00000015757qqtmem50a	0.0455576	0.280977
ENSG00000104325qqDECR1qqENSDARG00000003869qqdecr1	0.049157	0.314365
ENSG00000130962qqPRRG1qqENSDARG00000043283qqprrg1	0.0499107	0.387272

## Sheet: AB42_2_vs_PBS_2
	p_val	avg_log2FC
ENSG00000115128qqSF3B6qqENSDARG00000009753qqsf3b6	0.000527461	-2.85357
ENSG00000128609qqNDUFA5qqENSDARG00000039346qqndufa5	0.00344008	-2.60039
ENSG00000184500qqPROS1qqENSDARG00000068261qqpros1	0.00730742	-3.14658
ENSG00000112499qqSLC22A2qqENSDARG00000030530qqslc22a2	0.00730742	-2.26886
ENSG00000099977qqDDTqqENSDARG00000044751qqddt	0.00730742	-2.84034
ENSG00000099974qqDDTLqqENSDARG00000044751qqddt	0.00730742	-2.84034
ENSG00000129559qqNEDD8qqENSDARG00000007989qqnedd8	0.00730742	-2.06671
ENSG00000212916qqMAP10qqENSDARG00000100261qqsi:ch1073-266p11.2	0.00730742	-2.06671
ENSG00000108588qqCCDC47qqENSDARG00000054362qqccdc47	0.00730742	-2.31328
ENSG00000164828qqSUN1qqENSDARG00000055350qqsun1	0.00730742	-2.68864
ENSG00000130876qqSLC7A10qqENSDARG00000051730qqslc7a10b	0.00730742	-2.48549
ENSG00000065518qqNDUFB4qqENSDARG00000019332qqndufb4	0.00730742	-2.68864
ENSG00000121775qqTMEM39BqqENSDARG00000018956qqtmem39b	0.00730742	-2.26886
ENSG00000148700qqADD3qqENSDARG00000040874qqadd3a	0.00730742	-2.5238
ENSG00000162706qqCADM3qqENSDARG00000057013qqcadm3	0.00730742	-2.68864
ENSG00000149591qqTAGLNqqENSDARG00000033466qqtagln2	0.00730742	-2.06671
ENSG00000100348qqTXN2qqENSDARG00000034777qqtxn2	0.00730742	-2.26886
ENSG00000060971qqACAA1qqENSDARG00000004687qqacaa1	0.00730742	-2.06671
ENSG00000179271qqGADD45GIP1qqENSDARG00000039338qqgadd45gip1	0.00730742	-2.68864
ENSG00000068137qqPLEKHH3qqENSDARG00000070174qqPLEKHH3	0.00730742	-2.06671
ENSG00000116717qqGADD45AqqENSDARG00000104571qqgadd45ab	0.00730742	-2.06671
ENSG00000143179qqUCK2qqENSDARG00000022213qquck2b	0.00730742	-2.06671
ENSG00000150637qqCD226qqENSDARG00000045391qqcd226	0.00730742	-2.06671
ENSG00000120509qqPDZD11qqENSDARG00000053194qqpdzd11	0.00730742	-2.48549
ENSG00000221988qqPPT2qqENSDARG00000104542qqppt2	0.00730742	-2.26886
ENSG00000129911qqKLF16qqENSDARG00000061368qqklf13	0.00730742	-2.68864
ENSG00000096996qqIL12RB1qqENSDARG00000054771qqghra	0.00730742	-2.26886
ENSG00000162594qqIL23RqqENSDARG00000054771qqghra	0.00730742	-2.26886
ENSG00000258388qqPPT2-EGFL8qqENSDARG00000104542qqppt2	0.00730742	-2.26886
ENSG00000283039qqKLF18qqENSDARG00000061368qqklf13	0.00730742	-2.68864
ENSG00000157379qqDHRS1qqENSDARG00000054300qqdhrs1	0.00730742	-2.06671
ENSG00000145623qqOSMRqqENSDARG00000054771qqghra	0.00730742	-2.26886
ENSG00000100055qqCYTH4qqENSDARG00000103984qqcyth4b	0.00730742	-2.26886
ENSG00000130165qqELOF1qqENSDARG00000099453qqelof1	0.00730742	-2.26886
ENSG00000160712qqIL6RqqENSDARG00000054771qqghra	0.00730742	-2.26886
ENSG00000126247qqCAPNS1qqENSDARG00000013804qqcapns1b	0.00730742	-2.68864
ENSG00000147168qqIL2RGqqENSDARG00000054771qqghra	0.00730742	-2.26886
ENSG00000112964qqGHRqqENSDARG00000054771qqghra	0.00730742	-2.26886
ENSG00000131724qqIL13RA1qqENSDARG00000054771qqghra	0.00730742	-2.26886
ENSG00000171872qqKLF17qqENSDARG00000061368qqklf13	0.00730742	-2.68864
ENSG00000137070qqIL11RAqqENSDARG00000054771qqghra	0.00730742	-2.26886
ENSG00000197321qqSVILqqENSDARG00000055075qqsvila	0.00730742	-2.26886
ENSG00000162738qqVANGL2qqENSDARG00000027397qqvangl2	0.00730742	-2.06671
ENSG00000137100qqDCTN3qqENSDARG00000041363qqdctn3	0.00730742	-2.26886
ENSG00000121749qqTBC1D15qqENSDARG00000057218qqtbc1d15	0.00730742	-2.06671
ENSG00000266265qqKLF14qqENSDARG00000061368qqklf13	0.00730742	-2.68864
ENSG00000102181qqCD99L2qqENSDARG00000056722qqcd99l2	0.00730742	-2.72198
ENSG00000101132qqPFDN4qqENSDARG00000061228qqpfdn4	0.00730742	-2.26886
ENSG00000185291qqIL3RAqqENSDARG00000054771qqghra	0.00730742	-2.26886
ENSG00000137815qqRTF1qqENSDARG00000008947qqrtf1	0.00730742	-2.31328
ENSG00000070961qqATP2B1qqENSDARG00000012684qqatp2b1a	0.00730742	-2.68864
ENSG00000104998qqIL27RAqqENSDARG00000054771qqghra	0.00730742	-2.26886
ENSG00000176105qqYES1qqENSDARG00000005941qqyes1	0.00730742	-2.06671
ENSG00000156928qqMALSU1qqENSDARG00000091079qqsi:zfos-1192g2.3	0.00730742	-2.26886
ENSG00000258728qqRP11-195F19.29qqENSDARG00000054771qqghra	0.00730742	-2.26886
ENSG00000177425qqPAWRqqENSDARG00000045486qqpawr	0.00730742	-2.48549
ENSG00000205755qqCRLF2qqENSDARG00000054771qqghra	0.00730742	-2.26886
ENSG00000131899qqLLGL1qqENSDARG00000009693qqllgl1	0.00730742	-2.06671
ENSG00000130175qqPRKCSHqqENSDARG00000004470qqprkcsh	0.00730742	-2.26886
ENSG00000171735qqCAMTA1qqENSDARG00000007824qqcamta1b	0.00730742	-2.06671
ENSG00000161547qqSRSF2qqENSDARG00000103893qqsrsf2b	0.00730742	-2.26886
ENSG00000131495qqNDUFA2qqENSDARG00000021984qqndufa2	0.00730742	-2.68864
ENSG00000184838qqPRR16qqENSDARG00000101530qqprr16	0.00730742	-2.06671
ENSG00000090857qqPDPRqqENSDARG00000103288qqPDPR	0.00730742	-2.31328
ENSG00000263465qqSRSF8qqENSDARG00000103893qqsrsf2b	0.00730742	-2.26886
ENSG00000124299qqPEPDqqENSDARG00000102249qqpepd	0.00730742	-2.26886
ENSG00000099795qqNDUFB7qqENSDARG00000033789qqndufb7	0.0183278	-2.25586
ENSG00000182175qqRGMAqqENSDARG00000012248qqrgma	0.0183278	-2.66366
ENSG00000140093qqSERPINA10qqENSDARG00000005924qqserpina10a	0.0183278	-2.53032
ENSG00000079215qqSLC1A3qqENSDARG00000043148qqslc1a3b	0.0195175	-1.59465
ENSG00000136295qqTTYH3qqENSDARG00000007678qqttyh3b	0.0199257	-1.6978
ENSG00000219200qqRNASEKqqENSDARG00000104458qqrnasekb	0.0224379	3.67598
ENSG00000132718qqSYT11qqENSDARG00000057913qqsyt11a	0.0232802	-2.36343
ENSG00000274386qqRP5-994D16.11qqENSDARG00000079307qqsi:dkey-205h13.1	0.0294454	-2.88361
ENSG00000255339qqRP11-411B6.6qqENSDARG00000010113qqndufb8	0.0294454	-1.22282
ENSG00000166136qqNDUFB8qqENSDARG00000010113qqndufb8	0.0294454	-1.22282
ENSG00000101439qqCST3qqENSDARG00000007795qqcst3	0.0302726	-2.33651
ENSG00000158470qqB4GALT5qqENSDARG00000010301qqb4galt6	0.0302726	-2.31626
ENSG00000167996qqFTH1qqENSDARG00000015551qqfth1a	0.0302726	-2.85909
ENSG00000138650qqPCDH10qqENSDARG00000099729qqpcdh10a	0.0302726	-2.02054
ENSG00000174886qqNDUFA11qqENSDARG00000042777qqndufa11	0.0302726	-1.9409
ENSG00000267740qqAC024592.12qqENSDARG00000042777qqndufa11	0.0302726	-1.9409
ENSG00000143384qqMCL1qqENSDARG00000009779qqmcl1a	0.0353557	2.10522
ENSG00000187398qqLUZP2qqENSDARG00000068247qqluzp2	0.0384425	-1.29273
ENSG00000135916qqITM2CqqENSDARG00000039650qqitm2cb	0.0406862	-0.826086
ENSG00000125740qqFOSBqqENSDARG00000055751qqfosb	0.0420471	2.85872
ENSG00000154723qqATP5JqqENSDARG00000014313qqatp5pf	0.04602	-1.68347

## Sheet: AB42_1_vs_PBS_1
	p_val	avg_log2FC
ENSG00000101439qqCST3qqENSDARG00000007795qqcst3	3.94243e-86	-3.01601
ENSG00000109472qqCPEqqENSDARG00000055874qqcpe	6.64197e-41	-1.2259
ENSG00000126803qqHSPA2qqENSDARG00000055723qqhsp70l	1.11055e-37	2.02839
ENSG00000149575qqSCN2BqqENSDARG00000101713qqscn2b	7.25805e-31	-1.48581
ENSG00000163536qqSERPINI1qqENSDARG00000034168qqserpini1	1.8876e-24	-1.2472
ENSG00000142192qqAPPqqENSDARG00000104279qqappa	4.13208e-23	-0.962213
ENSG00000166922qqSCG5qqENSDARG00000077045qqscg5	3.44221e-22	-1.39119
ENSG00000149489qqROM1qqENSDARG00000019752qqrom1a	2.21053e-21	-1.40531
ENSG00000137726qqFXYD6qqENSDARG00000100971qqfxyd6	5.06608e-21	-1.43744
ENSG00000150625qqGPM6AqqENSDARG00000004621qqgpm6ab	8.97321e-21	-0.696088
ENSG00000162383qqSLC1A7qqENSDARG00000034940qqslc1a7a	3.49887e-20	-1.39654
ENSG00000006128qqTAC1qqENSDARG00000014490qqtac1	1.42588e-19	1.3814
ENSG00000164651qqSP8qqENSDARG00000011870qqsp8a	2.03305e-18	2.18273
ENSG00000065809qqFAM107BqqENSDARG00000026865qqfam107b	2.33598e-16	1.33953
ENSG00000080824qqHSP90AA1qqENSDARG00000024746qqhsp90aa1.2	4.48077e-16	0.92941
ENSG00000126803qqHSPA2qqENSDARG00000029688qqhsp70.1	2.04069e-15	1.30325
ENSG00000103275qqUBE2IqqENSDARG00000052649qqube2ia	3.41944e-15	1.06659
ENSG00000139182qqCLSTN3qqENSDARG00000073883qqclstn3	7.32831e-15	-0.940795
ENSG00000170315qqUBBqqENSDARG00000002369qqUBB	1.03557e-14	1.17763
ENSG00000143786qqCNIH3qqENSDARG00000014953qqcnih3	3.22907e-14	1.34909
ENSG00000170606qqHSPA4qqENSDARG00000004754qqhspa4a	9.60274e-14	1.34866
ENSG00000100321qqSYNGR1qqENSDARG00000002564qqsyngr1a	1.12789e-13	-1.13414
ENSG00000152822qqGRM1qqENSDARG00000026796qqgrm1a	3.14232e-13	1.75282
ENSG00000089199qqCHGBqqENSDARG00000008829qqchga	4.2682e-13	-1.0448
ENSG00000132639qqSNAP25qqENSDARG00000020609qqsnap25a	1.09351e-12	0.634152
ENSG00000087495qqPHACTR3qqENSDARG00000019304qqphactr3b	1.19944e-12	1.39877
ENSG00000160014qqCALM3qqENSDARG00000031427qqcalm2a	4.44234e-12	-0.857907
ENSG00000178363qqCALML3qqENSDARG00000031427qqcalm2a	4.44234e-12	-0.857907
ENSG00000110651qqCD81qqENSDARG00000036080qqcd81a	4.98347e-12	-0.749674
ENSG00000150625qqGPM6AqqENSDARG00000055455qqgpm6aa	6.13449e-12	-0.544738
ENSG00000170893qqTRHqqENSDARG00000006868qqtrh	6.77943e-12	2.08221
ENSG00000096060qqFKBP5qqENSDARG00000028396qqfkbp5	8.02441e-12	1.00884
ENSG00000170035qqUBE2E3qqENSDARG00000012244qqube2e3	9.66495e-12	0.929867
ENSG00000166033qqHTRA1qqENSDARG00000014907qqhtra1b	1.00565e-11	1.18937
ENSG00000110975qqSYT10qqENSDARG00000045750qqsyt10	2.05445e-11	1.32814
ENSG00000074317qqSNCBqqENSDARG00000104945qqsncb	2.30538e-11	0.587203
ENSG00000158552qqZFAND2BqqENSDARG00000103511qqzfand2a	2.97031e-11	1.06572
ENSG00000250349qqRP5-972B16.2qqENSDARG00000008407qqtspan7b	3.73591e-11	-0.564923
ENSG00000156298qqTSPAN7qqENSDARG00000008407qqtspan7b	3.73591e-11	-0.564923
ENSG00000129562qqDAD1qqENSDARG00000102105qqdad1	5.42697e-11	-0.916324
ENSG00000126803qqHSPA2qqENSDARG00000021924qqhsp70.3	5.85127e-11	1.03716
ENSG00000182095qqTNRC18qqENSDARG00000077052qqtnrc18	7.33583e-11	-0.96286
ENSG00000158555qqGDPD5qqENSDARG00000076962qqgdpd5b	8.03494e-11	1.24727
ENSG00000119782qqFKBP1BqqENSDARG00000052625qqfkbp1b	9.96019e-11	1.55373
ENSG00000105880qqDLX5qqENSDARG00000042296qqdlx5a	1.16759e-10	1.24428
ENSG00000111674qqENO2qqENSDARG00000014287qqeno2	2.12376e-10	1.0197
ENSG00000167081qqPBX3qqENSDARG00000013615qqpbx3b	3.36379e-10	1.07189
ENSG00000115541qqHSPE1qqENSDARG00000056167qqhspe1	4.97035e-10	0.814179
ENSG00000160014qqCALM3qqENSDARG00000100825qqcalm3a	5.15498e-10	0.7258
ENSG00000178363qqCALML3qqENSDARG00000100825qqcalm3a	5.15498e-10	0.7258
ENSG00000005022qqSLC25A5qqENSDARG00000092553qqslc25a5	6.71225e-10	0.445408
ENSG00000136810qqTXNqqENSDARG00000031435qqTXN	1.37812e-09	0.731728
ENSG00000127561qqSYNGR3qqENSDARG00000025034qqsyngr3b	1.51793e-09	-0.589611
ENSG00000154917qqRAB6BqqENSDARG00000034522qqrab6ba	2.34598e-09	-0.719225
ENSG00000132002qqDNAJB1qqENSDARG00000041394qqdnajb1b	2.57737e-09	1.39724
ENSG00000172404qqDNAJB7qqENSDARG00000041394qqdnajb1b	2.57737e-09	1.39724
ENSG00000179407qqDNAJB8qqENSDARG00000041394qqdnajb1b	2.57737e-09	1.39724
ENSG00000273079qqGRIN2BqqENSDARG00000030376qqgrin2bb	2.81427e-09	-0.863222
ENSG00000157152qqSYN2qqENSDARG00000045945qqsyn2a	3.03724e-09	0.892029
ENSG00000109107qqALDOCqqENSDARG00000019702qqaldocb	3.32955e-09	0.35444
ENSG00000106853qqPTGR1qqENSDARG00000024877qqptgr1	6.02275e-09	0.813005
ENSG00000124422qqUSP22qqENSDARG00000040407qqusp22	1.00781e-08	-0.844035
ENSG00000139970qqRTN1qqENSDARG00000021143qqrtn1b	1.11004e-08	-0.528056
ENSG00000131899qqLLGL1qqENSDARG00000009693qqllgl1	1.12954e-08	0.913142
ENSG00000198727qqMT-CYBqqENSDARG00000063924qqmt-cyb	1.18713e-08	-0.300471
ENSG00000187730qqGABRDqqENSDARG00000059763qqgabrd	1.36454e-08	-0.916292
ENSG00000110675qqELMOD1qqENSDARG00000062056qqelmod1	1.77795e-08	-0.663325
ENSG00000197256qqKANK2qqENSDARG00000018393qqkank2	1.85934e-08	-0.79514
ENSG00000129009qqISLRqqENSDARG00000051875qqislr2	2.21245e-08	-0.780786
ENSG00000157680qqDGKIqqENSDARG00000063578qqDGKI	2.38598e-08	0.835538
ENSG00000084234qqAPLP2qqENSDARG00000054864qqaplp2	2.88227e-08	-0.916919
ENSG00000171246qqNPTX1qqENSDARG00000074671qqnptx1l	2.91187e-08	-1.12263
ENSG00000116044qqNFE2L2qqENSDARG00000042824qqnfe2l2a	2.99349e-08	0.919288
ENSG00000185883qqATP6V0CqqENSDARG00000057853qqatp6v0ca	4.90474e-08	-0.599214
ENSG00000130222qqGADD45GqqENSDARG00000019417qqgadd45ga	5.47502e-08	1.15526
ENSG00000111716qqLDHBqqENSDARG00000019644qqldhba	5.92458e-08	0.475104
ENSG00000114646qqCSPG5qqENSDARG00000069981qqcspg5a	6.18537e-08	-0.591461
ENSG00000157570qqTSPAN18qqENSDARG00000056656qqtspan18a	6.23957e-08	-0.805156
ENSG00000109971qqHSPA8qqENSDARG00000068992qqhspa8	7.46018e-08	0.418176
ENSG00000099875qqMKNK2qqENSDARG00000015164qqmknk2b	9.43361e-08	0.698395
ENSG00000102181qqCD99L2qqENSDARG00000056722qqcd99l2	9.51998e-08	-0.792772
ENSG00000115844qqDLX2qqENSDARG00000017174qqdlx2b	9.94417e-08	0.775683
ENSG00000142192qqAPPqqENSDARG00000055543qqappb	1.02543e-07	-0.737682
ENSG00000168439qqSTIP1qqENSDARG00000004906qqstip1	1.07256e-07	0.719214
ENSG00000006652qqIFRD1qqENSDARG00000068708qqifrd1	1.0797e-07	0.723245
ENSG00000165985qqC1QL3qqENSDARG00000036483qqc1ql3b	1.22837e-07	-1.55644
ENSG00000148339qqSLC25A25qqENSDARG00000010572qqslc25a25a	1.41008e-07	0.813082
ENSG00000104904qqOAZ1qqENSDARG00000071403qqoaz1a	1.48925e-07	0.448273
ENSG00000154645qqCHODLqqENSDARG00000034528qqchodl	1.58311e-07	0.945231
ENSG00000158258qqCLSTN2qqENSDARG00000060637qqclstn2	1.62349e-07	-0.913602
ENSG00000155849qqELMO1qqENSDARG00000098753qqelmo1	1.63398e-07	1.07215
ENSG00000171603qqCLSTN1qqENSDARG00000031720qqclstn1	1.7158e-07	-0.396784
ENSG00000150593qqPDCD4qqENSDARG00000041022qqpdcd4b	1.78895e-07	0.733427
ENSG00000137571qqSLCO5A1qqENSDARG00000071685qqslco5a1a	1.97781e-07	-0.664424
ENSG00000135821qqGLULqqENSDARG00000099776qqglula	2.00314e-07	0.794816
ENSG00000179134qqSAMD4BqqENSDARG00000086735qqSAMD4B	2.1815e-07	-0.806201
ENSG00000185883qqATP6V0CqqENSDARG00000036577qqatp6v0cb	2.25705e-07	-0.33474
ENSG00000166592qqRRADqqENSDARG00000052011qqrrad	2.67025e-07	-0.951266
ENSG00000170921qqTANC2qqENSDARG00000079097qqtanc2a	2.6906e-07	0.678961
ENSG00000198712qqMT-CO2qqENSDARG00000063908qqmt-co2	2.81848e-07	-0.2517
ENSG00000170950qqPGK2qqENSDARG00000054191qqpgk1	2.94e-07	0.539165
ENSG00000102144qqPGK1qqENSDARG00000054191qqpgk1	2.94e-07	0.539165
ENSG00000144355qqDLX1qqENSDARG00000013125qqdlx1a	3.0186e-07	0.681215
ENSG00000107295qqSH3GL2qqENSDARG00000023600qqsh3gl2a	3.08292e-07	0.593253
ENSG00000134153qqEMC7qqENSDARG00000012144qqemc7	3.23563e-07	-0.630773
ENSG00000154146qqNRGNqqENSDARG00000039626qqnrgna	3.36419e-07	0.58542
ENSG00000105679qqGAPDHSqqENSDARG00000039914qqgapdhs	3.66718e-07	0.293715
ENSG00000087085qqACHEqqENSDARG00000031796qqache	3.75882e-07	0.709426
ENSG00000115365qqLANCL1qqENSDARG00000013741qqlancl1	4.11508e-07	-0.656363
ENSG00000117410qqATP6V0BqqENSDARG00000031681qqatp6v0b	4.16802e-07	-0.709485
ENSG00000110958qqPTGES3qqENSDARG00000037284qqptges3a	4.94411e-07	0.571655
ENSG00000131507qqNDFIP1qqENSDARG00000013979qqndfip1	5.19302e-07	-0.559797
ENSG00000009694qqTENM1qqENSDARG00000003403qqtenm1	5.99327e-07	-0.664602
ENSG00000072832qqCRMP1qqENSDARG00000056742qqcrmp1	7.23742e-07	-0.752915
ENSG00000177181qqRIMKLAqqENSDARG00000016830qqrimkla	7.25049e-07	0.641864
ENSG00000140612qqSEC11AqqENSDARG00000008936qqsec11a	7.44078e-07	-0.738671
ENSG00000182836qqPLCXD3qqENSDARG00000054794qqplcxd3	7.69115e-07	-0.726094
ENSG00000129244qqATP1B2qqENSDARG00000099203qqatp1b2a	8.5601e-07	-0.52626
ENSG00000171130qqATP6V0E2qqENSDARG00000059057qqatpv0e2	9.0776e-07	-0.482453
ENSG00000131096qqPYYqqENSDARG00000035832qqpyyb	1.00289e-06	1.7961
ENSG00000143494qqVASH2qqENSDARG00000007774qqvash2	1.00732e-06	0.679224
ENSG00000122591qqFAM126AqqENSDARG00000026762qqfam126a	1.07521e-06	0.715643
ENSG00000171223qqJUNBqqENSDARG00000104773qqjunbb	1.18602e-06	-0.494997
ENSG00000234965qqSHISA8qqENSDARG00000045145qqshisa9a	1.22141e-06	-0.747193
ENSG00000198355qqPIM3qqENSDARG00000055129qqpim3	1.23782e-06	0.749951
ENSG00000186868qqMAPTqqENSDARG00000087616qqmaptb	1.26911e-06	0.683703
ENSG00000123643qqSLC36A1qqENSDARG00000075618qqslc36a1	1.5623e-06	-0.737917
ENSG00000186469qqGNG2qqENSDARG00000056831qqgng2	1.84066e-06	0.577884
ENSG00000198797qqBRINP2qqENSDARG00000014302qqbrinp2	1.9142e-06	0.856259
ENSG00000179862qqCITED4qqENSDARG00000101009qqcited4b	1.95447e-06	1.12965
ENSG00000172020qqGAP43qqENSDARG00000099744qqgap43	1.99555e-06	-0.453326
ENSG00000106153qqCHCHD2qqENSDARG00000059304qqchchd2	2.11046e-06	0.563308
ENSG00000242173qqARHGDIGqqENSDARG00000004034qqarhgdig	2.21647e-06	-0.712747
ENSG00000062598qqELMO2qqENSDARG00000063527qqelmo2	2.29337e-06	-0.719099
ENSG00000175602qqCCDC85BqqENSDARG00000061543qqccdc85b	2.53172e-06	0.622294
ENSG00000144746qqARL6IP5qqENSDARG00000016238qqarl6ip5b	2.64831e-06	-0.652793
ENSG00000164082qqGRM2qqENSDARG00000004150qqgrm2a	2.91087e-06	1.66717
ENSG00000156642qqNPTNqqENSDARG00000103002qqnptna	3.80506e-06	-0.533739
ENSG00000174145qqNWD2qqENSDARG00000077162qqnwd2	4.29445e-06	0.922006
ENSG00000047662qqFAM184BqqENSDARG00000055099qqfam184b	4.34647e-06	0.956109
ENSG00000119013qqNDUFB3qqENSDARG00000075709qqndufb3	4.39949e-06	0.434236
ENSG00000176887qqSOX11qqENSDARG00000095743qqsox11b	4.74399e-06	0.866073
ENSG00000006283qqCACNA1GqqENSDARG00000089913qqcacna1g	5.26339e-06	-0.6708
ENSG00000198840qqMT-ND3qqENSDARG00000063914qqmt-nd3	5.44463e-06	-0.402066
ENSG00000087258qqGNAO1qqENSDARG00000016676qqgnao1a	6.0546e-06	0.582065
ENSG00000137563qqGGHqqENSDARG00000105118qqzgc:171566	7.18994e-06	-0.663821
ENSG00000143401qqANP32EqqENSDARG00000054804qqanp32e	7.61865e-06	0.507826
ENSG00000100307qqCBX7qqENSDARG00000038025qqcbx7a	7.76038e-06	0.55178
ENSG00000116991qqSIPA1L2qqENSDARG00000061640qqsipa1l2	7.99008e-06	0.761391
ENSG00000126803qqHSPA2qqENSDARG00000092362qqhsp70.2	8.22622e-06	0.642666
ENSG00000149218qqENDOD1qqENSDARG00000071224qqsi:ch211-133n4.4	8.50607e-06	-0.594528
ENSG00000156564qqLRFN2qqENSDARG00000077489qqlrfn2b	8.64016e-06	-0.50792
ENSG00000015153qqYAF2qqENSDARG00000015966qqyaf2	8.96866e-06	0.552464
ENSG00000183726qqTMEM50AqqENSDARG00000015757qqtmem50a	9.31615e-06	-0.528799
ENSG00000187446qqCHP1qqENSDARG00000052859qqchp1	9.5232e-06	0.391099
ENSG00000100554qqATP6V1DqqENSDARG00000011175qqatp6v1d	9.73212e-06	0.610753
ENSG00000070087qqPFN2qqENSDARG00000003952qqpfn2	1.02047e-05	0.488483
ENSG00000100591qqAHSA1qqENSDARG00000100317qqahsa1b	1.06583e-05	0.536018
ENSG00000168734qqPKIGqqENSDARG00000086471qqpkig	1.07171e-05	0.832444
ENSG00000182220qqATP6AP2qqENSDARG00000008735qqatp6ap2	1.18573e-05	-0.367768
ENSG00000143153qqATP1B1qqENSDARG00000076833qqatp1b1b	1.2234e-05	0.648186
ENSG00000158604qqTMED4qqENSDARG00000024954qqtmed4	1.23027e-05	-0.575666
ENSG00000164024qqMETAP1qqENSDARG00000033440qqmetap1	1.24285e-05	-0.731203
ENSG00000163032qqVSNL1qqENSDARG00000023228qqvsnl1a	1.2594e-05	0.757954
ENSG00000170558qqCDH2qqENSDARG00000018693qqcdh2	1.26112e-05	-0.814917
ENSG00000140367qqUBE2Q2qqENSDARG00000013990qqube2q2	1.27427e-05	-0.42959
ENSG00000172270qqBSGqqENSDARG00000019881qqbsg	1.30483e-05	-0.297632
ENSG00000215397qqSCRT2qqENSDARG00000056175qqscrt2	1.34267e-05	0.594773
ENSG00000117118qqSDHBqqENSDARG00000075768qqsdhb	1.39452e-05	0.53225
ENSG00000165672qqPRDX3qqENSDARG00000032102qqprdx3	1.45794e-05	0.483355
ENSG00000072041qqSLC6A15qqENSDARG00000062821qqslc6a15	1.48371e-05	-0.64225
ENSG00000196104qqSPOCK3qqENSDARG00000070266qqspock3	1.64066e-05	-0.534475
ENSG00000153707qqPTPRDqqENSDARG00000019945qqptprdb	1.65827e-05	0.648211
ENSG00000170145qqSIK2qqENSDARG00000062315qqsik2b	1.6694e-05	0.492114
ENSG00000180304qqOAZ2qqENSDARG00000045929qqoaz2a	1.73946e-05	0.592337
ENSG00000133265qqHSPBP1qqENSDARG00000102937qqhspbp1	1.75633e-05	0.75455
ENSG00000135824qqRGS8qqENSDARG00000070037qqrgs8	1.76631e-05	0.627439
ENSG00000143333qqRGS16qqENSDARG00000070037qqrgs8	1.76631e-05	0.627439
ENSG00000173812qqEIF1qqENSDARG00000012688qqeif1b	1.80577e-05	0.504939
ENSG00000171450qqCDK5R2qqENSDARG00000071011qqcdk5r2a	1.82486e-05	0.435874
ENSG00000122557qqHERPUD2qqENSDARG00000021033qqherpud2	1.84242e-05	0.589955
ENSG00000116809qqZBTB17qqENSDARG00000074548qqzbtb17	2.00896e-05	0.637324
ENSG00000160014qqCALM3qqENSDARG00000015050qqcalm2b	2.12777e-05	0.390925
ENSG00000178363qqCALML3qqENSDARG00000015050qqcalm2b	2.12777e-05	0.390925
ENSG00000160014qqCALM3qqENSDARG00000074057qqcalm3b	2.15754e-05	0.316963
ENSG00000178363qqCALML3qqENSDARG00000074057qqcalm3b	2.15754e-05	0.316963
ENSG00000147642qqSYBUqqENSDARG00000060112qqsybu	2.34857e-05	0.524903
ENSG00000111404qqRERGLqqENSDARG00000019396qqrergla	2.40103e-05	0.825945
ENSG00000101935qqAMMECR1qqENSDARG00000012892qqammecr1	2.44318e-05	0.430056
ENSG00000140391qqTSPAN3qqENSDARG00000034753qqtspan3a	2.55524e-05	-0.508033
ENSG00000070831qqCDC42qqENSDARG00000044573qqcdc42	2.67566e-05	0.437546
ENSG00000113712qqCSNK1A1qqENSDARG00000052674qqcsnk1a1	2.81936e-05	0.559255
ENSG00000116209qqTMEM59qqENSDARG00000019033qqtmem59	2.88038e-05	-0.507705
ENSG00000162951qqLRRTM1qqENSDARG00000052713qqlrrtm1	3.11145e-05	-0.472608
ENSG00000144724qqPTPRGqqENSDARG00000045006qqptprga	3.27915e-05	-0.609796
ENSG00000187902qqSHISA7qqENSDARG00000063144qqshisa7b	3.33698e-05	-0.758092
ENSG00000116161qqCACYBPqqENSDARG00000014731qqcacybp	3.5355e-05	0.523372
ENSG00000102003qqSYPqqENSDARG00000002230qqsypb	3.79962e-05	-0.405993
ENSG00000171951qqSCG2qqENSDARG00000038574qqscg2b	4.03268e-05	-0.413346
ENSG00000141570qqCBX8qqENSDARG00000098771qqcbx8b	4.36583e-05	0.578993
ENSG00000155957qqTMBIM4qqENSDARG00000014361qqtmbim4	4.50685e-05	-0.498019
ENSG00000228144qqRP11-745O10.4qqENSDARG00000014361qqtmbim4	4.50685e-05	-0.498019
ENSG00000174938qqSEZ6L2qqENSDARG00000076052qqsez6l2	4.70969e-05	-0.551472
ENSG00000145675qqPIK3R1qqENSDARG00000038524qqpik3r1	4.85813e-05	0.52119
ENSG00000163956qqLRPAP1qqENSDARG00000033604qqlrpap1	4.99872e-05	-0.638422
ENSG00000116983qqHPCAL4qqENSDARG00000070491qqhpcal4	5.25798e-05	-0.464708
ENSG00000159388qqBTG2qqENSDARG00000020298qqbtg2	5.33566e-05	-0.464844
ENSG00000132326qqPER2qqENSDARG00000034503qqper2	5.35778e-05	0.569342
ENSG00000156011qqPSD3qqENSDARG00000104820qqpsd3l	5.4866e-05	0.582077
ENSG00000105696qqTMEM59LqqENSDARG00000003655qqtmem59l	5.77326e-05	-0.353018
ENSG00000140403qqDNAJA4qqENSDARG00000051762qqCABZ01080568.1	5.80736e-05	0.743888
ENSG00000144339qqTMEFF2qqENSDARG00000058699qqtmeff2b	5.93049e-05	0.501148
ENSG00000111897qqSERINC1qqENSDARG00000009106qqserinc1	5.96637e-05	-0.355207
ENSG00000105290qqAPLP1qqENSDARG00000098368qqaplp1	6.07307e-05	-0.461418
ENSG00000142676qqRPL11qqENSDARG00000043509qqrpl11	6.55868e-05	0.398191
ENSG00000135625qqEGR4qqENSDARG00000077799qqegr4	6.56221e-05	-0.4064
ENSG00000139644qqTMBIM6qqENSDARG00000077934qqtegt	6.5921e-05	-0.419581
ENSG00000048540qqLMO3qqENSDARG00000008720qqlmo3	6.76776e-05	0.794996
ENSG00000180879qqSSR4qqENSDARG00000019444qqssr4	6.85238e-05	-0.53884
ENSG00000186480qqINSIG1qqENSDARG00000010658qqinsig1	7.13736e-05	-0.559863
ENSG00000105220qqGPIqqENSDARG00000012987qqgpia	7.29595e-05	0.492887
ENSG00000166794qqPPIBqqENSDARG00000092798qqppib	7.46343e-05	-0.561103
ENSG00000163964qqPIGXqqENSDARG00000063559qqpigx	7.59609e-05	-0.603899
ENSG00000114784qqEIF1BqqENSDARG00000029445qqzgc:56676	7.75958e-05	0.499991
ENSG00000137463qqMGARPqqENSDARG00000071353qqMGARP	7.92038e-05	0.433693
ENSG00000100744qqGSKIPqqENSDARG00000038099qqgskip	7.92383e-05	0.586091
ENSG00000101152qqDNAJC5qqENSDARG00000042948qqdnajc5aa	7.96994e-05	0.524981
ENSG00000109736qqMFSD10qqENSDARG00000013117qqhiat1a	8.13099e-05	-0.60535
ENSG00000115963qqRND3qqENSDARG00000076799qqrnd3a	8.23385e-05	0.637567
ENSG00000143384qqMCL1qqENSDARG00000008363qqmcl1b	8.32126e-05	0.679448
ENSG00000147509qqRGS20qqENSDARG00000038859qqrgs20	9.50575e-05	0.541029
ENSG00000054523qqKIF1BqqENSDARG00000037020qqkif1b	9.9913e-05	-0.400361
ENSG00000103363qqTCEB2qqENSDARG00000037980qqelob	0.00010151	0.441125
ENSG00000128596qqCCDC136qqENSDARG00000075513qqccdc136b	0.000103542	0.772094
ENSG00000166963qqMAP1AqqENSDARG00000059601qqmap1aa	0.000106494	-0.386293
ENSG00000162188qqGNG3qqENSDARG00000009553qqgng3	0.000108879	0.420561
ENSG00000183291qqSEP15qqENSDARG00000099664qqselenof	0.000109181	-0.500216
ENSG00000134138qqMEIS2qqENSDARG00000098240qqmeis2a	0.000110707	0.671894
ENSG00000055211qqGINM1qqENSDARG00000021975qqginm1	0.000115977	-0.589954
ENSG00000121774qqKHDRBS1qqENSDARG00000052856qqkhdrbs1a	0.000116213	0.309132
ENSG00000132024qqCC2D1AqqENSDARG00000036281qqCC2D1A	0.000120497	-0.49168
ENSG00000167074qqTEFqqENSDARG00000039117qqtefa	0.000121984	0.515564
ENSG00000172590qqMRPL52qqENSDARG00000090568qqmrpl52	0.000126781	0.474164
ENSG00000152234qqATP5A1qqENSDARG00000010149qqatp5fa1	0.000134082	0.444572
ENSG00000100201qqDDX17qqENSDARG00000010873qqDDX17	0.000134538	0.473467
ENSG00000197451qqHNRNPABqqENSDARG00000007960qqhnrnpaba	0.000135313	0.362923
ENSG00000033050qqABCF2qqENSDARG00000038785qqabcf2a	0.000139062	0.426575
ENSG00000180332qqKCTD4qqENSDARG00000068691qqkctd4	0.000150451	-0.541441
ENSG00000175906qqARL4DqqENSDARG00000045074qqarl4d	0.000155415	0.622351
ENSG00000127561qqSYNGR3qqENSDARG00000014871qqsyngr3a	0.000157439	-0.584504
ENSG00000102804qqTSC22D1qqENSDARG00000038306qqtsc22d1	0.000161323	0.383661
ENSG00000128656qqCHN1qqENSDARG00000101735qqchn1	0.00016525	0.600802
ENSG00000170091qqHMP19qqENSDARG00000102975qqnsg2	0.000166151	-0.416212
ENSG00000112697qqTMEM30AqqENSDARG00000043555qqtmem30ab	0.000169001	-0.589425
ENSG00000166006qqKCNC2qqENSDARG00000061288qqkcnc4	0.000176339	-0.544287
ENSG00000102924qqCBLN1qqENSDARG00000057296qqcbln1	0.000179963	0.527059
ENSG00000163032qqVSNL1qqENSDARG00000044053qqvsnl1b	0.00018033	0.481208
ENSG00000108654qqDDX5qqENSDARG00000038068qqddx5	0.000182903	0.327933
ENSG00000138166qqDUSP5qqENSDARG00000019307qqdusp5	0.00018503	0.538394
ENSG00000008277qqADAM22qqENSDARG00000060532qqadam22	0.000185753	-0.515245
ENSG00000172247qqC1QTNF4qqENSDARG00000024299qqc1qtnf4	0.000187144	-0.67381
ENSG00000157005qqSSTqqENSDARG00000040799qqsst1.1	0.000187613	-1.51216
ENSG00000167658qqEEF2qqENSDARG00000035256qqeef2l2	0.000190955	0.471179
ENSG00000128965qqCHAC1qqENSDARG00000070426qqchac1	0.000199602	0.410779
ENSG00000123358qqNR4A1qqENSDARG00000000796qqnr4a1	0.00020432	-0.643927
ENSG00000104805qqNUCB1qqENSDARG00000054833qqnucb1	0.000208254	-0.68841
ENSG00000185742qqC11orf87qqENSDARG00000097648qqsi:dkey-35i13.1	0.000213195	0.546724
ENSG00000174444qqRPL4qqENSDARG00000041182qqrpl4	0.000214005	0.346124
ENSG00000141542qqRAB40BqqENSDARG00000042410qqrab40b	0.000229258	0.423746
ENSG00000048991qqR3HDM1qqENSDARG00000101458qqr3hdm1	0.000235701	0.410354
ENSG00000169223qqLMAN2qqENSDARG00000061854qqlman2	0.000240413	-0.526345
ENSG00000155367qqPPM1JqqENSDARG00000057032qqppm1nb	0.000252416	0.538174
ENSG00000164088qqPPM1MqqENSDARG00000057032qqppm1nb	0.000252416	0.538174
ENSG00000213889qqPPM1NqqENSDARG00000057032qqppm1nb	0.000252416	0.538174
ENSG00000110492qqMDKqqENSDARG00000020708qqmdkb	0.000254606	-0.420802
ENSG00000144659qqSLC25A38qqENSDARG00000074533qqslc25a38b	0.000255249	0.504868
ENSG00000141551qqCSNK1DqqENSDARG00000006125qqcsnk1db	0.000274302	0.461264
ENSG00000173208qqABCD2qqENSDARG00000059409qqabcd2	0.00028571	-0.583447
ENSG00000087191qqPSMC5qqENSDARG00000015315qqpsmc5	0.000291244	0.438016
ENSG00000033122qqLRRC7qqENSDARG00000079670qqlrrc7	0.000294009	-0.437966
ENSG00000148481qqFAM188AqqENSDARG00000028715qqmindy3	0.000294142	0.394371
ENSG00000124440qqHIF3AqqENSDARG00000100826qqhif1al	0.000300717	0.572484
ENSG00000188483qqIER5LqqENSDARG00000054906qqier5l	0.000317169	0.538636
ENSG00000213341qqCHUKqqENSDARG00000011662qqchuk	0.000321308	0.484245
ENSG00000273841qqTAF9qqENSDARG00000077870qqtaf9	0.000323746	0.314243
ENSG00000113369qqARRDC3qqENSDARG00000052690qqarrdc3a	0.000330083	0.473549
ENSG00000179673qqRPRMLqqENSDARG00000056768qqrprml	0.000334238	0.3375
ENSG00000189403qqHMGB1qqENSDARG00000099175qqhmgb1a	0.000340004	0.345537
ENSG00000135709qqKIAA0513qqENSDARG00000041599qqzgc:91860	0.000348798	0.368704
ENSG00000100650qqSRSF5qqENSDARG00000027734qqsrsf5b	0.000353112	0.500342
ENSG00000218336qqTENM3qqENSDARG00000005479qqtenm3	0.000359514	-0.585997
ENSG00000129625qqREEP5qqENSDARG00000100742qqreep5	0.00036291	-0.387263
ENSG00000144677qqCTDSPLqqENSDARG00000071673qqctdspla	0.000381381	0.554472
ENSG00000130294qqKIF1AqqENSDARG00000061817qqkif1aa	0.00038487	-0.320909
ENSG00000164076qqCAMKVqqENSDARG00000027963qqcamkva	0.000407362	0.484526
ENSG00000159200qqRCAN1qqENSDARG00000003109qqrcan1a	0.000409758	0.503717
ENSG00000198356qqASNA1qqENSDARG00000018190qqasna1	0.000414668	0.531813
ENSG00000164082qqGRM2qqENSDARG00000007195qqgrm2b	0.000418438	0.659185
ENSG00000102780qqDGKHqqENSDARG00000018716qqdgkh	0.000440459	0.389697
ENSG00000179091qqCYC1qqENSDARG00000038075qqcyc1	0.000456292	0.392814
ENSG00000133083qqDCLK1qqENSDARG00000018856qqdclk1a	0.000458481	-0.504465
ENSG00000140564qqFURINqqENSDARG00000070971qqfurinb	0.000465208	0.697508
ENSG00000119335qqSETqqENSDARG00000031495qqseta	0.00046844	0.424678
ENSG00000188229qqTUBB4BqqENSDARG00000098591qqtubb2b	0.000474045	0.386213
ENSG00000068697qqLAPTM4AqqENSDARG00000006397qqlaptm4a	0.000486206	-0.287279
ENSG00000176490qqDIRAS1qqENSDARG00000028066qqdiras1a	0.000501897	0.554014
ENSG00000100095qqSEZ6LqqENSDARG00000100594qqsez6l	0.000515753	-0.449736
ENSG00000155974qqGRIP1qqENSDARG00000015053qqgrip1	0.000534724	0.556028
ENSG00000155980qqKIF5AqqENSDARG00000098936qqkif5aa	0.000540222	-0.410367
ENSG00000107551qqRASSF4qqENSDARG00000012460qqrassf4	0.00056276	0.470383
ENSG00000213593qqTMX2qqENSDARG00000007786qqtmx2b	0.000573549	-0.588463
ENSG00000147526qqTACC1qqENSDARG00000073753qqtacc1	0.000580353	0.50972
ENSG00000068745qqIP6K2qqENSDARG00000008310qqip6k2a	0.000582433	0.572599
ENSG00000007047qqMARK4qqENSDARG00000024966qqMARK4	0.000593402	0.413163
ENSG00000167004qqPDIA3qqENSDARG00000102640qqpdia3	0.000633712	-0.426737
ENSG00000105088qqOLFM2qqENSDARG00000077847qqolfm2a	0.000636414	-0.54722
ENSG00000163584qqRPL22L1qqENSDARG00000010244qqrpl22l1	0.000651879	0.405696
ENSG00000182054qqIDH2qqENSDARG00000003795qqidh2	0.000658397	0.374857
ENSG00000114902qqSPCS1qqENSDARG00000059298qqspcs1	0.000676	-0.494359
ENSG00000140988qqRPS2qqENSDARG00000077291qqrps2	0.000681641	0.288276
ENSG00000163577qqEIF5A2qqENSDARG00000017235qqeif5a	0.000691528	0.361395
ENSG00000164600qqNEUROD6qqENSDARG00000040008qqneurod6a	0.000701353	-0.667246
ENSG00000241837qqATP5OqqENSDARG00000001788qqatp5po	0.000704512	0.408322
ENSG00000249209qqAP000304.12qqENSDARG00000001788qqatp5po	0.000704512	0.408322
ENSG00000163659qqTIPARPqqENSDARG00000061841qqtiparp	0.000717576	0.371568
ENSG00000125779qqPANK2qqENSDARG00000003311qqpank2	0.000760589	-0.625643
ENSG00000168288qqMMADHCqqENSDARG00000041602qqzgc:92335	0.000798292	0.323539
ENSG00000099260qqPALMDqqENSDARG00000034321qqpalmdb	0.000800597	-0.517438
ENSG00000108852qqMPP2qqENSDARG00000053453qqmpp2a	0.00080518	0.490427
ENSG00000170390qqDCLK2qqENSDARG00000034093qqdclk2a	0.000806701	0.400409
ENSG00000078549qqADCYAP1R1qqENSDARG00000105201qqadcyap1r1a	0.000808414	-0.496274
ENSG00000106415qqGLCCI1qqENSDARG00000008503qqglcci1a	0.000813155	0.483639
ENSG00000174738qqNR1D2qqENSDARG00000003820qqnr1d2a	0.000817227	0.465495
ENSG00000143384qqMCL1qqENSDARG00000009779qqmcl1a	0.000837211	0.73099
ENSG00000163577qqEIF5A2qqENSDARG00000056186qqeif5a2	0.000841454	0.501617
ENSG00000137880qqGCHFRqqENSDARG00000098588qqgchfr	0.000848128	0.571991
ENSG00000171236qqLRG1qqENSDARG00000020493qqlgi1a	0.000851348	-0.377355
ENSG00000108231qqLGI1qqENSDARG00000020493qqlgi1a	0.000851348	-0.377355
ENSG00000184709qqLRRC26qqENSDARG00000020493qqlgi1a	0.000851348	-0.377355
ENSG00000153902qqLGI4qqENSDARG00000020493qqlgi1a	0.000851348	-0.377355
ENSG00000116661qqFBXO2qqENSDARG00000099306qqzgc:175088	0.000876191	0.336132
ENSG00000164733qqCTSBqqENSDARG00000055120qqctsba	0.000878823	-0.527442
ENSG00000167693qqNXNqqENSDARG00000033978qqnxn	0.00088749	0.473897
ENSG00000126432qqPRDX5qqENSDARG00000055064qqprdx5	0.000894948	0.452267
ENSG00000113369qqARRDC3qqENSDARG00000036028qqarrdc3b	0.000905974	0.334785
ENSG00000058404qqCAMK2BqqENSDARG00000011065qqcamk2b1	0.000909555	0.294593
ENSG00000100632qqERHqqENSDARG00000032866qqerh	0.000913001	0.375396
ENSG00000146433qqTMEM181qqENSDARG00000045910qqtmem181	0.000921538	-0.527523
ENSG00000142168qqSOD1qqENSDARG00000043848qqsod1	0.000960305	0.394831
ENSG00000119950qqMXI1qqENSDARG00000040884qqmxi1	0.000965401	0.432862
ENSG00000078140qqUBE2KqqENSDARG00000013505qqube2kb	0.00096643	0.396017
ENSG00000142534qqRPS11qqENSDARG00000053058qqrps11	0.000984758	0.368435
ENSG00000162642qqC1orf52qqENSDARG00000103134qqzgc:65873	0.00102773	-0.645323
ENSG00000082258qqCCNT2qqENSDARG00000036685qqccnt2a	0.00103585	0.3097
ENSG00000185008qqROBO2qqENSDARG00000014891qqrobo2	0.00108725	-0.449872
ENSG00000136003qqISCUqqENSDARG00000035596qqISCU (1 of many)	0.00108765	0.46396
ENSG00000105953qqOGDHqqENSDARG00000034270qqogdha	0.00111187	-0.513109
ENSG00000187676qqB3GLCTqqENSDARG00000073917qqb3glcta	0.00119411	-0.447746
ENSG00000114268qqPFKFB4qqENSDARG00000029075qqpfkfb4b	0.00121954	0.491017
ENSG00000119335qqSETqqENSDARG00000003920qqsetb	0.00122825	0.408039
ENSG00000258986qqTMEM179qqENSDARG00000013292qqtmem179	0.00124652	-0.546662
ENSG00000173660qqUQCRHqqENSDARG00000059128qquqcrh	0.00124756	0.394172
ENSG00000233954qqUQCRHLqqENSDARG00000059128qquqcrh	0.00124756	0.394172
ENSG00000186918qqZNF395qqENSDARG00000024195qqznf395b	0.00125283	0.262781
ENSG00000107223qqEDF1qqENSDARG00000009950qqedf1	0.00129038	0.314709
ENSG00000169710qqFASNqqENSDARG00000087657qqccdc57	0.00130505	0.368295
ENSG00000172757qqCFL1qqENSDARG00000021124qqcfl1	0.00133106	0.288445
ENSG00000135940qqCOX5BqqENSDARG00000015978qqCOX5B	0.00136406	0.369718
ENSG00000165119qqHNRNPKqqENSDARG00000018914qqhnrnpk	0.00139678	0.349461
ENSG00000187969qqZCCHC13qqENSDARG00000070922qqcnbpb	0.00140251	0.315816
ENSG00000169714qqCNBPqqENSDARG00000070922qqcnbpb	0.00140251	0.315816
ENSG00000114353qqGNAI2qqENSDARG00000017294qqgnai2b	0.00140878	0.491397
ENSG00000172354qqGNB2qqENSDARG00000035357qqgnb2	0.00142157	0.469819
ENSG00000005810qqMYCBP2qqENSDARG00000001220qqmycbp2	0.0014413	-0.499982
ENSG00000107130qqNCS1qqENSDARG00000054186qqncs1b	0.00144471	0.490852
ENSG00000176887qqSOX11qqENSDARG00000077811qqsox11a	0.00145198	-0.728592
ENSG00000116329qqOPRD1qqENSDARG00000037159qqoprd1b	0.00147118	0.442841
ENSG00000166411qqIDH3AqqENSDARG00000030278qqidh3a	0.001479	0.378162
ENSG00000278139qqPIK3R3qqENSDARG00000103038qqpik3r3a	0.00149313	0.425619
ENSG00000117461qqPIK3R3qqENSDARG00000103038qqpik3r3a	0.00149313	0.425619
ENSG00000151150qqANK3qqENSDARG00000061736qqank3a	0.0015144	-0.426784
ENSG00000108852qqMPP2qqENSDARG00000010957qqmpp2b	0.0015158	0.354582
ENSG00000151929qqBAG3qqENSDARG00000039486qqbag3	0.00151685	0.452263
ENSG00000156482qqRPL30qqENSDARG00000035871qqrpl30	0.0015743	0.282028
ENSG00000188338qqSLC38A3qqENSDARG00000027065qqslc38a3a	0.00160471	0.316524
ENSG00000198900qqTOP1qqENSDARG00000070545qqtop1l	0.00161996	0.378137
ENSG00000140538qqNTRK3qqENSDARG00000077228qqntrk3a	0.0016201	-0.458835
ENSG00000184207qqPGPqqENSDARG00000029695qqpgp	0.0016232	0.36969
ENSG00000170004qqCHD3qqENSDARG00000021405qqchd3	0.0016814	-0.542621
ENSG00000106976qqDNM1qqENSDARG00000010042qqdnm1a	0.00168176	0.367839
ENSG00000174574qqAKIRIN1qqENSDARG00000039969qqakirin1	0.00177491	0.355071
ENSG00000008405qqCRY1qqENSDARG00000011583qqcry1ab	0.00179292	0.445862
ENSG00000100813qqACIN1qqENSDARG00000026842qqacin1b	0.001794	0.378235
ENSG00000187135qqVSTM2BqqENSDARG00000098810qqVSTM2B	0.00180759	0.510088
ENSG00000105866qqSP4qqENSDARG00000005186qqsp4	0.0018183	0.482266
ENSG00000078328qqRBFOX1qqENSDARG00000014746qqrbfox1	0.00182841	0.416346
ENSG00000177728qqTMEM94qqENSDARG00000074506qqtmem94	0.00184208	-0.414091
ENSG00000128272qqATF4qqENSDARG00000038141qqatf4b	0.00186303	0.306627
ENSG00000115226qqFNDC4qqENSDARG00000009949qqfndc4b	0.00188804	-0.465139
ENSG00000169855qqROBO1qqENSDARG00000026784qqrobo1	0.00190343	-0.407804
ENSG00000198162qqMAN1A2qqENSDARG00000041728qqman1a2	0.00190454	-0.596007
ENSG00000036672qqUSP2qqENSDARG00000020107qqusp2a	0.00192747	0.416695
ENSG00000141480qqARRB2qqENSDARG00000011545qqarrb2b	0.0019341	0.318978
ENSG00000126457qqPRMT1qqENSDARG00000010246qqprmt1	0.00193816	0.310142
ENSG00000167654qqATCAYqqENSDARG00000071678qqatcaya	0.00194094	0.311321
ENSG00000108528qqSLC25A11qqENSDARG00000035741qqslc25a11	0.00195508	0.347129
ENSG00000132718qqSYT11qqENSDARG00000057913qqsyt11a	0.00200498	-0.371577
ENSG00000142606qqMMEL1qqENSDARG00000105389qqmmel1	0.00201313	0.436699
ENSG00000074211qqPPP2R2CqqENSDARG00000056797qqppp2r2ca	0.00201987	0.440438
ENSG00000189134qqNKAPLqqENSDARG00000033450qqnkap	0.00204514	0.345967
ENSG00000165046qqLETM2qqENSDARG00000077515qqletm2	0.00204974	0.425643
ENSG00000184076qqUQCR10qqENSDARG00000104517qquqcr10	0.00205201	0.374766
ENSG00000140391qqTSPAN3qqENSDARG00000053559qqtspan3b	0.00205514	-0.556466
ENSG00000108107qqRPL28qqENSDARG00000005791qqrpl28	0.00206424	0.338569
ENSG00000100647qqSUSD6qqENSDARG00000030116qqsusd6	0.00207007	0.338597
ENSG00000121644qqDESI2qqENSDARG00000004460qqdesi2	0.00208703	0.392647
ENSG00000129933qqMAU2qqENSDARG00000042056qqmau2	0.00213444	-0.494791
ENSG00000186010qqNDUFA13qqENSDARG00000098584qqCABZ01102240.1	0.00222727	-0.568743
ENSG00000197106qqSLC6A17qqENSDARG00000068787qqslc6a17	0.00229344	0.443645
ENSG00000140836qqZFHX3qqENSDARG00000103057qqzfhx3	0.00233706	-0.265815
ENSG00000145741qqBTF3qqENSDARG00000035400qqbtf3	0.00237816	0.369725
ENSG00000005882qqPDK2qqENSDARG00000020876qqpdk2a	0.00239999	0.441114
ENSG00000181195qqPENKqqENSDARG00000036045qqpenkb	0.0024056	-1.20815
ENSG00000122877qqEGR2qqENSDARG00000042826qqegr2b	0.00241918	-0.378883
ENSG00000116521qqSCAMP3qqENSDARG00000016765qqscamp3	0.00241918	-0.548291
ENSG00000129128qqSPCS3qqENSDARG00000089976qqspcs3	0.00243224	-0.578491
ENSG00000177885qqGRB2qqENSDARG00000038059qqgrb2b	0.00255291	0.41705
ENSG00000149256qqTENM4qqENSDARG00000105088qqtenm4	0.00257044	-0.7465
ENSG00000101638qqST8SIA5qqENSDARG00000036584qqst8sia5	0.00259962	-0.388599
ENSG00000135624qqCCT7qqENSDARG00000007385qqcct7	0.00270009	0.390614
ENSG00000163875qqMEAF6qqENSDARG00000101216qqmeaf6	0.00270725	0.314292
ENSG00000205155qqPSENENqqENSDARG00000068698qqpsenen	0.0027238	-0.420293
ENSG00000188223qqAC002398.9qqENSDARG00000068698qqpsenen	0.0027238	-0.420293
ENSG00000166922qqSCG5qqENSDARG00000032126qqscg5	0.00272563	0.463433
ENSG00000169762qqTAPT1qqENSDARG00000061143qqtapt1b	0.00275651	-0.494442
ENSG00000105143qqSLC1A6qqENSDARG00000010096qqslc1a6	0.00277465	-0.532282
ENSG00000100219qqXBP1qqENSDARG00000035622qqxbp1	0.00278879	-0.264198
ENSG00000082898qqXPO1qqENSDARG00000063229qqxpo1b	0.00283433	0.392191
ENSG00000068745qqIP6K2qqENSDARG00000019613qqip6k2b	0.00290507	0.504737
ENSG00000163637qqPRICKLE2qqENSDARG00000037593qqprickle2b	0.00290737	0.377211
ENSG00000127990qqSGCEqqENSDARG00000012138qqsgce	0.00293201	-0.460656
ENSG00000130962qqPRRG1qqENSDARG00000043283qqprrg1	0.00300057	0.500087
ENSG00000145730qqPAMqqENSDARG00000100170qqpam	0.00300152	-0.382672
ENSG00000139675qqHNRNPA1L2qqENSDARG00000036675qqhnrnpa1b	0.00301025	0.363955
ENSG00000152932qqRAB3CqqENSDARG00000014462qqrab3c	0.0030376	0.434697
ENSG00000143093qqSTRIP1qqENSDARG00000074084qqstrip1	0.00304633	0.442345
ENSG00000118363qqSPCS2qqENSDARG00000042823qqspcs2	0.00309442	-0.466087
ENSG00000135821qqGLULqqENSDARG00000100003qqglulb	0.00315259	0.344496
ENSG00000178695qqKCTD12qqENSDARG00000069843qqkctd12.1	0.00315273	-0.770819
ENSG00000130520qqLSM4qqENSDARG00000023852qqlsm4	0.00317343	-0.591454
ENSG00000174547qqMRPL11qqENSDARG00000013075qqmrpl11	0.00324319	0.354073
ENSG00000169340qqPDILTqqENSDARG00000033599qqzgc:100906	0.00325082	-0.442852
ENSG00000185615qqPDIA2qqENSDARG00000033599qqzgc:100906	0.00325082	-0.442852
ENSG00000081181qqARG2qqENSDARG00000039269qqarg2	0.00332139	0.396619
ENSG00000198954qqKIF1BPqqENSDARG00000062053qqkif1bp	0.00332401	0.353399
ENSG00000181649qqPHLDA2qqENSDARG00000042874qqphlda2	0.00333494	-0.393343
ENSG00000103423qqDNAJA3qqENSDARG00000058494qqdnaja3a	0.00341246	0.33238
ENSG00000124374qqPAIP2BqqENSDARG00000008706qqpaip2b	0.00345435	0.414595
ENSG00000134313qqKIDINS220qqENSDARG00000017338qqkidins220b	0.00351151	-0.514193
ENSG00000179862qqCITED4qqENSDARG00000035990qqcited4a	0.00356924	0.39807
ENSG00000177479qqARIH2qqENSDARG00000012848qqarih2	0.00361081	0.403943
ENSG00000173401qqGLIPR1L1qqENSDARG00000030078qqglipr1b	0.00361127	0.525751
ENSG00000124812qqCRISP1qqENSDARG00000030078qqglipr1b	0.00361127	0.525751
ENSG00000180481qqGLIPR1L2qqENSDARG00000030078qqglipr1b	0.00361127	0.525751
ENSG00000125775qqSDCBP2qqENSDARG00000012513qqsdcbp2	0.00366885	0.362689
ENSG00000263465qqSRSF8qqENSDARG00000057484qqsrsf2a	0.0037341	0.295508
ENSG00000161547qqSRSF2qqENSDARG00000057484qqsrsf2a	0.0037341	0.295508
ENSG00000023516qqAKAP11qqENSDARG00000075435qqakap11	0.00392723	-0.424141
ENSG00000167772qqANGPTL4qqENSDARG00000035859qqangptl4	0.00400044	0.281704
ENSG00000157916qqRER1qqENSDARG00000012747qqrer1	0.00400967	-0.400802
ENSG00000125995qqROMO1qqENSDARG00000038076qqromo1	0.00401349	0.275889
ENSG00000080822qqCLDND1qqENSDARG00000104439qqcldnd1a	0.00401512	0.297044
ENSG00000099860qqGADD45BqqENSDARG00000013576qqgadd45bb	0.00402092	-0.560291
ENSG00000105552qqBCAT2qqENSDARG00000054849qqbcat2	0.00404218	-0.446714
ENSG00000152413qqHOMER1qqENSDARG00000101759qqhomer1b	0.00405466	0.49748
ENSG00000121989qqACVR2AqqENSDARG00000011188qqacvr2aa	0.0041562	-0.385955
ENSG00000145332qqKLHL8qqENSDARG00000101270qqklhl8	0.00443329	-0.55662
ENSG00000206052qqDOK6qqENSDARG00000063032qqdok6	0.00445368	0.426661
ENSG00000101150qqTPD52L2qqENSDARG00000013655qqtpd52l2b	0.00446035	0.320471
ENSG00000139998qqRAB15qqENSDARG00000026484qqrab15	0.00451941	0.296905
ENSG00000178980qqSEPW1qqENSDARG00000035136qqselenow1	0.0045836	0.278226
ENSG00000187595qqZNF385CqqENSDARG00000058154qqznf385c	0.00463462	0.484286
ENSG00000145632qqPLK2qqENSDARG00000090752qqplk2a	0.00464554	-0.40312
ENSG00000171723qqGPHNqqENSDARG00000100851qqgphnb	0.00465102	0.405278
ENSG00000130175qqPRKCSHqqENSDARG00000004470qqprkcsh	0.00473119	-0.380566
ENSG00000100664qqEIF5qqENSDARG00000003681qqeif5	0.00476909	0.40299
ENSG00000147416qqATP6V1B2qqENSDARG00000043465qqatp6v1b2	0.00477918	0.329798
ENSG00000169895qqSYAP1qqENSDARG00000012946qqsyap1	0.00478588	0.361213
ENSG00000004779qqNDUFAB1qqENSDARG00000058463qqndufab1a	0.00489889	0.362072
ENSG00000142541qqRPL13AqqENSDARG00000044093qqrpl13a	0.00490607	0.30027
ENSG00000063244qqU2AF2qqENSDARG00000012505qqu2af2a	0.00494554	0.346856
ENSG00000172086qqKRCC1qqENSDARG00000074415qqzgc:171482	0.00495254	0.360849
ENSG00000117984qqCTSDqqENSDARG00000057698qqctsd	0.00497657	-0.37559
ENSG00000250644qqRP11-295K3.1qqENSDARG00000057698qqctsd	0.00497657	-0.37559
ENSG00000131238qqPPT1qqENSDARG00000039980qqppt1	0.00500586	-0.473004
ENSG00000089157qqRPLP0qqENSDARG00000051783qqrplp0	0.00500772	0.305821
ENSG00000137876qqRSL24D1qqENSDARG00000040439qqrsl24d1	0.00502114	0.286159
ENSG00000198837qqDENND4BqqENSDARG00000102914qqdennd4b	0.00505741	-0.510011
ENSG00000163463qqKRTCAP2qqENSDARG00000070386qqkrtcap2	0.00507244	-0.484156
ENSG00000151490qqPTPROqqENSDARG00000100422qqptpro	0.00514283	-0.377757
ENSG00000060982qqBCAT1qqENSDARG00000045568qqbcat1	0.00515462	0.429259
ENSG00000172602qqRND1qqENSDARG00000004218qqrnd1b	0.00518992	0.520435
ENSG00000139915qqMDGA2qqENSDARG00000024017qqmdga2a	0.00519267	0.372731
ENSG00000004487qqKDM1AqqENSDARG00000060679qqkdm1a	0.00527203	0.362316
ENSG00000141759qqTXNL4AqqENSDARG00000036190qqtxnl4a	0.00534904	0.349449
ENSG00000166963qqMAP1AqqENSDARG00000022045qqmap1ab	0.00535322	0.416036
ENSG00000106803qqSEC61BqqENSDARG00000076568qqsec61b	0.00537761	0.340448
ENSG00000102858qqMGRN1qqENSDARG00000004796qqmgrn1b	0.00537853	-0.273533
ENSG00000159346qqADIPOR1qqENSDARG00000042717qqadipor1b	0.00541083	-0.419926
ENSG00000101255qqTRIB3qqENSDARG00000016200qqtrib3	0.0054407	0.323042
ENSG00000163902qqRPN1qqENSDARG00000059323qqrpn1	0.0054555	-0.391179
ENSG00000137193qqPIM1qqENSDARG00000100020qqpim1	0.0055661	0.369296
ENSG00000185651qqUBE2L3qqENSDARG00000027141qqube2l3b	0.00559516	0.316415
ENSG00000135677qqGNSqqENSDARG00000023766qqgnsa	0.0056076	-0.432313
ENSG00000197045qqGMFBqqENSDARG00000028327qqgmfb	0.00567212	0.349329
ENSG00000164187qqLMBRD2qqENSDARG00000017312qqlmbrd2b	0.00571793	-0.466
ENSG00000108588qqCCDC47qqENSDARG00000054362qqccdc47	0.00572822	-0.526069
ENSG00000172260qqNEGR1qqENSDARG00000021607qqnegr1	0.00574871	-0.407587
ENSG00000169902qqTPST1qqENSDARG00000073872qqtpst1	0.00582089	-0.504177
ENSG00000086289qqEPDR1qqENSDARG00000045420qqepdr1	0.00582793	-0.556329
ENSG00000155849qqELMO1qqENSDARG00000055400qqsi:dkey-56f14.7	0.00584122	0.438404
ENSG00000128463qqEMC4qqENSDARG00000102733qqCABZ01113812.1	0.00585578	-0.422987
ENSG00000123595qqRAB9AqqENSDARG00000045027qqrab9a	0.00587012	0.314313
ENSG00000132912qqDCTN4qqENSDARG00000023988qqdctn4	0.00594634	0.333253
ENSG00000153037qqSRP19qqENSDARG00000035699qqsrp19	0.00602108	0.285483
ENSG00000115484qqCCT4qqENSDARG00000013475qqcct4	0.00604128	0.395185
ENSG00000132471qqWBP2qqENSDARG00000056605qqwbp2	0.00605241	0.426965
ENSG00000106537qqTSPAN13qqENSDARG00000070479qqtspan13b	0.00611987	-0.46414
ENSG00000178741qqCOX5AqqENSDARG00000088383qqcox5aa	0.00614634	0.27839
ENSG00000168675qqLDLRAD4qqENSDARG00000070555qqldlrad4a	0.00616519	0.401777
ENSG00000184983qqNDUFA6qqENSDARG00000038028qqndufa6	0.00618081	0.278072
ENSG00000123119qqNECAB1qqENSDARG00000056566qqnecab1	0.00621312	0.396616
ENSG00000196353qqCPNE4qqENSDARG00000101095qqcpne4a	0.00630968	0.545096
ENSG00000138604qqGLCEqqENSDARG00000005095qqglcea	0.00635898	-0.380675
ENSG00000143549qqTPM3qqENSDARG00000005162qqtpm3	0.00637731	0.276984
ENSG00000168028qqRPSAqqENSDARG00000019181qqrpsa	0.00641994	0.295202
ENSG00000101294qqHM13qqENSDARG00000037846qqhm13	0.00643441	-0.513515
ENSG00000101079qqNDRG3qqENSDARG00000010052qqndrg3b	0.00646722	0.463501
ENSG00000144381qqHSPD1qqENSDARG00000056160qqhspd1	0.00649077	0.348813
ENSG00000161203qqAP2M1qqENSDARG00000002790qqap2m1a	0.00650787	0.315932
ENSG00000131711qqMAP1BqqENSDARG00000060434qqmap1b	0.00653531	0.284266
ENSG00000075945qqKIFAP3qqENSDARG00000008639qqkifap3a	0.00659511	-0.35924
ENSG00000172059qqKLF11qqENSDARG00000013794qqklf11b	0.0066048	0.381348
ENSG00000173141qqMRPL57qqENSDARG00000007285qqmrpl57	0.00661412	0.400415
ENSG00000161671qqEMC10qqENSDARG00000054793qqemc10	0.00676331	-0.480754
ENSG00000163125qqRPRD2qqENSDARG00000074676qqrprd2b	0.00683397	0.407104
ENSG00000144868qqTMEM108qqENSDARG00000090230qqtmem108	0.00683719	-0.403732
ENSG00000178764qqZHX2qqENSDARG00000055162qqzhx2a	0.00685842	0.325384
ENSG00000140093qqSERPINA10qqENSDARG00000005924qqserpina10a	0.00688387	-0.449243
ENSG00000121769qqFABP3qqENSDARG00000023290qqfabp3	0.00700189	0.296314
ENSG00000133112qqTPT1qqENSDARG00000092693qqtpt1	0.00703986	0.351105
ENSG00000172428qqMYEOV2qqENSDARG00000045296qqcops9	0.00710043	0.290441
ENSG00000170144qqHNRNPA3qqENSDARG00000036162qqhnrnpa0b	0.00723687	0.311572
ENSG00000110958qqPTGES3qqENSDARG00000089626qqptges3b	0.0072882	0.338746
ENSG00000265241qqRBM8AqqENSDARG00000016516qqrbm8a	0.007322	0.296502
ENSG00000071575qqTRIB2qqENSDARG00000068179qqtrib2	0.00733072	0.339545
ENSG00000093000qqNUP50qqENSDARG00000017454qqnup50	0.00739778	0.264428
ENSG00000128928qqIVDqqENSDARG00000042853qqivd	0.00750066	0.314952
ENSG00000090266qqNDUFB2qqENSDARG00000045490qqndufb2	0.00751399	0.333055
ENSG00000166181qqAPI5qqENSDARG00000033597qqapi5	0.00757137	0.329222
ENSG00000050130qqJKAMPqqENSDARG00000028581qqjkamp	0.00757732	-0.446281
ENSG00000073584qqSMARCE1qqENSDARG00000016871qqsmarce1	0.00763588	0.300938
ENSG00000044574qqHSPA5qqENSDARG00000103846qqhspa5	0.00773298	0.462821
ENSG00000100600qqLGMNqqENSDARG00000039150qqlgmn	0.00779599	-0.478303
ENSG00000177963qqRIC8AqqENSDARG00000007247qqric8a	0.00793188	0.475903
ENSG00000230989qqHSBP1qqENSDARG00000041921qqhsbp1b	0.00817741	0.276264
ENSG00000198843qqSELTqqENSDARG00000058354qqselenot1a	0.00818453	-0.450275
ENSG00000221988qqPPT2qqENSDARG00000104542qqppt2	0.0081946	-0.373856
ENSG00000258388qqPPT2-EGFL8qqENSDARG00000104542qqppt2	0.0081946	-0.373856
ENSG00000095139qqARCN1qqENSDARG00000002792qqarcn1a	0.00823988	0.466835
ENSG00000125834qqSTK35qqENSDARG00000057497qqstk35l	0.00835791	0.25569
ENSG00000109920qqFNBP4qqENSDARG00000051800qqfnbp4	0.0083726	-0.415906
ENSG00000162961qqDPY30qqENSDARG00000004427qqdpy30	0.00844213	0.336761
ENSG00000120742qqSERP1qqENSDARG00000099439qqserp1	0.00860133	0.390238
ENSG00000063854qqHAGHqqENSDARG00000025338qqhagh	0.00870935	0.386841
ENSG00000144320qqKIAA1715qqENSDARG00000006639qqlnpk	0.0087492	-0.392088
ENSG00000182870qqGALNT9qqENSDARG00000006832qqgalnt9	0.00876482	-0.426931
ENSG00000143162qqCREG1qqENSDARG00000105154qqcreg1	0.0087866	-0.445795
ENSG00000116459qqATP5F1qqENSDARG00000011553qqatp5pb	0.00914877	0.288402
ENSG00000130558qqOLFM1qqENSDARG00000018270qqolfm1a	0.00916011	0.493987
ENSG00000189043qqNDUFA4qqENSDARG00000056108qqndufa4	0.00919297	-0.332302
ENSG00000178952qqTUFMqqENSDARG00000104173qqtufm	0.00922135	0.261618
ENSG00000125388qqGRK4qqENSDARG00000070448qqgrk4	0.0093171	0.281343
ENSG00000196230qqTUBBqqENSDARG00000037997qqtubb5	0.00933289	0.761235
ENSG00000162769qqFLVCR1qqENSDARG00000031587qqflvcr1	0.00947029	0.269537
ENSG00000165280qqVCPqqENSDARG00000020008qqvcp	0.00948128	0.336865
ENSG00000115540qqMOB4qqENSDARG00000056085qqmob4	0.0094989	0.298433
ENSG00000270757qqHSPE1-MOB4qqENSDARG00000056085qqmob4	0.0094989	0.298433
ENSG00000101236qqRNF24qqENSDARG00000036965qqrnf24	0.00981507	0.452063
ENSG00000136854qqSTXBP1qqENSDARG00000001994qqstxbp1a	0.00985921	0.2824
ENSG00000110700qqRPS13qqENSDARG00000036298qqrps13	0.0100482	0.29606
ENSG00000136261qqBZW2qqENSDARG00000035918qqbzw2	0.0101843	0.446085
ENSG00000119421qqNDUFA8qqENSDARG00000058041qqndufa8	0.0103484	0.330028
ENSG00000170385qqSLC30A1qqENSDARG00000005463qqslc30a1a	0.0104457	0.423886
ENSG00000139163qqETNK1qqENSDARG00000019420qqetnk1	0.0106882	0.260273
ENSG00000189043qqNDUFA4qqENSDARG00000099499qqndufa4l	0.0106894	-0.261854
ENSG00000145907qqG3BP1qqENSDARG00000017741qqg3bp1	0.0107211	0.303114
ENSG00000165406qqMARCH8qqENSDARG00000062489qqmarch8	0.0107292	-0.52904
ENSG00000188393qqCLEC2AqqENSDARG00000088023qqsi:dkey-26c10.5	0.0107637	-0.489758
ENSG00000134545qqKLRC1qqENSDARG00000088023qqsi:dkey-26c10.5	0.0107637	-0.489758
ENSG00000069493qqCLEC2DqqENSDARG00000088023qqsi:dkey-26c10.5	0.0107637	-0.489758
ENSG00000111796qqKLRB1qqENSDARG00000088023qqsi:dkey-26c10.5	0.0107637	-0.489758
ENSG00000188883qqKLRG2qqENSDARG00000088023qqsi:dkey-26c10.5	0.0107637	-0.489758
ENSG00000197992qqCLEC9AqqENSDARG00000088023qqsi:dkey-26c10.5	0.0107637	-0.489758
ENSG00000255819qqKLRC4-KLRK1qqENSDARG00000088023qqsi:dkey-26c10.5	0.0107637	-0.489758
ENSG00000236279qqCLEC2LqqENSDARG00000088023qqsi:dkey-26c10.5	0.0107637	-0.489758
ENSG00000172322qqCLEC12AqqENSDARG00000088023qqsi:dkey-26c10.5	0.0107637	-0.489758
ENSG00000150045qqKLRF1qqENSDARG00000088023qqsi:dkey-26c10.5	0.0107637	-0.489758
ENSG00000110852qqCLEC2BqqENSDARG00000088023qqsi:dkey-26c10.5	0.0107637	-0.489758
ENSG00000255641qqRP11-277P12.6qqENSDARG00000088023qqsi:dkey-26c10.5	0.0107637	-0.489758
ENSG00000256660qqCLEC12BqqENSDARG00000088023qqsi:dkey-26c10.5	0.0107637	-0.489758
ENSG00000173391qqOLR1qqENSDARG00000088023qqsi:dkey-26c10.5	0.0107637	-0.489758
ENSG00000205809qqKLRC2qqENSDARG00000088023qqsi:dkey-26c10.5	0.0107637	-0.489758
ENSG00000205810qqKLRC3qqENSDARG00000088023qqsi:dkey-26c10.5	0.0107637	-0.489758
ENSG00000172243qqCLEC7AqqENSDARG00000088023qqsi:dkey-26c10.5	0.0107637	-0.489758
ENSG00000110848qqCD69qqENSDARG00000088023qqsi:dkey-26c10.5	0.0107637	-0.489758
ENSG00000150048qqCLEC1AqqENSDARG00000088023qqsi:dkey-26c10.5	0.0107637	-0.489758
ENSG00000165682qqCLEC1BqqENSDARG00000088023qqsi:dkey-26c10.5	0.0107637	-0.489758
ENSG00000258227qqCLEC5AqqENSDARG00000088023qqsi:dkey-26c10.5	0.0107637	-0.489758
ENSG00000256797qqKLRF2qqENSDARG00000088023qqsi:dkey-26c10.5	0.0107637	-0.489758
ENSG00000183542qqKLRC4qqENSDARG00000088023qqsi:dkey-26c10.5	0.0107637	-0.489758
ENSG00000184293qqCLECL1qqENSDARG00000088023qqsi:dkey-26c10.5	0.0107637	-0.489758
ENSG00000134539qqKLRD1qqENSDARG00000088023qqsi:dkey-26c10.5	0.0107637	-0.489758
ENSG00000100941qqPNNqqENSDARG00000015851qqpnn	0.0110814	-0.316623
ENSG00000110711qqAIPqqENSDARG00000104437qqaip	0.0110823	0.325632
ENSG00000156110qqADKqqENSDARG00000039429qqadka	0.0114846	-0.371805
ENSG00000143847qqPPFIA4qqENSDARG00000053205qqppfia4	0.0115192	0.553036
ENSG00000156639qqZFAND3qqENSDARG00000052833qqzfand3	0.0118736	0.29108
ENSG00000091640qqSPAG7qqENSDARG00000011555qqspag7	0.0119011	0.357208
ENSG00000146701qqMDH2qqENSDARG00000043371qqmdh2	0.0119303	0.336564
ENSG00000087274qqADD1qqENSDARG00000103962qqadd1	0.0119397	-0.41721
ENSG00000162490qqDRAXINqqENSDARG00000058256qqdraxin	0.012132	-0.416708
ENSG00000112406qqHECAqqENSDARG00000042877qqheca	0.0121759	0.328621
ENSG00000100036qqSLC35E4qqENSDARG00000009459qqslc35e4	0.0122948	0.378272
ENSG00000274386qqRP5-994D16.11qqENSDARG00000079307qqsi:dkey-205h13.1	0.0123279	-0.269703
ENSG00000073464qqCLCN4qqENSDARG00000035808qqclcn4	0.0124274	-0.268242
ENSG00000162433qqAK4qqENSDARG00000006546qqak4	0.0124373	-0.455536
ENSG00000135452qqTSPAN31qqENSDARG00000074554qqtspan31	0.0125755	0.340455
ENSG00000143653qqSCCPDHqqENSDARG00000024564qqsccpdhb	0.0125857	0.326983
ENSG00000113327qqGABRG2qqENSDARG00000053665qqgabrg2	0.0127157	-0.352725
ENSG00000058262qqSEC61A1qqENSDARG00000021669qqsec61a1	0.0129745	-0.350118
ENSG00000149972qqCNTN5qqENSDARG00000021584qqcntn5	0.0131357	0.354481
ENSG00000175471qqMCTP1qqENSDARG00000076404qqmctp1a	0.0132193	0.337226
ENSG00000198561qqCTNND1qqENSDARG00000078233qqctnnd1	0.0132475	0.277132
ENSG00000035862qqTIMP2qqENSDARG00000061226qqtimp2a	0.0135493	-0.355427
ENSG00000169862qqCTNND2qqENSDARG00000003779qqctnnd2b	0.0136483	0.39061
ENSG00000153310qqFAM49BqqENSDARG00000045417qqfam49bb	0.0138903	0.329382
ENSG00000136997qqMYCqqENSDARG00000007241qqmycb	0.0139285	0.32212
ENSG00000157933qqSKIqqENSDARG00000042151qqskia	0.0139698	0.361782
ENSG00000128609qqNDUFA5qqENSDARG00000039346qqndufa5	0.0140308	0.286682
ENSG00000161547qqSRSF2qqENSDARG00000103893qqsrsf2b	0.0143743	0.306298
ENSG00000263465qqSRSF8qqENSDARG00000103893qqsrsf2b	0.0143743	0.306298
ENSG00000031698qqSARSqqENSDARG00000008237qqsars	0.0144518	0.28198
ENSG00000140941qqMAP1LC3BqqENSDARG00000101127qqmap1lc3b	0.0144785	0.260222
ENSG00000258102qqMAP1LC3B2qqENSDARG00000101127qqmap1lc3b	0.0144785	0.260222
ENSG00000112081qqSRSF3qqENSDARG00000059360qqsrsf3b	0.014519	0.288928
ENSG00000257103qqLSM14AqqENSDARG00000100553qqlsm14ab	0.0146622	0.401617
ENSG00000182809qqCRIP2qqENSDARG00000033201qqzgc:101840	0.0146659	0.416393
ENSG00000135625qqEGR4qqENSDARG00000044098qqegr2a	0.0147027	-0.353726
ENSG00000159023qqEPB41qqENSDARG00000099283qqepb41a	0.0148925	-0.266282
ENSG00000054965qqFAM168AqqENSDARG00000098832qqfam168a	0.015011	0.295155
ENSG00000146834qqMEPCEqqENSDARG00000059461qqmepce	0.0150278	0.332836
ENSG00000143569qqUBAP2LqqENSDARG00000063219qqubap2l	0.0151923	-0.407359
ENSG00000118402qqELOVL4qqENSDARG00000006773qqelovl4a	0.0152247	-0.504603
ENSG00000118217qqATF6qqENSDARG00000012656qqatf6	0.0152567	-0.407504
ENSG00000166579qqNDEL1qqENSDARG00000104225qqndel1b	0.0153017	0.255719
ENSG00000174886qqNDUFA11qqENSDARG00000042777qqndufa11	0.0153916	-0.383816
ENSG00000267740qqAC024592.12qqENSDARG00000042777qqndufa11	0.0153916	-0.383816
ENSG00000177889qqUBE2NqqENSDARG00000045877qqube2nb	0.0154676	0.424179
ENSG00000163644qqPPM1KqqENSDARG00000010655qqppm1k	0.0155069	0.304599
ENSG00000116667qqC1orf21qqENSDARG00000029292qqzgc:55943	0.0155746	0.352095
ENSG00000130517qqPGPEP1qqENSDARG00000054666qqpgpep1	0.0161242	-0.392982
ENSG00000134982qqAPCqqENSDARG00000058868qqapc	0.0166802	0.305682
ENSG00000198900qqTOP1qqENSDARG00000086775qqtop1	0.0170583	0.343554
ENSG00000113387qqSUB1qqENSDARG00000007720qqsub1b	0.0170692	0.270179
ENSG00000106443qqPHF14qqENSDARG00000061458qqphf14	0.0172783	-0.393974
ENSG00000090861qqAARSqqENSDARG00000069142qqaars	0.0173705	0.25988
ENSG00000132510qqKDM6BqqENSDARG00000056929qqkdm6bb	0.0173913	0.342142
ENSG00000196531qqNACAqqENSDARG00000005513qqnaca	0.017462	0.267402
ENSG00000127152qqBCL11BqqENSDARG00000062510qqbcl11ba	0.0176972	-0.317415
ENSG00000145362qqANK2qqENSDARG00000043313qqank2b	0.0179343	-0.333376
ENSG00000090857qqPDPRqqENSDARG00000103288qqPDPR	0.0180104	-0.377381
ENSG00000226784qqPGAM4qqENSDARG00000005423qqpgam1a	0.0180493	0.260535
ENSG00000171314qqPGAM1qqENSDARG00000005423qqpgam1a	0.0180493	0.260535
ENSG00000121274qqPAPD5qqENSDARG00000060071qqtent4b	0.0186876	0.297553
ENSG00000187555qqUSP7qqENSDARG00000073710qqusp7	0.0187595	-0.32945
ENSG00000005206qqSPPL2BqqENSDARG00000030448qqsppl2	0.0187806	-0.381344
ENSG00000166407qqLMO1qqENSDARG00000034504qqlmo1	0.0188384	-0.354145
ENSG00000139910qqNOVA1qqENSDARG00000017673qqnova2	0.0189125	-0.319829
ENSG00000086619qqERO1BqqENSDARG00000103915qqero1b	0.019029	0.416391
ENSG00000145425qqRPS3AqqENSDARG00000035692qqrps3a	0.0190525	0.283906
ENSG00000109971qqHSPA8qqENSDARG00000037403qqsi:dkey-4p15.3	0.0190587	0.346413
ENSG00000166579qqNDEL1qqENSDARG00000010953qqndel1a	0.019288	0.27667
ENSG00000117758qqSTX12qqENSDARG00000098813qqstx12	0.0193665	0.329391
ENSG00000175348qqTMEM9BqqENSDARG00000025693qqtmem9b	0.0193761	-0.332403
ENSG00000127588qqGNG13qqENSDARG00000037921qqgng13b	0.0194294	0.410161
ENSG00000163788qqSNRKqqENSDARG00000070832qqsnrka	0.0194649	0.272398
ENSG00000167986qqDDB1qqENSDARG00000074431qqddb1	0.0196114	-0.364366
ENSG00000111011qqRSRC2qqENSDARG00000042534qqrsrc2	0.0197533	0.27144
ENSG00000136930qqPSMB7qqENSDARG00000037962qqpsmb7	0.0198392	0.316289
ENSG00000154134qqROBO3qqENSDARG00000005645qqrobo3	0.0205713	-0.437994
ENSG00000070087qqPFN2qqENSDARG00000012682qqpfn2l	0.020714	0.269956
ENSG00000112062qqMAPK14qqENSDARG00000028721qqmapk14b	0.0210647	0.26777
ENSG00000104529qqEEF1DqqENSDARG00000030053qqeef1db	0.0210962	0.260813
ENSG00000196547qqMAN2A2qqENSDARG00000063101qqman2a2	0.0217253	-0.345819
ENSG00000214046qqSMIM7qqENSDARG00000074848qqsmim7	0.0219948	-0.280793
ENSG00000135541qqAHI1qqENSDARG00000044056qqahi1	0.0226719	-0.293205
ENSG00000008952qqSEC62qqENSDARG00000019951qqsec62	0.022799	-0.390835
ENSG00000197451qqHNRNPABqqENSDARG00000099865qqhnrnpabb	0.0229278	0.261644
ENSG00000100442qqFKBP3qqENSDARG00000098059qqfkbp3	0.0229355	0.280605
ENSG00000243279qqPRAF2qqENSDARG00000032535qqpraf2	0.0231273	-0.341629
ENSG00000126950qqTMEM35qqENSDARG00000052567qqtmem35	0.0232128	0.250425
ENSG00000007080qqCCDC124qqENSDARG00000043502qqccdc124	0.0232398	0.275987
ENSG00000127616qqSMARCA4qqENSDARG00000104339qqSMARCA4	0.0235964	-0.450391
ENSG00000004059qqARF5qqENSDARG00000070472qqarf5	0.0236936	-0.515823
ENSG00000125304qqTM9SF2qqENSDARG00000003866qqtm9sf2	0.0242384	-0.443787
ENSG00000121390qqPSPC1qqENSDARG00000006621qqpspc1	0.0244656	0.270251
ENSG00000103502qqCDIPTqqENSDARG00000070686qqcdipt	0.0246055	-0.255747
ENSG00000242247qqARFGAP3qqENSDARG00000097583qqarfgap3	0.0247683	-0.497231
ENSG00000171450qqCDK5R2qqENSDARG00000078671qqcdk5r2b	0.0247853	0.44438
ENSG00000005243qqCOPZ2qqENSDARG00000006786qqcopz2	0.0251013	-0.298065
ENSG00000078053qqAMPHqqENSDARG00000007663qqamph	0.0251121	0.323963
ENSG00000140694qqPARNqqENSDARG00000102634qqparn	0.0251943	-0.464953
ENSG00000184489qqPTP4A3qqENSDARG00000039997qqptp4a3	0.0254036	0.280948
ENSG00000163909qqHEYLqqENSDARG00000094426qqher4.2	0.0255752	-0.375951
ENSG00000197921qqHES5qqENSDARG00000094426qqher4.2	0.0255752	-0.375951
ENSG00000049759qqNEDD4LqqENSDARG00000060006qqnedd4l	0.0260969	-0.432474
ENSG00000196470qqSIAH1qqENSDARG00000030871qqsiah1	0.0263199	0.308078
ENSG00000176209qqSMIM19qqENSDARG00000037423qqsmim19	0.0264438	-0.360208
ENSG00000157540qqDYRK1AqqENSDARG00000023814qqdyrk1ab	0.0266943	0.31781
ENSG00000164576qqSAP30LqqENSDARG00000030213qqsap30l	0.0267963	0.254702
ENSG00000099365qqSTX1BqqENSDARG00000000503qqstx1b	0.0272896	0.256894
ENSG00000100902qqPSMA6qqENSDARG00000019398qqpsma6a	0.0274577	0.258557
ENSG00000109332qqUBE2D3qqENSDARG00000099749qqube2d2l	0.027469	0.295002
ENSG00000102290qqPCDH11XqqENSDARG00000098652qqpcdh11	0.0278072	-0.321697
ENSG00000099715qqPCDH11YqqENSDARG00000098652qqpcdh11	0.0278072	-0.321697
ENSG00000164929qqBAALCqqENSDARG00000089549qqbaalcb	0.0278723	-0.352667
ENSG00000160471qqCOX6B2qqENSDARG00000045230qqcox6b1	0.028555	-0.270676
ENSG00000179218qqCALRqqENSDARG00000076290qqcalr	0.0289754	-0.356863
ENSG00000140945qqCDH13qqENSDARG00000014215qqcdh13	0.0297406	-0.333439
ENSG00000185215qqTNFAIP2qqENSDARG00000043416qqtnfaip2a	0.0297805	0.352806
ENSG00000148358qqGPR107qqENSDARG00000103200qqgpr107	0.0299926	-0.405767
ENSG00000104852qqSNRNP70qqENSDARG00000077126qqsnrnp70	0.0302483	-0.411848
ENSG00000181722qqZBTB20qqENSDARG00000005586qqzbtb20	0.0304228	-0.332291
ENSG00000205857qqNANOGNBqqENSDARG00000102690qqrims2b	0.0306796	0.299978
ENSG00000109265qqKIAA1211qqENSDARG00000011602qqsi:dkeyp-117h8.2	0.0308417	-0.41621
ENSG00000184678qqHIST2H2BEqqENSDARG00000068996qqhist2h2l	0.0312513	-0.279881
ENSG00000196890qqHIST3H2BBqqENSDARG00000068996qqhist2h2l	0.0312513	-0.279881
ENSG00000145864qqGABRB2qqENSDARG00000079586qqgabrb2	0.0314536	-0.251849
ENSG00000123178qqSPRYD7qqENSDARG00000069485qqspryd7b	0.031672	-0.346174
ENSG00000114850qqSSR3qqENSDARG00000014165qqssr3	0.0317743	-0.458202
ENSG00000173486qqFKBP2qqENSDARG00000044540qqfkbp2	0.0320467	-0.454139
ENSG00000167186qqCOQ7qqENSDARG00000062594qqcoq7	0.0320771	0.273407
ENSG00000152102qqFAM168BqqENSDARG00000101733qqfam168b	0.032143	0.263685
ENSG00000204843qqDCTN1qqENSDARG00000056753qqdctn1b	0.0322025	-0.448996
ENSG00000264324qqRP11-287D1.3qqENSDARG00000056753qqdctn1b	0.0322025	-0.448996
ENSG00000028277qqPOU2F2qqENSDARG00000019658qqpou2f2a	0.0325835	-0.275333
ENSG00000167470qqMIDNqqENSDARG00000018524qqmidn	0.0328068	-0.295614
ENSG00000179085qqDPM3qqENSDARG00000058650qqdpm3	0.0328463	-0.381985
ENSG00000143499qqSMYD2qqENSDARG00000055151qqsmyd2a	0.0333655	-0.459132
ENSG00000138650qqPCDH10qqENSDARG00000102824qqpcdh10b	0.033505	-0.55082
ENSG00000198216qqCACNA1EqqENSDARG00000062346qqcacna1ea	0.0336635	0.328754
ENSG00000132639qqSNAP25qqENSDARG00000058117qqsnap25b	0.0338469	0.447358
ENSG00000205765qqC5orf51qqENSDARG00000054777qqsi:dkey-46a10.3	0.0340494	0.274395
ENSG00000032219qqARID4AqqENSDARG00000043873qqarid4a	0.0353187	0.308315
ENSG00000153140qqCETN3qqENSDARG00000011825qqcetn3	0.0355836	-0.30079
ENSG00000151327qqFAM177A1qqENSDARG00000079636qqfam177a1	0.0357383	-0.46089
ENSG00000167525qqPROCA1qqENSDARG00000069823qqproca1	0.0357787	0.329976
ENSG00000105176qqURI1qqENSDARG00000026664qquri1	0.035893	0.300547
ENSG00000128699qqORMDL1qqENSDARG00000014333qqormdl1	0.036004	-0.300689
ENSG00000187398qqLUZP2qqENSDARG00000068247qqluzp2	0.0361222	-0.348161
ENSG00000143198qqMGST3qqENSDARG00000102744qqmgst3a	0.0365797	-0.475721
ENSG00000134824qqFADS2qqENSDARG00000019532qqfads2	0.0366388	-0.397124
ENSG00000221968qqFADS3qqENSDARG00000019532qqfads2	0.0366388	-0.397124
ENSG00000114315qqHES1qqENSDARG00000006514qqher6	0.036917	0.321681
ENSG00000159140qqSONqqENSDARG00000055389qqsi:dkey-67c22.2	0.0373226	-0.393522
ENSG00000136603qqSKILqqENSDARG00000022904qqskilb	0.0373631	-0.436634
ENSG00000110786qqPTPN5qqENSDARG00000074866qqptpn5	0.037932	-0.370595
ENSG00000157103qqSLC6A1qqENSDARG00000039647qqslc6a1b	0.0385091	-0.724527
ENSG00000187094qqCCKqqENSDARG00000100052qqcckb	0.0408199	-1.18316
ENSG00000138085qqATRAIDqqENSDARG00000043388qqatraid	0.0418949	-0.588702
ENSG00000164758qqMED30qqENSDARG00000101115qqmed30	0.0421167	-0.285425
ENSG00000081189qqMEF2CqqENSDARG00000009418qqmef2cb	0.0421638	0.297413
ENSG00000163660qqCCNL1qqENSDARG00000055124qqccnl1a	0.0422888	0.274995
ENSG00000115844qqDLX2qqENSDARG00000079964qqdlx2a	0.0425776	0.364435
ENSG00000100528qqCNIH1qqENSDARG00000020311qqcnih1	0.04324	-0.455286
ENSG00000120265qqPCMT1qqENSDARG00000015201qqpcmt	0.0456879	-0.355026
ENSG00000116478qqHDAC1qqENSDARG00000015427qqhdac1	0.0458795	0.376686
ENSG00000184599qqFAM19A3qqENSDARG00000079446qqsi:dkey-238f9.1	0.0461923	0.343758
ENSG00000158186qqMRASqqENSDARG00000062865qqmras	0.0462745	0.407931
ENSG00000128228qqSDF2L1qqENSDARG00000035631qqsdf2l1	0.0463083	-0.382303
ENSG00000122585qqNPYqqENSDARG00000036222qqnpy	0.0473148	-1.18875
ENSG00000084444qqFAM234BqqENSDARG00000006758qqfam234b	0.0479095	-0.389943
ENSG00000143153qqATP1B1qqENSDARG00000013144qqatp1b1a	0.0479338	-0.289922
ENSG00000148700qqADD3qqENSDARG00000056250qqadd3b	0.0481212	0.259352
ENSG00000161526qqSAP30BPqqENSDARG00000031261qqsap30bp	0.0485118	0.275861
ENSG00000108010qqGLRX3qqENSDARG00000098785qqglrx3	0.0488076	0.252427
ENSG00000136156qqITM2BqqENSDARG00000007098qqitm2ba	0.0488212	-0.31566
ENSG00000170606qqHSPA4qqENSDARG00000018989qqhspa4b	0.0492641	-0.303682
ENSG00000147677qqEIF3HqqENSDARG00000102452qqeif3ha	0.0492989	-0.425509
ENSG00000153201qqRANBP2qqENSDARG00000014817qqranbp1	0.0494015	0.29255

## Sheet: AB42_12_vs_PBS_12
	p_val	avg_log2FC
ENSG00000181195qqPENKqqENSDARG00000036045qqpenkb	0.0150785	-5.27556
ENSG00000135916qqITM2CqqENSDARG00000039650qqitm2cb	0.0150785	4.8446
ENSG00000160014qqCALM3qqENSDARG00000031427qqcalm2a	0.0150785	-4.21319
ENSG00000178363qqCALML3qqENSDARG00000031427qqcalm2a	0.0150785	-4.21319
ENSG00000132639qqSNAP25qqENSDARG00000058117qqsnap25b	0.0342039	2.5098
ENSG00000105679qqGAPDHSqqENSDARG00000039914qqgapdhs	0.0373364	1.52767
ENSG00000109107qqALDOCqqENSDARG00000019702qqaldocb	0.0373364	1.46665
ENSG00000127483qqHP1BP3qqENSDARG00000044669qqhp1bp3	0.0416201	3.13757
ENSG00000143256qqPFDN2qqENSDARG00000025391qqpfdn2	0.0416201	3.10284
ENSG00000174738qqNR1D2qqENSDARG00000009594qqnr1d2b	0.0416201	3.55829
ENSG00000130558qqOLFM1qqENSDARG00000014053qqolfm1b	0.0441713	-2.96165
ENSG00000163682qqRPL9qqENSDARG00000037350qqrpl9	0.0441713	-3.48285
ENSG00000185742qqC11orf87qqENSDARG00000097648qqsi:dkey-35i13.1	0.0441713	-2.94063
ENSG00000172809qqRPL38qqENSDARG00000006413qqrpl38	0.0441713	-3.28403
ENSG00000120694qqHSPH1qqENSDARG00000019874qqhsph1	0.0441713	-2.94063
ENSG00000123562qqMORF4L2qqENSDARG00000041155qqmorf4l1	0.0441713	-3.26188
ENSG00000008018qqPSMB1qqENSDARG00000009640qqpsmb1	0.0441713	-2.66658
ENSG00000143761qqARF1qqENSDARG00000014763qqarf2a	0.0441713	-2.95338
ENSG00000187676qqB3GLCTqqENSDARG00000073917qqb3glcta	0.0441713	-4.08073
ENSG00000115286qqNDUFS7qqENSDARG00000074552qqndufs7	0.0441713	-3.24856
ENSG00000164548qqTRA2AqqENSDARG00000007863qqtra2a	0.0441713	-2.90023
ENSG00000115484qqCCT4qqENSDARG00000013475qqcct4	0.0441713	-3.20513
ENSG00000259112qqNDUFC2-KCTD14qqENSDARG00000102115qqndufc2	0.0441713	-2.7964
ENSG00000154917qqRAB6BqqENSDARG00000034522qqrab6ba	0.0441713	-3.92542
ENSG00000109475qqRPL34qqENSDARG00000029500qqrpl34	0.0441713	-3.76743
ENSG00000058668qqATP2B4qqENSDARG00000044902qqatp2b2	0.0441713	-3.53991
ENSG00000213023qqSYT3qqENSDARG00000075830qqsyt3	0.0441713	-2.6118
ENSG00000255292qqAP002884.2qqENSDARG00000030139qqsdhdb	0.0441713	-2.91716
ENSG00000204370qqSDHDqqENSDARG00000030139qqsdhdb	0.0441713	-2.91716
ENSG00000151366qqNDUFC2qqENSDARG00000102115qqndufc2	0.0441713	-2.7964
ENSG00000125995qqROMO1qqENSDARG00000038076qqromo1	0.0441713	-2.81961
ENSG00000135549qqPKIBqqENSDARG00000053110qqpkib	0.0441713	-3.18878

## Sheet: AB42_6_vs_PBS_6
	p_val	avg_log2FC
ENSG00000101439qqCST3qqENSDARG00000007795qqcst3	1.26438e-08	-3.22201
ENSG00000174080qqCTSFqqENSDARG00000063095qqctsf	2.97235e-06	-1.29025
ENSG00000136943qqCTSVqqENSDARG00000063095qqctsf	2.97235e-06	-1.29025
ENSG00000135047qqCTSLqqENSDARG00000063095qqctsf	2.97235e-06	-1.29025
ENSG00000136943qqCTSVqqENSDARG00000035663qqzgc:103438	7.10979e-05	-1.63608
ENSG00000135047qqCTSLqqENSDARG00000035663qqzgc:103438	7.10979e-05	-1.63608
ENSG00000197746qqPSAPqqENSDARG00000013968qqpsap	0.000135679	-0.981336
ENSG00000104805qqNUCB1qqENSDARG00000054833qqnucb1	0.000318745	-1.82153
ENSG00000145934qqTENM2qqENSDARG00000011171qqsi:ch211-12m10.1	0.000339835	-1.57967
ENSG00000157103qqSLC6A1qqENSDARG00000039647qqslc6a1b	0.000398782	-1.29629
ENSG00000115286qqNDUFS7qqENSDARG00000074552qqndufs7	0.000613851	1.61785
ENSG00000109971qqHSPA8qqENSDARG00000068992qqhspa8	0.000653306	0.974426
ENSG00000148339qqSLC25A25qqENSDARG00000010572qqslc25a25a	0.000655949	1.79391
ENSG00000109472qqCPEqqENSDARG00000055874qqcpe	0.000758955	-1.18478
ENSG00000143797qqMBOAT2qqENSDARG00000042551qqmboat2b	0.000980078	-1.57384
ENSG00000156642qqNPTNqqENSDARG00000103002qqnptna	0.00198384	-1.25148
ENSG00000128965qqCHAC1qqENSDARG00000070426qqchac1	0.00204927	1.11339
ENSG00000196104qqSPOCK3qqENSDARG00000070266qqspock3	0.00207663	-0.859071
ENSG00000171951qqSCG2qqENSDARG00000038574qqscg2b	0.00219707	-0.68277
ENSG00000142192qqAPPqqENSDARG00000104279qqappa	0.00226791	-0.672765
ENSG00000172809qqRPL38qqENSDARG00000006413qqrpl38	0.0022713	1.67504
ENSG00000127561qqSYNGR3qqENSDARG00000025034qqsyngr3b	0.00231776	-1.23956
ENSG00000134153qqEMC7qqENSDARG00000012144qqemc7	0.00286916	-1.05743
ENSG00000182771qqGRID1qqENSDARG00000044161qqgrid1b	0.00294568	-1.633
ENSG00000137312qqFLOT1qqENSDARG00000037998qqflot1b	0.00323043	1.20974
ENSG00000151276qqMAGI1qqENSDARG00000003169qqmagi1b	0.00323043	1.2093
ENSG00000103275qqUBE2IqqENSDARG00000052649qqube2ia	0.00323043	0.999545
ENSG00000131143qqCOX4I1qqENSDARG00000032970qqcox4i1	0.00395718	1.30583
ENSG00000072501qqSMC1AqqENSDARG00000058203qqsmc1al	0.00439769	1.52737
ENSG00000111897qqSERINC1qqENSDARG00000009106qqserinc1	0.00453099	-0.791004
ENSG00000140367qqUBE2Q2qqENSDARG00000013990qqube2q2	0.004697	-1.40355
ENSG00000188760qqTMEM198qqENSDARG00000034685qqtmem198b	0.00492597	1.56467
ENSG00000142408qqCACNG8qqENSDARG00000070626qqcacng8b	0.00510451	-1.42289
ENSG00000040531qqCTNSqqENSDARG00000008890qqctns	0.00626067	-1.13301
ENSG00000112902qqSEMA5AqqENSDARG00000058821qqsema5a	0.0065281	-0.717868
ENSG00000170502qqNUDT9qqENSDARG00000087927qqnudt9	0.00662465	-0.986192
ENSG00000170144qqHNRNPA3qqENSDARG00000036162qqhnrnpa0b	0.00705097	1.05668
ENSG00000171302qqCANT1qqENSDARG00000012192qqcant1a	0.00713162	-1.40273
ENSG00000224586qqGPX5qqENSDARG00000068478qqgpx4a	0.00714072	1.13488
ENSG00000170871qqKIAA0232qqENSDARG00000052244qqzgc:158564	0.00715131	1.70489
ENSG00000055211qqGINM1qqENSDARG00000021975qqginm1	0.00741496	-0.922483
ENSG00000130962qqPRRG1qqENSDARG00000043283qqprrg1	0.00746423	1.49233
ENSG00000150625qqGPM6AqqENSDARG00000004621qqgpm6ab	0.00775192	-0.460735
ENSG00000138617qqPARP16qqENSDARG00000018593qqparp16	0.00790885	-0.793581
ENSG00000138604qqGLCEqqENSDARG00000005095qqglcea	0.00790885	-1.29309
ENSG00000123124qqWWP1qqENSDARG00000097537qqwwp1	0.00790885	-1.38477
ENSG00000104067qqTJP1qqENSDARG00000079374qqtjp1b	0.00790885	-0.69693
ENSG00000038427qqVCANqqENSDARG00000009401qqvcanb	0.00790885	-1.61158
ENSG00000144840qqRABL3qqENSDARG00000040959qqrabl3	0.00790885	-0.694667
ENSG00000149179qqC11orf49qqENSDARG00000102060qqzgc:92873	0.00790885	-0.801855
ENSG00000135945qqREV1qqENSDARG00000018296qqrev1	0.00790885	-1.01107
ENSG00000214960qqISPDqqENSDARG00000005034qqispd	0.00790885	-1.00147
ENSG00000180773qqSLC36A4qqENSDARG00000039661qqslc36a4	0.00790885	-1.25743
ENSG00000171223qqJUNBqqENSDARG00000074378qqjunba	0.00801273	0.921491
ENSG00000076662qqICAM3qqENSDARG00000076144qqsi:ch211-74m13.3	0.00845901	0.794831
ENSG00000116209qqTMEM59qqENSDARG00000019033qqtmem59	0.00890809	-1.3403
ENSG00000167315qqACAA2qqENSDARG00000038881qqacaa2	0.00947517	0.991724
ENSG00000025708qqTYMPqqENSDARG00000099821qqtymp	0.00947517	1.0568
ENSG00000124145qqSDC4qqENSDARG00000059906qqsdc4	0.00968201	1.24997
ENSG00000143153qqATP1B1qqENSDARG00000076833qqatp1b1b	0.00976765	1.74221
ENSG00000274944qqRP5-864K19.6qqENSDARG00000091001qqmycbp	0.00985023	1.28366
ENSG00000214114qqMYCBPqqENSDARG00000091001qqmycbp	0.00985023	1.28366
ENSG00000135316qqSYNCRIPqqENSDARG00000040184qqsyncrip	0.0098816	1.21202
ENSG00000271793qqRP11-321N4.5qqENSDARG00000040184qqsyncrip	0.0098816	1.21202
ENSG00000143106qqPSMA5qqENSDARG00000003526qqpsma5	0.0102864	1.29623
ENSG00000100146qqSOX10qqENSDARG00000077467qqsox10	0.0104923	0.989703
ENSG00000161970qqRPL26qqENSDARG00000102317qqrpl26	0.0110171	0.89404
ENSG00000263809qqRP11-849F2.7qqENSDARG00000102317qqrpl26	0.0110171	0.89404
ENSG00000037241qqRPL26L1qqENSDARG00000102317qqrpl26	0.0110171	0.89404
ENSG00000105379qqETFBqqENSDARG00000009250qqetfb	0.011246	1.00714
ENSG00000198597qqZNF536qqENSDARG00000103648qqznf536	0.011246	1.22765
ENSG00000166342qqNETO1qqENSDARG00000071596qqneto1l	0.011246	1.01211
ENSG00000162695qqSLC30A7qqENSDARG00000019998qqslc30a7	0.011246	1.02568
ENSG00000062598qqELMO2qqENSDARG00000063527qqelmo2	0.0114713	-1.57064
ENSG00000125304qqTM9SF2qqENSDARG00000003866qqtm9sf2	0.0115255	-0.975005
ENSG00000168961qqLGALS9qqENSDARG00000060656qqsi:ch211-10a23.2	0.0120245	0.795944
ENSG00000105198qqLGALS13qqENSDARG00000060656qqsi:ch211-10a23.2	0.0120245	0.795944
ENSG00000006659qqLGALS14qqENSDARG00000060656qqsi:ch211-10a23.2	0.0120245	0.795944
ENSG00000249861qqLGALS16qqENSDARG00000060656qqsi:ch211-10a23.2	0.0120245	0.795944
ENSG00000170298qqLGALS9BqqENSDARG00000060656qqsi:ch211-10a23.2	0.0120245	0.795944
ENSG00000171916qqLGALS9CqqENSDARG00000060656qqsi:ch211-10a23.2	0.0120245	0.795944
ENSG00000105205qqCLCqqENSDARG00000060656qqsi:ch211-10a23.2	0.0120245	0.795944
ENSG00000005022qqSLC25A5qqENSDARG00000092553qqslc25a5	0.0121146	0.703607
ENSG00000100316qqRPL3qqENSDARG00000003599qqrpl3	0.0128046	1.09317
ENSG00000171385qqKCND3qqENSDARG00000056101qqkcnd3	0.01301	-1.19554
ENSG00000132692qqBCANqqENSDARG00000099412qqbcan	0.01311	-0.706213
ENSG00000114948qqADAM23qqENSDARG00000062323qqadam23a	0.013337	-1.39589
ENSG00000101294qqHM13qqENSDARG00000037846qqhm13	0.0139052	-1.37021
ENSG00000150722qqPPP1R1CqqENSDARG00000038941qqppp1r1c	0.0141039	-1.2094
ENSG00000116990qqMYCLqqENSDARG00000006003qqmycla	0.0141039	-0.86991
ENSG00000125510qqOPRL1qqENSDARG00000071209qqoprl1	0.0141039	-1.52339
ENSG00000170545qqSMAGPqqENSDARG00000079191qqzgc:172122	0.0145973	1.03169
ENSG00000204475qqNCR3qqENSDARG00000079191qqzgc:172122	0.0145973	1.03169
ENSG00000181847qqTIGITqqENSDARG00000079191qqzgc:172122	0.0145973	1.03169
ENSG00000130202qqPVRL2qqENSDARG00000079191qqzgc:172122	0.0145973	1.03169
ENSG00000073008qqPVRqqENSDARG00000079191qqzgc:172122	0.0145973	1.03169
ENSG00000102309qqPIN4qqENSDARG00000004527qqpin4	0.0149096	-1.19319
ENSG00000131467qqPSME3qqENSDARG00000012234qqpsme3	0.0149096	-0.861119
ENSG00000119655qqNPC2qqENSDARG00000090912qqnpc2	0.015238	0.966237
ENSG00000121774qqKHDRBS1qqENSDARG00000052856qqkhdrbs1a	0.0153829	0.873038
ENSG00000104897qqSF3A2qqENSDARG00000021107qqsf3a2	0.0157555	-0.843739
ENSG00000159208qqCIARTqqENSDARG00000058094qqciarta	0.0158348	1.40073
ENSG00000258529qqRP11-108O10.8qqENSDARG00000012840qqalg9	0.0166434	-1.10006
ENSG00000086848qqALG9qqENSDARG00000012840qqalg9	0.0166434	-1.10006
ENSG00000121774qqKHDRBS1qqENSDARG00000070475qqkhdrbs1b	0.0168593	0.987391
ENSG00000166889qqPATL1qqENSDARG00000017423qqpatl1	0.0168593	0.847887
ENSG00000160014qqCALM3qqENSDARG00000031427qqcalm2a	0.0171939	-1.01113
ENSG00000178363qqCALML3qqENSDARG00000031427qqcalm2a	0.0171939	-1.01113
ENSG00000160679qqCHTOPqqENSDARG00000057234qqchtopa	0.0171961	-0.920894
ENSG00000071537qqSEL1LqqENSDARG00000004581qqsel1l	0.0175749	-1.15204
ENSG00000076928qqARHGEF1qqENSDARG00000055837qqarhgef1b	0.0175749	-0.292808
ENSG00000183726qqTMEM50AqqENSDARG00000015757qqtmem50a	0.0176596	-0.91292
ENSG00000125827qqTMX4qqENSDARG00000101512qqtmx4	0.0181915	-1.39
ENSG00000112218qqGPR63qqENSDARG00000074540qqgpr63	0.0181915	-1.2648
ENSG00000173208qqABCD2qqENSDARG00000059409qqabcd2	0.0182683	-1.23999
ENSG00000183114qqFAM43BqqENSDARG00000070222qqfam43b	0.0184403	-1.09692
ENSG00000108107qqRPL28qqENSDARG00000005791qqrpl28	0.0184523	1.07534
ENSG00000139517qqLNX2qqENSDARG00000029177qqlnx2a	0.0184632	0.954212
ENSG00000150593qqPDCD4qqENSDARG00000041022qqpdcd4b	0.0185503	0.893813
ENSG00000149489qqROM1qqENSDARG00000019752qqrom1a	0.0186959	-1.32109
ENSG00000163430qqFSTL1qqENSDARG00000039576qqfstl1b	0.0191026	-1.27645
ENSG00000115365qqLANCL1qqENSDARG00000013741qqlancl1	0.0194784	-1.28116
ENSG00000104388qqRAB2AqqENSDARG00000020261qqrab2a	0.0195023	0.872237
ENSG00000149218qqENDOD1qqENSDARG00000071224qqsi:ch211-133n4.4	0.0197254	-0.703081
ENSG00000167074qqTEFqqENSDARG00000039117qqtefa	0.0197967	1.21849
ENSG00000163468qqCCT3qqENSDARG00000016173qqcct3	0.0200718	1.02838
ENSG00000174903qqRAB1BqqENSDARG00000029663qqrab1ab	0.0201958	1.14938
ENSG00000138668qqHNRNPDqqENSDARG00000059246qqhnrnpd	0.0210087	1.05873
ENSG00000166402qqTUBqqENSDARG00000062165qqtub	0.0214957	1.00658
ENSG00000122644qqARL4AqqENSDARG00000033182qqarl4ab	0.0223146	1.1259
ENSG00000157570qqTSPAN18qqENSDARG00000015015qqtspan18b	0.0229905	-0.707739
ENSG00000163584qqRPL22L1qqENSDARG00000010244qqrpl22l1	0.0232185	1.06455
ENSG00000221983qqUBA52qqENSDARG00000041435qquba52	0.0232998	0.903119
ENSG00000176533qqGNG7qqENSDARG00000038693qqgng7	0.0242042	0.986308
ENSG00000155265qqGOLGA7BqqENSDARG00000036295qqgolga7ba	0.024356	0.636533
ENSG00000116661qqFBXO2qqENSDARG00000099306qqzgc:175088	0.0251436	0.765807
ENSG00000165898qqISCA2qqENSDARG00000038154qqisca2	0.02517	1.15416
ENSG00000250479qqCHCHD10qqENSDARG00000010717qqchchd10	0.02517	1.37085
ENSG00000158246qqFAM46BqqENSDARG00000011797qqtent5bb	0.02517	0.891354
ENSG00000141279qqNPEPPSqqENSDARG00000044943qqnpepps	0.02517	1.10594
ENSG00000129521qqEGLN3qqENSDARG00000032553qqegln3	0.02517	0.654131
ENSG00000133243qqBTBD2qqENSDARG00000042091qqbtbd2a	0.02517	1.1058
ENSG00000058804qqNDC1qqENSDARG00000021120qqndc1	0.02517	0.986663
ENSG00000102054qqRBBP7qqENSDARG00000015208qqrbb4l	0.02517	0.974283
ENSG00000110786qqPTPN5qqENSDARG00000074866qqptpn5	0.02517	1.22099
ENSG00000135074qqADAM19qqENSDARG00000067545qqadam19b	0.02517	1.03926
ENSG00000148484qqRSU1qqENSDARG00000102885qqrsu1	0.02517	0.581782
ENSG00000108848qqLUC7L3qqENSDARG00000014366qqluc7l3	0.02517	0.530161
ENSG00000161011qqSQSTM1qqENSDARG00000075014qqsqstm1	0.0252961	1.31398
ENSG00000109475qqRPL34qqENSDARG00000029500qqrpl34	0.025477	0.715051
ENSG00000089157qqRPLP0qqENSDARG00000051783qqrplp0	0.026101	0.937771
ENSG00000136938qqANP32BqqENSDARG00000023330qqanp32b	0.0261144	1.12441
ENSG00000122547qqEEPD1qqENSDARG00000071116qqeepd1	0.0263365	0.69635
ENSG00000104205qqSGK3qqENSDARG00000062460qqsgk3	0.0263365	1.10048
ENSG00000170743qqSYT9qqENSDARG00000029239qqsyt9b	0.0263745	-0.685584
ENSG00000169710qqFASNqqENSDARG00000087657qqccdc57	0.0264755	1.11218
ENSG00000112695qqCOX7A2qqENSDARG00000053217qqcox7a2a	0.027297	0.570626
ENSG00000123095qqBHLHE41qqENSDARG00000041691qqbhlhe41	0.0281535	1.45738
ENSG00000103502qqCDIPTqqENSDARG00000070686qqcdipt	0.0282697	-1.10297
ENSG00000135940qqCOX5BqqENSDARG00000015978qqCOX5B	0.0291996	0.70979
ENSG00000160058qqBSDC1qqENSDARG00000052623qqbsdc1	0.0292236	1.20198
ENSG00000143158qqMPC2qqENSDARG00000024478qqmpc2	0.0292844	1.06848
ENSG00000166165qqCKBqqENSDARG00000043257qqckbb	0.029595	0.575559
ENSG00000270339qqAC243756.1qqENSDARG00000103994qqppiab	0.029884	0.650196
ENSG00000236334qqPPIAL4GqqENSDARG00000103994qqppiab	0.029884	0.650196
ENSG00000196262qqPPIAqqENSDARG00000103994qqppiab	0.029884	0.650196
ENSG00000279782qqPPIAL4FqqENSDARG00000103994qqppiab	0.029884	0.650196
ENSG00000271567qqPPIAL4EqqENSDARG00000103994qqppiab	0.029884	0.650196
ENSG00000263353qqPPIAL4AqqENSDARG00000103994qqppiab	0.029884	0.650196
ENSG00000256374qqPPIAL4DqqENSDARG00000103994qqppiab	0.029884	0.650196
ENSG00000263464qqPPIAL4CqqENSDARG00000103994qqppiab	0.029884	0.650196
ENSG00000196132qqMYT1qqENSDARG00000102879qqmyt1b	0.0299203	-0.505911
ENSG00000233927qqRPS28qqENSDARG00000035860qqrps28	0.0304283	0.884803
ENSG00000151692qqRNF144AqqENSDARG00000042557qqrnf144ab	0.0307945	1.07766
ENSG00000015592qqSTMN4qqENSDARG00000043932qqstmn4l	0.0311225	0.822826
ENSG00000151353qqTMEM18qqENSDARG00000036704qqtmem18	0.0311397	-0.767347
ENSG00000105254qqTBCBqqENSDARG00000068404qqtbcb	0.0313309	-0.809033
ENSG00000141551qqCSNK1DqqENSDARG00000008370qqcsnk1da	0.031469	1.00727
ENSG00000277443qqMARCKSqqENSDARG00000008803qqmarcksb	0.0316583	0.751078
ENSG00000110880qqCORO1CqqENSDARG00000021193qqcoro1cb	0.0321092	0.999783
ENSG00000155511qqGRIA1qqENSDARG00000021352qqgria1a	0.032377	-1.54342
ENSG00000155970qqMICU3qqENSDARG00000078599qqmicu3a	0.0326462	0.794601
ENSG00000008294qqSPAG9qqENSDARG00000078142qqSPAG9	0.0326462	1.19777
ENSG00000136156qqITM2BqqENSDARG00000007098qqitm2ba	0.033847	-0.366363
ENSG00000165527qqARF6qqENSDARG00000101626qqarf6a	0.0340343	0.943215
ENSG00000130724qqCHMP2AqqENSDARG00000053979qqchmp2a	0.0341113	0.993005
ENSG00000101367qqMAPRE1qqENSDARG00000002659qqmapre1b	0.0342605	-1.30296
ENSG00000169223qqLMAN2qqENSDARG00000061854qqlman2	0.0343948	-1.04484
ENSG00000156564qqLRFN2qqENSDARG00000077489qqlrfn2b	0.0346026	-0.832502
ENSG00000116717qqGADD45AqqENSDARG00000104571qqgadd45ab	0.035114	0.667027
ENSG00000165046qqLETM2qqENSDARG00000077515qqletm2	0.0353322	0.727627
ENSG00000135069qqPSAT1qqENSDARG00000016733qqpsat1	0.0353815	0.433347
ENSG00000140612qqSEC11AqqENSDARG00000008936qqsec11a	0.0355209	-1.15156
ENSG00000134375qqTIMM17AqqENSDARG00000029510qqtimm17a	0.0362244	1.00801
ENSG00000176490qqDIRAS1qqENSDARG00000028066qqdiras1a	0.0362953	1.00317
ENSG00000022277qqRTFDC1qqENSDARG00000040607qqrtf2	0.0367544	0.931704
ENSG00000087365qqSF3B2qqENSDARG00000018049qqsf3b2	0.0367544	1.30592
ENSG00000115758qqODC1qqENSDARG00000007377qqodc1	0.0367544	0.760597
ENSG00000174775qqHRASqqENSDARG00000005651qqhrasb	0.0367544	1.20927
ENSG00000100528qqCNIH1qqENSDARG00000020311qqcnih1	0.0370673	-0.496653
ENSG00000113742qqCPEB4qqENSDARG00000056691qqcpeb4a	0.0371631	-0.932397
ENSG00000167315qqACAA2qqENSDARG00000099056qqCABZ01065076.1	0.0371631	-0.907534
ENSG00000084234qqAPLP2qqENSDARG00000054864qqaplp2	0.0372174	-1.59314
ENSG00000118004qqCOLEC11qqENSDARG00000013266qqcolec11	0.0374633	0.983183
ENSG00000204152qqTIMM23BqqENSDARG00000071396qqtimm23a	0.0374633	1.0347
ENSG00000265354qqTIMM23qqENSDARG00000071396qqtimm23a	0.0374633	1.0347
ENSG00000158560qqDYNC1I1qqENSDARG00000060948qqdync1i1	0.0374633	0.524168
ENSG00000076716qqGPC4qqENSDARG00000015472qqgpc4	0.0374633	0.929513
ENSG00000152082qqMZT2BqqENSDARG00000057928qqmzt2b	0.0374633	0.678943
ENSG00000168743qqNPNTqqENSDARG00000018721qqnpnt	0.0374633	0.965601
ENSG00000173272qqMZT2AqqENSDARG00000057928qqmzt2b	0.0374633	0.678943
ENSG00000176697qqBDNFqqENSDARG00000018817qqbdnf	0.0374633	0.953789
ENSG00000197265qqGTF2E2qqENSDARG00000012672qqgtf2e2	0.0374633	0.726032
ENSG00000154447qqSH3RF1qqENSDARG00000070470qqsh3rf1	0.0374633	0.781572
ENSG00000103510qqKAT8qqENSDARG00000027187qqkat8	0.0374633	0.809924
ENSG00000126243qqLRFN3qqENSDARG00000105059qqzgc:172282	0.0374633	0.871224
ENSG00000189091qqSF3B3qqENSDARG00000103553qqsf3b3	0.0374633	0.575575
ENSG00000105656qqELLqqENSDARG00000000568qqell	0.0374633	0.605391
ENSG00000162976qqPQLC3qqENSDARG00000054251qqpqlc3	0.0374633	0.866672
ENSG00000186591qqUBE2HqqENSDARG00000000019qqube2h	0.0374633	0.862441
ENSG00000181222qqPOLR2AqqENSDARG00000099966qqpolr2a	0.0374633	0.966009
ENSG00000119705qqSLIRPqqENSDARG00000097753qqslirp	0.0374633	0.921546
ENSG00000142599qqREREqqENSDARG00000077353qqrerea	0.0374633	0.900965
ENSG00000012171qqSEMA3BqqENSDARG00000011672qqsema3b	0.0374633	1.29711
ENSG00000048828qqFAM120AqqENSDARG00000075021qqfam120a	0.0374633	0.858352
ENSG00000092820qqEZRqqENSDARG00000025091qqezrb	0.0374633	0.769205
ENSG00000070540qqWIPI1qqENSDARG00000040657qqwipi1	0.0374633	0.685403
ENSG00000171202qqTMEM126AqqENSDARG00000014506qqtmem126a	0.0374633	0.801063
ENSG00000150401qqDCUN1D2qqENSDARG00000041592qqdcun1d2b	0.0374633	0.529154
ENSG00000148943qqLIN7CqqENSDARG00000027322qqlin7c	0.0374633	0.731642
ENSG00000080511qqRDH8qqENSDARG00000028048qqrdh8a	0.0374633	1.26557
ENSG00000171204qqTMEM126BqqENSDARG00000014506qqtmem126a	0.0374633	0.801063
ENSG00000135916qqITM2CqqENSDARG00000039650qqitm2cb	0.0375144	0.668579
ENSG00000099977qqDDTqqENSDARG00000044751qqddt	0.0377386	1.03017
ENSG00000099974qqDDTLqqENSDARG00000044751qqddt	0.0377386	1.03017
ENSG00000005206qqSPPL2BqqENSDARG00000030448qqsppl2	0.0380463	-0.84277
ENSG00000075391qqRASAL2qqENSDARG00000036257qqrasal2	0.0391938	-0.822591
ENSG00000096401qqCDC5LqqENSDARG00000043797qqcdc5l	0.0391938	-0.911283
ENSG00000165061qqZMAT4qqENSDARG00000092987qqzmat4a	0.0391938	-1.03395
ENSG00000128731qqHERC2qqENSDARG00000073841qqherc2	0.0391938	-0.88958
ENSG00000117133qqRPF1qqENSDARG00000005738qqrpf1	0.0391938	-0.977105
ENSG00000174547qqMRPL11qqENSDARG00000013075qqmrpl11	0.0391938	-0.895339
ENSG00000120709qqFAM53CqqENSDARG00000045127qqFAM53C	0.0391938	-1.07282
ENSG00000127824qqTUBA4AqqENSDARG00000031164qqtuba8l2	0.0391938	-1.06542
ENSG00000149294qqNCAM1qqENSDARG00000007220qqncam1b	0.0391938	-0.991834
ENSG00000166016qqABTB2qqENSDARG00000059751qqabtb2a	0.0391938	-1.06153
ENSG00000174145qqNWD2qqENSDARG00000077162qqnwd2	0.0391938	-0.620583
ENSG00000155957qqTMBIM4qqENSDARG00000014361qqtmbim4	0.0392273	-1.04813
ENSG00000228144qqRP11-745O10.4qqENSDARG00000014361qqtmbim4	0.0392273	-1.04813
ENSG00000126457qqPRMT1qqENSDARG00000010246qqprmt1	0.0395919	1.15536
ENSG00000115540qqMOB4qqENSDARG00000056085qqmob4	0.0400921	0.609479
ENSG00000270757qqHSPE1-MOB4qqENSDARG00000056085qqmob4	0.0400921	0.609479
ENSG00000106772qqPRUNE2qqENSDARG00000059423qqprune2	0.0401028	-0.841433
ENSG00000158258qqCLSTN2qqENSDARG00000060637qqclstn2	0.0401028	-1.31275
ENSG00000103363qqTCEB2qqENSDARG00000037980qqelob	0.0407324	0.715142
ENSG00000154710qqRABGEF1qqENSDARG00000014430qqrabgef1	0.041318	-0.670511
ENSG00000179915qqNRXN1qqENSDARG00000063635qqnrxn1b	0.041318	-0.616294
ENSG00000102302qqFGD1qqENSDARG00000100402qqfgd1	0.041318	-0.705355
ENSG00000105373qqGLTSCR2qqENSDARG00000100452qqnop53	0.041318	-0.765048
ENSG00000187730qqGABRDqqENSDARG00000059763qqgabrd	0.0414673	-1.33472
ENSG00000110436qqSLC1A2qqENSDARG00000102453qqslc1a2b	0.0415955	-0.404694
ENSG00000176884qqGRIN1qqENSDARG00000027828qqgrin1a	0.0419519	-0.688771
ENSG00000184009qqACTG1qqENSDARG00000037746qqactb1	0.0419989	0.581627
ENSG00000184432qqCOPB2qqENSDARG00000038743qqcopb2	0.0423243	0.564766
ENSG00000145860qqRNF145qqENSDARG00000002609qqrnf145a	0.0427595	0.894738
ENSG00000204628qqGNB2L1qqENSDARG00000041619qqrack1	0.0430539	0.930206
ENSG00000177728qqTMEM94qqENSDARG00000074506qqtmem94	0.0431338	-0.827689
ENSG00000174136qqRGMBqqENSDARG00000079323qqrgmb	0.0431338	-0.916046
ENSG00000164746qqC7orf57qqENSDARG00000090872qqsi:dkey-276j7.1	0.0434547	1.23449
ENSG00000077232qqDNAJC10qqENSDARG00000074727qqdnajc10	0.0435389	-0.823372
ENSG00000142197qqDOPEY2qqENSDARG00000055857qqdop1b	0.0435389	-0.62217
ENSG00000115446qqUNC50qqENSDARG00000040455qqunc50	0.0435389	-0.736351
ENSG00000110696qqC11orf58qqENSDARG00000022564qqzgc:56106	0.0435389	-0.690922
ENSG00000166439qqRNF169qqENSDARG00000042825qqrnf169	0.0441926	1.16017
ENSG00000113161qqHMGCRqqENSDARG00000105206qqhmgcrb	0.0441926	1.00317
ENSG00000157540qqDYRK1AqqENSDARG00000023814qqdyrk1ab	0.0441926	1.1943
ENSG00000145741qqBTF3qqENSDARG00000035400qqbtf3	0.0442559	0.743347
ENSG00000141232qqTOB1qqENSDARG00000021372qqtob1b	0.0445057	0.884379
ENSG00000138463qqDIRC2qqENSDARG00000009783qqdirc2	0.044778	-1.18615
ENSG00000176340qqCOX8AqqENSDARG00000095273qqcox8a	0.0450241	0.524086
ENSG00000187581qqCOX8CqqENSDARG00000095273qqcox8a	0.0450241	0.524086
ENSG00000157152qqSYN2qqENSDARG00000045945qqsyn2a	0.0455705	0.982656
ENSG00000121274qqPAPD5qqENSDARG00000060071qqtent4b	0.0458235	0.927742
ENSG00000264364qqDYNLL2qqENSDARG00000069790qqdynll2a	0.0458235	0.941177
ENSG00000171714qqANO5qqENSDARG00000036147qqano5b	0.0458598	-0.592505
ENSG00000108094qqCUL2qqENSDARG00000013965qqcul2	0.0458598	-0.369193
ENSG00000105700qqKXD1qqENSDARG00000051934qqkxd1	0.0458598	-0.28447
ENSG00000145425qqRPS3AqqENSDARG00000035692qqrps3a	0.0461466	0.86975
ENSG00000087191qqPSMC5qqENSDARG00000015315qqpsmc5	0.0464903	0.683146
ENSG00000204516qqMICBqqENSDARG00000075963qqmhc1uba	0.046745	-0.760695
ENSG00000204520qqMICAqqENSDARG00000075963qqmhc1uba	0.046745	-0.760695
ENSG00000153029qqMR1qqENSDARG00000075963qqmhc1uba	0.046745	-0.760695
ENSG00000160862qqAZGP1qqENSDARG00000075963qqmhc1uba	0.046745	-0.760695
ENSG00000010704qqHFEqqENSDARG00000075963qqmhc1uba	0.046745	-0.760695
ENSG00000060762qqMPC1qqENSDARG00000093448qqmpc1	0.0470409	1.25912
ENSG00000258986qqTMEM179qqENSDARG00000013292qqtmem179	0.0471316	-0.966556
ENSG00000104490qqNCALDqqENSDARG00000070688qqncalda	0.0473401	0.291594
ENSG00000067829qqIDH3GqqENSDARG00000023648qqidh3g	0.0475049	0.690692
ENSG00000205857qqNANOGNBqqENSDARG00000102690qqrims2b	0.0475049	0.731101
ENSG00000130338qqTULP4qqENSDARG00000063056qqtulp4b	0.0479237	-0.913258
ENSG00000137880qqGCHFRqqENSDARG00000098588qqgchfr	0.0481665	0.935672
ENSG00000105819qqPMPCBqqENSDARG00000016979qqpmpcb	0.0492378	0.552832
ENSG00000100764qqPSMC1qqENSDARG00000030537qqpsmc1a	0.0492378	1.00044
ENSG00000011009qqLYPLA2qqENSDARG00000053656qqlypla2	0.0492378	0.805053
ENSG00000167797qqCDK2AP2qqENSDARG00000103145qqcdk2ap2	0.0492378	0.783699
ENSG00000010270qqSTARD3NLqqENSDARG00000045421qqstard3nl	0.04934	-0.749255
ENSG00000155330qqC16orf87qqENSDARG00000002506qqzgc:92818	0.0495103	0.920517
ENSG00000100307qqCBX7qqENSDARG00000038025qqcbx7a	0.0497491	1.19723

## Sheet: AB42_18_vs_PBS_18
	p_val	avg_log2FC
ENSG00000122359qqANXA11qqENSDARG00000077383qqanxa11a	5.51363e-05	-2.0831
ENSG00000075618qqFSCN1qqENSDARG00000059680qqfscn1a	5.51363e-05	-2.08004
ENSG00000174738qqNR1D2qqENSDARG00000003820qqnr1d2a	0.000107381	-1.90469
ENSG00000011243qqAKAP8LqqENSDARG00000099635qqakap8l	0.00020996	-1.97721
ENSG00000142178qqSIK1qqENSDARG00000058606qqsik1	0.000265601	-2.17717
ENSG00000275993qqCH507-42P11.8qqENSDARG00000058606qqsik1	0.000265601	-2.17717
ENSG00000140044qqJDP2qqENSDARG00000020133qqjdp2b	0.000358561	-1.91742
ENSG00000150625qqGPM6AqqENSDARG00000055455qqgpm6aa	0.000394905	-1.91722
ENSG00000196735qqHLA-DQA1qqENSDARG00000031745qqsi:busm1-266f07.2	0.000402712	2.18344
ENSG00000237541qqHLA-DQA2qqENSDARG00000031745qqsi:busm1-266f07.2	0.000402712	2.18344
ENSG00000127074qqRGS13qqENSDARG00000017653qqrgs13	0.000736857	-1.91295
ENSG00000167984qqNLRC3qqENSDARG00000103146qqnlrc3	0.000774505	-1.59916
ENSG00000171223qqJUNBqqENSDARG00000074378qqjunba	0.0010531	-1.77221
ENSG00000126803qqHSPA2qqENSDARG00000021924qqhsp70.3	0.00115746	-1.95741
ENSG00000269897qqCOMMD3-BMI1qqENSDARG00000013076qqbmi1b	0.00237348	-1.19086
ENSG00000168283qqBMI1qqENSDARG00000013076qqbmi1b	0.00237348	-1.19086
ENSG00000162897qqFCAMRqqENSDARG00000088019qqsi:ch211-114l13.12	0.00237348	-1.71311
ENSG00000114737qqCISHqqENSDARG00000060316qqcish	0.00237348	-1.14261
ENSG00000070770qqCSNK2A2qqENSDARG00000013582qqcsnk2a2b	0.00237348	-1.25503
ENSG00000155629qqPIK3AP1qqENSDARG00000078285qqpik3ap1	0.00237348	-1.00216
ENSG00000036672qqUSP2qqENSDARG00000020107qqusp2a	0.00237348	-1.09927
ENSG00000135678qqCPMqqENSDARG00000011769qqcpm	0.00237348	-2.00216
ENSG00000100393qqEP300qqENSDARG00000061108qqep300b	0.00237348	-0.768771
ENSG00000129911qqKLF16qqENSDARG00000069342qqzgc:153115	0.00237348	-1.0594
ENSG00000283039qqKLF18qqENSDARG00000069342qqzgc:153115	0.00237348	-1.0594
ENSG00000136628qqEPRSqqENSDARG00000060494qqeprs	0.00237348	-1.5144
ENSG00000135269qqTESqqENSDARG00000051857qqtes	0.00237348	-1.7658
ENSG00000171872qqKLF17qqENSDARG00000069342qqzgc:153115	0.00237348	-1.0594
ENSG00000008405qqCRY1qqENSDARG00000045768qqcry1aa	0.00237348	-1.39319
ENSG00000006747qqSCINqqENSDARG00000010728qqscin	0.00237348	-1.16842
ENSG00000134086qqVHLqqENSDARG00000078613qqvhll	0.00237348	-1.16927
ENSG00000266265qqKLF14qqENSDARG00000069342qqzgc:153115	0.00237348	-1.0594
ENSG00000176428qqVPS37DqqENSDARG00000097055qqsi:ch211-284f22.3	0.00237348	-1.78011
ENSG00000133392qqMYH11qqENSDARG00000009782qqmyh11a	0.00237348	-2.13666
ENSG00000100105qqPATZ1qqENSDARG00000076584qqpatz1	0.00237348	-1.14829
ENSG00000014216qqCAPN1qqENSDARG00000045199qqzgc:55262	0.00237348	-1.25503
ENSG00000189030qqVHLLqqENSDARG00000078613qqvhll	0.00237348	-1.16927
ENSG00000175110qqMRPS22qqENSDARG00000018073qqmrps22	0.00237348	-1.25182
ENSG00000074370qqATP2A3qqENSDARG00000060978qqatp2a3	0.00270027	-1.42838
ENSG00000076662qqICAM3qqENSDARG00000076144qqsi:ch211-74m13.3	0.00273231	2.84756
ENSG00000101082qqSLA2qqENSDARG00000020788qqsla2	0.00295336	-2.74805
ENSG00000136156qqITM2BqqENSDARG00000007098qqitm2ba	0.00351978	2.27642
ENSG00000163479qqSSR2qqENSDARG00000005230qqssr2	0.00382562	2.55126
ENSG00000129226qqCD68qqENSDARG00000055504qqsi:ch211-212k18.7	0.00567772	1.80003
ENSG00000105198qqLGALS13qqENSDARG00000041060qqlgals9l3	0.00591821	2.3623
ENSG00000006659qqLGALS14qqENSDARG00000041060qqlgals9l3	0.00591821	2.3623
ENSG00000249861qqLGALS16qqENSDARG00000041060qqlgals9l3	0.00591821	2.3623
ENSG00000164687qqFABP5qqENSDARG00000017299qqfabp11a	0.00611392	3.513
ENSG00000197416qqFABP12qqENSDARG00000017299qqfabp11a	0.00611392	3.513
ENSG00000147588qqPMP2qqENSDARG00000017299qqfabp11a	0.00611392	3.513
ENSG00000205186qqFABP9qqENSDARG00000017299qqfabp11a	0.00611392	3.513
ENSG00000145675qqPIK3R1qqENSDARG00000038524qqpik3r1	0.00693838	-1.69108
ENSG00000143450qqOAZ3qqENSDARG00000104782qqoaz1b	0.00764223	1.08684
ENSG00000155962qqCLIC2qqENSDARG00000010625qqclic2	0.00852699	2.85284
ENSG00000108518qqPFN1qqENSDARG00000088091qqpfn1	0.00897402	-1.14397
ENSG00000070087qqPFN2qqENSDARG00000003952qqpfn2	0.00907663	2.13063
ENSG00000100079qqLGALS2qqENSDARG00000054942qqlgals2a	0.00917035	2.43338
ENSG00000106803qqSEC61BqqENSDARG00000076568qqsec61b	0.0097855	1.66424
ENSG00000180879qqSSR4qqENSDARG00000019444qqssr4	0.00992272	1.13917
ENSG00000166224qqSGPL1qqENSDARG00000061375qqsgpl1	0.00997716	1.91557
ENSG00000149806qqFAUqqENSDARG00000099022qqfaua	0.0102013	-0.951195
ENSG00000168216qqLMBRD1qqENSDARG00000104223qqlmbrd1	0.0102659	-1.70377
ENSG00000164713qqBRI3qqENSDARG00000086332qqbri3	0.0106107	1.8023
ENSG00000000938qqFGRqqENSDARG00000004378qqyrk	0.0113884	-1.17248
ENSG00000058262qqSEC61A1qqENSDARG00000021669qqsec61a1	0.0115749	1.94463
ENSG00000155465qqSLC7A7qqENSDARG00000055226qqslc7a7	0.0115749	2.41463
ENSG00000111424qqVDRqqENSDARG00000070721qqvdrb	0.0116918	-1.03474
ENSG00000076662qqICAM3qqENSDARG00000079808qqsi:ch73-208g10.1	0.0116918	-1.13088
ENSG00000109861qqCTSCqqENSDARG00000101334qqctsc	0.0121254	2.56246
ENSG00000127022qqCANXqqENSDARG00000037488qqcanx	0.0128033	1.81329
ENSG00000214456qqPLIN5qqENSDARG00000013711qqzgc:77486	0.0128429	1.54953
ENSG00000167676qqPLIN4qqENSDARG00000013711qqzgc:77486	0.0128429	1.54953
ENSG00000105355qqPLIN3qqENSDARG00000013711qqzgc:77486	0.0128429	1.54953
ENSG00000181374qqCCL13qqENSDARG00000041919qqccl38.1	0.0132907	-1.28217
ENSG00000275152qqCCL16qqENSDARG00000041919qqccl38.1	0.0132907	-1.28217
ENSG00000006606qqCCL26qqENSDARG00000041919qqccl38.1	0.0132907	-1.28217
ENSG00000108702qqCCL1qqENSDARG00000041919qqccl38.1	0.0132907	-1.28217
ENSG00000108688qqCCL7qqENSDARG00000041919qqccl38.1	0.0132907	-1.28217
ENSG00000106178qqCCL24qqENSDARG00000041919qqccl38.1	0.0132907	-1.28217
ENSG00000108700qqCCL8qqENSDARG00000041919qqccl38.1	0.0132907	-1.28217
ENSG00000172156qqCCL11qqENSDARG00000041919qqccl38.1	0.0132907	-1.28217
ENSG00000006210qqCX3CL1qqENSDARG00000041919qqccl38.1	0.0132907	-1.28217
ENSG00000108691qqCCL2qqENSDARG00000041919qqccl38.1	0.0132907	-1.28217
ENSG00000166961qqMS4A15qqENSDARG00000095695qqms4a17a.10	0.0139374	0.620557
ENSG00000156738qqMS4A1qqENSDARG00000095695qqms4a17a.10	0.0139374	0.620557
ENSG00000166926qqMS4A6EqqENSDARG00000095695qqms4a17a.10	0.0139374	0.620557
ENSG00000204979qqMS4A13qqENSDARG00000095695qqms4a17a.10	0.0139374	0.620557
ENSG00000110077qqMS4A6AqqENSDARG00000095695qqms4a17a.10	0.0139374	0.620557
ENSG00000166928qqMS4A14qqENSDARG00000095695qqms4a17a.10	0.0139374	0.620557
ENSG00000214782qqMS4A18qqENSDARG00000095695qqms4a17a.10	0.0139374	0.620557
ENSG00000149534qqMS4A2qqENSDARG00000095695qqms4a17a.10	0.0139374	0.620557
ENSG00000166927qqMS4A7qqENSDARG00000095695qqms4a17a.10	0.0139374	0.620557
ENSG00000166930qqMS4A5qqENSDARG00000095695qqms4a17a.10	0.0139374	0.620557
ENSG00000172689qqMS4A10qqENSDARG00000095695qqms4a17a.10	0.0139374	0.620557
ENSG00000114268qqPFKFB4qqENSDARG00000055540qqpfkfb4a	0.0144697	-1.81812
ENSG00000181374qqCCL13qqENSDARG00000041835qqccl38a.5	0.0144697	-2.5409
ENSG00000275152qqCCL16qqENSDARG00000041835qqccl38a.5	0.0144697	-2.5409
ENSG00000006606qqCCL26qqENSDARG00000041835qqccl38a.5	0.0144697	-2.5409
ENSG00000108702qqCCL1qqENSDARG00000041835qqccl38a.5	0.0144697	-2.5409
ENSG00000108688qqCCL7qqENSDARG00000041835qqccl38a.5	0.0144697	-2.5409
ENSG00000106178qqCCL24qqENSDARG00000041835qqccl38a.5	0.0144697	-2.5409
ENSG00000176679qqTGIF2LYqqENSDARG00000052150qqpbx4	0.0144697	-1.36927
ENSG00000108700qqCCL8qqENSDARG00000041835qqccl38a.5	0.0144697	-2.5409
ENSG00000153779qqTGIF2LXqqENSDARG00000052150qqpbx4	0.0144697	-1.36927
ENSG00000172156qqCCL11qqENSDARG00000041835qqccl38a.5	0.0144697	-2.5409
ENSG00000006210qqCX3CL1qqENSDARG00000041835qqccl38a.5	0.0144697	-2.5409
ENSG00000108691qqCCL2qqENSDARG00000041835qqccl38a.5	0.0144697	-2.5409
ENSG00000068394qqGPKOWqqENSDARG00000029612qqgpkow	0.0146765	-1.0169
ENSG00000102038qqSMARCA1qqENSDARG00000012776qqsmarca1	0.0146765	-1.16136
ENSG00000165507qqC10orf10qqENSDARG00000073704qqsi:dkeyp-72g9.4	0.0146765	-1.10222
ENSG00000113300qqCNOT6qqENSDARG00000008255qqcnot6a	0.0146765	-0.474987
ENSG00000071894qqCPSF1qqENSDARG00000034178qqcpsf1	0.0146765	-0.703867
ENSG00000204469qqPRRC2AqqENSDARG00000031494qqprrc2a	0.0146765	-0.549869
ENSG00000099910qqKLHL22qqENSDARG00000088807qqklhl22	0.0146765	-1.38787
ENSG00000126217qqMCF2LqqENSDARG00000076480qqmcf2lb	0.0146765	-1.00844
ENSG00000277971qqXXbac-B562F10.12qqENSDARG00000088807qqklhl22	0.0146765	-1.38787
ENSG00000169129qqAFAP1L2qqENSDARG00000074806qqafap1l2	0.0146765	-1.11949
ENSG00000129521qqEGLN3qqENSDARG00000032553qqegln3	0.0146765	-1.26995
ENSG00000088205qqDDX18qqENSDARG00000030789qqddx18	0.0146765	-1.3427
ENSG00000243335qqKCTD7qqENSDARG00000061580qqkctd7	0.0146765	-1.44225
ENSG00000174206qqC12orf66qqENSDARG00000045790qqsi:ch211-125a15.1	0.0146765	-1.16136
ENSG00000141642qqELAC1qqENSDARG00000045095qqelac1	0.0146765	-1.10222
ENSG00000103248qqMTHFSDqqENSDARG00000062042qqmthfsd	0.0146765	-0.851249
ENSG00000153048qqCARHSP1qqENSDARG00000053129qqcarhsp1	0.0146765	-0.902758
ENSG00000048707qqVPS13DqqENSDARG00000017986qqvps13d	0.0146765	-1.28553
ENSG00000099617qqEFNA2qqENSDARG00000031372qqefna2a	0.0146765	-1.67243
ENSG00000185291qqIL3RAqqENSDARG00000053702qqil2rgb	0.0146765	-0.921351
ENSG00000261221qqZNF865qqENSDARG00000036698qqznf865	0.0146765	-1.16136
ENSG00000125870qqSNRPB2qqENSDARG00000039424qqsnrpb2	0.0146765	-1.0169
ENSG00000104998qqIL27RAqqENSDARG00000053702qqil2rgb	0.0146765	-0.921351
ENSG00000105143qqSLC1A6qqENSDARG00000010096qqslc1a6	0.0146765	-0.62203
ENSG00000116661qqFBXO2qqENSDARG00000099306qqzgc:175088	0.0146765	-0.474987
ENSG00000187239qqFNBP1qqENSDARG00000101028qqfnbp1b	0.0146765	-1.06875
ENSG00000147168qqIL2RGqqENSDARG00000053702qqil2rgb	0.0146765	-0.921351
ENSG00000102804qqTSC22D1qqENSDARG00000038306qqtsc22d1	0.0146765	-1.11949
ENSG00000065609qqSNAP91qqENSDARG00000015931qqsi:ch211-214j24.9	0.0146765	-0.951393
ENSG00000106344qqRBM28qqENSDARG00000025332qqrbm28	0.0146765	-1.73116
ENSG00000166164qqBRD7qqENSDARG00000008380qqbrd7	0.0146765	-1.16136
ENSG00000144655qqCSRNP1qqENSDARG00000031426qqcsrnp1a	0.0146765	-1.60848
ENSG00000127483qqHP1BP3qqENSDARG00000044669qqhp1bp3	0.0146765	-1.11949
ENSG00000155307qqSAMSN1qqENSDARG00000078647qqsamsn1b	0.0146765	-1.39064
ENSG00000113161qqHMGCRqqENSDARG00000052734qqhmgcra	0.0146765	-1.55279
ENSG00000175215qqCTDSP2qqENSDARG00000036102qqctdsp2	0.0146765	-0.474987
ENSG00000248672qqLY75-CD302qqENSDARG00000053113qqly75	0.0146765	-0.895289
ENSG00000157087qqATP2B2qqENSDARG00000002840qqsi:dkey-28b4.8	0.0146765	-0.549869
ENSG00000172795qqDCP2qqENSDARG00000104242qqdcp2	0.0146765	-1.0169
ENSG00000198563qqDDX39BqqENSDARG00000036069qqddx39b	0.0146765	-1.00844
ENSG00000004799qqPDK4qqENSDARG00000054848qqpdk4	0.0146765	-0.635781
ENSG00000247077qqPGAM5qqENSDARG00000035608qqpgam5	0.0146765	-0.474987
ENSG00000092108qqSCFD1qqENSDARG00000000779qqscfd1	0.0146765	-0.951393
ENSG00000067182qqTNFRSF1AqqENSDARG00000089868qqsi:ch211-112c15.8	0.0146765	-1.35719
ENSG00000111707qqSUDS3qqENSDARG00000073737qqsuds3	0.0146765	-1.25448
ENSG00000213999qqMEF2BqqENSDARG00000093170qqmef2b	0.0146765	-0.704669
ENSG00000144736qqSHQ1qqENSDARG00000058522qqshq1	0.0146765	-1.11949
ENSG00000135297qqMTO1qqENSDARG00000055679qqmto1	0.0146765	-0.549869
ENSG00000132681qqATP1A4qqENSDARG00000002840qqsi:dkey-28b4.8	0.0146765	-0.549869
ENSG00000272325qqNUDT3qqENSDARG00000042123qqnudt3b	0.0146765	-0.976682
ENSG00000180198qqRCC1qqENSDARG00000037158qqrcc1	0.0146765	-1.17037
ENSG00000070047qqPHRF1qqENSDARG00000075252qqphrf1	0.0146765	-1.00656
ENSG00000140718qqFTOqqENSDARG00000044216qqfto	0.0146765	-1.10222
ENSG00000115761qqNOL10qqENSDARG00000020077qqnol10	0.0146765	-0.951393
ENSG00000189233qqNUGGCqqENSDARG00000092878qqsi:dkeyp-85e10.3	0.0146765	-0.921351
ENSG00000189233qqNUGGCqqENSDARG00000058672qqnuggc.3	0.0146765	-0.976682
ENSG00000117906qqRCN2qqENSDARG00000039378qqrcn2	0.0146765	-0.921351
ENSG00000155093qqPTPRN2qqENSDARG00000035970qqptprn2	0.0146765	-1.91742
ENSG00000187527qqATP13A5qqENSDARG00000002840qqsi:dkey-28b4.8	0.0146765	-0.549869
ENSG00000124126qqPREX1qqENSDARG00000075793qqprex1	0.0146765	-0.842894
ENSG00000109685qqWHSC1qqENSDARG00000026225qqnsd2	0.0146765	-0.895289
ENSG00000101126qqADNPqqENSDARG00000062002qqadnpa	0.0146765	-0.951393
ENSG00000064489qqBORCS8-MEF2BqqENSDARG00000093170qqmef2b	0.0146765	-0.704669
ENSG00000105176qqURI1qqENSDARG00000026664qquri1	0.0146765	-1.39376
ENSG00000144339qqTMEFF2qqENSDARG00000058699qqtmeff2b	0.0146765	-1.26533
ENSG00000054219qqLY75qqENSDARG00000053113qqly75	0.0146765	-0.895289
ENSG00000171608qqPIK3CDqqENSDARG00000003250qqpik3cd	0.0146765	-0.703867
ENSG00000173889qqPHC3qqENSDARG00000013224qqphc2b	0.0146765	-0.62203
ENSG00000085224qqATRXqqENSDARG00000099449qqatrxl	0.0146765	-0.823877
ENSG00000138623qqSEMA7AqqENSDARG00000098508qqCABZ01111959.1	0.0146765	-1.48205
ENSG00000197256qqKANK2qqENSDARG00000018393qqkank2	0.0146765	-0.851249
ENSG00000161533qqACOX1qqENSDARG00000014727qqacox1	0.0146765	-0.901256
ENSG00000135439qqAGAP2qqENSDARG00000099874qqagap2	0.0146765	-1.62842
ENSG00000167315qqACAA2qqENSDARG00000099056qqCABZ01065076.1	0.0146765	-1.26995
ENSG00000164933qqSLC25A32qqENSDARG00000089791qqslc25a32a	0.0146765	-1.17037
ENSG00000163536qqSERPINI1qqENSDARG00000034168qqserpini1	0.0146765	-0.966506
ENSG00000065534qqMYLKqqENSDARG00000034801qqmylka	0.0146765	-1.16136
ENSG00000101335qqMYL9qqENSDARG00000008030qqmyl9b	0.0146765	-2.40712
ENSG00000141385qqAFG3L2qqENSDARG00000062272qqafg3l2	0.0146765	-0.994525
ENSG00000062716qqVMP1qqENSDARG00000012450qqvmp1	0.0149477	1.91911
ENSG00000185022qqMAFFqqENSDARG00000028957qqmaff	0.0155562	1.56634
ENSG00000166165qqCKBqqENSDARG00000043257qqckbb	0.0158946	1.59301
ENSG00000068366qqACSL4qqENSDARG00000004078qqacsl4a	0.0159264	2.13287
ENSG00000004059qqARF5qqENSDARG00000070472qqarf5	0.0165401	1.55083
ENSG00000112851qqERBB2IPqqENSDARG00000044281qqerbin	0.0168005	-1.20624
ENSG00000152784qqPRDM8qqENSDARG00000054683qqprdm8b	0.0168005	-1.38173
ENSG00000112062qqMAPK14qqENSDARG00000028721qqmapk14b	0.0168005	-1.07462
ENSG00000090905qqTNRC6AqqENSDARG00000079688qqtnrc6a	0.0168005	-1.28035
ENSG00000172809qqRPL38qqENSDARG00000006413qqrpl38	0.0169001	-0.792977
ENSG00000163902qqRPN1qqENSDARG00000059323qqrpn1	0.0170304	1.87717
ENSG00000157916qqRER1qqENSDARG00000012747qqrer1	0.0170304	1.63786
ENSG00000174600qqCMKLR1qqENSDARG00000090890qqcmklr1	0.0170304	2.0138
ENSG00000071553qqATP6AP1qqENSDARG00000037153qqatp6ap1b	0.0170304	1.88412
ENSG00000163297qqANTXR2qqENSDARG00000104118qqantxr2a	0.0170304	2.73384
ENSG00000176845qqMETRNLqqENSDARG00000101914qqmetrnla	0.0170304	2.42681
ENSG00000186810qqCXCR3qqENSDARG00000007358qqcxcr3.1	0.017078	-1.0321
ENSG00000189067qqLITAFqqENSDARG00000103483qqlitaf	0.0175925	1.48353
ENSG00000147872qqPLIN2qqENSDARG00000042332qqplin2	0.0181234	3.45326
ENSG00000126803qqHSPA2qqENSDARG00000092362qqhsp70.2	0.0188346	-1.62569
ENSG00000065978qqYBX1qqENSDARG00000004757qqybx1	0.0190474	-0.713634
ENSG00000118816qqCCNIqqENSDARG00000068214qqccni	0.0191974	-1.09822
ENSG00000181374qqCCL13qqENSDARG00000041923qqccl38.6	0.0192326	-3.26264
ENSG00000275152qqCCL16qqENSDARG00000041923qqccl38.6	0.0192326	-3.26264
ENSG00000006606qqCCL26qqENSDARG00000041923qqccl38.6	0.0192326	-3.26264
ENSG00000108702qqCCL1qqENSDARG00000041923qqccl38.6	0.0192326	-3.26264
ENSG00000108688qqCCL7qqENSDARG00000041923qqccl38.6	0.0192326	-3.26264
ENSG00000106178qqCCL24qqENSDARG00000041923qqccl38.6	0.0192326	-3.26264
ENSG00000108700qqCCL8qqENSDARG00000041923qqccl38.6	0.0192326	-3.26264
ENSG00000172156qqCCL11qqENSDARG00000041923qqccl38.6	0.0192326	-3.26264
ENSG00000006210qqCX3CL1qqENSDARG00000041923qqccl38.6	0.0192326	-3.26264
ENSG00000108691qqCCL2qqENSDARG00000041923qqccl38.6	0.0192326	-3.26264
ENSG00000140416qqTPM1qqENSDARG00000087402qqtpm1	0.0193046	-0.750389
ENSG00000072736qqNFATC3qqENSDARG00000076297qqnfatc3a	0.0194547	-1.03588
ENSG00000050344qqNFE2L3qqENSDARG00000019810qqnfe2l3	0.0194547	-1.08225
ENSG00000185883qqATP6V0CqqENSDARG00000057853qqatp6v0ca	0.0197549	0.948995
ENSG00000130208qqAPOC1qqENSDARG00000092170qqapoc1	0.0201069	3.39002
ENSG00000054118qqTHRAP3qqENSDARG00000098228qqthrap3b	0.0224681	-0.644286
ENSG00000147853qqAK3qqENSDARG00000058226qqak3	0.0224681	-0.977893
ENSG00000118971qqCCND2qqENSDARG00000051748qqccnd2a	0.0224681	-0.809883
ENSG00000131097qqHIGD1BqqENSDARG00000022303qqhigd1a	0.0232136	1.17773
ENSG00000214511qqHIGD1CqqENSDARG00000022303qqhigd1a	0.0232136	1.17773
ENSG00000181061qqHIGD1AqqENSDARG00000022303qqhigd1a	0.0232136	1.17773
ENSG00000073737qqDHRS9qqENSDARG00000019260qqdhrs9	0.0236446	1.95976
ENSG00000205339qqIPO7qqENSDARG00000035751qqipo7	0.0236446	1.5219
ENSG00000105656qqELLqqENSDARG00000000568qqell	0.0236446	2.15276
ENSG00000174851qqYIF1AqqENSDARG00000019636qqyif1a	0.0236446	1.47395
ENSG00000006831qqADIPOR2qqENSDARG00000101849qqadipor2	0.0237347	1.48887
ENSG00000197746qqPSAPqqENSDARG00000013968qqpsap	0.0238714	1.25829
ENSG00000136807qqCDK9qqENSDARG00000044811qqcdk9	0.0240791	-1.19987
ENSG00000245848qqCEBPAqqENSDARG00000036074qqcebpa	0.0243813	1.74905
ENSG00000185624qqP4HBqqENSDARG00000105116qqp4hb	0.02607	2.74549
ENSG00000086598qqTMED2qqENSDARG00000026908qqtmed2	0.0261047	1.61018
ENSG00000067057qqPFKPqqENSDARG00000028000qqpfkpa	0.0268768	-1.204
ENSG00000145050qqMANFqqENSDARG00000063177qqmanf	0.0285078	1.52524
ENSG00000185246qqPRPF39qqENSDARG00000100209qqprpf39	0.0299509	-1.17122
ENSG00000127184qqCOX7CqqENSDARG00000104537qqcox7c	0.0308269	-1.04286
ENSG00000099875qqMKNK2qqENSDARG00000015164qqmknk2b	0.0322165	-1.09868
ENSG00000109107qqALDOCqqENSDARG00000019702qqaldocb	0.0324458	-0.979528
ENSG00000213699qqSLC35F6qqENSDARG00000016745qqslc35f6	0.0324768	1.71733
ENSG00000023909qqGCLMqqENSDARG00000018953qqgclm	0.0324768	1.77161
ENSG00000162994qqCLHC1qqENSDARG00000043493qqcltca	0.0324768	1.5848
ENSG00000120697qqALG5qqENSDARG00000061235qqalg5	0.0324768	1.87307
ENSG00000068366qqACSL4qqENSDARG00000010752qqacsl4b	0.0324768	1.60436
ENSG00000135452qqTSPAN31qqENSDARG00000074554qqtspan31	0.0324768	2.0083
ENSG00000105198qqLGALS13qqENSDARG00000025903qqlgals9l1	0.0332222	1.3523
ENSG00000006659qqLGALS14qqENSDARG00000025903qqlgals9l1	0.0332222	1.3523
ENSG00000249861qqLGALS16qqENSDARG00000025903qqlgals9l1	0.0332222	1.3523
ENSG00000113732qqATP6V0E1qqENSDARG00000101794qqrpl26	0.0332286	1.81413
ENSG00000108298qqRPL19qqENSDARG00000013307qqrpl19	0.034612	-0.698434
ENSG00000123349qqPFDN5qqENSDARG00000035043qqpfdn5	0.0353098	-0.982996
ENSG00000164733qqCTSBqqENSDARG00000055120qqctsba	0.0364872	1.56865
ENSG00000141232qqTOB1qqENSDARG00000032619qqtob1a	0.0369799	-1.245
ENSG00000159208qqCIARTqqENSDARG00000058094qqciarta	0.0370138	-1.18363
ENSG00000167536qqDHRS13qqENSDARG00000098746qqdhrs13l1	0.0370138	-1.1371
ENSG00000139679qqLPAR6qqENSDARG00000062552qqlpar6a	0.0370138	-0.820148
ENSG00000030582qqGRNqqENSDARG00000004954qqgrna	0.0376824	1.43907
ENSG00000162924qqRELqqENSDARG00000055276qqrel	0.0379671	-1.63971
ENSG00000066322qqELOVL1qqENSDARG00000103735qqelovl1b	0.0383922	1.11213
ENSG00000168003qqSLC3A2qqENSDARG00000036427qqslc3a2a	0.0383922	1.78801
ENSG00000137876qqRSL24D1qqENSDARG00000040439qqrsl24d1	0.0394584	-0.811663
ENSG00000110700qqRPS13qqENSDARG00000036298qqrps13	0.0400154	-0.756954
ENSG00000066336qqSPI1qqENSDARG00000000767qqspi1b	0.0400687	1.75023
ENSG00000128965qqCHAC1qqENSDARG00000070426qqchac1	0.0418579	-0.826633
ENSG00000143028qqSYPL2qqENSDARG00000000690qqsypl2b	0.0422615	-1.02775
ENSG00000126247qqCAPNS1qqENSDARG00000013804qqcapns1b	0.0432837	-1.4569
ENSG00000117054qqACADMqqENSDARG00000038900qqacadm	0.0437626	-1.24591
ENSG00000204568qqMRPS18BqqENSDARG00000007065qqmrps18b	0.0437626	-1.46293
ENSG00000119711qqALDH6A1qqENSDARG00000053485qqaldh6a1	0.0437626	-1.19231
ENSG00000196549qqMMEqqENSDARG00000076950qqkel	0.0441701	2.08641
ENSG00000101294qqHM13qqENSDARG00000037846qqhm13	0.0441701	1.53857
ENSG00000123095qqBHLHE41qqENSDARG00000041691qqbhlhe41	0.0441701	2.15031
ENSG00000166920qqC15orf48qqENSDARG00000092903qqzgc:153317	0.0441701	1.49202
ENSG00000169554qqZEB2qqENSDARG00000062338qqzeb2a	0.0441701	1.53911
ENSG00000160326qqSLC2A6qqENSDARG00000058731qqslc2a6	0.0441701	1.78087
ENSG00000173486qqFKBP2qqENSDARG00000044540qqfkbp2	0.0441701	0.89054
ENSG00000198900qqTOP1qqENSDARG00000070545qqtop1l	0.0441701	1.47942
ENSG00000160131qqVMA21qqENSDARG00000093945qqvma21	0.0441701	1.12446
ENSG00000100596qqSPTLC2qqENSDARG00000074287qqsptlc2b	0.0441701	1.47865
ENSG00000127561qqSYNGR3qqENSDARG00000025034qqsyngr3b	0.045448	-1.27874
ENSG00000112695qqCOX7A2qqENSDARG00000053217qqcox7a2a	0.0454763	1.5571
ENSG00000006652qqIFRD1qqENSDARG00000068708qqifrd1	0.0459419	-1.19154
ENSG00000125944qqHNRNPRqqENSDARG00000014569qqhnrnpr	0.0460845	-1.16822
ENSG00000213719qqCLIC1qqENSDARG00000103340qqclic1	0.0460845	-1.77812
ENSG00000166226qqCCT2qqENSDARG00000104674qqcct2	0.046151	-1.04895
ENSG00000114850qqSSR3qqENSDARG00000014165qqssr3	0.0474556	1.40155
ENSG00000116701qqNCF2qqENSDARG00000005821qqncf2	0.0479369	0.879804
ENSG00000157216qqSSBP3qqENSDARG00000030155qqssbp3b	0.0491627	-1.14275
ENSG00000104660qqLEPROTL1qqENSDARG00000104871qqLEPROTL1	0.0491627	-1.22884
ENSG00000198786qqMT-ND5qqENSDARG00000063921qqmt-nd5	0.0491627	-1.14087
ENSG00000100385qqIL2RBqqENSDARG00000069961qqil21r.1	0.0494728	1.33837
ENSG00000083457qqITGAEqqENSDARG00000057787qqitgae.2	0.0497534	1.49717
